# Supplementary material for: Drone-Based Digital Phenotyping to Evaluating Relative Maturity, Stand Count, and Plant Height in Dry Beans (Phaseolus vulgaris L.)
Source: Plant Phenomics. 2024 Nov 28;6:0278. doi: 10.34133/plantphenomics.0278 (PMC11602537; doi:10.34133/plantphenomics.0278)
Supplement: Supplementary 1 — Figs. S1 to S14 Tables S1 and S2 Data files S1 to 21 [file plantphenomics.0278.f1.zip]

Archive with 22 entries (22 files):
- Data S1.tmpl
- Data S10.ipynb
- Data S11.ipynb
- Data S12.ipynb
- Data S13.ipynb
- Data S14.ipynb
- Data S15.ipynb
- Data S16.ipynb
- Data S17.ipynb
- Data S18.ipynb
- Data S19.ipynb
- Data S2.ipynb
- Data S20.ipynb
- Data S21.R
- Data S3.ipynb
- Data S4.R
- Data S5.ipynb
- Data S6.ipynb
- Data S7.Rmd
- Data S8.R
- Data S9.ipynb
- Supplementary Materials_R1.docx
