# Supplementary material for: Drone-Based Digital Phenotyping to Evaluating Relative Maturity, Stand Count, and Plant Height in Dry Beans (Phaseolus vulgaris L.)
Source: Plant Phenomics. 2024 Nov 28;6:0278. doi: 10.34133/plantphenomics.0278 (PMC11602537; doi:10.34133/plantphenomics.0278)
Supplement: Supplementary 1 — Figs. S1 to S14 Tables S1 and S2 Data files S1 to 21 [file plantphenomics.0278.f1.zip › Data S1.tmpl]

<?xml version="1.0" encoding="UTF-8"?>
<pix4dtmpl>
	<information>
		<info></info>
		<version>4.6.4</version>
		<p4dVersion>22</p4dVersion>
	</information>
	<initial>
		<runStep>true</runStep>
		<!--    General    -->
		<!--Keypoints Image Scale-->
		<keypointsImageScale>Full</keypointsImageScale>
		<imageScale>1</imageScale>
		<!--Quality report-->
		<generateOrthoInReport>true</generateOrthoInReport>
		<!--    Matching    -->
		<!--Matching Image Pairs-->
		<matchStrategy>AutoAerial</matchStrategy>
		<!--Matching Strategy-->
		<geometricallyVerifiedMatching>true</geometricallyVerifiedMatching>
		<!--    Calibration    -->
		<!--Targeted number of keypoints-->
		<keypointSelectionMethod>Automatic</keypointSelectionMethod>
		<numberOfKeypoints>10000</numberOfKeypoints>
		<!--Method-->
		<calibrationMethod>Alternative</calibrationMethod>
		<!--Optimizer-->
		<optimizerType>Ceres</optimizerType>
		<!--Camera optimization-->
		<internalParamOptimization>AllPrior</internalParamOptimization>
		<externalParamOptimization>All</externalParamOptimization>
		<leverarmParamOptimization>None</leverarmParamOptimization>
		<!--Rematch-->
		<rematchStrategy>Auto</rematchStrategy>
		<rematch>false</rematch>
		<rematchOverlap>0.3000000119</rematchOverlap>
		<!--SkySegmentation-->
		<automaticSkyMasking>true</automaticSkyMasking>
		<!--Export-->
		<exportCameraParamsAATBBA>true</exportCameraParamsAATBBA>
		<exportUndistortedImages>false</exportUndistortedImages>
	</initial>
	<dense>
		<runStep>true</runStep>
		<!--Densification-->
		<pclImageDownscaleFactor>1</pclImageDownscaleFactor>
		<pclImageMultiscale>true</pclImageMultiscale>
		<pclDensity>Optimal</pclDensity>
		<pclMinNoMatches>3</pclMinNoMatches>
		<!--Export-->
		<pclExportLAS>true</pclExportLAS>
		<pclExportLAZ>true</pclExportLAZ>
		<pclExportPLY>false</pclExportPLY>
		<pclExportXYZ>true</pclExportXYZ>
		<pclExportXYZDelim>Comma</pclExportXYZDelim>
		<pclExportMergeTiles>true</pclExportMergeTiles>
		<!--    Advanced    -->
		<!--Densification-->
		<pclWindowSize>7</pclWindowSize>
		<!--Image groups-->
		<pclImageGroups>
			<group name=""/>
		</pclImageGroups>
		<!--Point cloud Filters-->
		<pclUseProcessingArea>true</pclUseProcessingArea>
		<pclUseAnnotations>true</pclUseAnnotations>
		<pclLimitDepthAutomatically>false</pclLimitDepthAutomatically>
		<!--Classification-->
		<pclClassify>true</pclClassify>
		<!--Miscellaneous options-->
		<pclUniformityThreshold>3.5</pclUniformityThreshold>
		<pclRegularizedMultiscale>false</pclRegularizedMultiscale>
	</dense>
	<mesh>
		<!--Generation-->
		<meshGenerate3dTexturedMesh>false</meshGenerate3dTexturedMesh>
		<!--Settings-->
		<meshResolution>High</meshResolution>
		<meshMaxOctreeDepth>14</meshMaxOctreeDepth>
		<meshTextureSize>16384</meshTextureSize>
		<meshDecimationCriteria>Quantitative</meshDecimationCriteria>
		<meshMaxTriangles>5000000</meshMaxTriangles>
		<meshDecimationStrategy>Sensitive</meshDecimationStrategy>
		<meshTextureColorBalancing>true</meshTextureColorBalancing>
		<!--Export-->
		<meshExportPLY>false</meshExportPLY>
		<meshExportFBX>false</meshExportFBX>
		<meshExportDXF>false</meshExportDXF>
		<meshExportOBJ>false</meshExportOBJ>
		<meshExportTiledOBJ>false</meshExportTiledOBJ>
		<meshExportPDF3D>true</meshExportPDF3D>
		<meshExportPDF3DLogoPath></meshExportPDF3DLogoPath>
		<!--Image groups-->
		<meshGeometryImageGroups>
			<group name=""/>
		</meshGeometryImageGroups>
		<meshTextureImageGroups>
			<group name=""/>
		</meshTextureImageGroups>
		<!--Mesh generation-->
		<meshSampleDensityDivider>1</meshSampleDensityDivider>
		<!--LOD generation-->
		<lodExportOSGB>false</lodExportOSGB>
		<lodExportSLPK>false</lodExportSLPK>
		<lodLevelCount>4</lodLevelCount>
		<lodTextureQuality>0</lodTextureQuality>
	</mesh>
	<ortho>
		<runStep>true</runStep>
		<!--    DSM and Orthomosaic   -->
		<!--Resolution-->
		<orthoResolution>-1</orthoResolution>
		<!--DSM Filters-->
		<dsmFilterUseNoiseFilter>true</dsmFilterUseNoiseFilter>
		<dsmFilterUseSmoothing>true</dsmFilterUseSmoothing>
		<dsmFilterSmoothingType>Sharp</dsmFilterSmoothingType>
		<!--Raster DSM-->
		<dsmTIFF>true</dsmTIFF>
		<dsmMethod>Triangulation</dsmMethod>
		<dsmTIFFMergeTiles>true</dsmTIFFMergeTiles>
		<!--Orthomosaic-->
		<mosaicTIFF>true</mosaicTIFF>
		<mosaicTIFFMergeTiles>true</mosaicTIFFMergeTiles>
		<mosaicTIFFNoTransparency>true</mosaicTIFFNoTransparency>
		<mosaicKML>true</mosaicKML>
		<!--    Additional outputs    -->
		<!--Grid DSM-->
		<gridDsmXYZ>false</gridDsmXYZ>
		<gridDsmXYZDelim>Space</gridDsmXYZDelim>
		<gridDsmLAS>false</gridDsmLAS>
		<gridDsmLAZ>false</gridDsmLAZ>
		<gridDsmGridSpacing>100</gridDsmGridSpacing>
		<!--Raster DTM-->
		<dtmTIFF>false</dtmTIFF>
		<dtmTIFFMergeTiles>true</dtmTIFFMergeTiles>
		<dtmResolution>-5</dtmResolution>
		<!--Contour lines-->
		<contourSHP>false</contourSHP>
		<contourPDF>false</contourPDF>
		<contourDXF>false</contourDXF>
		<contourBase>0</contourBase>
		<contourElevationInterval>10</contourElevationInterval>
		<contourResolution>100</contourResolution>
		<contourMinLineSize>20</contourMinLineSize>
	</ortho>
	<index>
		<radiometry>
			<camera id="0">
				<radiometricCorrection>none</radiometricCorrection>
			</camera>
			<camera id="1">
				<radiometricCorrection>none</radiometricCorrection>
			</camera>
		</radiometry>
		<!--Resolution-->
		<indexResolution>-1</indexResolution>
		<indexDownsamplingMethod>Gauss</indexDownsamplingMethod>
		<!--Reflectance Map-->
		<indexReflectance>false</indexReflectance>
		<indexReflectanceMergeTiles>false</indexReflectanceMergeTiles>
		<indices/>
		<!--Export-->
		<indexExportPointSHP>false</indexExportPointSHP>
		<indexExportPointSHPGridSize>200</indexExportPointSHPGridSize>
		<indexExportPolygonSHP>false</indexExportPolygonSHP>
		<indexExportPolygonSHPGridSize>400</indexExportPolygonSHPGridSize>
	</index>
</pix4dtmpl>
