# Supplementary material for: Drone-Based Digital Phenotyping to Evaluating Relative Maturity, Stand Count, and Plant Height in Dry Beans (Phaseolus vulgaris L.)
Source: Plant Phenomics. 2024 Nov 28;6:0278. doi: 10.34133/plantphenomics.0278 (PMC11602537; doi:10.34133/plantphenomics.0278)
Supplement: Supplementary 1 — Figs. S1 to S14 Tables S1 and S2 Data files S1 to 21 [file plantphenomics.0278.f1.zip › Data S11.ipynb]

# %% [markdown]
# Hyperparameter Search for FasterRCNN and Visualizing Predictions

# %% [markdown]
This step aiming how to deploy [Weights and Biases library](https://docs.wandb.com/)'s automated hyperparameter optimization functionality on FasterRCNN. 

The reference notebook you can find [here](https://www.kaggle.com/code/kshen3778/hyperparameter-search-for-fasterrcnn).

Goals:


*   Measure the model's performance using 100 epochs each run;
*   Find optimal hyperparameters;
*   Monitor system stats;
*   Log the bounding boxes predicted by FasterRCNN models

### [Results available in a live dashboard →](https://wandb.ai/beanlab/BeanStandCount-fasterRCNN_Hyper_v03?workspace=user-beanlab)

> Best combination to minimize the **training loss** and increase the **average precision score**:


    1.   Batch size;
    2.   Weight_decay;
    3.   Learning Rate


# %% [markdown]
## Setup

# %% [code]
!pip install -q segmentation-models-pytorch
!pip install -q torchsummary

!pip install albumentations==0.4.6

import pandas as pd
import numpy as np
import cv2
import os
import re
import gc
import random

from PIL import Image

import albumentations as A
from albumentations.pytorch.transforms import ToTensorV2

import torch
import torchvision

from torchvision.models.detection.faster_rcnn import FastRCNNPredictor
from torchvision.models.detection import FasterRCNN
from torchvision.models.detection.rpn import AnchorGenerator

from torch.utils.data import DataLoader, Dataset
from torch.utils.data.sampler import SequentialSampler

from matplotlib import pyplot as plt


# %% [code]
from google.colab import drive
drive.mount('/content/drive')

# %% [code]
DIR_INPUT = '/content/drive/MyDrive/UAS_Beans/Beans_StandCount/2022/SVREC'
DIR_TRAIN = f'{DIR_INPUT}/train_22_SVREC_RGB_7m_img'
#DIR_TEST = f'{DIR_INPUT}/test_22_SVREC_RGB_7m_img'
DIR_WEIGTHS = '/content/drive/MyDrive/UAS_Beans/Beans_StandCount/2022/SVREC/models/BestModel_wandbHyper'

%cd /content/drive/MyDrive/UAS_Beans/Beans_StandCount/2022/SVREC

# %% [code]
#Install + import Weights and Biases
!pip install --upgrade wandb
import wandb
from wandb import AlertLevel

# %% [markdown]
## Loading and adjusting the annotations


# %% [code]
train_df = pd.read_csv(f'{DIR_INPUT}/Annot_22_SVREC_RGB_7m/Annot_beans_22_SVREC_7m__3_3student.csv')
train_df.shape
train_df.head()

# %% [code]
#Extract the bbox column and explode it into x,y,w,h
train_df['x'] = -1
train_df['y'] = -1
train_df['w'] = -1
train_df['h'] = -1

def expand_bbox(x):
    r = np.array(re.findall("([0-9]+[.]?[0-9]*)", x))
    if len(r) == 0:
        r = [-1, -1, -1, -1]
    return r

train_df[['x', 'y', 'w', 'h']] = np.stack(train_df['bbox'].apply(lambda x: expand_bbox(x)))
train_df.drop(columns=['bbox'], inplace=True)
train_df['x'] = train_df['x'].astype(np.float)
train_df['y'] = train_df['y'].astype(np.float)
train_df['w'] = train_df['w'].astype(np.float)
train_df['h'] = train_df['h'].astype(np.float)

# %% [markdown]
## Setting the training and validate data set

> 100 images to training

> 40 images to validation

# %% [code]
image_ids = train_df['image_id'].unique()
#Original: 140 total images divided into 100 for training, 40 for validation

train_ids = image_ids[:100]
valid_ids = image_ids[100:140]

# %% [code]
print(image_ids.shape)
print(valid_ids.shape)
print(train_ids.shape)

# %% [code]
#take the bounding boxes and put them into their respective category (train, valid) by id 
valid_df = train_df[train_df['image_id'].isin(valid_ids)]
train_df = train_df[train_df['image_id'].isin(train_ids)]

# %% [code]
valid_df.shape, train_df.shape

# %% [markdown]
## Dataset function

# %% [code]
class BeanDataset(Dataset):

    def __init__(self, dataframe, image_dir, transforms=None):
        super().__init__()

        self.image_ids = dataframe['image_id'].unique() #all images
        self.df = dataframe
        self.image_dir = image_dir
        self.transforms = transforms

    def __getitem__(self, index: int):

        image_id = self.image_ids[index]
        records = self.df[self.df['image_id'] == image_id]
        
        #load image and normalize image pixels to 0-1
        image = cv2.imread(f'{self.image_dir}/{image_id}.png', cv2.IMREAD_COLOR)
        image = cv2.cvtColor(image, cv2.COLOR_BGR2RGB).astype(np.float32)
        image /= 255.0
        
        boxes = records[['x', 'y', 'w', 'h']].values
        #turn each bounding box into format [x_start, y_start, x_end, y_end]
        boxes[:, 2] = boxes[:, 0] + boxes[:, 2]
        boxes[:, 3] = boxes[:, 1] + boxes[:, 3]
        
        #calculate areas of each bounding box
        area = (boxes[:, 3] - boxes[:, 1]) * (boxes[:, 2] - boxes[:, 0])
        area = torch.as_tensor(area, dtype=torch.float32)

        # there is only one class
        labels = torch.ones((records.shape[0],), dtype=torch.int64)
        
        # suppose all instances are not crowd
        iscrowd = torch.zeros((records.shape[0],), dtype=torch.int64)
        
        target = {}
        target['boxes'] = boxes
        target['labels'] = labels #all boxes are labelled as 1 (bean plants)
        # target['masks'] = None
        target['image_id'] = torch.tensor([index])
        target['area'] = area
        target['iscrowd'] = iscrowd
        
        #apply transformations to this image
        if self.transforms:
            sample = {
                'image': image,
                'bboxes': target['boxes'],
                'labels': labels
            }
            sample = self.transforms(**sample)
            image = sample['image']
            
            target['boxes'] = torch.stack(tuple(map(torch.tensor, zip(*sample['bboxes'])))).permute(1, 0)

        return image, target, image_id

    def __len__(self) -> int:
        return self.image_ids.shape[0]

# %% [markdown]
## Data augmentations

# %% [code]
## Albumentations

def get_train_transform():
    return A.Compose(
        [   A.OneOf([
                A.HueSaturationValue(hue_shift_limit = 0.2, 
                                     sat_shift_limit = 0.2,
                                     val_shift_limit = 0.2,
                                     p = 0.3), 
            
                A.RandomBrightnessContrast(brightness_limit = 0.2,                                             
                                           contrast_limit = 0.2,
                                           p = 0.3),
                # RGB shift normally expects not-normalized images, so make sure to normalize the RGB shift!
                A.RGBShift(r_shift_limit = 20/255, 
                           g_shift_limit = 20/255, 
                           b_shift_limit = 10/255,
                           p = 0.3)
            ], 
            p = 0.2),
         
            A.OneOf([
                A.RandomGamma(gamma_limit = (80, 120),
                              p = 0.3),
                A.Blur(p = 0.6),
                A.GaussNoise(var_limit = (0.01, 0.05), mean = 0, p = 0.05),
                A.ToGray(p = 0.05)
                ],
                p = 0.1),

            # A.OneOf([
            #     A.HorizontalFlip(p = 1), 
            #     A.VerticalFlip(p = 1),  
            #     A.Transpose(p = 1),                
            #     A.RandomRotate90(p = 1)
            #     ], 
            #     p = 0.7),  
         
            A.RandomFog(fog_coef_lower = 0.1,
                        fog_coef_upper = 0.2,
                        p = 0.02),   
         
            A.RandomSizedBBoxSafeCrop(300, 
                                      300, 
                                      p = 0.05),         
            A.Resize(height = 640, 
                     width = 3872, 
                     p = 1),
         
            A.Cutout(num_holes = random.randint(1, 6),
                     max_h_size = 64, 
                     max_w_size = 64,
                     fill_value = 0, 
                     p = 0.15),
         
            ToTensorV2(p = 1.0),
        ],
        p = 1.0, bbox_params = {'format': 'pascal_voc', 'label_fields': ['labels']})

def get_valid_transform():
    return A.Compose([
        A.Resize(height = 640,
                 width = 3872,
                 p = 1),
        
        ToTensorV2(p = 1.0)
    ], bbox_params = {'format': 'pascal_voc', 'label_fields': ['labels']})

#Collate function
def collate_fn(batch):
    return tuple(zip(*batch))

# %% [markdown]
## Metrics

# %% [code]
#IOU Metric Calculation
from collections import namedtuple
from typing import List, Union

Box = namedtuple('Box', 'xmin ymin xmax ymax')


def calculate_iou(gt: List[Union[int, float]],
                  pred: List[Union[int, float]],
                  form: str = 'pascal_voc') -> float:
    """Calculates the IoU.
    
    Args:
        gt: List[Union[int, float]] coordinates of the ground-truth box
        pred: List[Union[int, float]] coordinates of the prdected box
        form: str gt/pred coordinates format
            - pascal_voc: [xmin, ymin, xmax, ymax]
            - coco: [xmin, ymin, w, h]
    Returns:
        IoU: float Intersection over union (0.0 <= iou <= 1.0)
    """
    if form == 'coco':
        bgt = Box(gt[0], gt[1], gt[0] + gt[2], gt[1] + gt[3])
        bpr = Box(pred[0], pred[1], pred[0] + pred[2], pred[1] + pred[3])
    else:
        bgt = Box(gt[0], gt[1], gt[2], gt[3])
        bpr = Box(pred[0], pred[1], pred[2], pred[3])
        

    overlap_area = 0.0
    union_area = 0.0

    # Calculate overlap area
    dx = min(bgt.xmax, bpr.xmax) - max(bgt.xmin, bpr.xmin)
    dy = min(bgt.ymax, bpr.ymax) - max(bgt.ymin, bpr.ymin)

    if (dx > 0) and (dy > 0):
        overlap_area = dx * dy

    # Calculate union area
    union_area = (
            (bgt.xmax - bgt.xmin) * (bgt.ymax - bgt.ymin) +
            (bpr.xmax - bpr.xmin) * (bpr.ymax - bpr.ymin) -
            overlap_area
    )

    return overlap_area / union_area

# %% [code]
#MAP Calculation
def find_best_match(gts, predd, threshold=0.5, form='pascal_voc'):
    """Returns the index of the 'best match' between the
    ground-truth boxes and the prediction. The 'best match'
    is the highest IoU. (0.0 IoUs are ignored).
    
    Args:
        gts: Coordinates of the available ground-truth boxes
        pred: Coordinates of the predicted box
        threshold: Threshold
        form: Format of the coordinates
        
    Return:
        Index of the best match GT box (-1 if no match above threshold)
    """
    best_match_iou = -np.inf
    best_match_idx = -1
    
    for gt_idx, ggt in enumerate(gts):
        iou = calculate_iou(ggt, predd, form=form)
        
        if iou < threshold:
            continue
        
        if iou > best_match_iou:
            best_match_iou = iou
            best_match_idx = gt_idx

    return best_match_idx


def calculate_precision(preds_sorted, gt_boxes, threshold=0.5, form='coco'):
    """Calculates precision per at one threshold.
    
    Args:
        preds_sorted: 
    """
    tp = 0
    fp = 0
    fn = 0

    fn_boxes = []

    for pred_idx, pred in enumerate(preds_sorted):
        best_match_gt_idx = find_best_match(gt_boxes, pred, threshold=threshold, form=form)

        if best_match_gt_idx >= 0:
            # True positive: The predicted box matches a gt box with an IoU above the threshold.
            tp += 1

            # Remove the matched GT box
            gt_boxes = np.delete(gt_boxes, best_match_gt_idx, axis=0)

        else:
            # No match
            # False positive: indicates a predicted box had no associated gt box.
            fn += 1
            fn_boxes.append(pred)

    # False negative: indicates a gt box had no associated predicted box.
    fp = len(gt_boxes)
    precision = tp / (tp + fp + fn)
    return precision, fn_boxes, gt_boxes


def calculate_image_precision(preds_sorted, gt_boxes, thresholds=(0.5), form='coco', debug=False):
    
    n_threshold = len(thresholds)
    image_precision = 0.0
    
    for threshold in thresholds:
        precision_at_threshold, _, _ = calculate_precision(preds_sorted,
                                                           gt_boxes,
                                                           threshold=threshold,
                                                           form=form
                                                          )
        if debug:
            print("@{0:.2f} = {1:.4f}".format(threshold, precision_at_threshold))

        image_precision += precision_at_threshold / n_threshold
    
    return image_precision

# %% [markdown]
## Logging metrics and predicted bounding boxes
Defining train and test functions that will use the W&B logging features as well as setting up the hyperparameter sweep configuration.

# %% [code]
def reset_wandb_env():
    exclude = {
        "WANDB_PROJECT",
        "WANDB_ENTITY",
        "WANDB_API_KEY",
    }
    for k, v in os.environ.items():
        if k.startswith("WANDB_") and k not in exclude:
            del os.environ[k]

def train(args, model, device, train_data_loader, optimizer, epoch, iteration):
    print("Epoch: ", epoch)
   
    #Train Loop
    for batch_idx, (images, targets, image_ids) in enumerate(train_data_loader):
        
        #Train and calculate loss
        model.train()
        images = list(image.to(device) for image in images)
        targets = [{k: v.to(device) for k, v in t.items()} for t in targets]
        
        loss_dict = model(images, targets)
        
        losses = sum(loss for loss in loss_dict.values())
        loss_value = losses.item()

        optimizer.zero_grad()
        losses.backward()
        optimizer.step()
        if batch_idx % args.log_interval == 0:
            #Log the train loss and iteration
            wandb.log({"train_loss": loss_value, "iteration_train": iteration})
        
        iteration += 1 #iteration increases for every batch
        
    
    return iteration #returns the updated new iteration
            

# %% [markdown]
The test function will also log the bounding boxes to visualizations.

# %% [code]
#[xmin, ymin, xmax, ymax] => [x, y, width, height]
def convert_boxes_format(boxes):
    boxes[:, 2] = boxes[:, 2] - boxes[:, 0]
    boxes[:, 3] = boxes[:, 3] - boxes[:, 1]
    return boxes

class_id_to_label = {
    0: "target",
    1: "bean"
}

thresholdAcc = 0.001

#Test will run as validation and log bounding boxes with confidence/prediction scores
def test(args, model, device, test_data_loader, epoch, iteration):
    model.eval()
    
    epoch_precision_score = []
    for batch_idx, (images, targets, image_ids) in enumerate(test_data_loader):
        images = list(image.to(device) for image in images)
        targets = [{k: v.to(device) for k, v in t.items()} for t in targets]

        outputs = model(images)
        
        #Calculate Precision Score Per Batch
        batch_precision_score = 0
        for i, image in enumerate(images):
            
            #predicted bounding boxes
            boxes = outputs[i]['boxes'].data.cpu().numpy()
            boxes = convert_boxes_format(boxes)
            
            scores = outputs[i]['scores'].data.cpu().numpy()
            
            #ground truth bounding boxes
            gt_boxes = targets[i]["boxes"].cpu().numpy()
            gt_boxes = convert_boxes_format(gt_boxes)

            image_id = image_ids[i]

            # Sort highest confidence -> lowest confidence
            preds_sorted_idx = np.argsort(scores)[::-1]
            preds_sorted = boxes[preds_sorted_idx]

            iou_thresholds = [x for x in np.arange(0.5, 0.75, 0.2)]
            image_precision = calculate_image_precision(preds_sorted, gt_boxes,
                                            thresholds=iou_thresholds,
                                            form='coco', debug=True)
            
            print("Average Precision of image: {0:.4f}".format(image_precision))
            batch_precision_score +=  image_precision
            
            if image_precision < thresholdAcc:
              wandb.alert(
                title="Low accuracy", 
                text=f"Accuracy {image_precision} is below the acceptable theshold {thresholdAcc}",
                level=AlertLevel.WARN,
                wait_duration=300
)
        
        batch_precision_score = batch_precision_score / len(images) #average precision score for the batch
        epoch_precision_score.append(batch_precision_score)
        
        if batch_idx % args.log_interval == 0:
            #logs the precision score per batch and also the iteration
            wandb.log({"batch_score_validation": batch_precision_score, "iteration_validation": iteration})
        
        #Log bounding boxes
        if batch_idx % args.image_log_interval == 0:
            
            #Log 1 image with bounding boxes for this batch
            for i, image in enumerate(images[:1]): 

                image_id = image_ids[i]
                scores = outputs[i]['scores'].data.cpu().numpy().astype(np.float64)

                #predicted bounding boxes
                boxes = outputs[i]['boxes'].data.cpu().numpy().astype(np.float64)
                predicted_boxes = []
                for b_i, box in enumerate(boxes):
    
                    box_data = {"position" : {
                          "minX" : box[0],
                          "maxX" : box[2],
                          "minY" : box[1],
                          "maxY" : box[3] 
                        },
                      "class_id" : 1,
                      "box_caption" : "bean: (%.3f)" % (scores[b_i]),
                      "domain": "pixel",
                      "scores" : { "score" : scores[b_i] }
                    }
                    predicted_boxes.append(box_data)
                    

                #ground truth bounding boxes
                gt_boxes = targets[i]["boxes"].cpu().numpy().astype(np.float64)
                target_boxes = [] 
                for b_i, box in enumerate(gt_boxes):
  
                    box_data = {"position" : {
                          "minX" : box[0],
                          "maxX" : box[2],
                          "minY" : box[1],
                          "maxY" : box[3] 
                        },
                      "class_id" : 0,
                      "domain": "pixel",
                      "box_caption" : "GT"
                    }
                    target_boxes.append(box_data)
                
                
                image = image.permute(1,2,0).cpu().numpy().astype(np.float64)
                
                #create image object and log
                img = wandb.Image(image, boxes = 
                                  {"predictions": 
                                   {"box_data": predicted_boxes, 
                                    "class_labels" : class_id_to_label},"GT": {"box_data": target_boxes}})
                
                wandb.log({"bounding_boxes": img})
            
        iteration += 1
    
    epoch_precision_score = sum(epoch_precision_score) / len(epoch_precision_score) 
    wandb.log({"epoch_score_validation": batch_precision_score, "epoch": epoch})
    return iteration
        
    

# %% [code]
#Load dataset
train_dataset = BeanDataset(train_df, DIR_TRAIN, get_train_transform())
valid_dataset = BeanDataset(valid_df, DIR_TRAIN, get_valid_transform())

# %% [markdown]
## Define Sweep Configuration and Run
A sweep configuration defines all the values that W&B will try and the metric that it will be using to judge which set of values do the best.


# %% [code]
# os.environ["WANDB_AGENT_DISABLE_FLAPPING"] = "false" 
os.environ["WANDB_AGENT_MAX_INITIAL_FAILURES"]= "200000"
os.environ["WANDB_NOTEBOOK_NAME"] = "/content/drive/MyDrive/Colab Notebooks/Colab Notebooks - Stand Count/hyperparameter-search-for-fasterrcnn.ipynb"


# %% [code]
#Hyperparameter sweep configuration (more info the the W&B docs)
sweep_config = {
    'method': 'grid', #grid, random (random will continue running until you terminate it or specify a target field for metric)
    'metric': {
      'name': 'train_loss',
      'goal': 'minimize'   
    },
    'parameters': {
        'epochs': {
            'values': [100]
        },
        'batch_size': {
            'values': [2] #[32, 16, 8, 4, 2] As there are many parameters, a individual run can be deployed
        },
        'lr': {
            'values': [1e-3, 1e-4] 
        },
        'seed': {
            'values': [777]
        },
        'decay': {
            'values': [1e-3, 1e-4]
        }
    }
}

#initialize the sweep
#Running this line will ask you to log into your W&B account
sweep_id = wandb.sweep(sweep_config, project="BeanStandCount-fasterRCNN_Hyper_v03")

# %% [markdown]
The run function is the main function.


# %% [code]
def run():
    
    #Default Hyperparameter values if no sweep is defined
    config_default = {         
    "batch_size": 16,          # input batch size for training (default: 64)
    "test_batch_size": 16,    # input batch size for testing (default: 1000)
    "epochs": 100,             # number of epochs to train (default: 10)
    "lr": 0.005,               # learning rate (default: 0.01)
    "momentum": 0.9,          # SGD momentum (default: 0.5) 
    "no_cuda": False,         # whether to disable CUDA training
    "seed": 42,               # random seed (default: 42)
    "log_interval": 1,      #how many batches to wait before logging in train/test loops
    "image_log_interval": 10,
    "decay": 0.0005
    }
    wandb.init(config=config_default, project="BeanStandCount-fasterRCNN_Hyper_v03")
    config = wandb.config
    
    # model = torchvision.models.detection.fasterrcnn_resnet50_fpn(pretrained=True,box_detections_per_img=180)
    model = torchvision.models.detection.fasterrcnn_resnet50_fpn(weights='FasterRCNN_ResNet50_FPN_Weights.DEFAULT',box_detections_per_img=180)
    num_classes = 2  # bean (1)....or not bean (0)
    # get number of input features for the classifier
    in_features = model.roi_heads.box_predictor.cls_score.in_features
    # replace the pre-trained head with a new one
    model.roi_heads.box_predictor = FastRCNNPredictor(in_features, num_classes)

    use_cuda = not config["no_cuda"] and torch.cuda.is_available()
    device = torch.device('cuda') if use_cuda else torch.device('cpu')

    # Set random seeds and deterministic pytorch for reproducibility
    # random.seed(config.seed)       # python random seed
    torch.manual_seed(config["seed"]) # pytorch random seed
    np.random.seed(config["seed"]) # numpy random seed
    torch.backends.cudnn.deterministic = True


    #Create dataloaders
    train_data_loader = DataLoader(
        train_dataset,
        batch_size=config["batch_size"],
        shuffle=False,
        num_workers=4,
        collate_fn=collate_fn
    )

    valid_data_loader = DataLoader(
        valid_dataset,
        batch_size=config["test_batch_size"],
        shuffle=False,
        num_workers=4,
        collate_fn=collate_fn
    )


    model.to(device)
    params = [p for p in model.parameters() if p.requires_grad]
    optimizer = torch.optim.SGD(params, lr=config["lr"], momentum=config["momentum"], weight_decay=config["decay"])
    
    ####
    wandb.watch(model, log="all") #this line only needs to be run once to hook W&B to your model (comment out for future runs)
    ####
    
    #Keep track of train and test's iterations seperatedly (this allows for easier plotting because you can use iteration_train or iteration_test for your X axis)
    iteration_train = 0
    iteration_test = 0
    for epoch in range(1, config["epochs"] + 1):
        #Runs training and returns the new training iteration counter
        iteration_train = train(config, model, device, train_data_loader, optimizer, epoch, iteration_train)
        #Runs testing/valiadtion and returns the new test iteration counter
        iteration_test = test(config, model, device, valid_data_loader, epoch, iteration_test)
        print("Iteration Train: ", iteration_train)
        print("Iteration Test: ", iteration_test)
        reset_wandb_env()
    wandb.finish()
    
    # Change the current working directory
    os.chdir(DIR_WEIGTHS)
    torch.save(model.state_dict(), 'fasterrcnn_resnet50_fpn_v01.pth')
    wandb.save('fasterrcnn_resnet50_fpn_v01.pth')

    #Clear memory
    del model
    del train_data_loader
    del valid_data_loader
    gc.collect()
    torch.cuda.empty_cache()

# %% [code]
## Lets check some augmentations!
    #Create dataloaders

train_data_loader =DataLoader(
    train_dataset,
    batch_size = 16,
    shuffle = False,
    num_workers = 4,
    collate_fn = collate_fn
    )    

# create train dataset and data-loader
#train_data_loader = train_data_loader(train_dataset, batch_size = 16)

device=torch.device('cuda')
images, targets, image_ids = next(iter(train_data_loader))

images = list(image.to(device) for image in images)
targets = [{k: v.to(device) for k, v in t.items()} for t in targets]

# plot some augmentations!
fig, ax = plt.subplots(figsize=(30, 30),  
                       nrows = 4,
                       ncols = 2)
for i in range (8):    
    boxes = targets[i]['boxes'].cpu().numpy().astype(np.int32)
    sample = images[i].permute(1,2,0).cpu().numpy()
    for box in boxes:
        cv2.rectangle(sample,
                      (box[0], box[1]),
                      (box[2], box[3]),
                      (220, 0, 0), 3)
    
    ax[i // 2][i % 2].imshow(sample)   

# %% [code]
#Run sweep
wandb.agent(sweep_id, run)
print("FINISHED")

# %% [markdown]
### Hyperparameter sweep results
The HP sweep will produce 5x2x2=20 runs (because in the sweep config, there are 5 values being tested for each of batch size, 2 for decay, and 2 for LR)

![](https://imgur.com/G1EgqoD.png)


# %% [markdown]


By metrics batch_score_validation or train_loss we can see that certain runs/configurations can produce better scores.


# %% [markdown]
### Bounding Boxes
The bounding boxes logged for each run is also available. 
Ground notes in blue and the predicted boxes in red with its respective probability.

![](https://imgur.com/Fs3S5eN.png)
