# Supplementary material for: Drone-Based Digital Phenotyping to Evaluating Relative Maturity, Stand Count, and Plant Height in Dry Beans (Phaseolus vulgaris L.)
Source: Plant Phenomics. 2024 Nov 28;6:0278. doi: 10.34133/plantphenomics.0278 (PMC11602537; doi:10.34133/plantphenomics.0278)
Supplement: Supplementary 1 — Figs. S1 to S14 Tables S1 and S2 Data files S1 to 21 [file plantphenomics.0278.f1.zip › Data S12.ipynb]

# %% [markdown]
## **FasterRCNN Pseudo Labeling**

> The remaing 124 plot images from SVREC 2022 will be used in this notebook to perform the pseudo labeling. 

> The training data is small, therefore more data usually help. 

> The pre-trained fasterRCNN model using the parameters from the tunning process (Hyperparameter search step) was used to perform the pseudo labeling.

> The plant identification was performed using the threshold equal or higher than 0.5.

### Reference notebooks:
- [Train notebook here](https://www.kaggle.com/pestipeti/pytorch-starter-fasterrcnn-train)
- [Inference notebook here](https://www.kaggle.com/pestipeti/pytorch-starter-fasterrcnn-inference)
- [Pseudo Labeling](https://www.kaggle.com/code/nvnnghia/fasterrcnn-pseudo-labeling)


# %% [code]
#!pip freeze

# %% [code]
from google.colab import drive
drive.mount('/content/drive')

# %% [code]
!pip install timm
!pip install pycocotools

!pip install -q segmentation-models-pytorch
!pip install -q torchsummary

!pip install albumentations==0.4.6

import pandas as pd
import numpy as np
import cv2
import os
import re

from PIL import Image

import albumentations as A
from albumentations.pytorch.transforms import ToTensorV2

import torch
import torchvision

from torchvision.models.detection import FasterRCNN
from torchvision.models.detection.rpn import AnchorGenerator
from torchvision.models.detection.faster_rcnn import FastRCNNPredictor, FasterRCNN_ResNet50_FPN_Weights

from torch.utils.data import DataLoader, Dataset
from torch.utils.data.sampler import SequentialSampler

from matplotlib import pyplot as plt


# %% [code]
DIR_INPUT = '/content/drive/MyDrive/UAS_Beans/Beans_StandCount/2022/SVREC/ByStep'

DIR_TEST = f'{DIR_INPUT}/test_22_SVREC_RGB_7m_img'

DIR_WEIGHTS = f'{DIR_INPUT}/models/BestModel_wandbHyper'

WEIGHTS_FILE = f'{DIR_WEIGHTS}/fasterrcnn_resnet50_fpn_v01_4bat.pth'

# %% [code]
img_list = sorted(os.listdir(f'{DIR_TEST}'))
img_list = [v for v in img_list if v.endswith('.png') and not v.endswith('_msk.png')]
print(img_list)

# %% [code]
img_list_name = []

for img in img_list:
  name = img.replace('.png', '')
  img_list_name.append([name])

#print(img_list_name)

test_df = pd.DataFrame(img_list_name, columns=['image_id'])

test_df["PredictionString"] = np.nan
test_df

# %% [code]
class BeanTestDataset(Dataset):

    def __init__(self, dataframe, image_dir, transforms=None):
        super().__init__()

        self.image_ids = dataframe['image_id'].unique()
        self.df = dataframe
        self.image_dir = image_dir
        self.transforms = transforms

    def __getitem__(self, index: int):

        image_id = self.image_ids[index]
        records = self.df[self.df['image_id'] == image_id]

        image = cv2.imread(f'{self.image_dir}/{image_id}.png', cv2.IMREAD_COLOR)
        image = cv2.cvtColor(image, cv2.COLOR_BGR2RGB).astype(np.float32)
        image /= 255.0

        if self.transforms:
            sample = {
                'image': image,
            }
            sample = self.transforms(**sample)
            image = sample['image']

        return image, image_id

    def __len__(self) -> int:
        return self.image_ids.shape[0]

# %% [code]
# Albumentations
def get_test_transform():
    return A.Compose([
        # A.Resize(512, 512),
        ToTensorV2(p=1.0)
    ])


# %% [code]
# load a model; pre-trained on COCO
# model = torchvision.models.detection.fasterrcnn_resnet50_fpn(pretrained=False, pretrained_backbone=False)
model = torchvision.models.detection.fasterrcnn_resnet50_fpn(pretrained=False,weights=FasterRCNN_ResNet50_FPN_Weights.DEFAULT, box_detections_per_img=180, weights_backbone = None)

# %% [code]
device = torch.device('cuda') if torch.cuda.is_available() else torch.device('cpu')

num_classes = 2  # 1 class (wheat) + background

# get number of input features for the classifier
in_features = model.roi_heads.box_predictor.cls_score.in_features

# replace the pre-trained head with a new one
model.roi_heads.box_predictor = FastRCNNPredictor(in_features, num_classes)

# Load the trained weights
model.load_state_dict(torch.load(WEIGHTS_FILE))
model.eval()

x = model.to(device)

# %% [code]
def collate_fn(batch):
    return tuple(zip(*batch))

test_dataset = BeanTestDataset(test_df, DIR_TEST, get_test_transform())

test_data_loader = DataLoader(
    test_dataset,
    batch_size=4,
    shuffle=False,
    num_workers=2,
    drop_last=False,
    collate_fn=collate_fn
)

# %% [code]
def format_prediction_string(boxes, scores):
    pred_strings = []
    for j in zip(scores, boxes):
        pred_strings.append("{0:.4f} {1} {2} {3} {4}".format(j[0], j[1][0], j[1][1], j[1][2], j[1][3]))

    return " ".join(pred_strings)

# %% [markdown]
## **Detection and make Pseudo labels for test dataset**

# %% [code]
detection_threshold = 0.5
results = []

testdf_psuedo = []
for images, image_ids in test_data_loader:

    images = list(image.to(device) for image in images)
    outputs = model(images)

    for i, image in enumerate(images):

        boxes = outputs[i]['boxes'].data.cpu().numpy()
        scores = outputs[i]['scores'].data.cpu().numpy()
        
        boxes = boxes[scores >= detection_threshold].astype(np.int32)
        scores = scores[scores >= detection_threshold]
        image_id = image_ids[i]
        
        boxes[:, 2] = boxes[:, 2] - boxes[:, 0]
        boxes[:, 3] = boxes[:, 3] - boxes[:, 1]
        
        for box in boxes:
            #print(box)
            result = {
                'image_id': image_id,
                'width': 3872,
                'height': 640,
                'source': 'nvnn',
                'x': box[0],
                'y': box[1],
                'w': box[2],
                'h': box[3]
            }
            testdf_psuedo.append(result)
            


# %% [code]
test_df_pseudo = pd.DataFrame(testdf_psuedo, columns=['image_id', 'width', 'height', 'source', 'x', 'y', 'w', 'h'])
test_df_pseudo

# %% [markdown]
## **Retrain model with pseudo labels**

# %% [code]
train_df = pd.read_csv(f'{DIR_INPUT}/Annot_22_SVREC_RGB_7m/Annot_beans_22_SVREC_7m__3.csv')
train_df['x'] = -1
train_df['y'] = -1
train_df['w'] = -1
train_df['h'] = -1

def expand_bbox(x):
    r = np.array(re.findall("([0-9]+[.]?[0-9]*)", x))
    if len(r) == 0:
        r = [-1, -1, -1, -1]
    return r

train_df[['x', 'y', 'w', 'h']] = np.stack(train_df['bbox'].apply(lambda x: expand_bbox(x)))
train_df.drop(columns=['bbox'], inplace=True)
train_df['x'] = train_df['x'].astype(float)
train_df['y'] = train_df['y'].astype(float)
train_df['w'] = train_df['w'].astype(float)
train_df['h'] = train_df['h'].astype(float)

train_df.head()

# %% [code]
frames = [train_df, test_df_pseudo]

train_df = pd.concat(frames)
train_df

# %% [code]
train_df.to_csv(f'{DIR_INPUT}/g._PseudoLab/Annot_beans_22_SVREC_7m_pseudo_annot.csv', index=False)
