# Supplementary material for: Drone-Based Digital Phenotyping to Evaluating Relative Maturity, Stand Count, and Plant Height in Dry Beans (Phaseolus vulgaris L.)
Source: Plant Phenomics. 2024 Nov 28;6:0278. doi: 10.34133/plantphenomics.0278 (PMC11602537; doi:10.34133/plantphenomics.0278)
Supplement: Supplementary 1 — Figs. S1 to S14 Tables S1 and S2 Data files S1 to 21 [file plantphenomics.0278.f1.zip › Data S13.ipynb]

{
  "cells": [
    {
      "cell_type": "markdown",
      "metadata": {
        "id": "PjIGCkc85ZUl"
      },
      "source": [
        "# Faster RCNN Intro\n",
        "## Architectural overview\n",
        "\n",
        "[Notebook reference](https://www.kaggle.com/code/ChristianDenich/end2end-object-detection-with-fasterrcnn)\n",
        "\n",
        "The architecture of Faster R-CNN.\n",
        "![](https://imgur.com/4xOFSqY.png)\n",
        "\n",
        "[Multi-scale object detection in remote sensing imagery with\n",
        "convolutional neural networks](https://doi.org/10.1016/j.isprsjprs.2018.04.003)\n",
        "\n",
        "\n"
      ]
    },
    {
      "cell_type": "markdown",
      "metadata": {
        "id": "cJwlArkA5ZUm"
      },
      "source": [
        "## How Faster-RCNN works:  \n",
        "\n",
        "1) **Region Proposal Network** (RPN) step 1: Run the image through a CNN to get a **Feature Map** and project Anchors or BBoxes onto this map.  \n",
        "\n",
        "2) (RPN) step 2: Keep only the best anchors (e.g. top 2000), and discard the rest. This is achieved using only anchors with IoU < 0.4 for background and > 0.7 for objects and after that  applying non-max suppression.  \n",
        "\n",
        "3) Do **Region of interest** pooling ([ROI Pooling](https://blog.deepsense.ai/region-of-interest-pooling-explained/): this leads to uniformly sized outputs which can be used for classification and BBOX regression  \n",
        "\n",
        "4) For the **Classification** task ( = is it background or object?) binary cross entropy (BCE) is used to calculate the loss.   \n",
        "\n",
        "5) The **BBOX regressor** calculates offsets based on the anchors from step 2) and the regression loss is calculated.  \n"
      ]
    },
    {
      "cell_type": "markdown",
      "metadata": {
        "id": "ieaER3mA5ZUn"
      },
      "source": [
        "# Importing dependencies\n"
      ]
    },
    {
      "cell_type": "code",
      "execution_count": 1,
      "metadata": {
        "colab": {
          "base_uri": "https://localhost:8080/"
        },
        "id": "RIe6OfqJ5ZUn",
        "outputId": "9160f895-2097-41dc-9db2-3ca3ceadc9cd"
      },
      "outputs": [
        {
          "output_type": "stream",
          "name": "stdout",
          "text": [
            "Looking in indexes: https://pypi.org/simple, https://us-python.pkg.dev/colab-wheels/public/simple/\n",
            "Collecting timm\n",
            "  Downloading timm-0.6.11-py3-none-any.whl (548 kB)\n",
            "\u001b[K     |████████████████████████████████| 548 kB 35.3 MB/s \n",
            "\u001b[?25hRequirement already satisfied: torch>=1.7 in /usr/local/lib/python3.7/dist-packages (from timm) (1.12.1+cu113)\n",
            "Requirement already satisfied: pyyaml in /usr/local/lib/python3.7/dist-packages (from timm) (6.0)\n",
            "Requirement already satisfied: torchvision in /usr/local/lib/python3.7/dist-packages (from timm) (0.13.1+cu113)\n",
            "Collecting huggingface-hub\n",
            "  Downloading huggingface_hub-0.10.1-py3-none-any.whl (163 kB)\n",
            "\u001b[K     |████████████████████████████████| 163 kB 80.4 MB/s \n",
            "\u001b[?25hRequirement already satisfied: typing-extensions in /usr/local/lib/python3.7/dist-packages (from torch>=1.7->timm) (4.1.1)\n",
            "Requirement already satisfied: tqdm in /usr/local/lib/python3.7/dist-packages (from huggingface-hub->timm) (4.64.1)\n",
            "Requirement already satisfied: importlib-metadata in /usr/local/lib/python3.7/dist-packages (from huggingface-hub->timm) (5.0.0)\n",
            "Requirement already satisfied: packaging>=20.9 in /usr/local/lib/python3.7/dist-packages (from huggingface-hub->timm) (21.3)\n",
            "Requirement already satisfied: filelock in /usr/local/lib/python3.7/dist-packages (from huggingface-hub->timm) (3.8.0)\n",
            "Requirement already satisfied: requests in /usr/local/lib/python3.7/dist-packages (from huggingface-hub->timm) (2.23.0)\n",
            "Requirement already satisfied: pyparsing!=3.0.5,>=2.0.2 in /usr/local/lib/python3.7/dist-packages (from packaging>=20.9->huggingface-hub->timm) (3.0.9)\n",
            "Requirement already satisfied: zipp>=0.5 in /usr/local/lib/python3.7/dist-packages (from importlib-metadata->huggingface-hub->timm) (3.9.0)\n",
            "Requirement already satisfied: chardet<4,>=3.0.2 in /usr/local/lib/python3.7/dist-packages (from requests->huggingface-hub->timm) (3.0.4)\n",
            "Requirement already satisfied: certifi>=2017.4.17 in /usr/local/lib/python3.7/dist-packages (from requests->huggingface-hub->timm) (2022.9.24)\n",
            "Requirement already satisfied: urllib3!=1.25.0,!=1.25.1,<1.26,>=1.21.1 in /usr/local/lib/python3.7/dist-packages (from requests->huggingface-hub->timm) (1.24.3)\n",
            "Requirement already satisfied: idna<3,>=2.5 in /usr/local/lib/python3.7/dist-packages (from requests->huggingface-hub->timm) (2.10)\n",
            "Requirement already satisfied: pillow!=8.3.*,>=5.3.0 in /usr/local/lib/python3.7/dist-packages (from torchvision->timm) (7.1.2)\n",
            "Requirement already satisfied: numpy in /usr/local/lib/python3.7/dist-packages (from torchvision->timm) (1.21.6)\n",
            "Installing collected packages: huggingface-hub, timm\n",
            "Successfully installed huggingface-hub-0.10.1 timm-0.6.11\n",
            "Looking in indexes: https://pypi.org/simple, https://us-python.pkg.dev/colab-wheels/public/simple/\n",
            "Requirement already satisfied: pycocotools in /usr/local/lib/python3.7/dist-packages (2.0.5)\n",
            "Requirement already satisfied: numpy in /usr/local/lib/python3.7/dist-packages (from pycocotools) (1.21.6)\n",
            "Requirement already satisfied: matplotlib>=2.1.0 in /usr/local/lib/python3.7/dist-packages (from pycocotools) (3.2.2)\n",
            "Requirement already satisfied: python-dateutil>=2.1 in /usr/local/lib/python3.7/dist-packages (from matplotlib>=2.1.0->pycocotools) (2.8.2)\n",
            "Requirement already satisfied: kiwisolver>=1.0.1 in /usr/local/lib/python3.7/dist-packages (from matplotlib>=2.1.0->pycocotools) (1.4.4)\n",
            "Requirement already satisfied: pyparsing!=2.0.4,!=2.1.2,!=2.1.6,>=2.0.1 in /usr/local/lib/python3.7/dist-packages (from matplotlib>=2.1.0->pycocotools) (3.0.9)\n",
            "Requirement already satisfied: cycler>=0.10 in /usr/local/lib/python3.7/dist-packages (from matplotlib>=2.1.0->pycocotools) (0.11.0)\n",
            "Requirement already satisfied: typing-extensions in /usr/local/lib/python3.7/dist-packages (from kiwisolver>=1.0.1->matplotlib>=2.1.0->pycocotools) (4.1.1)\n",
            "Requirement already satisfied: six>=1.5 in /usr/local/lib/python3.7/dist-packages (from python-dateutil>=2.1->matplotlib>=2.1.0->pycocotools) (1.15.0)\n",
            "\u001b[K     |████████████████████████████████| 97 kB 6.8 MB/s \n",
            "\u001b[K     |████████████████████████████████| 376 kB 66.5 MB/s \n",
            "\u001b[K     |████████████████████████████████| 58 kB 7.0 MB/s \n",
            "\u001b[?25h  Building wheel for efficientnet-pytorch (setup.py) ... \u001b[?25l\u001b[?25hdone\n",
            "  Building wheel for pretrainedmodels (setup.py) ... \u001b[?25l\u001b[?25hdone\n",
            "Looking in indexes: https://pypi.org/simple, https://us-python.pkg.dev/colab-wheels/public/simple/\n",
            "Collecting albumentations==0.4.6\n",
            "  Downloading albumentations-0.4.6.tar.gz (117 kB)\n",
            "\u001b[K     |████████████████████████████████| 117 kB 35.7 MB/s \n",
            "\u001b[?25hRequirement already satisfied: numpy>=1.11.1 in /usr/local/lib/python3.7/dist-packages (from albumentations==0.4.6) (1.21.6)\n",
            "Requirement already satisfied: scipy in /usr/local/lib/python3.7/dist-packages (from albumentations==0.4.6) (1.7.3)\n",
            "Requirement already satisfied: imgaug>=0.4.0 in /usr/local/lib/python3.7/dist-packages (from albumentations==0.4.6) (0.4.0)\n",
            "Requirement already satisfied: PyYAML in /usr/local/lib/python3.7/dist-packages (from albumentations==0.4.6) (6.0)\n",
            "Requirement already satisfied: opencv-python>=4.1.1 in /usr/local/lib/python3.7/dist-packages (from albumentations==0.4.6) (4.6.0.66)\n",
            "Requirement already satisfied: scikit-image>=0.14.2 in /usr/local/lib/python3.7/dist-packages (from imgaug>=0.4.0->albumentations==0.4.6) (0.18.3)\n",
            "Requirement already satisfied: Pillow in /usr/local/lib/python3.7/dist-packages (from imgaug>=0.4.0->albumentations==0.4.6) (7.1.2)\n",
            "Requirement already satisfied: matplotlib in /usr/local/lib/python3.7/dist-packages (from imgaug>=0.4.0->albumentations==0.4.6) (3.2.2)\n",
            "Requirement already satisfied: imageio in /usr/local/lib/python3.7/dist-packages (from imgaug>=0.4.0->albumentations==0.4.6) (2.9.0)\n",
            "Requirement already satisfied: Shapely in /usr/local/lib/python3.7/dist-packages (from imgaug>=0.4.0->albumentations==0.4.6) (1.8.4)\n",
            "Requirement already satisfied: six in /usr/local/lib/python3.7/dist-packages (from imgaug>=0.4.0->albumentations==0.4.6) (1.15.0)\n",
            "Requirement already satisfied: networkx>=2.0 in /usr/local/lib/python3.7/dist-packages (from scikit-image>=0.14.2->imgaug>=0.4.0->albumentations==0.4.6) (2.6.3)\n",
            "Requirement already satisfied: PyWavelets>=1.1.1 in /usr/local/lib/python3.7/dist-packages (from scikit-image>=0.14.2->imgaug>=0.4.0->albumentations==0.4.6) (1.3.0)\n",
            "Requirement already satisfied: tifffile>=2019.7.26 in /usr/local/lib/python3.7/dist-packages (from scikit-image>=0.14.2->imgaug>=0.4.0->albumentations==0.4.6) (2021.11.2)\n",
            "Requirement already satisfied: pyparsing!=2.0.4,!=2.1.2,!=2.1.6,>=2.0.1 in /usr/local/lib/python3.7/dist-packages (from matplotlib->imgaug>=0.4.0->albumentations==0.4.6) (3.0.9)\n",
            "Requirement already satisfied: kiwisolver>=1.0.1 in /usr/local/lib/python3.7/dist-packages (from matplotlib->imgaug>=0.4.0->albumentations==0.4.6) (1.4.4)\n",
            "Requirement already satisfied: python-dateutil>=2.1 in /usr/local/lib/python3.7/dist-packages (from matplotlib->imgaug>=0.4.0->albumentations==0.4.6) (2.8.2)\n",
            "Requirement already satisfied: cycler>=0.10 in /usr/local/lib/python3.7/dist-packages (from matplotlib->imgaug>=0.4.0->albumentations==0.4.6) (0.11.0)\n",
            "Requirement already satisfied: typing-extensions in /usr/local/lib/python3.7/dist-packages (from kiwisolver>=1.0.1->matplotlib->imgaug>=0.4.0->albumentations==0.4.6) (4.1.1)\n",
            "Building wheels for collected packages: albumentations\n",
            "  Building wheel for albumentations (setup.py) ... \u001b[?25l\u001b[?25hdone\n",
            "  Created wheel for albumentations: filename=albumentations-0.4.6-py3-none-any.whl size=65174 sha256=6ad0a068f32ce8ac4db7009e8b02083b027f986c6f05962a7e8bf81ba4fbc9c5\n",
            "  Stored in directory: /root/.cache/pip/wheels/cf/34/0f/cb2a5f93561a181a4bcc84847ad6aaceea8b5a3127469616cc\n",
            "Successfully built albumentations\n",
            "Installing collected packages: albumentations\n",
            "  Attempting uninstall: albumentations\n",
            "    Found existing installation: albumentations 1.2.1\n",
            "    Uninstalling albumentations-1.2.1:\n",
            "      Successfully uninstalled albumentations-1.2.1\n",
            "Successfully installed albumentations-0.4.6\n",
            "Looking in indexes: https://pypi.org/simple, https://us-python.pkg.dev/colab-wheels/public/simple/\n",
            "Requirement already satisfied: torchvision in /usr/local/lib/python3.7/dist-packages (0.13.1+cu113)\n",
            "Requirement already satisfied: torch==1.12.1 in /usr/local/lib/python3.7/dist-packages (from torchvision) (1.12.1+cu113)\n",
            "Requirement already satisfied: typing-extensions in /usr/local/lib/python3.7/dist-packages (from torchvision) (4.1.1)\n",
            "Requirement already satisfied: requests in /usr/local/lib/python3.7/dist-packages (from torchvision) (2.23.0)\n",
            "Requirement already satisfied: pillow!=8.3.*,>=5.3.0 in /usr/local/lib/python3.7/dist-packages (from torchvision) (7.1.2)\n",
            "Requirement already satisfied: numpy in /usr/local/lib/python3.7/dist-packages (from torchvision) (1.21.6)\n",
            "Requirement already satisfied: certifi>=2017.4.17 in /usr/local/lib/python3.7/dist-packages (from requests->torchvision) (2022.9.24)\n",
            "Requirement already satisfied: idna<3,>=2.5 in /usr/local/lib/python3.7/dist-packages (from requests->torchvision) (2.10)\n",
            "Requirement already satisfied: chardet<4,>=3.0.2 in /usr/local/lib/python3.7/dist-packages (from requests->torchvision) (3.0.4)\n",
            "Requirement already satisfied: urllib3!=1.25.0,!=1.25.1,<1.26,>=1.21.1 in /usr/local/lib/python3.7/dist-packages (from requests->torchvision) (1.24.3)\n"
          ]
        }
      ],
      "source": [
        "!pip install timm\n",
        "!pip install pycocotools\n",
        "\n",
        "!pip install -q segmentation-models-pytorch\n",
        "!pip install -q torchsummary\n",
        "\n",
        "!pip install albumentations==0.4.6\n",
        "\n",
        "import os\n",
        "import numpy as np \n",
        "import pandas as pd \n",
        "from datetime import datetime\n",
        "import time\n",
        "import random\n",
        "import gc\n",
        "from tqdm import tqdm_notebook as tqdm # progress bar\n",
        "import matplotlib.pyplot as plt\n",
        "import time\n",
        "import seaborn as sns\n",
        "\n",
        "# torch\n",
        "import torch\n",
        "import torch.nn as nn\n",
        "from torch.utils.data import Dataset,DataLoader\n",
        "from torch.utils.data.sampler import SequentialSampler, RandomSampler\n",
        "\n",
        "# torchvision\n",
        "!pip install --upgrade torchvision\n",
        "\n",
        "import torchvision\n",
        "\n",
        "\n",
        "from torchvision.models.detection.faster_rcnn import FastRCNNPredictor, FasterRCNN_ResNet50_FPN_Weights\n",
        "from torchvision.models.detection.backbone_utils import resnet_fpn_backbone\n",
        "\n",
        "# sklearn\n",
        "from sklearn.model_selection import StratifiedKFold\n",
        "\n",
        "# CV\n",
        "import cv2\n",
        "\n",
        "# Albumenatations\n",
        "import albumentations as A\n",
        "from albumentations.pytorch.transforms import ToTensorV2\n",
        "\n",
        "# Glob\n",
        "from glob import glob\n",
        "\n",
        "import warnings\n",
        "warnings.filterwarnings('ignore') #Ignore \"future\" warnings and Data-Frame-Slicing warnings."
      ]
    },
    {
      "cell_type": "code",
      "execution_count": null,
      "metadata": {
        "id": "hytH2Q0BG6I-"
      },
      "outputs": [],
      "source": [
        "# # Restart kernel after installation\n",
        "# import IPython\n",
        "# IPython.Application.instance().kernel.do_shutdown(True)"
      ]
    },
    {
      "cell_type": "code",
      "execution_count": 2,
      "metadata": {
        "colab": {
          "base_uri": "https://localhost:8080/"
        },
        "id": "kLD5bWdp5ZUo",
        "outputId": "97337c94-ab13-4330-82b5-38dd56e44f27"
      },
      "outputs": [
        {
          "output_type": "stream",
          "name": "stdout",
          "text": [
            "Thu Oct 13 13:43:22 2022       \n",
            "+-----------------------------------------------------------------------------+\n",
            "| NVIDIA-SMI 460.32.03    Driver Version: 460.32.03    CUDA Version: 11.2     |\n",
            "|-------------------------------+----------------------+----------------------+\n",
            "| GPU  Name        Persistence-M| Bus-Id        Disp.A | Volatile Uncorr. ECC |\n",
            "| Fan  Temp  Perf  Pwr:Usage/Cap|         Memory-Usage | GPU-Util  Compute M. |\n",
            "|                               |                      |               MIG M. |\n",
            "|===============================+======================+======================|\n",
            "|   0  Tesla T4            Off  | 00000000:00:04.0 Off |                    0 |\n",
            "| N/A   38C    P8     9W /  70W |      0MiB / 15109MiB |      0%      Default |\n",
            "|                               |                      |                  N/A |\n",
            "+-------------------------------+----------------------+----------------------+\n",
            "                                                                               \n",
            "+-----------------------------------------------------------------------------+\n",
            "| Processes:                                                                  |\n",
            "|  GPU   GI   CI        PID   Type   Process name                  GPU Memory |\n",
            "|        ID   ID                                                   Usage      |\n",
            "|=============================================================================|\n",
            "|  No running processes found                                                 |\n",
            "+-----------------------------------------------------------------------------+\n"
          ]
        }
      ],
      "source": [
        "# Lets check our Hardware first\n",
        "gpu_info = !nvidia-smi\n",
        "gpu_info = '\\n'.join(gpu_info)\n",
        "if gpu_info.find('failed') >= 0:\n",
        "    print('Select the Runtime > \"Change runtime type\" menu to enable a GPU accelerator, ')\n",
        "    print('and then re-execute this cell.')\n",
        "else:\n",
        "    print(gpu_info)"
      ]
    },
    {
      "cell_type": "code",
      "execution_count": 3,
      "metadata": {
        "colab": {
          "base_uri": "https://localhost:8080/"
        },
        "id": "yYMIblOK6Ny0",
        "outputId": "352bd0aa-8ea4-4685-9d55-0be8c2a155be"
      },
      "outputs": [
        {
          "output_type": "stream",
          "name": "stdout",
          "text": [
            "Mounted at /content/drive\n"
          ]
        }
      ],
      "source": [
        "from google.colab import drive\n",
        "drive.mount('/content/drive')\n"
      ]
    },
    {
      "cell_type": "markdown",
      "source": [
        "# Model performance\n",
        "The [Weights and Biases library](https://docs.wandb.com/)'s automated model  optimization functionality on FasterRCNN will be deployed to check the model performance.\n",
        "\n",
        "#### [Results available in a live dashboard →](https://wandb.ai/beanlab/Beans_Stand_Count_final_09?workspace=user-beanlab)"
      ],
      "metadata": {
        "id": "eTwNWRvcVC5E"
      }
    },
    {
      "cell_type": "code",
      "execution_count": null,
      "metadata": {
        "colab": {
          "base_uri": "https://localhost:8080/"
        },
        "id": "MzXoKqH_ytMX",
        "outputId": "2aaca57a-21ac-4ea4-831c-a0b099d92565"
      },
      "outputs": [
        {
          "output_type": "stream",
          "name": "stdout",
          "text": [
            "Looking in indexes: https://pypi.org/simple, https://us-python.pkg.dev/colab-wheels/public/simple/\n",
            "Collecting wandb\n",
            "  Downloading wandb-0.13.4-py2.py3-none-any.whl (1.9 MB)\n",
            "\u001b[K     |████████████████████████████████| 1.9 MB 5.1 MB/s \n",
            "\u001b[?25hRequirement already satisfied: PyYAML in /usr/local/lib/python3.7/dist-packages (from wandb) (6.0)\n",
            "Collecting pathtools\n",
            "  Downloading pathtools-0.1.2.tar.gz (11 kB)\n",
            "Requirement already satisfied: protobuf!=4.0.*,!=4.21.0,<5,>=3.12.0 in /usr/local/lib/python3.7/dist-packages (from wandb) (3.17.3)\n",
            "Requirement already satisfied: requests<3,>=2.0.0 in /usr/local/lib/python3.7/dist-packages (from wandb) (2.23.0)\n",
            "Requirement already satisfied: Click!=8.0.0,>=7.0 in /usr/local/lib/python3.7/dist-packages (from wandb) (7.1.2)\n",
            "Collecting docker-pycreds>=0.4.0\n",
            "  Downloading docker_pycreds-0.4.0-py2.py3-none-any.whl (9.0 kB)\n",
            "Collecting setproctitle\n",
            "  Downloading setproctitle-1.3.2-cp37-cp37m-manylinux_2_5_x86_64.manylinux1_x86_64.manylinux_2_17_x86_64.manylinux2014_x86_64.whl (30 kB)\n",
            "Collecting sentry-sdk>=1.0.0\n",
            "  Downloading sentry_sdk-1.9.10-py2.py3-none-any.whl (162 kB)\n",
            "\u001b[K     |████████████████████████████████| 162 kB 69.5 MB/s \n",
            "\u001b[?25hCollecting shortuuid>=0.5.0\n",
            "  Downloading shortuuid-1.0.9-py3-none-any.whl (9.4 kB)\n",
            "Requirement already satisfied: six>=1.13.0 in /usr/local/lib/python3.7/dist-packages (from wandb) (1.15.0)\n",
            "Collecting GitPython>=1.0.0\n",
            "  Downloading GitPython-3.1.29-py3-none-any.whl (182 kB)\n",
            "\u001b[K     |████████████████████████████████| 182 kB 72.5 MB/s \n",
            "\u001b[?25hRequirement already satisfied: psutil>=5.0.0 in /usr/local/lib/python3.7/dist-packages (from wandb) (5.4.8)\n",
            "Requirement already satisfied: promise<3,>=2.0 in /usr/local/lib/python3.7/dist-packages (from wandb) (2.3)\n",
            "Requirement already satisfied: setuptools in /usr/local/lib/python3.7/dist-packages (from wandb) (57.4.0)\n",
            "Collecting gitdb<5,>=4.0.1\n",
            "  Downloading gitdb-4.0.9-py3-none-any.whl (63 kB)\n",
            "\u001b[K     |████████████████████████████████| 63 kB 1.9 MB/s \n",
            "\u001b[?25hRequirement already satisfied: typing-extensions>=3.7.4.3 in /usr/local/lib/python3.7/dist-packages (from GitPython>=1.0.0->wandb) (4.1.1)\n",
            "Collecting smmap<6,>=3.0.1\n",
            "  Downloading smmap-5.0.0-py3-none-any.whl (24 kB)\n",
            "Requirement already satisfied: idna<3,>=2.5 in /usr/local/lib/python3.7/dist-packages (from requests<3,>=2.0.0->wandb) (2.10)\n",
            "Requirement already satisfied: certifi>=2017.4.17 in /usr/local/lib/python3.7/dist-packages (from requests<3,>=2.0.0->wandb) (2022.9.24)\n",
            "Requirement already satisfied: chardet<4,>=3.0.2 in /usr/local/lib/python3.7/dist-packages (from requests<3,>=2.0.0->wandb) (3.0.4)\n",
            "Requirement already satisfied: urllib3!=1.25.0,!=1.25.1,<1.26,>=1.21.1 in /usr/local/lib/python3.7/dist-packages (from requests<3,>=2.0.0->wandb) (1.24.3)\n",
            "Collecting sentry-sdk>=1.0.0\n",
            "  Downloading sentry_sdk-1.9.9-py2.py3-none-any.whl (162 kB)\n",
            "\u001b[K     |████████████████████████████████| 162 kB 77.8 MB/s \n",
            "\u001b[?25h  Downloading sentry_sdk-1.9.8-py2.py3-none-any.whl (158 kB)\n",
            "\u001b[K     |████████████████████████████████| 158 kB 83.4 MB/s \n",
            "\u001b[?25h  Downloading sentry_sdk-1.9.7-py2.py3-none-any.whl (157 kB)\n",
            "\u001b[K     |████████████████████████████████| 157 kB 77.3 MB/s \n",
            "\u001b[?25h  Downloading sentry_sdk-1.9.6-py2.py3-none-any.whl (157 kB)\n",
            "\u001b[K     |████████████████████████████████| 157 kB 57.1 MB/s \n",
            "\u001b[?25h  Downloading sentry_sdk-1.9.5-py2.py3-none-any.whl (157 kB)\n",
            "\u001b[K     |████████████████████████████████| 157 kB 81.2 MB/s \n",
            "\u001b[?25h  Downloading sentry_sdk-1.9.4-py2.py3-none-any.whl (157 kB)\n",
            "\u001b[K     |████████████████████████████████| 157 kB 76.2 MB/s \n",
            "\u001b[?25h  Downloading sentry_sdk-1.9.3-py2.py3-none-any.whl (157 kB)\n",
            "\u001b[K     |████████████████████████████████| 157 kB 71.9 MB/s \n",
            "\u001b[?25h  Downloading sentry_sdk-1.9.2-py2.py3-none-any.whl (157 kB)\n",
            "\u001b[K     |████████████████████████████████| 157 kB 78.6 MB/s \n",
            "\u001b[?25h  Downloading sentry_sdk-1.9.1-py2.py3-none-any.whl (157 kB)\n",
            "\u001b[K     |████████████████████████████████| 157 kB 79.1 MB/s \n",
            "\u001b[?25h  Downloading sentry_sdk-1.9.0-py2.py3-none-any.whl (156 kB)\n",
            "\u001b[K     |████████████████████████████████| 156 kB 72.5 MB/s \n",
            "\u001b[?25hBuilding wheels for collected packages: pathtools\n",
            "  Building wheel for pathtools (setup.py) ... \u001b[?25l\u001b[?25hdone\n",
            "  Created wheel for pathtools: filename=pathtools-0.1.2-py3-none-any.whl size=8806 sha256=82fb53bf11c2f9a45b647f953aea6bf92c9cfaa025b7795e0d724e116ca24923\n",
            "  Stored in directory: /root/.cache/pip/wheels/3e/31/09/fa59cef12cdcfecc627b3d24273699f390e71828921b2cbba2\n",
            "Successfully built pathtools\n",
            "Installing collected packages: smmap, gitdb, shortuuid, setproctitle, sentry-sdk, pathtools, GitPython, docker-pycreds, wandb\n",
            "Successfully installed GitPython-3.1.29 docker-pycreds-0.4.0 gitdb-4.0.9 pathtools-0.1.2 sentry-sdk-1.9.0 setproctitle-1.3.2 shortuuid-1.0.9 smmap-5.0.0 wandb-0.13.4\n"
          ]
        }
      ],
      "source": [
        "#Install + import Weights and Biases\n",
        "!pip install --upgrade wandb\n",
        "import wandb"
      ]
    },
    {
      "cell_type": "code",
      "execution_count": null,
      "metadata": {
        "id": "YrWbjWi_Q8t4"
      },
      "outputs": [],
      "source": [
        "os.environ[\"WANDB_NOTEBOOK_NAME\"] = \"/content/drive/MyDrive/UAS_Beans/Beans_StandCount/2022/SVREC/wandb_train\""
      ]
    },
    {
      "cell_type": "code",
      "execution_count": null,
      "metadata": {
        "colab": {
          "base_uri": "https://localhost:8080/"
        },
        "id": "uRxprI7AzEk1",
        "outputId": "5d1c2337-7f85-4c03-f8f2-1df80b3419f5"
      },
      "outputs": [
        {
          "output_type": "stream",
          "name": "stdout",
          "text": [
            "\u001b[34m\u001b[1mwandb\u001b[0m: Logging into wandb.ai. (Learn how to deploy a W&B server locally: https://wandb.me/wandb-server)\n",
            "\u001b[34m\u001b[1mwandb\u001b[0m: You can find your API key in your browser here: https://wandb.ai/authorize\n",
            "\u001b[34m\u001b[1mwandb\u001b[0m: Paste an API key from your profile and hit enter, or press ctrl+c to quit: \n",
            "Aborted!\n"
          ]
        }
      ],
      "source": [
        "!wandb login --relogin\n"
      ]
    },
    {
      "cell_type": "code",
      "execution_count": null,
      "metadata": {
        "colab": {
          "base_uri": "https://localhost:8080/",
          "height": 329
        },
        "collapsed": true,
        "id": "A_uijuSD0XbE",
        "outputId": "116f0d83-12ac-4205-f51d-43c42b13f7c2"
      },
      "outputs": [
        {
          "output_type": "display_data",
          "data": {
            "text/plain": [
              "<IPython.core.display.Javascript object>"
            ],
            "application/javascript": [
              "\n",
              "        window._wandbApiKey = new Promise((resolve, reject) => {\n",
              "            function loadScript(url) {\n",
              "            return new Promise(function(resolve, reject) {\n",
              "                let newScript = document.createElement(\"script\");\n",
              "                newScript.onerror = reject;\n",
              "                newScript.onload = resolve;\n",
              "                document.body.appendChild(newScript);\n",
              "                newScript.src = url;\n",
              "            });\n",
              "            }\n",
              "            loadScript(\"https://cdn.jsdelivr.net/npm/postmate/build/postmate.min.js\").then(() => {\n",
              "            const iframe = document.createElement('iframe')\n",
              "            iframe.style.cssText = \"width:0;height:0;border:none\"\n",
              "            document.body.appendChild(iframe)\n",
              "            const handshake = new Postmate({\n",
              "                container: iframe,\n",
              "                url: 'https://wandb.ai/authorize'\n",
              "            });\n",
              "            const timeout = setTimeout(() => reject(\"Couldn't auto authenticate\"), 5000)\n",
              "            handshake.then(function(child) {\n",
              "                child.on('authorize', data => {\n",
              "                    clearTimeout(timeout)\n",
              "                    resolve(data)\n",
              "                });\n",
              "            });\n",
              "            })\n",
              "        });\n",
              "    "
            ]
          },
          "metadata": {}
        },
        {
          "output_type": "error",
          "ename": "KeyboardInterrupt",
          "evalue": "ignored",
          "traceback": [
            "\u001b[0;31m---------------------------------------------------------------------------\u001b[0m",
            "\u001b[0;31mKeyboardInterrupt\u001b[0m                         Traceback (most recent call last)",
            "\u001b[0;32m<ipython-input-8-1b571e1dfc78>\u001b[0m in \u001b[0;36m<module>\u001b[0;34m\u001b[0m\n\u001b[0;32m----> 1\u001b[0;31m \u001b[0mwandb\u001b[0m\u001b[0;34m.\u001b[0m\u001b[0minit\u001b[0m\u001b[0;34m(\u001b[0m\u001b[0mproject\u001b[0m \u001b[0;34m=\u001b[0m \u001b[0;34m'Beans_Stand_Count_final_09'\u001b[0m\u001b[0;34m,\u001b[0m \u001b[0mname\u001b[0m \u001b[0;34m=\u001b[0m \u001b[0;34m'FasterRCNN_1000ep_pseudo_lab_2batT_16batV_0.001DecLR'\u001b[0m\u001b[0;34m,\u001b[0m \u001b[0mreinit\u001b[0m \u001b[0;34m=\u001b[0m \u001b[0;32mTrue\u001b[0m\u001b[0;34m)\u001b[0m\u001b[0;34m\u001b[0m\u001b[0;34m\u001b[0m\u001b[0m\n\u001b[0m",
            "\u001b[0;32m/usr/local/lib/python3.7/dist-packages/wandb/sdk/wandb_init.py\u001b[0m in \u001b[0;36minit\u001b[0;34m(job_type, dir, config, project, entity, reinit, tags, group, name, notes, magic, config_exclude_keys, config_include_keys, anonymous, mode, allow_val_change, resume, force, tensorboard, sync_tensorboard, monitor_gym, save_code, id, settings)\u001b[0m\n\u001b[1;32m   1098\u001b[0m         \u001b[0;32massert\u001b[0m \u001b[0mlogger\u001b[0m\u001b[0;34m\u001b[0m\u001b[0;34m\u001b[0m\u001b[0m\n\u001b[1;32m   1099\u001b[0m         \u001b[0mlogger\u001b[0m\u001b[0;34m.\u001b[0m\u001b[0mwarning\u001b[0m\u001b[0;34m(\u001b[0m\u001b[0;34m\"interrupted\"\u001b[0m\u001b[0;34m,\u001b[0m \u001b[0mexc_info\u001b[0m\u001b[0;34m=\u001b[0m\u001b[0me\u001b[0m\u001b[0;34m)\u001b[0m\u001b[0;34m\u001b[0m\u001b[0;34m\u001b[0m\u001b[0m\n\u001b[0;32m-> 1100\u001b[0;31m         \u001b[0;32mraise\u001b[0m \u001b[0me\u001b[0m\u001b[0;34m\u001b[0m\u001b[0;34m\u001b[0m\u001b[0m\n\u001b[0m\u001b[1;32m   1101\u001b[0m     \u001b[0;32mexcept\u001b[0m \u001b[0mException\u001b[0m \u001b[0;32mas\u001b[0m \u001b[0me\u001b[0m\u001b[0;34m:\u001b[0m\u001b[0;34m\u001b[0m\u001b[0;34m\u001b[0m\u001b[0m\n\u001b[1;32m   1102\u001b[0m         \u001b[0merror_seen\u001b[0m \u001b[0;34m=\u001b[0m \u001b[0me\u001b[0m\u001b[0;34m\u001b[0m\u001b[0;34m\u001b[0m\u001b[0m\n",
            "\u001b[0;32m/usr/local/lib/python3.7/dist-packages/wandb/sdk/wandb_init.py\u001b[0m in \u001b[0;36minit\u001b[0;34m(job_type, dir, config, project, entity, reinit, tags, group, name, notes, magic, config_exclude_keys, config_include_keys, anonymous, mode, allow_val_change, resume, force, tensorboard, sync_tensorboard, monitor_gym, save_code, id, settings)\u001b[0m\n\u001b[1;32m   1073\u001b[0m     \u001b[0;32mtry\u001b[0m\u001b[0;34m:\u001b[0m\u001b[0;34m\u001b[0m\u001b[0;34m\u001b[0m\u001b[0m\n\u001b[1;32m   1074\u001b[0m         \u001b[0mwi\u001b[0m \u001b[0;34m=\u001b[0m \u001b[0m_WandbInit\u001b[0m\u001b[0;34m(\u001b[0m\u001b[0;34m)\u001b[0m\u001b[0;34m\u001b[0m\u001b[0;34m\u001b[0m\u001b[0m\n\u001b[0;32m-> 1075\u001b[0;31m         \u001b[0mwi\u001b[0m\u001b[0;34m.\u001b[0m\u001b[0msetup\u001b[0m\u001b[0;34m(\u001b[0m\u001b[0mkwargs\u001b[0m\u001b[0;34m)\u001b[0m\u001b[0;34m\u001b[0m\u001b[0;34m\u001b[0m\u001b[0m\n\u001b[0m\u001b[1;32m   1076\u001b[0m         \u001b[0mexcept_exit\u001b[0m \u001b[0;34m=\u001b[0m \u001b[0mwi\u001b[0m\u001b[0;34m.\u001b[0m\u001b[0msettings\u001b[0m\u001b[0;34m.\u001b[0m\u001b[0m_except_exit\u001b[0m\u001b[0;34m\u001b[0m\u001b[0;34m\u001b[0m\u001b[0m\n\u001b[1;32m   1077\u001b[0m         \u001b[0;32mtry\u001b[0m\u001b[0;34m:\u001b[0m\u001b[0;34m\u001b[0m\u001b[0;34m\u001b[0m\u001b[0m\n",
            "\u001b[0;32m/usr/local/lib/python3.7/dist-packages/wandb/sdk/wandb_init.py\u001b[0m in \u001b[0;36msetup\u001b[0;34m(self, kwargs)\u001b[0m\n\u001b[1;32m    277\u001b[0m                 \u001b[0m_disable_warning\u001b[0m\u001b[0;34m=\u001b[0m\u001b[0;32mTrue\u001b[0m\u001b[0;34m,\u001b[0m\u001b[0;34m\u001b[0m\u001b[0;34m\u001b[0m\u001b[0m\n\u001b[1;32m    278\u001b[0m                 \u001b[0m_silent\u001b[0m\u001b[0;34m=\u001b[0m\u001b[0msettings\u001b[0m\u001b[0;34m.\u001b[0m\u001b[0mquiet\u001b[0m \u001b[0;32mor\u001b[0m \u001b[0msettings\u001b[0m\u001b[0;34m.\u001b[0m\u001b[0msilent\u001b[0m\u001b[0;34m,\u001b[0m\u001b[0;34m\u001b[0m\u001b[0;34m\u001b[0m\u001b[0m\n\u001b[0;32m--> 279\u001b[0;31m                 \u001b[0m_entity\u001b[0m\u001b[0;34m=\u001b[0m\u001b[0mkwargs\u001b[0m\u001b[0;34m.\u001b[0m\u001b[0mget\u001b[0m\u001b[0;34m(\u001b[0m\u001b[0;34m\"entity\"\u001b[0m\u001b[0;34m)\u001b[0m \u001b[0;32mor\u001b[0m \u001b[0msettings\u001b[0m\u001b[0;34m.\u001b[0m\u001b[0mentity\u001b[0m\u001b[0;34m,\u001b[0m\u001b[0;34m\u001b[0m\u001b[0;34m\u001b[0m\u001b[0m\n\u001b[0m\u001b[1;32m    280\u001b[0m             )\n\u001b[1;32m    281\u001b[0m \u001b[0;34m\u001b[0m\u001b[0m\n",
            "\u001b[0;32m/usr/local/lib/python3.7/dist-packages/wandb/sdk/wandb_login.py\u001b[0m in \u001b[0;36m_login\u001b[0;34m(anonymous, key, relogin, host, force, timeout, _backend, _silent, _disable_warning, _entity)\u001b[0m\n\u001b[1;32m    296\u001b[0m \u001b[0;34m\u001b[0m\u001b[0m\n\u001b[1;32m    297\u001b[0m     \u001b[0;32mif\u001b[0m \u001b[0;32mnot\u001b[0m \u001b[0mkey\u001b[0m\u001b[0;34m:\u001b[0m\u001b[0;34m\u001b[0m\u001b[0;34m\u001b[0m\u001b[0m\n\u001b[0;32m--> 298\u001b[0;31m         \u001b[0mwlogin\u001b[0m\u001b[0;34m.\u001b[0m\u001b[0mprompt_api_key\u001b[0m\u001b[0;34m(\u001b[0m\u001b[0;34m)\u001b[0m\u001b[0;34m\u001b[0m\u001b[0;34m\u001b[0m\u001b[0m\n\u001b[0m\u001b[1;32m    299\u001b[0m \u001b[0;34m\u001b[0m\u001b[0m\n\u001b[1;32m    300\u001b[0m     \u001b[0;31m# make sure login credentials get to the backend\u001b[0m\u001b[0;34m\u001b[0m\u001b[0;34m\u001b[0m\u001b[0;34m\u001b[0m\u001b[0m\n",
            "\u001b[0;32m/usr/local/lib/python3.7/dist-packages/wandb/sdk/wandb_login.py\u001b[0m in \u001b[0;36mprompt_api_key\u001b[0;34m(self)\u001b[0m\n\u001b[1;32m    219\u001b[0m \u001b[0;34m\u001b[0m\u001b[0m\n\u001b[1;32m    220\u001b[0m     \u001b[0;32mdef\u001b[0m \u001b[0mprompt_api_key\u001b[0m\u001b[0;34m(\u001b[0m\u001b[0mself\u001b[0m\u001b[0;34m)\u001b[0m\u001b[0;34m:\u001b[0m\u001b[0;34m\u001b[0m\u001b[0;34m\u001b[0m\u001b[0m\n\u001b[0;32m--> 221\u001b[0;31m         \u001b[0mkey\u001b[0m\u001b[0;34m,\u001b[0m \u001b[0mstatus\u001b[0m \u001b[0;34m=\u001b[0m \u001b[0mself\u001b[0m\u001b[0;34m.\u001b[0m\u001b[0m_prompt_api_key\u001b[0m\u001b[0;34m(\u001b[0m\u001b[0;34m)\u001b[0m\u001b[0;34m\u001b[0m\u001b[0;34m\u001b[0m\u001b[0m\n\u001b[0m\u001b[1;32m    222\u001b[0m         \u001b[0;32mif\u001b[0m \u001b[0mstatus\u001b[0m \u001b[0;34m==\u001b[0m \u001b[0mApiKeyStatus\u001b[0m\u001b[0;34m.\u001b[0m\u001b[0mNOTTY\u001b[0m\u001b[0;34m:\u001b[0m\u001b[0;34m\u001b[0m\u001b[0;34m\u001b[0m\u001b[0m\n\u001b[1;32m    223\u001b[0m             directive = (\n",
            "\u001b[0;32m/usr/local/lib/python3.7/dist-packages/wandb/sdk/wandb_login.py\u001b[0m in \u001b[0;36m_prompt_api_key\u001b[0;34m(self)\u001b[0m\n\u001b[1;32m    203\u001b[0m                     \u001b[0mapi\u001b[0m\u001b[0;34m=\u001b[0m\u001b[0mapi\u001b[0m\u001b[0;34m,\u001b[0m\u001b[0;34m\u001b[0m\u001b[0;34m\u001b[0m\u001b[0m\n\u001b[1;32m    204\u001b[0m                     \u001b[0mno_offline\u001b[0m\u001b[0;34m=\u001b[0m\u001b[0mself\u001b[0m\u001b[0;34m.\u001b[0m\u001b[0m_settings\u001b[0m\u001b[0;34m.\u001b[0m\u001b[0mforce\u001b[0m \u001b[0;32mif\u001b[0m \u001b[0mself\u001b[0m\u001b[0;34m.\u001b[0m\u001b[0m_settings\u001b[0m \u001b[0;32melse\u001b[0m \u001b[0;32mNone\u001b[0m\u001b[0;34m,\u001b[0m\u001b[0;34m\u001b[0m\u001b[0;34m\u001b[0m\u001b[0m\n\u001b[0;32m--> 205\u001b[0;31m                     \u001b[0mno_create\u001b[0m\u001b[0;34m=\u001b[0m\u001b[0mself\u001b[0m\u001b[0;34m.\u001b[0m\u001b[0m_settings\u001b[0m\u001b[0;34m.\u001b[0m\u001b[0mforce\u001b[0m \u001b[0;32mif\u001b[0m \u001b[0mself\u001b[0m\u001b[0;34m.\u001b[0m\u001b[0m_settings\u001b[0m \u001b[0;32melse\u001b[0m \u001b[0;32mNone\u001b[0m\u001b[0;34m,\u001b[0m\u001b[0;34m\u001b[0m\u001b[0;34m\u001b[0m\u001b[0m\n\u001b[0m\u001b[1;32m    206\u001b[0m                 )\n\u001b[1;32m    207\u001b[0m             \u001b[0;32mexcept\u001b[0m \u001b[0mValueError\u001b[0m \u001b[0;32mas\u001b[0m \u001b[0me\u001b[0m\u001b[0;34m:\u001b[0m\u001b[0;34m\u001b[0m\u001b[0;34m\u001b[0m\u001b[0m\n",
            "\u001b[0;32m/usr/local/lib/python3.7/dist-packages/wandb/sdk/lib/apikey.py\u001b[0m in \u001b[0;36mprompt_api_key\u001b[0;34m(settings, api, input_callback, browser_callback, no_offline, no_create, local)\u001b[0m\n\u001b[1;32m     78\u001b[0m     \u001b[0;32mif\u001b[0m \u001b[0mjupyter\u001b[0m \u001b[0;32mand\u001b[0m \u001b[0;34m\"google.colab\"\u001b[0m \u001b[0;32min\u001b[0m \u001b[0msys\u001b[0m\u001b[0;34m.\u001b[0m\u001b[0mmodules\u001b[0m\u001b[0;34m:\u001b[0m\u001b[0;34m\u001b[0m\u001b[0;34m\u001b[0m\u001b[0m\n\u001b[1;32m     79\u001b[0m         \u001b[0mlog_string\u001b[0m \u001b[0;34m=\u001b[0m \u001b[0mterm\u001b[0m\u001b[0;34m.\u001b[0m\u001b[0mLOG_STRING_NOCOLOR\u001b[0m\u001b[0;34m\u001b[0m\u001b[0;34m\u001b[0m\u001b[0m\n\u001b[0;32m---> 80\u001b[0;31m         \u001b[0mkey\u001b[0m \u001b[0;34m=\u001b[0m \u001b[0mwandb\u001b[0m\u001b[0;34m.\u001b[0m\u001b[0mjupyter\u001b[0m\u001b[0;34m.\u001b[0m\u001b[0mattempt_colab_login\u001b[0m\u001b[0;34m(\u001b[0m\u001b[0mapp_url\u001b[0m\u001b[0;34m)\u001b[0m\u001b[0;34m\u001b[0m\u001b[0;34m\u001b[0m\u001b[0m\n\u001b[0m\u001b[1;32m     81\u001b[0m         \u001b[0;32mif\u001b[0m \u001b[0mkey\u001b[0m \u001b[0;32mis\u001b[0m \u001b[0;32mnot\u001b[0m \u001b[0;32mNone\u001b[0m\u001b[0;34m:\u001b[0m\u001b[0;34m\u001b[0m\u001b[0;34m\u001b[0m\u001b[0m\n\u001b[1;32m     82\u001b[0m             \u001b[0mwrite_key\u001b[0m\u001b[0;34m(\u001b[0m\u001b[0msettings\u001b[0m\u001b[0;34m,\u001b[0m \u001b[0mkey\u001b[0m\u001b[0;34m,\u001b[0m \u001b[0mapi\u001b[0m\u001b[0;34m=\u001b[0m\u001b[0mapi\u001b[0m\u001b[0;34m)\u001b[0m\u001b[0;34m\u001b[0m\u001b[0;34m\u001b[0m\u001b[0m\n",
            "\u001b[0;32m/usr/local/lib/python3.7/dist-packages/wandb/jupyter.py\u001b[0m in \u001b[0;36mattempt_colab_login\u001b[0;34m(app_url)\u001b[0m\n\u001b[1;32m    326\u001b[0m     )\n\u001b[1;32m    327\u001b[0m     \u001b[0;32mtry\u001b[0m\u001b[0;34m:\u001b[0m\u001b[0;34m\u001b[0m\u001b[0;34m\u001b[0m\u001b[0m\n\u001b[0;32m--> 328\u001b[0;31m         \u001b[0;32mreturn\u001b[0m \u001b[0moutput\u001b[0m\u001b[0;34m.\u001b[0m\u001b[0meval_js\u001b[0m\u001b[0;34m(\u001b[0m\u001b[0;34m\"_wandbApiKey\"\u001b[0m\u001b[0;34m)\u001b[0m\u001b[0;34m\u001b[0m\u001b[0;34m\u001b[0m\u001b[0m\n\u001b[0m\u001b[1;32m    329\u001b[0m     \u001b[0;32mexcept\u001b[0m \u001b[0mMessageError\u001b[0m\u001b[0;34m:\u001b[0m\u001b[0;34m\u001b[0m\u001b[0;34m\u001b[0m\u001b[0m\n\u001b[1;32m    330\u001b[0m         \u001b[0;32mreturn\u001b[0m \u001b[0;32mNone\u001b[0m\u001b[0;34m\u001b[0m\u001b[0;34m\u001b[0m\u001b[0m\n",
            "\u001b[0;32m/usr/local/lib/python3.7/dist-packages/google/colab/output/_js.py\u001b[0m in \u001b[0;36meval_js\u001b[0;34m(script, ignore_result, timeout_sec)\u001b[0m\n\u001b[1;32m     38\u001b[0m   \u001b[0;32mif\u001b[0m \u001b[0mignore_result\u001b[0m\u001b[0;34m:\u001b[0m\u001b[0;34m\u001b[0m\u001b[0;34m\u001b[0m\u001b[0m\n\u001b[1;32m     39\u001b[0m     \u001b[0;32mreturn\u001b[0m\u001b[0;34m\u001b[0m\u001b[0;34m\u001b[0m\u001b[0m\n\u001b[0;32m---> 40\u001b[0;31m   \u001b[0;32mreturn\u001b[0m \u001b[0m_message\u001b[0m\u001b[0;34m.\u001b[0m\u001b[0mread_reply_from_input\u001b[0m\u001b[0;34m(\u001b[0m\u001b[0mrequest_id\u001b[0m\u001b[0;34m,\u001b[0m \u001b[0mtimeout_sec\u001b[0m\u001b[0;34m)\u001b[0m\u001b[0;34m\u001b[0m\u001b[0;34m\u001b[0m\u001b[0m\n\u001b[0m\u001b[1;32m     41\u001b[0m \u001b[0;34m\u001b[0m\u001b[0m\n\u001b[1;32m     42\u001b[0m \u001b[0;34m\u001b[0m\u001b[0m\n",
            "\u001b[0;32m/usr/local/lib/python3.7/dist-packages/google/colab/_message.py\u001b[0m in \u001b[0;36mread_reply_from_input\u001b[0;34m(message_id, timeout_sec)\u001b[0m\n\u001b[1;32m     95\u001b[0m     \u001b[0mreply\u001b[0m \u001b[0;34m=\u001b[0m \u001b[0m_read_next_input_message\u001b[0m\u001b[0;34m(\u001b[0m\u001b[0;34m)\u001b[0m\u001b[0;34m\u001b[0m\u001b[0;34m\u001b[0m\u001b[0m\n\u001b[1;32m     96\u001b[0m     \u001b[0;32mif\u001b[0m \u001b[0mreply\u001b[0m \u001b[0;34m==\u001b[0m \u001b[0m_NOT_READY\u001b[0m \u001b[0;32mor\u001b[0m \u001b[0;32mnot\u001b[0m \u001b[0misinstance\u001b[0m\u001b[0;34m(\u001b[0m\u001b[0mreply\u001b[0m\u001b[0;34m,\u001b[0m \u001b[0mdict\u001b[0m\u001b[0;34m)\u001b[0m\u001b[0;34m:\u001b[0m\u001b[0;34m\u001b[0m\u001b[0;34m\u001b[0m\u001b[0m\n\u001b[0;32m---> 97\u001b[0;31m       \u001b[0mtime\u001b[0m\u001b[0;34m.\u001b[0m\u001b[0msleep\u001b[0m\u001b[0;34m(\u001b[0m\u001b[0;36m0.025\u001b[0m\u001b[0;34m)\u001b[0m\u001b[0;34m\u001b[0m\u001b[0;34m\u001b[0m\u001b[0m\n\u001b[0m\u001b[1;32m     98\u001b[0m       \u001b[0;32mcontinue\u001b[0m\u001b[0;34m\u001b[0m\u001b[0;34m\u001b[0m\u001b[0m\n\u001b[1;32m     99\u001b[0m     if (reply.get('type') == 'colab_reply' and\n",
            "\u001b[0;31mKeyboardInterrupt\u001b[0m: "
          ]
        }
      ],
      "source": [
        "wandb.init(project = 'Beans_Stand_Count_final_09', name = 'FasterRCNN_1000ep_pseudo_lab_2batT_16batV_0.001DecLR', reinit = True)\n"
      ]
    },
    {
      "cell_type": "markdown",
      "metadata": {
        "id": "WY761vmA5ZUq"
      },
      "source": [
        "# Configuration\n",
        "\n",
        "## Basic model configuration\n"
      ]
    },
    {
      "cell_type": "code",
      "execution_count": 4,
      "metadata": {
        "id": "WNwjXPls5ZUq"
      },
      "outputs": [],
      "source": [
        "n_folds = 4 #264/4=66 #25% to validation\n",
        "seed = 7777\n",
        "num_classes = 2\n",
        "BATCH_SIZE = 2\n",
        "LR = 0.001\n",
        "\n",
        "EPOCHS = 1000\n",
        "\n",
        "## Choose your optimizers:\n",
        "Adam = False\n",
        "if Adam: \n",
        "    Adam_config = {\"lr\" : 0.001, \"betas\" : (0.9, 0.999), \"eps\" : 1e-08}\n",
        "else:\n",
        "    SGD_config = {\"lr\" : 0.001, \"momentum\" : 0.9, \"weight_decay\" : 0.001}"
      ]
    },
    {
      "cell_type": "markdown",
      "metadata": {
        "id": "A2g2pmTZ5ZUq"
      },
      "source": [
        "# Seed Everything\n",
        "\n",
        "Seeding everything for reproducible results."
      ]
    },
    {
      "cell_type": "code",
      "execution_count": 5,
      "metadata": {
        "id": "UahvDuYj5ZUr"
      },
      "outputs": [],
      "source": [
        "def seed_everything(seed):\n",
        "    random.seed(seed)\n",
        "    os.environ['PYTHONHASHSEED'] = str(seed)\n",
        "    np.random.seed(seed)\n",
        "    torch.manual_seed(seed)\n",
        "    torch.cuda.manual_seed(seed)\n",
        "    torch.backends.cudnn.deterministic = True\n",
        "    torch.backends.cudnn.benchmark = True\n",
        "seed_everything(seed)"
      ]
    },
    {
      "cell_type": "markdown",
      "metadata": {
        "id": "ytwMWPvl5ZUr"
      },
      "source": [
        "# Preparing the Data\n",
        "\n",
        "A cross-validation strategy can be used in order to increase the model performance. \n",
        "\n",
        "[Notebook reference](https://www.kaggle.com/shonenkov/training-efficientdet).\n",
        "\n",
        "A cross-validation split can be done in which the folds are made by preserving the percentage of samples (= stratisfied!) for each of the following \"classes\":\n",
        "* number of boxes \n",
        "* source\n",
        "\n"
      ]
    },
    {
      "cell_type": "markdown",
      "source": [
        "## Loading the data\n",
        "The pseudo annotation data set will be used to perform this analysis."
      ],
      "metadata": {
        "id": "-hhYmsGIbF4y"
      }
    },
    {
      "cell_type": "code",
      "execution_count": 6,
      "metadata": {
        "colab": {
          "base_uri": "https://localhost:8080/",
          "height": 206
        },
        "id": "a0xL867M5ZUr",
        "outputId": "9b5284dc-3376-42f0-f809-b569d7f0d979"
      },
      "outputs": [
        {
          "output_type": "execute_result",
          "data": {
            "text/plain": [
              "       image_id  width  height source           x           y          w  \\\n",
              "0  2202_3008_7m   3872     640   bean  544.903955  135.439642  29.830508   \n",
              "1  2202_3008_7m   3872     640   bean  579.706215  124.947839  27.841808   \n",
              "2  2202_3008_7m   3872     640   bean  609.536723  141.162444  11.932203   \n",
              "3  2202_3008_7m   3872     640   bean  648.316384  123.994039  30.824859   \n",
              "4  2202_3008_7m   3872     640   bean  688.090395  146.885246  29.830508   \n",
              "\n",
              "           h  \n",
              "0  31.475410  \n",
              "1  40.059613  \n",
              "2  19.076006  \n",
              "3  34.336811  \n",
              "4  30.521610  "
            ],
            "text/html": [
              "\n",
              "  <div id=\"df-5391cf90-75ce-4194-b29f-9e1f14a187cb\">\n",
              "    <div class=\"colab-df-container\">\n",
              "      <div>\n",
              "<style scoped>\n",
              "    .dataframe tbody tr th:only-of-type {\n",
              "        vertical-align: middle;\n",
              "    }\n",
              "\n",
              "    .dataframe tbody tr th {\n",
              "        vertical-align: top;\n",
              "    }\n",
              "\n",
              "    .dataframe thead th {\n",
              "        text-align: right;\n",
              "    }\n",
              "</style>\n",
              "<table border=\"1\" class=\"dataframe\">\n",
              "  <thead>\n",
              "    <tr style=\"text-align: right;\">\n",
              "      <th></th>\n",
              "      <th>image_id</th>\n",
              "      <th>width</th>\n",
              "      <th>height</th>\n",
              "      <th>source</th>\n",
              "      <th>x</th>\n",
              "      <th>y</th>\n",
              "      <th>w</th>\n",
              "      <th>h</th>\n",
              "    </tr>\n",
              "  </thead>\n",
              "  <tbody>\n",
              "    <tr>\n",
              "      <th>0</th>\n",
              "      <td>2202_3008_7m</td>\n",
              "      <td>3872</td>\n",
              "      <td>640</td>\n",
              "      <td>bean</td>\n",
              "      <td>544.903955</td>\n",
              "      <td>135.439642</td>\n",
              "      <td>29.830508</td>\n",
              "      <td>31.475410</td>\n",
              "    </tr>\n",
              "    <tr>\n",
              "      <th>1</th>\n",
              "      <td>2202_3008_7m</td>\n",
              "      <td>3872</td>\n",
              "      <td>640</td>\n",
              "      <td>bean</td>\n",
              "      <td>579.706215</td>\n",
              "      <td>124.947839</td>\n",
              "      <td>27.841808</td>\n",
              "      <td>40.059613</td>\n",
              "    </tr>\n",
              "    <tr>\n",
              "      <th>2</th>\n",
              "      <td>2202_3008_7m</td>\n",
              "      <td>3872</td>\n",
              "      <td>640</td>\n",
              "      <td>bean</td>\n",
              "      <td>609.536723</td>\n",
              "      <td>141.162444</td>\n",
              "      <td>11.932203</td>\n",
              "      <td>19.076006</td>\n",
              "    </tr>\n",
              "    <tr>\n",
              "      <th>3</th>\n",
              "      <td>2202_3008_7m</td>\n",
              "      <td>3872</td>\n",
              "      <td>640</td>\n",
              "      <td>bean</td>\n",
              "      <td>648.316384</td>\n",
              "      <td>123.994039</td>\n",
              "      <td>30.824859</td>\n",
              "      <td>34.336811</td>\n",
              "    </tr>\n",
              "    <tr>\n",
              "      <th>4</th>\n",
              "      <td>2202_3008_7m</td>\n",
              "      <td>3872</td>\n",
              "      <td>640</td>\n",
              "      <td>bean</td>\n",
              "      <td>688.090395</td>\n",
              "      <td>146.885246</td>\n",
              "      <td>29.830508</td>\n",
              "      <td>30.521610</td>\n",
              "    </tr>\n",
              "  </tbody>\n",
              "</table>\n",
              "</div>\n",
              "      <button class=\"colab-df-convert\" onclick=\"convertToInteractive('df-5391cf90-75ce-4194-b29f-9e1f14a187cb')\"\n",
              "              title=\"Convert this dataframe to an interactive table.\"\n",
              "              style=\"display:none;\">\n",
              "        \n",
              "  <svg xmlns=\"http://www.w3.org/2000/svg\" height=\"24px\"viewBox=\"0 0 24 24\"\n",
              "       width=\"24px\">\n",
              "    <path d=\"M0 0h24v24H0V0z\" fill=\"none\"/>\n",
              "    <path d=\"M18.56 5.44l.94 2.06.94-2.06 2.06-.94-2.06-.94-.94-2.06-.94 2.06-2.06.94zm-11 1L8.5 8.5l.94-2.06 2.06-.94-2.06-.94L8.5 2.5l-.94 2.06-2.06.94zm10 10l.94 2.06.94-2.06 2.06-.94-2.06-.94-.94-2.06-.94 2.06-2.06.94z\"/><path d=\"M17.41 7.96l-1.37-1.37c-.4-.4-.92-.59-1.43-.59-.52 0-1.04.2-1.43.59L10.3 9.45l-7.72 7.72c-.78.78-.78 2.05 0 2.83L4 21.41c.39.39.9.59 1.41.59.51 0 1.02-.2 1.41-.59l7.78-7.78 2.81-2.81c.8-.78.8-2.07 0-2.86zM5.41 20L4 18.59l7.72-7.72 1.47 1.35L5.41 20z\"/>\n",
              "  </svg>\n",
              "      </button>\n",
              "      \n",
              "  <style>\n",
              "    .colab-df-container {\n",
              "      display:flex;\n",
              "      flex-wrap:wrap;\n",
              "      gap: 12px;\n",
              "    }\n",
              "\n",
              "    .colab-df-convert {\n",
              "      background-color: #E8F0FE;\n",
              "      border: none;\n",
              "      border-radius: 50%;\n",
              "      cursor: pointer;\n",
              "      display: none;\n",
              "      fill: #1967D2;\n",
              "      height: 32px;\n",
              "      padding: 0 0 0 0;\n",
              "      width: 32px;\n",
              "    }\n",
              "\n",
              "    .colab-df-convert:hover {\n",
              "      background-color: #E2EBFA;\n",
              "      box-shadow: 0px 1px 2px rgba(60, 64, 67, 0.3), 0px 1px 3px 1px rgba(60, 64, 67, 0.15);\n",
              "      fill: #174EA6;\n",
              "    }\n",
              "\n",
              "    [theme=dark] .colab-df-convert {\n",
              "      background-color: #3B4455;\n",
              "      fill: #D2E3FC;\n",
              "    }\n",
              "\n",
              "    [theme=dark] .colab-df-convert:hover {\n",
              "      background-color: #434B5C;\n",
              "      box-shadow: 0px 1px 3px 1px rgba(0, 0, 0, 0.15);\n",
              "      filter: drop-shadow(0px 1px 2px rgba(0, 0, 0, 0.3));\n",
              "      fill: #FFFFFF;\n",
              "    }\n",
              "  </style>\n",
              "\n",
              "      <script>\n",
              "        const buttonEl =\n",
              "          document.querySelector('#df-5391cf90-75ce-4194-b29f-9e1f14a187cb button.colab-df-convert');\n",
              "        buttonEl.style.display =\n",
              "          google.colab.kernel.accessAllowed ? 'block' : 'none';\n",
              "\n",
              "        async function convertToInteractive(key) {\n",
              "          const element = document.querySelector('#df-5391cf90-75ce-4194-b29f-9e1f14a187cb');\n",
              "          const dataTable =\n",
              "            await google.colab.kernel.invokeFunction('convertToInteractive',\n",
              "                                                     [key], {});\n",
              "          if (!dataTable) return;\n",
              "\n",
              "          const docLinkHtml = 'Like what you see? Visit the ' +\n",
              "            '<a target=\"_blank\" href=https://colab.research.google.com/notebooks/data_table.ipynb>data table notebook</a>'\n",
              "            + ' to learn more about interactive tables.';\n",
              "          element.innerHTML = '';\n",
              "          dataTable['output_type'] = 'display_data';\n",
              "          await google.colab.output.renderOutput(dataTable, element);\n",
              "          const docLink = document.createElement('div');\n",
              "          docLink.innerHTML = docLinkHtml;\n",
              "          element.appendChild(docLink);\n",
              "        }\n",
              "      </script>\n",
              "    </div>\n",
              "  </div>\n",
              "  "
            ]
          },
          "metadata": {},
          "execution_count": 6
        }
      ],
      "source": [
        "bboxes_df = pd.read_csv('/content/drive/MyDrive/UAS_Beans/Beans_StandCount/2022/SVREC/Annot_22_SVREC_RGB_7m/Annot_beans_22_SVREC_7m_pseudo_annot.csv')\n",
        "bboxes_df.head()"
      ]
    },
    {
      "cell_type": "markdown",
      "metadata": {
        "id": "ShBqoeQY5ZUs"
      },
      "source": [
        "## Unpack the bbox coordinates into seperate columns x, y, w, h.\n",
        "Only used to raw annotations mode."
      ]
    },
    {
      "cell_type": "code",
      "execution_count": null,
      "metadata": {
        "id": "CAnmjvnU5ZUs"
      },
      "outputs": [],
      "source": [
        "# # get an array of arrays of all bboxes in the form [[x], [y], [w], [h]]\n",
        "# bboxs = np.stack(bboxes_df['bbox'].apply(lambda x: np.fromstring(x[1:-1], sep = ',')))\n",
        "# # save the values in the respective column\n",
        "# for i, column in enumerate(['x', 'y', 'w', 'h']):\n",
        "#     bboxes_df[column] = bboxs[:,i]\n",
        "# bboxes_df.drop(columns=['bbox'], inplace=True)\n",
        "# bboxes_df.head()"
      ]
    },
    {
      "cell_type": "markdown",
      "source": [
        "## Creating stratified Folds"
      ],
      "metadata": {
        "id": "y_6lzqV8ckE2"
      }
    },
    {
      "cell_type": "code",
      "execution_count": 7,
      "metadata": {
        "id": "D3A_0cEU5ZUs"
      },
      "outputs": [],
      "source": [
        "# Creating stratified Folds\n",
        "skf = StratifiedKFold(n_splits = n_folds, shuffle = True, random_state = seed)\n",
        "\n",
        "df_folds = bboxes_df[['image_id']].copy()\n",
        "df_folds.loc[:, 'bbox_count'] = 1\n",
        "\n",
        "# get number of bboxes for each image_id\n",
        "df_folds = df_folds.groupby('image_id').count()\n",
        "\n",
        "# add [source] column\n",
        "df_folds.loc[:, 'source'] = bboxes_df[['image_id', 'source']].groupby('image_id').min()['source']\n",
        "\n",
        "# concat two arays of strings: source and (_bboxcount // 15) to separate into folds\n",
        "df_folds.loc[:, 'stratify_group'] = np.char.add(\n",
        "    df_folds['source'].values.astype(str),\n",
        "    df_folds['bbox_count'].apply(lambda x: f'_{x // 15}').values.astype(str))\n",
        "df_folds.loc[:, 'fold'] = 0\n",
        "\n",
        "for fold_number, (train_index, val_index) in enumerate(skf.split(        \n",
        "        X = df_folds.index,\n",
        "        y = df_folds['stratify_group'])):\n",
        "    df_folds.loc[df_folds.iloc[val_index].index, 'fold'] = fold_number"
      ]
    },
    {
      "cell_type": "markdown",
      "metadata": {
        "id": "wslztUqS5ZUs"
      },
      "source": [
        "# Creating Dataset\n"
      ]
    },
    {
      "cell_type": "code",
      "execution_count": 8,
      "metadata": {
        "id": "XoJL-Pt-5ZUt"
      },
      "outputs": [],
      "source": [
        "DIR_TRAIN = '/content/drive/MyDrive/UAS_Beans/Beans_StandCount/2022/SVREC/train_22_SVREC_RGB_7m_img2'\n",
        "\n",
        "class BeanDataset(Dataset):\n",
        "    def __init__(self,image_ids,dataframe,transforms = None):\n",
        "        self.image_ids = image_ids\n",
        "        self.df = dataframe\n",
        "        self.transforms = transforms\n",
        "        \n",
        "        \n",
        "    def __len__(self) -> int:\n",
        "        return self.image_ids.shape[0]\n",
        "    \n",
        "    def __getitem__(self,index):\n",
        "        image_id = self.image_ids[index]\n",
        "        records = self.df[self.df['image_id'] == image_id]\n",
        "        \n",
        "        image = cv2.imread(f'{DIR_TRAIN}/{image_id}.png', cv2.IMREAD_COLOR)\n",
        "        image = cv2.cvtColor(image, cv2.COLOR_BGR2RGB).astype(np.float32)\n",
        "        image /= 255.0\n",
        "        \n",
        "        # converting from Coco to Pascal_voc format        \n",
        "        boxes = records[['x', 'y', 'w', 'h']].values\n",
        "        boxes[:, 2] = boxes[:, 0] + boxes[:, 2]\n",
        "        boxes[:, 3] = boxes[:, 1] + boxes[:, 3]\n",
        "        \n",
        "        # calculate area of bbox\n",
        "        area = (boxes[:, 3] - boxes[:, 1]) * (boxes[:, 2] - boxes[:, 0])\n",
        "        area = torch.as_tensor(area, dtype=torch.float32)\n",
        "        \n",
        "        # there is only one target class: bean \n",
        "        labels = torch.ones((boxes.shape[0],), dtype=torch.int64)\n",
        "        \n",
        "        \"\"\"\n",
        "        What is 'iscrowd' meaning and doing?:\n",
        "        iscrowd: For single, seperable objects iscrowd is set to zero.\n",
        "        If we want to do segmentation, for a closeby group or collection of objects\n",
        "        in the image, we set iscrowd=1, in which case RLE is used.\n",
        "        \"\"\"\n",
        "        # suppose all instances are not crowd\n",
        "        iscrowd = torch.zeros((records.shape[0],), dtype=torch.int64)\n",
        "        \n",
        "        target = {}\n",
        "        target['boxes'] = boxes\n",
        "        target['labels'] = labels\n",
        "        target['image_id'] = torch.tensor([index])\n",
        "        target['area'] = area\n",
        "        target['iscrowd'] = iscrowd\n",
        "        \n",
        "        if self.transforms:\n",
        "            sample = {\n",
        "                'image': image,\n",
        "                'bboxes': target['boxes'],\n",
        "                'labels': labels\n",
        "            }\n",
        "            sample = self.transforms(**sample)\n",
        "            image = sample['image']\n",
        "            \n",
        "            # if this creates issues, use target['boxes'] = torch.as_tensor(sample['bboxes']) instead of below line\n",
        "            # target['boxes'] = torch.stack(tuple(map(torch.tensor, zip(*sample['bboxes'])))).permute(1, 0)\n",
        "            target['boxes'] = torch.as_tensor(sample['bboxes'])\n",
        "            target['boxes'] = target['boxes'].float()\n",
        "        \n",
        "        return image, target, image_id"
      ]
    },
    {
      "cell_type": "markdown",
      "metadata": {
        "id": "eOp6Rhuf5ZUt"
      },
      "source": [
        "# Augmentations\n",
        "The [Cutmix](https://arxiv.org/abs/1905.04899) will be used to ensure good regulariazion/generalization of your network.\n"
      ]
    },
    {
      "cell_type": "code",
      "execution_count": 9,
      "metadata": {
        "id": "tSPVqZUB5ZUu"
      },
      "outputs": [],
      "source": [
        "## Albumentations\n",
        "\n",
        "def get_train_transforms():\n",
        "    return A.Compose(\n",
        "        [   A.OneOf([\n",
        "                A.HueSaturationValue(hue_shift_limit = 0.2, \n",
        "                                     sat_shift_limit = 0.2,\n",
        "                                     val_shift_limit = 0.2,\n",
        "                                     p = 0.3), \n",
        "            \n",
        "                A.RandomBrightnessContrast(brightness_limit = 0.2,                                             \n",
        "                                           contrast_limit = 0.2,\n",
        "                                           p = 0.3),\n",
        "                # RGB shift normally expects not-normalized images, so make sure to normalize the RGB shift!\n",
        "                A.RGBShift(r_shift_limit = 20/255, \n",
        "                           g_shift_limit = 20/255, \n",
        "                           b_shift_limit = 10/255,\n",
        "                           p = 0.3)\n",
        "            ], \n",
        "            p = 0.2),\n",
        "         \n",
        "            A.OneOf([\n",
        "                A.RandomGamma(gamma_limit = (80, 120),\n",
        "                              p = 0.3),\n",
        "                A.Blur(p = 0.6),\n",
        "                A.GaussNoise(var_limit = (0.01, 0.05), mean = 0, p = 0.05),\n",
        "                A.ToGray(p = 0.05)\n",
        "                ],\n",
        "                p = 0.1),\n",
        "            # The image will not rotate, as the width is different from height\n",
        "            # A.OneOf([\n",
        "            #     A.HorizontalFlip(p = 1), \n",
        "            #     A.VerticalFlip(p = 1),  \n",
        "            #     A.Transpose(p = 1),                \n",
        "            #     A.RandomRotate90(p = 1)\n",
        "            #     ], \n",
        "            #     p = 0.7),  \n",
        "         \n",
        "            A.RandomFog(fog_coef_lower = 0.1,\n",
        "                        fog_coef_upper = 0.2,\n",
        "                        p = 0.02),   \n",
        "         \n",
        "            A.RandomSizedBBoxSafeCrop(300, \n",
        "                                      300, \n",
        "                                      p = 0.05),    \n",
        "         ## Same image size from the original     \n",
        "            A.Resize(height = 640, \n",
        "                     width = 3872, \n",
        "                     p = 1),\n",
        "         \n",
        "            A.Cutout(num_holes = random.randint(1, 6),\n",
        "                     max_h_size = 64, \n",
        "                     max_w_size = 64,\n",
        "                     fill_value = 0, \n",
        "                     p = 0.15),\n",
        "         \n",
        "            ToTensorV2(p = 1.0),\n",
        "        ],\n",
        "        p = 1.0, bbox_params = {'format': 'pascal_voc', 'label_fields': ['labels']})\n",
        "\n",
        "def get_valid_transforms():\n",
        "    return A.Compose([\n",
        "        A.Resize(height = 640,\n",
        "                 width = 3872,\n",
        "                 p = 1),\n",
        "        \n",
        "        ToTensorV2(p = 1.0)\n",
        "    ], bbox_params = {'format': 'pascal_voc', 'label_fields': ['labels']})"
      ]
    },
    {
      "cell_type": "markdown",
      "metadata": {
        "id": "3DfAtku75ZUu"
      },
      "source": [
        "Functions to visualize the input images from the model after augmentations as well as load the data set.\n"
      ]
    },
    {
      "cell_type": "code",
      "execution_count": 10,
      "metadata": {
        "id": "fivQrMGH5ZUv"
      },
      "outputs": [],
      "source": [
        "## In several occasions in the next sections we will need to create a dataset and a dataloader.\n",
        "# In th0g/EBqORNHmqmros0DUFRZUWl2Lq8nDdNOy2ew7mc0zbIo5iNE0W0bquYViGhHM6l0fvvkOcZnz2+Ve4ns/Z6RFt7w98+OQxeZ5xfSkhiu99/CFFmYs8t24Zj8eCiKpqVNPkeHzKZDgQHr8mB+SmkWWOaZlMD6bYpoXRygP/51/8CsO0mIzHVFXFcrliEob3Mvr9ZseD8wdYtiXeJs/l7MkDZrMDTFsaRW0HL1+8YDwZgtL1gQdJRLdth2Go0ri1TDwloEWhReHli1c0Xcfnv/pKnufqmkePzvnRpz/E6geBm+2KJ++/Q5EXXF1d91g/m7MH5yKEDn3qtkW3HbIkxTYN2qrG7gfDbuCj9KnYfSTpeMs02K43uL6LY0uytewHz3J4BS8IoFNo6obvvv2KqqrxQh9FkRBL0zSMh2M++8XnzI6OCAYDbq5vsGzB1DZNzSc/+VTwQk1NWlSkScrFq9ecPTzn/PyM4XiE4w3EaZDGLO+WFHnOn/38T/EHA6azsSTFy4SiLPFA2hppTlEsieJYBlR//fr//evf5xnSNOWaeX11SVnkGMaYMBxgOw6r5RLPc3AdW0KHjk2aZeiaLK9N07xfEFd9yGE4GqLrKoahC0KalsEgwLIt3ry6YH50dN/EcN2Atm1Ikeeg49NTbMdF/OwZvu/R9S2VH/7kE6CjyDOyPEO3bOpWWvme5/d+JwtdN+naXNrklont2Lx+fQGKQtfBwfExg+GAb7/+knAQcv7wnBcvX3K7WLBZbXj5/AUf/uBD8UxeXTObTjk8nmOZLtFmT5YVHJwcEQ4GVGVB18rzeJlX7Hc7qqLqvVZhP4gtyLKMwPe4Wy6g6wh9Gdj4rsP3Pv4Bl1e3gIrjWDx9/ynr1Zr5wYg0q3Ath+1qQ1kUOK5FUZUMbEsCZ33j3dGEqLHb7thutjx4eIr+1j9bC1llOp9weDDjm6+foesqduAwn8+ZTCf8i3/xL7larAgsh/Xdkquq4vDsjDdvXvO//29/xHQ64ac//R0ePX7Et9+9oC4rJtNxv2BQaBo5y83mc2zLId7FjMZjzp88QdE0vDDg9vIaVJOHjx5xdXGBoghevShyqlLOM28bVXT0LfH2/p6gqipu6BHtI7qupShK5sfHmJbJZr2WsJGhsdvuOJhP0HvPtaqpdKTQdtzdXFPlhSC+GvF1uJ5H13Y0prSlVEXF81yyLKcscugEv12U0LYNo9EYRYEAee++/RrTLGM0HKDpOtvNhvF4xHg64erigrJImU0fUpQ1k8mBkD1UhboSp0YHbNYbTs+OSbMc1/PRdQnRdEXW+4OyeySzqgl+viorrP4co/ShuLfDP7MftmdpymgQsm8aNF0hjvaMJ1PyvETTxW/WAr4Km/VK/GWxzItczyWNEo4Pj9AUlcl0hKaroliwDNSuI1rfoVlB/yxust/tGB+MKOuKMi8Jh4FghtsGxxMv626/E4WEZUIr7havb1jVdSVOmh4vF0UxpmXT1BVFkffNo0IcRY6FUcryCgSbFfoBcZoQDgOKXBopu82WJE6oy5Ldds0nn3xEpyq8fnOJoasczA44OT7Cdn2SOGE+GxEnKdt1xK+++Iof/ugHuO5DNE1lH8dkdUudFyRRyuJ2xWKxwvd9vv/BUx49OiHZR3Rtg4qBYZmydOgUkjhhs9kznqXcXN4wnY64vr7p/YFtjxJ30FR5LlUVyPvWi+8LKcTsl0l5nvUDckExZmmGaztUZcVoNETVVJlHVDWO7VLVDQPDIhwEJMme6cGM2cEh0S4mjmNs2+sDpBJSCweD3tEqDTpF09jvY3zfRenJO13TkGYZRVHjeoKSNyuN3XpLnqQYuo7rOOKHmvZ0gFyWgbpmsFtvGIx8dEND102i7ZbdqgaF3kMnwYMgCFB1A8N1OJhPSPY7WVQVOccnJ+J10zVpfzQtXYucZ9xWrhdti64ZxFHcu4LEQe04NkkUYegOL5+/wnQc5oczTNMgdGySJCHeyXJwMp3RNLIMqEpB1zWdQpqkVHXNcDiUz2lW8OzVt0wmY0zL5PD4GEMXj5/TD+3zPGMwGEr7UtNoaYnjlGAQMp5MqHsE5z5OcL2AwTDs/YwlZSWEirIocHxBPTZ102PQBNeY9b7yru1oOijK8j54Il4/m/VSnK6T2QwFjc16w2q9o64qprMhTx7/GF23yNKEq+srbm5umPTh4CwVH6Rj2/3MpmWv7jE0HUPVqIsCGgn8tV2NqikEg4A0yQXNp+tURcFoMCQvCmbzGYbrsHz5Css0ifZ7Th4cM5pMuLm8ZDSe0jYN2/WW6XiMpijkcSy0EzskyTN0TUE3ZckgihhZVJZ53uMmZV6nKApoGre3C/L4Fa5lcv7h+1zfrhmOx9iuyeOn77G4W4GmU1cF0X6L0nUMBkMc16WypBzgByFxUrC6XvBf/Jf/GW9evMaxDR48OuebX38Dmsr86IhwJPjUeB9hObIc7tpWztG6gRXYdA144ZBwpPHq5Rscx+Mnf+MTCUpoGmPTYhD4Qh6xTC5fv5TPxjCgKUoyRUXpFEGs1zVtT8Qpy5JoL6FM13NROjmhuZ4QILQEXt++krB1VWLZDlUhmDync/tgq8PRyRFxFDGfT1ivdr2LXuarbSfBb1mAV7z/wXv4QUAQhJSlzETLUubwaV5iuzabzZY8Lzk4PJRz0/lDilJQ05ZpYeo6uq5Stw26YTCZTtnvxHEP4HkeeZ4BooNRVaE2Le/WuK7LYBDI+akTeo5tm8RJymgy5vd//6fSfHSkKf/dd9/x6y9/w/zwoC/yODw6PWI2H2MZBuPJiIPDOZZr3Xsp27ZjNuuXzbsdiqbR7SPifYrru8RRwiAciHe6LDF1nYtXrzmYHzAcj9CU3m1ZVWzShDiK2SzvqDqdMAzwQnEZoqmYrouqCXIVReXBo3NMXaEpC5mRWDrj6Yy2L0XopoHayefs3/X6Ky+ygP8K+AoI+7//b4H/ruu6f64oyv8I/OfA/9D/edN13TuKovwn/b/3D/9t/2EFBd9zybKMz375FVXRoFk6WVugVbUMogFFEXqOpquS/jB0fMem7qQqX1Yldb8JjfYxv/jzX6DpBo+ePGYwDAkGUlmjheXdUlLThsX6Zs12t2V+eMRgPOD6+gbfdaH1Kaoc07TY7lOevPMETdWZzwXXc3V1jW4YDIZDQT3YDroufN+yKPv0vsJkLlvbfRQzHg2om4a2KPD9QHB6ti1C3F74qek6itL1GC25UDiee89WPjgYU7cNvmOwK1RsyyZLcmzbJo4i2r6Wrqi9T8kweP7td8zmh/iBTxynqKi0XYftujx+9wmu7RDFKfvtRirufUOkLHJczyWJtsSrrcgaQ/FxNHXDfrfnw09+yKP336GrM9Z3C9qy4naxZlP8hr/5uz8kHA3ZrF9y8e1zPvjeB/dp+aB/mHA9j33vx3nw8BGu51IWgoccjofkcY5nOXSNOH3KokJFkQWEo7FTIzbrLWfnZ1KJ7av6dV1zc3mFbhlEUUw4GLCPYjoFZkeHWJbBxZtLLMchDAe0VUMa7fn44x8xGY94+eKCqq5ZrdZEuy2qptN04HouURxjORZh4LNdV3iusPItc9g/1EsiuywKBmFA1TSMxmOyPCcrW3zP4tGTR+K/qkqaskK1VPJKDi0yBNUFlVcJYrHt3Sqj4YA8zwmCgM1my3a3I4mT3hMiX19ohiJFjGNJioxGhIMQYRi0pKmk+e2gbxQ0raA9ULAsYZbmXkZVlcKeX2+4vroiHAwYDUJmhwqu5/cHJeHwV6XI4fdRRDgIMXSdIAz44HsfULaC4xxPxEXy+tVLDo+PCMKQKE6Yzma0XUuapJSFVEyrvtlXlRVK1xGGA4pSXFOe5wrWQVWkrp8kWLUk8QzTQFNV2rpC0zTKIidJEm5ubggCn9MH50wPZjx4eEoURWi6OA0mkzFplmI5DovrW0EU9i2BwSAkzlI0U5AHui6CYE1T2Kz3LBcr3vveU6LNnh988kNevXnNyxcvOTk5wvEsyiqXVK5lc/H6DY9Nk5PTI25vFrx++QazrIj2MYaucndzK8PhqqRJO9pGhiu7/U6Qgusl128uOD1+wHK5wnQtWjqizYbJdCrJkR4X2dTyvsmSlCSLePLoAZvNlqIoBInWwleff9E/IBoczGegKpiWxfz4EE1TOT09ZjQZMp9PuHh9yWgyRVMVvv3uBbODOZ7nIJeMhtcXb9A0jTiO8X0fy7FZr1ZUdYnluuy2G3RNJxgMaFUFVTPY7tYURcGjdx+SpjFh6OL7AfvNBqWDIAiJ4hhVlTTYdDrl6vIN23TDkyfvkuQpTdXw6y+/Zjga084mGLrOYikS5NFwwPPfPMd3fQ6PjoEeA+RLSrlRQWnlkBWEHnUr6ezOkCSU4znkhbzPv/vmGbPjYyaTKV3XYTkWdalwdDzn5mZBVVVslndEu4R3v/8Rw+mYeL/m+uqG28US3w84PTlC0TS2yyUvX7/h8aMnTGYTwkHAzfUNB4en2JbF2YNTiqJgt1mT5zn7zZbf/YPfwzI1Xr14zoeffEhDh+F4HAZDomhLmZUYjoVa5miayY9/67eZzSbEcURZihOpbmpM1UJRNUzT5vzRY8F6hCE/+tEn3N3dycKyLNlutxzYDmVXis9P09FNadCkfdABOhzHZTyeyEG7KGhoSfdbAtfg++89wvV9TMdHYJ0dhmWiqOIAUBVJwkVxQt22hMMhm/Ua0zDpWnHj2brgVnzf61vMBm0rIujhcECRS0MaRSOKdhzMZ3IAKHOWi1sUBRzPgU7BdmxBLjmOhFG0lqPTA46OTyWxnmUUZdmnZSXpWNdVn4DUsT2X3S6SFHmPEiryXCr5TSOJql6QavZt4LLIUUQmQJZIO/f09BA/9AXj2ycnFUWjqXvZMAqWLUOqV5fX5FmGY2p03OF5IcPhEFWVgc9+uyeKInzfY3h6gtYPgrIsYzQe9oEUWdzlRSXiZs9hOB4xmkwoioIwHMiA1zRp6lKSf5aNooqPdHG3Jpwccnj2gCzeoncdSRLTti1xHHH35oKn7z9Ft3SKOBNnimlgKhrr5Zpf/sXnHBwfcnb8MY7rovYN45vra+pGePxyfxfOeuD7XN0sCEJhxzueR77egKZhuzaK4vbYKZUsy0jThPVKPBuj4RB6JHNZlmw3d7RNx+HRnDSJub29w7ItJuMRURTf/2HZFnc3CwAWt0u+9/33efnqFXGU8vu//zuMxiMUTZHBhmWxvLmhGufYhskf/+yPOTo+YjweyRBG10Rg2w8KLcsiyxIUFOYHM3TdoCire7Rs27Ss71acnZ+RRHtxxJqGDCriRMIYSGLbtCyqSgav3/zmGY7r88kPfoBp6Hi+pIHzLOMXf/rnTA4OCIchdLC4XTCdHwo2TbewqVjeLrBsi2yXs91teefJu5ydnaB2HW9evmF+esp4PEDVoKor2qYi8D0ePDjDdx0c28ayLZbLOwnaxAl3d3eyKHCcPsn616+/fv37O0N2IOeKvh3btg3HD44xLYfBcMjl5UXfurSZTGckqQwosywjDMPeE2GgqnKukEVxyM3NLce6zuHpKXVZMLUs0MR3GEXR/TDL9Vw2xZonT59IY7FHwgzH4vRM05Tjo2NevHhBVVVoKnRNi9oBnYSP9vstq9WGNMpIt3t++OOPaGnZRf86iCRIcZXtasnr59/Sda0ECDY7wmHAfrehRbAsq9WGJEkIhwMODudoqkoSJ+RZweN336WhEQSNrkMnmHulU3HcCts26Xrsl957794iwBzHwTJMtuut+P1Uje0+wvY84jTDsmV4E/oeru9TXS96x1jH9GDKZr3q7+G6uKnalq5u2W23ACyub3n8zhNp2psS1DM0nXc/eJf1aolGy9N3H+GFHl4YkKY5r1+9oilzvnt9xd/+u38HXTd5DLs0AAAgAElEQVT42c/+lH/0t/4Of/SHf8jx0TEfffQ9Nps1v/zsl7x5dcGPf/snHHs+baeha4LhVjs4Oz/j9as31HXDZDbBtGWAW2QJmtoxOxY00fXFBbZtE4Q+pi7ngiwtUFwPRVfJsgTH81AVjeFwRN1U/T05lXR6khKXEbpu4HgeT6ZTtusVWRpj2xaqrhBHEaZh4jgeWZYThgOqssQ2pIW+jVOatqPrpCVtOTZZmlJWBWmcYDk2eY+23u0iRuMRoR8AnaTG6fq2oCyXqrIiyzIURcHx3PtQn2EYfP/jH2KaNsvVK4IgJNvLciJNEw4Oj4j3e07OjigqmX2UZSWL2d7Z3HU68+NjNEVa/FkU4wfiwxYtQ0vdtLS1vM/e+sHbVoZ+vu+z326YjMbknmgmDEN+Nk0n+HlVU/pnIkEQK6rgQeenx9imRZ5X7LY7Th+cibOoLDk8muKHFm/e3JLHce/IC3rHbkMRJQRnJ2R5iuv64kHVYDAcogDxPhap/UjOp22P7FQVjabtiJNUMIyeT1ZXBGFIh/i/XNelrkvCwVDoKKq09tIsw7JtmqbFcRziKCEMBqzuVmiGxieffohuqGRlxexgxm69w3EDdNPmT//k56RRxO/+3u9guy4oMD+c4QYhk6m47FTLJo1jtuuCzXLNB997jw++9wFpmvLpb/2YNEuwXZm7tW2LhlAC7q7uoOp4cPKANy8vKMua7390SJJEmIZNEu3xXI/F3QJFUzk6PmS7WWOaZo8uVQmDkN122zfnRPuQ5wWK0vHg/JyLV2+wLKNfrOZ4rovjyDNenueyMN1s6LqWN28uOD48JuuJR+vVCtf3MQyDvJ8hiRdaBuK6rgvuDKVHOOoUdQtoDMJh7/IS0oYfDrm6ukI3DO4W4uhq25bhcIiiS8C6KHKur284f3RK3XXYpiAMy7rur7+yDB8MQqGjNOI4DQaBDLttl+F4TF5WaIYMlxd3d0IvqgXzrWqahNUSCSDXfcD38OgIPwgo8pSubagq8UlP53OKQrxDRV6x20QMRgOC4bAf/7Sgqn2AAfIsu0fadl1LWRS9z82grGpc36PIhFrjuC59QuPeYVUUVd9EBS8YoGoqpmUQLSOyNEdRTTb7LXma4vmOaDV0neXdLYeHhxS5DLIdT1CmSRLjBx6j8Yjtek2WVWz3MefnJ1i2KWcxTb0n2Cxu77i4uqPKYj7+5AfYwZjvvvyc8URCsbplcbu8JU2EVrC+u2V2MKczTMpW7oHpfs/J+SllXdF0UNfi2e36pwtVVVG6Htmma7heQNc3ln3Pw7c8VF1j17d1aVtmBzO6tub28oq21xnkaYbt2Dx69JDxeEKRJqhKR7zf3SPTt1GEbZlUVcNgOARA04TssVqtxSVpmux2MV1d8/SDd6Rg0ArVKAik6a1pusw8N1vWyyXTgxHzw0NQVbbbXd/uMVAUleXtgn/w9/423718w9CzmR7NuL6+YjAd9sWFirvbG+pKwm51VWE5Dm7gk2cSvivrGjSNfZzg2OJ0StIMRTepypo8y5nMphRVTZqmFFlKnqX4QcDA8zGGOneLJU1ds1kvGY9HGKbRh/xssjQny1IMy8CxbXRTHORGR0+DUmWe2oFlOZSFLG+rssI0JKjfdeD5gZzJ6pq6bmgaQSaiCFpTURTRnSQxdVlQFBmO64hPvFPugzem0YfIByFOMODxexZ1VbPbbdF0g7btcB3xWWqaRtu10n5S3uKsFXbbnZRO2oY4jnEdp7/nG/eBkipLSeKY8WhE0Qdrm75pPz2YUTc1f/bzz/jZv/o5mqrx/Q/e45NPP6WrGyzToKwyFODo7JgkThmMh7JL6fGrVVlh2hae75EXBVdvLnlw/pCiLBiNx9R1g+eKh7FuxNk+GvSuuLruZyYpqqoQBC4HB9+n6+D65o7BaIQ3CLEsCy8I2W536IYpPu/hoKfSSeO3AbI0wXE9mixDU9X7Uk73lyX3/w+vv9IiS1GUU+A/Av4p8F8riqIAfwv4R/2/8j8B/xg5hPzH/V8D/C/Af68oitJ1/+YvRbAOGgryRmx0pKZt6ORFSVGUoCiEQYBlC0/bD0NBUgEzS1Lwq92O3WaHoqi8eP6Suqr46OMPGU9HmLYlqeM4QVU1vJ5z7DoWRZTy3gfvU7c1TdsxnU6ZTWfc3t5gpDGH8wOuLm948+YN52en3C1uJZXQV8CjOOH84ZSqkK1ttsllGaVq1E1BnqV0XcfxyQmDQdgnanbQpfdekrqW+qnvB3RtQ1Zk0oyq5GK9225Z3S1RVRV774Cm0oxFEqsZ+j2L2bIsSff5nnhDDJMsTTk6PSEIBixXS9I8ZzwZY9qWOIRMC0UTBvxwJBcPy3B635MM3xxTZ/54TtUqLPcRXjBA0zVGB2M6Wt68fE4Wx6RxLA9LiortufziF5/x9Mk54/GIQRiy329Zr7ccHZ+QFwVd1wnqwjSZzCakaYKqq7SdtMnqumY8GbHfbdnto74WLsg6kFZYS8twMgJNIUoTmko8UaZlcXx6SN02WI6DoRt0St+S8RziKJbUnCFNL0PXOXv8mHWUcrtcEqeZDHstk/12x198/mtGkzG+Y0HXYepG7wCxGQyHOI5NWRUonVQ0204eLqazKVVVUZQVnufgBSZ1VeK7HnEckSUp4TCka+t77m7Ttqg9VqRpGgJf3BRNLTde0zIpyqJHD2gEvsfidikJqp776noegS8SP90wKfrES5YXRPsIx7S4vLhkfnhIXdegguM60jxyXSzbZr/boukaDx+d47m2YBo1jWgfCT4iiqjyktFkjKoo7HY7XM/DUDWaHgcwO5zRKWDpujBYdZ3xZAqKiq7p/aDhskcTSHupzAvyNMV2XEzTkM9NU6NrGpZh0FY2mqb2fiwDtT8AxHEsw+Isx3WFW6+pnRxU25qurkhjqS5neYnleGRZSl01ktz1PdpOhhmz4YC2A9O22e/6G05T0ykKeVH0KUmN168uKKuG16/eEIYDbm5vyIuC+dEcdP3+YNO1LZbrU6Qxu+2WwWjIZDIijSLKomFX1YSDCVfFa9JU6sp0HVVZoesimF2v1pRFyfNnv0HXDB6/+5SqKIl2EXGSsNvtcV0XU9cZDAZcLa+ZzmZkUcInP/whURoR7SOyLMMw7Z4JPMKy7ftFeNO2WKZB1LUo2tu2p0hTJVGns15tGI+m1FVD2yk0jSxbTdsUVIHnst/v5fA9CIiiPTS1MH5ti7vFDbd3C2YHB7iOw8nDE3b7CN93sW2bFhhNp+RJSlkUKB1Upfz816tVL8we8PrijbSLHJf5/IDj01OyJOHNmzccHs6l2Zrn0DScPHjAdDoFYLtccXN1w3Q+xzAt2qbG8QTJmmU5n3/2GcfHRzRNzXwq1yXLtBj37PPRSNow2+WaPMuYziZsVxtubu+YTAaMJiPevHzB7d0dr7/9Fd89f4kfBMznc1xHWO5RnDAaDtEMA8uRVNp4OsX1AvwgQNV02i6nrGsODw9xbQcN+PwXv8IbhhR1i1HWOK4rSdrxtPdhNPiew3vvPiYYigT0rQikKArxMbQdeiMPx3kmYYU0yzBcl+l8Tp4mZEmC0sHqboFhyf2zbmXwoSgteZb0zcpeEqrrBANBw+iayjAQiW+WVyi6haIbtB3YjkvbNP1wC5pGML6qrmMi7kAZvMlDjNqnlToUNnlOVdWSZksT8cB1nXgIs5LFzS2WpWNYJg4KQSDL9KZHmIK4FOkkLVsUuciTfZmttl1L3Uh6EwRbrGhKn4SroVUoMvGsCZaxF39riiTlNMEC1UXZL2AqsjShqWsJU4QhZV7w6PFDbM+mqkvy7P9m7z2aNUnPM70r803vPn9s+ar2DbAbAAGIHHIY1ChEihNaaaeFdvMLFIqYfyFt5w9IEVKEQtrIcCRKNMMBqQFANAG0Kdt1vPls+sw3U4sn+1Ba0CxERUjDb4UKVFWfOie//PJ9nvu+Lmmi6iHx1bQtk/GYm5tboOezn3xG17UsjvbwQx9lKHZrSdd9g0lt2pZxHHPv4UPBjpgmJhAN/pO2bdEdvHnzVnjWsyn0CMpvaMamuxTXdcXz2XWCt6lWA8pXBiqeLcPK0A3wPEWZp3iuR11U3Ds+YnKw4Gpo7YySEVVVU5QVP/k3P+Xpsye898F7bFZrbFsNaXt5aF8uxbkZBj6jkYh7z6+u8MOYMI7ZDgcMc/is69uGQmvs1CLPM2F5myaeaxMEIUYnCJAszyirivF0im476qYVh9jeQlr8fY9uGjbLFa4v7oOmbrl3/5jF3oIoCZluR3z4/jOevvsOfhiwXa+JogjdyKF3/+iY05NzLEPxwYcfMp1PuTi/5PbqGs8T9Otut8NzPRzXR5myND87O5PDThgIytl2JYFeV7RaY3vynLHb7vA9cejc3t5yfnbOeLbHbLbgxVdfYlkWi70F7eBVraqauq7E+eO7JJNEEIW64b33nnJ6esbv//4XOK7Ppx+9y/OvnrNJt9BrZrMFVdNwc3vL8dE+2/UN623GJ9/9NvO5EAnoej761sdMZnMcW+73llIsFnvQS3hiPBozHo9Rg2z4H17/dr/+/s+QMJ5OiKJIAo2dNEHrqmZy75iyKu/cUrZl0dY14yQhHo/IU1nG+76HaYkzyjRNbq4y6kqazl4YIPFAhesGpLtrnA4spHUA8j7+xm9SDyGsqm7vHK9nZxf4gY9RGNDLvcgzxJ3cVDVlXrBYzNk5OxbzyV0r9Fc++YTlzQ2+75HmKxn8Dp7l+XzO9eU16SbF8118x6EuKl6/fs3zVy/4nd/5XbRuByR5Kw6CUUJe5ASRT1OVA25+Q5Qk9H3PeDom3e7EiWVbFGUFGjzHAjp8L6TIMtJtim1bhMMyoixysqxkf0+as8qx2O62JOOEpmk5PDyg6ztMw8SPIzarjcjHVUdd3dK1LacnZ6xXa7aLKUkiLhDDMOkNg9E44eb6ksePJfAUxhGe53J9dsZ0NOKdd5/xxYv/mR/92Y/5je9/m8P79zD6micP7vPOtz6krks63fDF559TFrm4bxtNo3uMRlNrzeLeITeXl+i+Z7uTYX4QzdFazudhHJHtNvzoRz+iKSu6Hvb39ynyjCxNKcpacE7jMfbgZd1stqxWaybTCW2jMQ0lrbdGKAu2ZaLoqJuaw/sP6HTLq+fPuTi7YjRKhlmCSRRLeyqKQpq6Is0KyrJBKZm46k7oEcpSZBtBsNMjjWjD5OTsBrdqMc2SfrhOgyFQkqfF8BnRst1uAYP5fE5VVZRNSd8Z5HnJer0dvm81u92OLM84vndM33eYpkGWpkK1SAS7KS5TE9v00V1HludUZYYyFUVR4cxmgpKzbfF81SWWad5hA21Llsa6bciHOcp8scc2zQVtpTuKshiQXT1NXWKaBkmSyGCuEOewbTso22E6m3A94CnXmy3jyZj1dodjKwJfFl3vPnvExe2K2+sVcRIRTmNub64l5e6HUEszwvN8OW8rU8I+A6rYMHuiKKajH8gcHdbgPW+b9s5fEgQBSplkaQ0IXtO2LAylMJRFEMZkWc5uI2cvN/BIZmPy7VbmNraDi8Hl2SmGUrRNRxAl/PY/+SdsNytM08CybeJEfE7WkGwXH9iOwPfotObDb3+EaULTdsyms+HMVAjRo6xJooTVaolpmiSzMYvDBX/+p3+Oabt869Nvk8RjQTfmOWEYcXlxgbIcptMZSpk0tSZJYmxbAo5N0w4Yf1FDKEtR5SWua7NdbdhutoxnQl1qdEc1EIo81yUIxLcUhgFFVeFYFm9P3rK/2OPyQhBxWZqRjEb4vi/P/KZU2He7jIf374MWlF662/L16zfYrotpKqazKa3WbLY7RhMJH0fJmOvLSxzXE/9015GmKckoocxzbi8vOTg45NPvfo+mbUh3O87PL/mDP/hDljcrfvX73yUZJXctmqoSgoWJ4ONtRxaxliMoz+XtklEywuh7PMehKoo7N+Ful2I77uAil8G37lqZXxkmeVEQj+T73HcWXd3y6vlrnr7/lHagORhdNwSFxd2Tlzl+4FOWBU7vDA0bE9uxmS9mRHGCOSyuLNtC2RamqajqirKqsJUlGFhPwoEYJj09ZSGew8qsaOuC/fmErtcUuaAY+75jNp1SlSVFKT7syVjabtGgXTFNaLVml2aMxxOyrKCqGrZFyTj2sc2Ovb09Xr54xeuv3zKfjglcm/XtJe++9w6dbsjzFJ3uMJXJZDqR1psS9Gc7YCiVCYfHB+KNtyyKLMMJfMaTCUpZrJa3uLZDtttR5dKS7rueZCRUid1uR9eBHs4cpimLRz8Ih3azZr43Jy8K3r45QVkmfuBjWgZtW2MZEM+n8ixS1YwMk6qoKPOSKIwELe7YaN0xX0hQeZdmtG3DbDGnMyQQaimTKA7ZrNbsuQt017C5XZKMRjx59pSmqbi5ukE5DnmecXVxQ9e02I7N8cGc+Vzc3U7kU9YtUZSw3W4JAx/Xtbg4OSEIfFxbUVeFtMZ0I8SmopRCRVGSFxVhFGIDrtdTt5og8AlHifgXi1x0Mm1HUVTQw09+/Bf849/+TTzPJdulEq6sa5Tj0DV6cJ0rLDdEWbL4ztIU2/HEiQ309PJeMh2qssJSiiJLaeuGz3/5OY8ePybPBG2oDKjrilEyYpelZHWNYSqiMEQ3Fbc3t0RJTKdbdrsNFxfnmIbJ4eExbasJopBGa9pUwhzpeiUeVt3S9T192xIFIV2vMTHouk5mYF1PPAqxbZfV7S09BnEc03QSLrU8Bx9pcoaxT9eB40/oh9Z3WYqPrK5rdG8ABqZhcntxiTIsfu/3fpf7D+4RRZH4z00DVRmsliuWqxVxMhpURUJr+UbhUDdCg8q3KXXdonuIB7R/mRekacpoIn82iSN6paRdrQS5aXvikzcA01Io02Q6iVlt1uztzWiairdvXlLXHV07kcW559LoRqgsVSnncd3dUeA6LTsNy7Lu7kF/3evv2sj6z4H/DIiHX8+Add/37fDrE+B4+N/HwFuAvu9bwzA2w++/+ev+8m+8NmVZ4boujmMxShIODw9Yrtacn19y//4xRSYPr4fHx3hBJK6T9a0M94fBmGlA3VQkScS9Dz8gGUSxpmnRdQaWsqmqilbL0sfxPab39lkPNV9jkDZu1hsR209GvPdezNHREZ/99Ge4rsvDx48G1FUgHw7Kpm1aDMPCUgZN3VLkBdkuZzKbEIYRSSKHh5M3X+MPzOh8YACvshWOaxFGAU1TUZQlXuBTljXpLuNHP/oxgedweHDAYjGXlFIvnMuyKIUtG0X0wHK1Znm7Yr43kwtAKXrDYLF/SKe1cK2TBKUs4iikbqrhQbFDmRbjyZiqaaiGlKHjuljKZpuVhMmcqijRbUvfa5panCG+77Jbb3Fsj0fPng3iuk4YupXJxdk5pqGI4wjHtfF9l9vrKx48figf8OMRddtQ1iW7bIdpmURhgGnb2EqxXd2y2mzoUNxc3+C60n6Lk5DlcsVkNKKsa26ur+npOdg/kEROWRKNEpa3N/R9x2az5eBwH2WblGXBxdmFtKy0pi4LTAV/9q9+xGSxwPNMRuMRutVMJiMspfjhD74vUsP1iigOcQYH02g0odOa7XpDE/hDq8m9cylprSnKEtd1sSyb1WrFaCTc1U4L81uZJrbj0tYtZV7S6IaiKJlMJyJXHnw536TsLMuS67iVG2UymRAMD9ZVLZJcAGUqqkHYayoTy3dQlo2BQZ7nRFHIydu30srqO4LAIwpDYeCmOevVcnCaCXZBOOmIMNC2UbbFYrFHUeRkeY5l2VhKycC869lb7AkOxYBWd8RegKlsfD+gyHKquqUd2MJ917DZrCnSgiQZ0feGpNrbCs/3MIc2XlPXjMdTWQ71wugejUYD8nNOlmeSZGg7dtkGy/zmgzembVuW1zccHB7LzXLADoSeT1NWWKOEIssIg0BYyKbIlyeTKdXAx+67jvPzS0zTIi3O+OqzX/Abv/0bLA72ubm65heffY4beoBmupiLBLqqUaZF4Adk2y03N0tGkymu53N07x5/9L/8McEo4fLqkslkQrraUJU1ZSkJm+liiu9J0zNNM0aTCZ9+9xO6zuDVqze8ef2Kx0+eSFqmrplPZ7x69ZqHTx5xeHjI6xfPOTs/l1BA3zMZTXB9j+12R90auIYng1ClMJQakJL+XTujrippr9iOPNyEkaQP+56+6wf/m4Pru1i2jWFCr1tc26JuKmazGU1dE4citayblqdPngiWY0jlGb3Bdpei25a3X79hNErogCwtBvF0SYPgTDDU0C7SNIM8NkliiiwlS1Nc28bo++H9FfHRr3xEWTXUTU0UR2DCo8cPKYZlOsMhw/d8wiCgrFraWoMycDxxJZVFIUvzQaq8ul1SZDnKMlmtV5yevCWMEhzXR2vNLz77KV48Zp74fOfT73J075DF/j6+5/PZX/wcz1V3P0/LFvSL47rkRU4yGYm8tel4+OARdV2TFhXt21PWtyuO79/j7O0pBweHcvC8XTGeTNntduiyxLRMZosxtiN/n21ZFFVF4HuEgS9NlbKmD2TBlee5tHJiCVL4/vROWl2UBWpwAdSNFga+UsMBSh5cDMMUf4gS10WeFnfc+6pq0J1B2xtYSuEMTgTLdgbUnzE4p8Tb2NQyjKmrduBam7KgNhVemLAYCf5idXEqA37DoG3FOejaDo+ePCSMI1bLFUVe4Lc+HT2u51IWFX3fkWUFfS/Xxma9xrYt8kJSvG0jTU7f93E9jzxLsSwlX1/RcHlyyuGDfXaDVLrvNXRSsfd8NYRyDEmeGwZ1VeG5HoHv0zYNySiiajJ0VuM6DnQ9bdVgWzZai0x7l+4oy4K9gwP0057xaEQ8Tmjahtvra1rdkaYZTdsQRzHj2QTDNFltJNVOFLFdb4b3oyy73r55y4NnTyXo4LqCrfI9+mGR5TpykDWGBNTJ1+d0umEyHRNGAXHoYlomZVNhtD2GZQqiOc148+ItP/xH36dt9R0C5fr6VhKNvYEyDN55/xm2Y7F3uMdoPJLBU1NhxeFwHzDu/JHr9Yb53gHKFlxN2zScnZxiGHD69i2zyYhgPCalJ0xCLCWDobauZWFVNWRbuSehOlbXt3Rdz3a34ckTaUKvlmscT5wv8/kM1/O4Or/ENExurm/YP9yjqWv29qbiC61KGPjipmHiBgGBG7DNtkzGY+JvfUTdtmRZgdYtRZaSrjvCKMI05frZrNfESUy6K8RhOR6zXN7iOi5pthN/ojKlVT6EiDAMat3R1jXb7Y4oijj9+i1xFHB8/z5BnDCZTijzAsdS5PkOrVs8N+DwwTF9r9GN8OCj+YymzEnXG0zHJY5Drm9umO/NeXD/iNcvX9N1Bk+fPcUwOrpOc3n2mtejCAMI4jGGaTFb7A0pa2lMWAZ0BhRpThRH+GHAYn+PN1+/pSyrv+Mx4x9e/z9+/b2eIemhLCuKNGcynhKPYgx6iixH65b3PviAsigospSqrHBcl9F4zGQyJk1T/uIvPmPzszXvvvsuV5dX3L//kMl8Tp7lGL1FkRXYloXliE82iRMuzs5RyqYocj789keESULHN1i5nqIoKYscx7EkjENPp6UF4jjOkNDXtE3D8+cvxWVorQh8l72DA9wg4Oz0hCLNefXVVxzeO+Ty+gbPczGMkCCUls56veG7P/geUSTOmb/46WcYfUWVF5yfnXJweEhT13RaSwhMd2gtz8G2JYPIuqrxXB83CLBt8XXYfY9j26RZJp/DiCtIBiGa+d5iGDiaNG2DY9l8+eYL9vfFK5jvcqbzGednJ0ymE6q6xHVsgjgWl4PWWI4gfKeTMa+ev2S5XvHgwQMePnpIWWQoS5EXJWmWUhompmmTpSVt1/Hi9Wt++IMf8vDpE05fveGP/uAP2W1T8lcvGScRP/y1H7BLt8QH88EPZZB4AT/4/vd5e3pKHMc4ri9BoN0KAMdzOXpwnxcvX7K8vqCuKuYLaSx3fU/TajBMtO5xPE8Gf65DU1eYhsl2s2O6t0dWloIkGs5onivPj98kmL+hX5hKnheauiL2PYo8pW06ju4/YjYvePvqJSbi+86zjCiKB8+PRVkWtHVD0chnNHTUtbicgjCibRscR5zduut49Pg+fd+jjF6aCsPX0XXik7WUouo7XMslDGO01lzd3DJOErq+Z7teYyhFEIWCE7MUn//sM6ZJhLvn4YfhsOhLwQDb+QYdKL6bVkvI0nYc6qomGo148/qN4LrKglCFgmL2fKrtThZmrXwOWrYjmOL5gpO3p3iDG3W729EOOgWja4aFToNl2YIkcn1sW5Bjb15+hm20Q9NJEyWhoJxbzWg0hq4jzeSM01QVB0f7QsHJMpqqlrOOqQiCQNQTw3JKvn8mq+WaMArB6BA4gDSy/EAWKn0vg87bqxuUYTKeTxlNRjL4UyZad1i2gxf4KEecLPRC1bl3/z5t1wKaL9drsiwX10wpqDbXd7i+uODjTz5Ct5ooGVFXBZvNhqvzS5q6pa4KTt9uOX3zliBJMPdmPHrnGXVZCmFHd/SmQVGXmJaB4zlUdUulW0zLpqoacUoXBevtiu98/4dM5zMsZ8DHVyWu52K7DlEyIi8rwODp+x/T1iXr5aWg/dJUAjHKBAyqosK21RDMLTh+cI88l5bHN+eAupbWRNfLArYHXNtGmyZpmtHrC0zEUXd9fUXfASbYSs7v4n7zWS5Xd4slS8k86dn77+J7HqYBb9+8JRnHxElA3+8YTxZMZ1NWqxWO61LVlQQdlKJsGvaODvD8gN02xQ98Li9vqFtN27T87j/9HUbjeFgOWXz98oTJbDQgap2BCiDDaq07LFPh+xLk7PuORnckSTK4uoVGZBjQdprJdEyeptxcXnJ07x7SMPNIMyGXBEHA2xdvWOyLD5ZWFoZFWTKZjNmtN2AawyImRRkmfhAIAcoQyYTvC45Xd/qucbVaLvE8WR6o4Zf7XnkAACAASURBVMwXBD6mqSjyjMvLax4+ekAYhWjdMZvPqJsaAzB6m8CX0GiZC3K31a0Et6pKgr6eOzxXKtq2YZTEFJlcx3/4+/+S8XzC/sGc4/v3mc8S7MAiCHyePHqIMjv8wKXId3iOyWxxzFfPX4hvsod4PEYNmocwTiSAqTWdbomTEWEy4pe/+CVG13F4/x6dblleX6DbhjjeE1cuPVVdc3Z2wSgZEUaiUFivlhi1Jg4TXLulaios12e3PSXPc3bbHcvVEt00xOGI2XQqAe3JhOXFORo4Pb8iiELyosR3A5LRWO4tIL5AJWGFpm558/o1o/GY+dzn5PVrxuME03MpygLf9dH9QPkAHM+hNyQEl4xGQ3tJkOuh5zGZjLj34BjXccirSp55DBOleuazKWUpZKfZfCYB1F7unVVZSPBOd1iWTVbkjCcTyiJHNxKaicOYqq4JgkDQ+I20xvoelrdrel1zdHQgPweMgVy2pW4botGYsqwp8oLpfCpBRkNaygqTTms8x8WyLDplsH+0L85nA/Isl+ZTp8HosQ2TttFDK33HKBE6mx/4VG2NpywsJZ+xq4Fs4vouulWkudCuxospjufQZDknJ6c8fPgQPTiM+77DCwKquqZpMqqqomllVlVWjSw4DZvOlO9VVQmeEsSrB+Jub3WLYfZYro2yLIqdPL/6noduW3GbVSVFXjKdTKnriqLI+eCjD5ntHfLeh+9TZjnnp2c8fvbkbmGbpxmhF+A5LnRSBFne3vLg4SPB/Q3tUmVZBMkIDLmfiItaKHFVWQ0ePRvlOCgFbVOxWq4IwoAoljm2br/xmGl2Wyk2+I7CMU2Uq2ibil430GmyPB28nTlRLOGDoigF961bJtMx67UEa/6m19+6yDIM458CV33f/xvDMH7rb/v9f9eXYRj/DPhnwB2D9v6De4RhgON6hHFMGATUTUfgbeTD1nEYjcZ4fojnB7SNSCAd20IZBr7nYpkGrZYbv2HKJrTVHaYGZUnN/Jtkiuf7lGVJrRvauiYaGl5NVbG5EV51q0XcOkpiDo8PwTTulkZXVzccHByg+54ehW1bWJYcEm6XS0wUyWiE4zo4jjSl6rxkOprQtA2uabLdbvG9AD/w6enwXKlb9/QsDg/44vM/IhmP+dbHHxAEHqHvC2e5lo1zr+XfB4jDxHXYPzogDiNBTtyuicYJq9Xt3aUQRyEnJyfsLebQ9dI28AOOHj5AOTZm16NUh+36uL6JH0R88fkX+MkI01AE8UjcXrpDGWCYBp7rEsYx6/WKbLclCAO8wMd2La4uL/Ecm/OzM3zPodcNyrBYrdaAgWH0eK5L13ZMxgmuK290rTv6th0qvDlfn13xG7/x6yzmY2GSV/Lm29/fp24qqkrS7E0t9WTP8wauaUu23WJ7AWEcys2uh8lsgrLkhlHVFdPJiCSJmExn3Lt/yG6z5ObiinZgB8dTk73FnK6tGE0kcZaMR1JvdRwiJY6pJEkEW9BINdM0FXXdSD2zlAOxqUzOLy6Io5CibNB9j6Fk+XK1XOG5LkdHe7RtPbQIZXEVxhFNK40BOZB2A4JMUnZdb5JMEjAM0rSgbVryPJMkKNImuDg7Z39vTx4WTZPF3kL8SdFfPcicnZ5QZAXJOMbzJaH64vPnvPzyc569/wzfc4mjBKNueP3Vc/aPDgl8X1Jgjo1tSe00TXc4rieH9q6jKksMUzABuyyVDf9oPFyZCkvZuH4v0r8wGqrdHXEcDzfIliLNSQ72COOINE0FM9b3d39v13XQtpLWKwqmkylFnqNMi9FsjOt5dH3HernFcR1By+QZB/tzLM9luRykkZ5H02pZVpiS/M+ylM0m5Y//8F9jdA3Pnr3Hv/vbv8noYIHuYbJY0OtrqrbGdy2aPMcNQ2nYKTWkdzR9b3B+do7nR/zlz37BerkimY5Y7rZMJmM6hg/hISFVFhW73QbX8/GDkKUyKMr6rvEXRyFtq3E9iySKWa83PHj4iMX+AXlR0AFaPNSUeUm+y7n38FiWP0VJlucEQYgefH2GKflj17bJspTD43uCEhjQNrYj7HplSiKkKEtGkwmmIS6jphGmdD8kRcuqYnV7Q+C7nJx8zTvvfojryj2vqipc18f1XLy6oa5KLNukbSroDHr6YZGWMx4nVGUtjQ5b0pp1V+N64hhrqlqWy+MRjW4H2WqL6wc4Xk9dFry5vrx7KNJDk3W73RKFMVEc0bU1f/Kv/ozHT5/x7U++jes4tFV55yfL0h30HbvtmiCMiOOIP/qD/429xYJwlPD6zSlxGPLeRx8SBSF+6LHbpgOm0sezHUJHEqhX17cUZU1f1TS9Jh6PCcIA17ZJl2tBIDkW5xcXzBcykLn/+MEdQmO3Szl7fcJ4NqUoMkDTGR2WstC6pasHJGdZ4vgeShl0fYvjKDoN6W6HZcthz/U8lG1hKTm8zxcTmqYjHMUYhpJ2cFNjKRG3g+BFtZahRqc1uzTFME1G4zF1VdEUBWEUkm4z+qFVXZQF9oD2syxBBHa9XOdxFNLWNU1V4nr+gF5tZVhuOWhTQxcNqFc1BAQcqa6HPpatULag/WSxPR1QUx0d4PseeZ5RFAWO7VDqAkCWJZ2mqY2B9S++PQwDwzCp64bNNuVnP/457zx9KIcBrbEtabUVhSSaBcciPGtpnBlDs0mQM6PRWKTxStCBRV5I8MFxBIOjrDvskGVbAzffJEgiec4wDMI4QZni3prOplxdXWFYMlCsavm5bM/O8T2PaDxms12zXq85Or5HFEqizRicdkopaU8HgVT5TUlv5WnGZr3mk+9+ius5bDdr2qbGty0C26AoS9KixvMD1ssl4+mIHri9XtIPD76WZRGEERcnp0wmgl+2HQfbtgbeuzhD6XvydCfL6lxCRj0GeVGQL29pygLbVPRdSxQFfO97n8oCu5Nhohv4VGXFLs3p24aybOj0cG/CwOobRpFPWtQcHBziBD6r6xvOT894+PQBRVFgOTa9AWZvkHg++8cHmK6I2Je3Nzi2Tb5ZkfaSjvejmigIcAOPkS1OyMl0xmq1oqklJW85tiy/tfgf6KXxV1cVWZ4ync2kOWcY8rlpmeiuIc9LoMNxPGlEFBVlWbMdMNTu8GxQFAVtqzk6PqJpKnl2diwcN8QbBsRqcJeYGFydnDGfT3n0+DGW63F1dcvF+QWffOdT3nn3HZQBnm1hWD6j8Yi2qTk4PKLKan7245/SAd/+9FeYTKZsVzfUdYWpLPwwkCGfFgyNblo6wHal8a+1/n/q2PAPr/8Pvv7fOEO6rkOZy0G8SDOUgsD3me8t6HtxIB0fH8uSfLXi5uaaNMsI4xH/4//wL7GU4t/5Rz8AA8o0oygzUIqmbXn16hXj6ZhOaxbzPXzP4friDKVMvn77hqOjI5q6kbNcGKG1nGeUadH1nSCchsbK6ckpYRxjGAZZlqFMAwy4uTzHMC0++OjjAY+uyfMC3Wpqo8ELQhzH+yvXLoJO74HF/pyyKbg/PeLm6hJTGdy7f4/zs3O+fvOSm9tr3n32jNEoQRsGYRxg2Q6vvrwYiAiJOIFm4mRa3goKzHVdOjriyCfPUtJWE0cJ9oDNUcqShV0uXpTdNsVSCqPT3F5f4/sBebYTH1ju0GHQao8wCvE9j6IrCDwXwzQps4IXX7zgg0+/TTQEKF3PYTM0S6aTMW3bUWxzqrLGCxyqouRnP/tLHjx8xDsffcSv3az4L/+b/5bd7TVX5+dcHcw42JuThIoyz1ivl5ydntN2HefnV3zyve9jO+6ADcxp6pYgjvjZZ5+zd7jPbDrGspzBU9ICgvoyDLmnum6E73kYhkGhcrquI/BdkiS+mzPotpWQhe/L82nboLSiHUJLum253WyZLeasVyviJGE8GnF+dskmzXjvW59we3bKi8+/JJlN8YdhmSDCNFEcQAemJYExz/MxDEEx5XlBUdaYloNuK2zV4zoOZVGhLEvSzrYiTTPxkVsijd/tdozGExmgNy1f/vJz0nQ7TCUk8NIVFZ6n+PCDd+l0z9vXXzMZj3EcG4OeqizRnVwv2uwGuguYRo9ybOg7iiJnsZiTFjnTKELZFsowKYd2Yte3uI5DnIy4zHLKqiEIQ7osFyxjKk12QVA3dwP8dJsPz1gmoRvK192BrhqaTv7tpmVh2w5Xl9eCatIti/kETJOT0xNx8HietBE7g812gx94tLuGMs9oW00yGtG2DVEYif87ipnOZhRljuO4A7ZKznpRnFDXFXv7+yRxJO37VkuYte+GxZ9NURZyds8yDN0LHScKKcqcRgtZ5uk7z9iuNzieT9k0HD44wjQVq6tbNus1YSikl6rIqYqCIi94+OgRnW5Qqr8LoSXx6A7TrSzFdrsjDGUYGSURbaOpm5rZfI9kNGa7WVEUBVEU8Oydp8RxhGlKUKsqCqFK2A7xeCLnCVcQWFEco1uXskzJi4JgQBbajk1V1sRRIPM6TxqxTSvLRqUsqmpDvivYbbfEcXjX7va8gPV6SRLHhEFIEATUZYFlK/EwjxL6HvxhdlE3LW1T0tYa15dA6Hwx46OPP8Ae5hO6aXBsm8dPntKhaaqaF199xbsfvIdpWXeuXAn99owmE3TbouuGl199RZamvHj+ik9/+Kt893vfYTwZCcGl7yVsHkfYrsNyvWY+n5GMxnieRzl83ZaymM5nogIYvLG242C0LWWZY1sm3fD3YYAXCvGiHJzcplLYtkOaZtR5RbrLePbBB/SGlmveNOm6nrOzc5I4IgwDXr58heu4HB4dygyy6+7mhPPFHN/3uL6SNqI13DN6reWcpjWnp2f0fUcYhoKxTSLKosB1BbEo73v5mRk9Qj9Yr6myjDgKQNmAge95w8LfpW40Vg9JFNK3NcrssWn53d/795nsyddkmAbZbkNR5PRdy/5iyuXVKY5n4bg219dXPHzyhMXePk1zIee7tuPo0X3KohzyYSaeL9di07Ryv+s6TITSUFclnuuQ7C+o2oa8FEx5mqaMR2MMOqFYTaeC/h1Q7hLw7QiTGE3PbG/OaDTm+vqa/f19Hj19TFEW5JkUEA4fPaLVPdeXSxaGSRiFmKYETnw/QPctlpJ7c5aJiz7bpLz73vsEYTDMhGsMy8RZeDS1UIPCJMb2fLqmgQ78IJBAdt3wxRfPefHFV3z7Vz7m8PgQZdt0poVp9ShHs7m5xQ+D4Vo3cBz5/Kp1I9qcvMBxPeqmYbdLmcym0qCsZSlTty22pTDohxlTcYeCdFyHspRG4PGj+7S6wXVs2laWt3ESc3lxwWqzIdvmPH72DM/375YjxS6l1xJel0WfuJ5MU85m3XDukeWPJlCKx48f48WRhDp0i+85ZNlOsLamKcF7G4osZ+9AQqq608RxTN229MomjGPavqMb3Fxd14q3zbFo6pbN9pogEIqSgTwX2Y7D5cUVSZJA30uYw7Loq3r4jOypm51Qt5IYV1l0vcbzAqGgBDLv10NjysAgKyQ8nZcFYRCSFzmWY5FEAX/+5z/h8aMHTCZjqrqmbSqqsmC+N6PvDW6ul9Lo7HpMQ2H00NYtm9WGrmnY25+T7i5QpgRvxMcNdV1TN+KynM5n8izTNJiGQRgG9CABMceha7W0tBybJHCJoogy3UrAveuh7zBMRdPKfYu+x3E88qxg+HHSD8+3Tas5v7gcPGJ//evv0sj6deA/NAzjPwA8hG/+XwBjwzCsIVF3Dzgdfv8pcB84MQzDAkaIsPf/9ur7/l8A/wIgjqP+3ffew7RluNUNzEvbsomSWCSRo4QwjIlGI9SABtKtxrNdTNOg61riOBYvFfKmXa3WRGY8JKmEQfuNFNh1HYABldVTKgNnaPGIZDEWl4ftMJ5OsG1ruGFFFEOiLknGWMom8CTVrLuOuqzQXcdib47vBziuCMG3yzV5mjIajbBti6wQJ1QQ+PQ9bLY7MMCyLPlQN+D185csb245fvCIOArvBnK2LZzYzWYFhonj+HKxVeK1UMqk1+IV8eKAThl0usVzHWbzOVmWM51MyFIRcTZVxdXlNbP5njR8TFMSNk0zoIdMwkgOaLZr4/nCBnUi+65NoLsdeZEThRHb3YbNbo2zc0F37G5vuWlqPM/nw48/4if/+kdc3y5J8jlNrXnnvWfUlTAx4yShqiryPKPMC/b357x5+YI/+cM/4emHH8vAzXaw+05cGoHP9c01QRBiK4UyFdvVVtAekTC/Pc8nfnifDjk8GgY0tXB267omHbizWeYwGidk6QbdTOm1ZrPd0mPw7J2nNG3LLt0xGo+Fz2055IVs1pMkwHUT2kYwWbZlEzgOpSrJs5Q4knaJ6/kYZo1hmDx48ICTkxPiOJL0gmWzXG/58pdf8cHH75FmOSY9lmnz5vVbju8fD+0HQV6l25TdZkNT70nbS6khuaPYpTkXVyuMvubo8HBAeDVstzssZQ6tLYf1en2HV+z7Dsu28XyX9WrN/sEBQRQK31V3HB3v8+DB4Z2s9+WXL7Esm8kkkpS6EqxRVzdcXd9SFcWAW2zwdHDXgOoZmO5hRDYk+3a7HWHgE4QhYRRLSrFtybJ0wEmaNF2HrRQPHj2gqivqphGprCVtCmtAcMwXC6Iopm4a8izj65evKbKU2d4cy/FotMZSNk1Vs7cnYkStFJ7v0pmGNAlLaUZapk3fdlxen2PaiiIv+NlPfsreZMR3f/U7ROMJURyySzO8obkz2ZvIAWZAvGmg99whzVrjByE9HdvNjs/+j7/k2UcfcLA/Z73ZMJ5OhmVlx3q55ODeEX4QkO12dy2+9fKGLN2x2qzQWg6nmIh8dZyIaLhr2e3WvPjj53z8rY9JEmmsOY6N7djUZUXfGfQdIk1dCbIGQ5adjmWhBtG2PTh/8tUa13FQprh70jzHtf4KEaF1g+PI4T3NC2azKeluK1jAqsK2HYIw5OjwHoYhw988zyWRUcrP0jBNtNaEQSiNLt8DQ1qTQeD9XxJKinQnWM7xdMZsb48iy1jd3GAoeWBvdIs7iJtd18OyLUxLkmf94FUcaN/S1FtvQIFjwCiJOTg+AlO+TsGptDiWTVMXhGHA3t6M51++4Pl2x3c+/QTb9fjyq+fUtUa7LY4VUVc5htmB0dM0HYahqJuGh48fcPLqNZ989zscPXxMFMV88fOfYPoBcRxTFDnVwOrHgMl4gmUpDMMiDPaGhDDc3ixRnsNoOsI0oe9cGBbARVkyiZPhgKLZ7nZg2yRJgG3brG5X2JbC9+X7WtUNVSlYM8/3efDoEednZ9RNJ3x2xyG0bcoil2ZvnGDbDl1X3bn+ojCkLEuyrTyclUWBNwjD81wG757v3aWQ26bFj0KqNEUpE8syMUywbFvaPb2ghy3bxhlcCFW2pa0L9JA4s21raJSJh269FFGqOCYleRRH4is0TXMQoTrQ9yKSrSos26FrG66Wl8wXM6DHAKqiYLlaMZvNsJRiPIkYzeQAWuQZaI3nebLsV+aQNBSJbhzFpDsJVERRiKVMPC/gdsBEGcrEcX3SnXCzW62xTYuuE/wihoFuGuGSpxluIJ/J52eXTMcJ09lkkFRXjMbyUK9MJZjYruPwaB9TKaIgohu1xKORCN8rST52WrwBwJ1ouSxz6rpgNI5lqKFMXr58Rej5GCZ0GHiuh2WamLZFmed0bcVsMSLNtpRFLdic0MGxbYpsx3q7JYwjqrrGNOXndbNc0lUVvuegdU3ky4G+KGsRcNNze3OJ7biMxyNC36NuWm6ubjEth7wUmbxpKG4ub2g7TRj6MIicW21gKwPPVhh2wNeXt8TjCaPRCGUaTKZTXjx/iWPbhKGPqWzaRhAgcRzTdS3bzZa9/T3iKGZ7e8vl2zNevPwa07b56JMPacYJeV4SuA5xHNL3mtEopm1aLOWSZSmGsqgGhNRqtWQ2m4JhoKwRhinY2cOjozs0UVFW0qTzPFTTcXZxSlk1+LHH3mLCZr3GsSzBt+QFaZrjeQFKMaBvBD1smIp0u+Xk5Jz9wz1Cz8ePQnZ5iROFd0z5eJxwnIzxHJc3b78WrGghgu2maVGWxcMnj9g/PsYPPK4urzg42Gc8mXJ9eUHgiruuLkpMy6Kpa0kte4KkaGpx6P3D69/q19/7GTIMw/7y7Ixea+7dO+T4gXx2bzc7VssNZVFyfXVJ13XEUUyRF5yeX/In//uf8u6TR/zGv/dbdIY0uNPtlrIouLlZ0umO6+sLLk5PmEwmnJ+cMp6M8Tyfq6sb+lZzcHCAMk2KIpcFhrLIGllUKGUO+N5MMOTD8uIbabjt2tiOw+MHDxlNp4znc9JtRrreoRyDMAzRXc+Dx0+oB+9JXkh4q22FQqJ1x+nXp/StZjyWe/ZqeYuyLZpGlkr1g4ccHB2xWq2H4J3BvYcP+fznv8QLAkaTKTc3l4Bis1rRNI0M4MYJnYH8O2yHs7ML6MWhurpd3iFwRuMRyTji+P4+ljJIxjFhIO5I23FZrVMury5557338EPuzhyWJQ2a89dv+fYn3yaaJLiuw/LmhnsP7g/tacHkZekawzJp+5a86nnv/ff5+Wd/SRgm/E8//jEPjw95+OAI3Vv8+g8+IU/FDeWHEhQ1Dc3Lr15w/+E9mk5jOy7uMG/Ii4z1dk0ynXD/3iGu55OlLZPJmKuLc5Rl0RsmcRzxJ3/8ZzQY/NZv/hq63cm91FSMJxPi8QTPdcTroDW2bTNfzKHvUCh2q+VdiAok2BDHEddXN0xnU3bbDbZlcXR8wKyqeP7l54TxiO/+8Ie8ffuGq4sLkskEz3EkMW2aOJ7N9XLNfD6RM5ySZ3B38KxURUHbVHi+eIocTxpHcn20mIairCrBtDseVVnz6sUrNpsNj588xnMcfv7LX3B+dsFmecsnHz3je9/5lF1V0raw3m5p6ob17Q3j8QjP8/H9gGy7YzpdsMsLVqsl41GCaUiQajKesNlu6HpxSI3ajizd0NU1lgmR71MVjZwNBmRd27akqYQvlbK4vLgQb7ky2WxWggWrasI4om4bGi2IZWUK/vLp+++Tp2tc3yGKR+KpMm1OT895/PQR2zQnTkasNymqbsjSVNo2zQZlGjiWjeN6dG2LwoCuIwxCDMPAthSjsXiptW4pmlauL8eVc4dp4pqmJN6jmOurK7whlFKWpSxLtfhg8ywX2kuv75qEEqgSl7WhFH4YscuKoRlnEwQ+ljIosi1FmqIshWPbtFXN3uE+0WREpzvydIft2TieCwYEQUhVlaTp9q5d5rrSmANRfrRtLSHSpsaxLfI0Z7F3gKUMzk9OxAVeVyhLhtFV3eA4DlEozxk3lyc4jjilDNOkaTWB7ws1RndMJ2OKoqJDguYSghSNgjJleXJ8fA/Xddms18xmY8I4YbvdcHZ6ynQ6JYwimkZoQaapJByoEbdxURKPE5IkFDdbKdd+WZXce3Cfi4srDFNhWvD0nWcoy0K3PV4graLb21s812W9WuG4DnUh56TReMwuT3Edi816xXQ+44OP3sc2TY4OD7Bdl7aVM4HnOliOg+NYGGZPXuQ0tWb/cB+nsGmamqbRrFYr/GHpbQ5nk9vlkizLGMUh65sbHN9nfXuDackSSGstvnvbI/BCvvziOU2e8Svf+w7QopSFZQtOrhroED3SJsw3W7y9fegNHjx5xnazospzFpa4VquqFLoK/dA8FR/64fERz5+/gN4g8EMc12Wxv38XjrMsG9txMYcZgoTuNYaScL+RRHhhyMnbU2lrDediPSx3TCULTVMpkiQh3Z6S7O/hOO5wbdQEfkBRpNLI0S0H+/u4toXri8P56zevCeMxQRixXi5pO8311fVA2nDvsNjDswQ3l5eEgS8KsG/IFPSYykJpWWowLJ0t28ILQnzToNGCMPc9j7oqh9CKoi5LmV8bcHUlgfggCtCd5urinDAMZY6XZey2GZZjY5iKvjdIs5Q4irk4PcNybcbT6eBlF5fZoydPRA/jiKYkzzIMZaJsC/JCFqCGYjyO6bQm3W5xLIvVcs2b0wtefPkV3//hd3n87Al10+L4Iacnp4AE60bJGMyeqqi4uLzg8OhQ6F59j+cHVFVNlufM5nPiOKLIMkbjBGyb3XaH54tTynIcyqKgrgQ1OZlOuDq/oCoKxnGM63r87Ec/u/O6t20rKpjhTH17dYMy4etXrxiNRpRpTpGnzOdzXFeWkG3bDiqXjnSXUbcVSZxQVTXp4LK2XYf1zS2TxYzJXAha8mfAcXxs26Ota4IwJN3upGjSSZPZMi0WsxmOLQWLIi/YXyyoq0L2CpZBPBrJ/aJp0J1QvNLtFttSeI6LUkJ6U5YiS9PBTSZKDksJYchxbeqmFgVOb5LnOU1Tc3NxRRjF0tDrpdFs99Bpadkp0yAMInFPXt6AIS3xIs8oMyHtjMcJPTBZTGjbDs9wCYYQzs315V3bLowCHj++R16WWJZBtmvESmGYWLbQN9q2xXNtaV9pOduFQYDt2KxWawntdC2O5TCZziQMohS262F23d1Cz0D2HWVRUJaVoFZtG8uxZbZjmlxfXrFZranr5m88YPyti6y+7/858M8BhjTdf9r3/X9sGMZ/DfxHwH8F/CfAfzf8kf9++PWfDv////o3sc0BTMMkjGL6AVFk9pL2cnyPsTXlg299C28YZCSjMT3CIi126cDxFryDZVvYrothGCxcjyCKhmGlQd1o8jyTSqxpYimbLE0xIsEl2JYtcnPHwbYdyrxAmUqk2q0wOJ1Bvuk4LsvbJTc3S5RlY9kiisvSlKapiaOYvpetbZ4VXJyccXx8zOjwkN6Eckiy2q5D1/fC+8xTqrrh8OgY0+gpS/nv37t3zP7eHLoO3TQ0GORtTU83LJtqDBPKSjaWdS0s3sXUR+0J8zTNRaqaFwXpLiWOY0mO92BZgv1Z3a64vjjHcmxc3xvSRi1ay0DnwcOH1E2FbclQebNLmVgTXN/HUrIpboYbyjfJD3pQSjGdzwVh0WocP+Le0ycUbcN6/OPziQAAIABJREFUk/Lhx99CmSZVD47jYA2JEt1qJtMpy9WKy8tr9hcTJkmEYym0rlndXrNbbVivBWPwfPuaw4MD6rKAXlw9fecQJxF9B/k6pe4aLNcmiWN5sPd8Ls+vsCyHvcU+rmujTIPRZExZiQelbTsO7x3Rdh1V0wxiZIPg/2TvTZ41TdP7rOudx28ezpQnx+qsrh6qurrV6sFSyzYSMpZkTIQdgcHgYAFsMCxYELBmwT/ADq9YwMILGzASFmG1Q22p2uqx5qocKqczfeeb33l8WNxvHW0c0TiwWUCfiI6szqjIyjx5zvs+z33/ftflB+K9cIWvbNkOlmXftMI8X1LKjWpxHI8sS2lKRVq1eK6k1S8uLpgfzHE7F5VqG+aTPv63foU7905JkojV9Yqqqjk4PEDTRDapgGgvD+jDYzkwSRW7oaoa8qxgvdpw/eo5b339Ta6uLkjTjLt37zAeDUnShLZtKMqK7VY49Z7nyWCr30NHIwx7WJ+jg9KcpqpF/IuiaVpC12PwxoC2kfRBq+Tlo+kGr16dsV1vuHV6C8u2u2R+0Ila5c8gD8EaNDnopVGCoWlYpslmvcbQLXbrHUE/4P5r9zG71hUdjqNVUFcVw/nBDUe/7Di3eVFg2TbnZxecvTgj2q65c+82B8dH6IbJbrtFNw2GkzFlmpGXIpqt6wo38Loln4dr+3z08w+ZzOeE4xm+a5JGEb/y9ttEccTlxRXuds+bv/I2fV1HaeKlaRudIi/QTYOmW7gX+Z87d8qyAB3iTYSuaYLXMk2KouTg6ESWN0BV11xfLxmORxS5JO5VC6e3TpnNpmyjSJZYmo7vB0wmc5q25vlnn3HnrlSGDw8PsF2bujZI4kSGvFWFZupUTYWp2eRFjlIau90eXdcZ9Hoo2ptEWFEW9PviWTFMccZleYZlm5iWiamZHB4fyEEPJKFXFDRNS3/Qp8jk16+rkqZuGIxH5Lm4D13Xl2ZBJcuQ0XCEpkFWJGhKCc7QNLEdpxOYGhRtSZGXGJok0JRSfPT+B3iBi46GpndNF00CDJ7rUeQZpuHfIFQsu3MAKkWR5ayXK/z+ANfzUHWJ49hcnJ0zm08xTYM8L1GqJUsjyiIniSI8L0Br4Wvf+AZxtOfjjz6iKkumkyGnt0/ohS6LVxcYmHhhwMHRAVcXF5Jq0zQO795DqZqf/fTHzE8fMBiPqRWCymtapgdzTMNgu9niuLY4MiLxeRiWSZ3nVF3Kc7m8vvn8G4bZIR8CUKA6qfV2u2M+m5LnJbZjYxh6F4AQ6auh62SpLOn2+x2fPX3ObD7lenGNbVnYtkOrWpQSaXNR5BCJvyra72nbVhJuuoapm2RZhhcE4uNyLWy7xnFM6koSRo7jUOQF6/UarVWMxkNs26TQxNe020UcdGiMsizJiwLbsYjjCKUEN9PUFUopWfwVOf3BAGVCXQsesKlrXMfBNKStWZcV48mkW0yKfN0wBGdzebXA0Ojkwza6abHb7f58cf/JMzxPPk+D0ZAgDNiu1uz3MY5r4Xs+baOI44ReT1LZruuyvl7SlCX94RBNLygy+Vq3HFswqIa03RzXQ++egY0SKbRlWYzHI3E7VhVZHDEchIK8SQuyPGM2n2M74vEr8py2auj3ejRV3bXdfTQli804ThiMR9RNw3a1ZNDv4zoepmWxXCxwHDmDKdViOxZpEmN3OI7PxbkoafigRBrseh55keGFIZYjLPcizyjTlP5wAE2F41vkccxP/vkHHI0nYMLx8Zw0igl7fZq6uRFbN21L2OsxmQyJ4gQMi1YzQGvQVMtw0OvE8BVxHFMWZefXKPFdrxv+IOnQOKMq5f4ZhoF4ubYb4t2eNBFHZl3WOJ54uiazKZppoLeK8XTMdrthvVrSlgVh3+Mbv/JV0HSGkzGarlMbNa7r0yqouoGUeEWVXJQbGUwVhgw+TMtG08B1XZI4hlbe53EUEfYkfOF6Hq7rYjsu7smhcNepMDUlKVXV4rsudRlj6hr73Y7ZXNqaspAUtMNms+FqsWA0leRwrZRcrLs09qvnF3zxi29Q1znnr56TFRUPj77A5Ysznj16yu37t/ni61/g7OKSJC3wPIeLszNQcPv0GNf12O0jLMe9wWzndUNVVmjIhSfP8l8o6v3lx/+3P/7fuEO2TcNms+be/bvsox3Nsxo/CNB1gySKOleKuCmuLi84P7vk8tUFv/G97/Klr73ZObQiDMMU3M9q2S1U1oRBj1RLUZpOniU8WT4lLwvm8xmu6/D00085uXNKfzjAMg2ury5vHBqCxgU0jfl8xqvnr3j57Bmnt0/p9wRFmKXpjac2iSPiOOb48Ih9vGO5WDKdzfH8gCePn7Dt5ODyzpCFc9sKyuzR48+4e+uIYS8kr2ryoqKuWqajIe+/+x4nd+/iewGvXjxHAZvtDq8fYLkWdVOTpBnPnrzg8OiA2cEcx3VQrXzaTdumKko+e/yUo5NblFXJweGEyXiI3wvY7vc0dUPge1RlwdXimk8f/4jhaESaJPzJD/6E+3clTPjG66/j++IKvLq8JAz7hJMBlut0KL6KLEmJkpSvvvUVmrZht9t2GN8WXYPtcsnRyRE9PyD0XfpBgB/0+N2/+js8efYCzTKwAo8oTtgsrsHU0Q2dr7z9FgC9XYxhGARBSFmID8ixLXbbHb1eyD6OMU3BaMdRzHQ+450/+wlpXvHyxUsWy2tunRxx/84RKIVlCcY/69BMeoedi+OU/mgIKHT0G0erpglpQNM1dEOnqSouzi45PDngxfPnPHj9i1iWxf37p3z68Sek0QrTsvAcmzJNsDr/kevJYqUupIltGILLom275VnToZHFHZkXuTipdTk7N7ogDotC3fiw61Zxfb1gt91RtS2b1YYXTz7h9S/c5tt/87exrIDr5QbD8llvr9nt9t2f//OApEOR5xwfHvH6l77MO++8w2g0xrLEB65rOsvlkv1ux+XlgvLdD1m+OpOQrqHz67/2HQ4OZmwGPV6oFsMQDKdpmOz3O2kLuh53794B1bLfSxCorGqE8KLRNm2Hy2vIy6wLFYZAiG1buK5/MysZdfer3XbL6W2L6WyGZe3Jy1rw3m0j8xrbpW0UVSFtDV3XO2Rijes77HdbbNvB0IREUVcNw/GQLEsxTEvQUJZ1s4TOO9+rhsyOfF/OJ5qSAV+RF3iOj6YLWts0DKJdhOc56JZFvttj6ArHluZ7UzeYektVN4RhjywVJNjJ6SlxHPPuT97lm998m9unx6zWW6LNBseyiaM9q+tr4n0MRy2OK88s1SpoW/Isla8X08IwDK4vr7AtB8M0br7Oy6JE5SVhvydu1A4P3qQVTQV5XYlj2Q8oyxKAMhfiQV5U8vkoCtI8x3FcLKtHVVW0TUPb1mx3W0bmRGhMYUCLBGJHowFFXnBxdsZoMsZyPUBh1I1gKh2Xqii5vlriBz6WZbKPI/r9Advtlsuzc7KsYH58jGFa9IYDot2O9977kCD0GQ4HtK0E8oqiYDweo+savYEsNRzbFoyz7TAe9yhrCSXvow1OJfd4mVeWFEVOYdmMxiOqqoAWLs4vuXXrhP1+h64phqMhVVWSF/mNF1XXZIk6GAxpm5agJ9jPNMtQSlQmk+mEpqy4Or+gjGO+8Z1vEKcpqoCyqhmNJ1imRa/XY7/b43se8X7Hw9dfo6waLNvg1YsXcp83DHp9aRCWZUWrusZzkdMCRV3x8tU5cRSTJoloRHyfIJTlpNHNCPOiIAhDPE++X6paGm9+0O+G2DJrrIoCvxd2y48MTUGR5ySRIEmDXsjB0WFHFvLl/m44nZ8uxPc8Nqs1u+WG4vQEDYOmUbx8/pKHXxpy594DkiTh8tkznnzwId/7zb+MalW3QLa6nJU8O3UFo/Ho85OLzGpQVHVNEARyd22ErmPZlhC/6hpDN9B0Xbw/VUmvP8TQNAzdoCo6HUvXpG6VJouJfr8Ldmt4YUjd1rie24VhdIoik/mhabLbbeSMXQnSMUtSkjjBHJg0raJpVEcl84n3CbXeEAQ9CYLqBmF/0L1vdHo7m+9++21O79wmThLQNLabFTqt3EuSjAxwbAtDM5gMJ7iOkEws28E0bJ4/e8zp7WNs26HMcpavLqCu0C2TJE6oqwrbdambFtuSsGRZlli20b1rTaqiINnv8GyL+cPXqLOYMOhRdUvGfRRjORbXiyvWqxUGOgcHhwS+i2oVRVUQOD15f7YNVVny5NFT3vjqG5iWhaGb3LozZHm9QEcck1W3ECnLEk0TbLHVhWQDz2Wz2kBrMJlMKauKtgVd1/EcR/xvrWI8GuO6Ehp0PQnJyNKpIs9SWUBXFcPxgMXlAs+X+YNpyBL/xz/+GSfHxxwezji+NWO9WqHynP1uy3gywbaFJOZ50nCLopTv//E7XC1XTMYTvvX2W4ymQ2gVZ6/OuXvvPoPhiCAMpYWdRKh6RF2VvHj2gnAwpKpWHJ8cUVU1StX4nsx4dvuUWedvUwqSTBDUui5LdMe2uV6umM7m3QxKFpR5XuD7Pq5vCfmoqmiaGt2QQK7n+zRVDYZFnuYS8Kzrm/l13YhXue3Oso7jio/PNMnztCsntUK8saxfABb8v+/I+hd9/FfA/6xp2n8L/BT4e93P/z3gf9Q07TGwBv7dX/QLfd7S0HWdum6wLRvTl4NhEkuiOQh7tLs9ZZ51iV1kc9c2tK0iCHvUlQxGi6Ikz3I8VzA6AM0+plHiN6mKUh5inQNEtSKJK4qiw6gZXF1eMRwNu+1g0yXqq05IHhDtI46ODuWLOPtcXppwcHgkleg8J8sKsjjj/oPXsHwb1xaGaVnkFGWOVcqiIAhEvn5xcYmhaxiGbMXDYZ/Adzu+ckWRJnhDS7icGhiGheN4tHWLbVtkWU6R5ez2EVVR8PrDh+iGjm7rJHEsrNLQx7INaWRo0LaS5pl0EsE0lWZUHO0xdJO8kcOXaRmYlk+aJNi2gxcYOF0q/fDkkKvFNVqH/5rM5vQGBdFuTxjIC6qpKq4WC66uLrFcl/F8RvxySa8/oMpkg19WFVGcUOQl0T5ms14zHfg8uHfKW29+kfF0RtCXJJE+GXHrYM7ZC0FFHE0HNErRO5iL20EpbMcnzRuaumGz3nJ0esTyeoFv6MwmA/ZxzmDYZ3Z0xNHxMXVZUtcVLRq6btAf9Ll1+4ThaMTjT59QtxoPX79PnuXd0kTDsq1ugVSRdUN3ecgpGfZbFl7fkybNdkdvdoznGmS7DW53yZUFqoPrOFRWTkIpQ/au+mxaFYYBURRx3D+mVS2WY98M7T9fGux3O1Atvu/T74e89faXmc8EA2T3QsKwR9M2BEEgC9Q0ZzIdkyYpm5X4ZIrplHpcU1Qlzx4/5f7DB4S9QFICtKSJCLB9zyfLC66vFtiWyWA0xPE8fD9gPp/T7/WYzaY0SpGnqbTnHBdd16jriu1mi2VbKKXIs5zxaIhu6ji2Q2o77NZ7gtBnNp8IBsx1sLv0WprlhL0eqIZ9tEPXDGxHXDZGN9CU778UVM391+5xdHqLqmpQhUjvq1LaC7vlGoVifDAXFFurODo6oWlaLl5dEvSH3PnSV8jLnHh1zna34cXz50xmU6bzKaPJmKx7eammYb0SBnerGpqiZp/nggsZDgXr0bWQdE3no59/yHe/911Ojk94+uwzVJe8u75eykK0rNlvZHARdIPxqmnY7nbcu3cbzTBkkaibuJ54i1Sj8cUvfwXX86jLEoUizTO5nHRS6Ik35ez8XBJdmo5tOeR6wWAQEEUxWZ4TBj6qVWy3G05OT0nSGHTIioygcxyg62iGQVmV9PsDqqq8ac/M5jPyPKMshbVr6Ab7/Q4/CDFsW3AOeU5dK/EEAE0tugzHs6nbkrosMU3j5h2BrkljtW1J8hzTMmm6JYbWMX03qzWmadIf9mnrWnjMrcLzXfI8x3Fl4D+ezhgORWqOVjIej2hRmLpO2Sju3L6F0iyqIifZF8RRJGx2TVLSrSap5DsP75FXJY7n851f+3XKIueDDz/h8OiQeLdhcbXim9/5NkmRyp+ls1gXWUYVFGgGmBqYtKRpgUKnriUsYZriQkCT6ruG6vAjBcMOb3t657RrGnUX+FZRlQWabrDb7hgOBpimRhgG2Bu5ZOiaztmLc/LOnVXXFY4v6Sjf9ymKAtMwefXiObvNltv3bxPtk26xaWFZZud6MCnLirIqCDzv5pml6wa6Jq09heqcENXN4uxztC8gCL6i6PxVOXWpdwORitFYvE9lWXYBCWkbObbFaDpnuVhQVjX7co+mwXg0QjctwSWaBkUhHkzXkeQRrSLeRx1uRPxkw9GQsN+Xz+lwxHg86AS/a5LNFj8IGAwGvHzxkjhec+/eVyRRqGkYpontuiwWC6bWqAt+CCKxaRps08AwDaq6YtwbCTquqTEcC900yLIUrxN+a92ySOvOQI1qCXuSaG/bpmugV4S+uCHSNOP6ekEvDKXZ1uExXdcla3JxaFomtm2QJKksdctcRMpAmaVYmkZdlhRKEe1K6qpkMBDHoBykZdnZtg3L6wsOjk7EH1EKYuDi/ALX97pGasx6HXG1vKauSwLb5Dvf+lXiLOPOgzs4lsOr5y84noy5dXrEcDLk4mJBlKQ4fh/T1On3pVW43UUo22Qf5bSNQtcbyrIiSWKc0CMrcjRNsdvsMW0H13UE62zI110U7RkM+xRlwybO8DyfMPDZb7ZYpkESR7iux3w6o+qQDrphMBoPAEWepXLp7ITAo9GY3W6P0+vjez5lXrBZbTg8PKQwdPI8p9eXlkfTth1WSM5NZVNiaoJjqquKuK7Fy9G2aOigFLoOYRhSdm421TSotiZLI7kg1ZUMOJSBFw7I85TddidOWddhOAhJk7gLZHUtOaWYHR1TFyUmGq7tcLHacnB0zPJ6Ic9J3UIzNAInZGWsmIxD9ruYqqlxXRtNNZimweX5JaPpgQibfY9ou2XpO9A2NE3Lq+dnDEZDbEdwKIYuLQtxLDi/8BLyy4//3378K7tDKqVYrzZkecbR0UwQnm3DZDKTQUR3v9hstzKsqBv+1n/w7xGOB6xWGz7+4H1836PX77O6vkbTFEmUEO331LW4Hx9/+oij4yNc30Yh+JQvfPEhQeALDufVBYvlNarzWHz2+BEo8IOQ17/0OnGasVgscFyHRx9/wnf/wnc4vzhnvdrw1a99japuMC2zk3lXrDcbZgeHXUMiJ8+zGwSwaRjgyI9pmmI7IghvlGI8HFHUNf3BiCzNuHv/Lu/86Q/5sx/+kK+++SaWbfGTH/2EIIq5MxoyKAR9WNQtgesQ9kLmB1N2+z11LcN8x7Ul7Y3GweGUshAP726/Q2ktvcDj4uKS/XZPalkYwPLikuX1kixO+HeGfb7keuzef5/jzZbJdMqfFSkfpin3H7zGerNhOBoyO5hjaTbPnp9xcHTI0yef4bkWeSreDtd1sGwZqFRVg+16FGWOamqePX3Cyd27nJ+/5H/5g/+DYzR+bzLjzdcfUOQpF1cLLgwD93u/Jn7sbhG0uFjy7k8/BBSDSUnY69Mf9CmLiiJL2e5jHj8/449/8A5+0ENpiunhnLrTDOy2W4qiJAgCBv2+OGCLkixJ0XSN/XZLnmcMh2PyNMV2xftomga6ZlIWJbqh4VoOUVJgWSZPHz3i3v177HY7XNe+QbQan7de8xzbdSjKCkPXqKpScIWBT14WkvS2DPzAJYoidMOgKErKQpB5tu3cYLebpsJ1HYqyxDRNVsslaRyz32zQmoq7d4/5zd/8OyRZwXsffUaaZJi6ju2IUwRgvd5weDjH0A1xOtYVZ9eXLP/on2CapoREDYMkTTl/+Yo4ikApkl3Ef/zjH1MqxU7TMHUd6x/976i85FePDjj/z/9TylYS5YvLKwYjwdZtNhvyLMV1xZFimKa8d8sKdPFT5UlKFEUopXjt/h1mB1NePH/J+auz7tyvd2ckQZTH+4RPPv1MmvOeQ1U3aAimUamWNJV78mHP4+vffJur1Y6yrLA0G7MyydIOf6Tr+I5LXhRsNxsJ0/kBhmWBJsGTaB/dCO91DdpWlk+WaVAWFXlRUDUVdlPT5l0zC4XR4dp7vR6OI3jNOI6pSvGCKV1h2lrnFH3Fvbt3aZqG5eKa23dud86yDFWX7Lcbev2Qs7OXeI7HYDCQEHLTUtYVri3nKlpFURYMxyNU2+KHAbv1Dtt3cD1PyAdNI7jLuqTSNGzTJMvkHNl0A0zTMkHT6HWUpTiO0TUDz/cpyy1NU6Mpcc1qug6NhmUZzOczrhYrwWF1XuzNZo+maximjipamm6pb1uCifQ9j1qJzw9NJ9rvGY76GKb4a3VdR7UaNBq26VLlBXEZ49gOQRDwjW+8Ld4bz+X84oK2kWBEWUpjwjT1bjlTcPHqnKP5rPMty68dhj359zv8VusrtpsttiNNfcuSJU5bt1xdLjg4PGS9vKZtGjSlGHXqCqUUg36P2veo6prRZELbKupKXOpZnjMajtCBfRRRpAnf/M43yWtxupVVzWA4pKmrbtbZiqMqzwn7AzzPlaWjblC3DW3ZguPQttJO/vy/0wt7ompRgvKMo4g8Tbl9+xZmh5DUNI04jgV/bTldiLK9CVJa3fepUsjipqoYjkZkSXJzf708v+TO/btyLy1zbFuWFqZtorIUXVOYpo6um0T7vbyn44SwN2C5WLLdxKx3MXGS8ezRY3r9KV/92iGD/ogn2Sd84cG9m99HFEVUpdzdFVqH9FaYti2LW9uBRBpvnxMT2qbFc8WdnGeZtHrqGkvX0RT0+gPRW9Q1lqFj6tAaGqZlMp3P6A9HJGnKrnOKT6czTMdjMJvy7NEjmroCrZHnqK7hBR5NKwULpYQ2YYxHjCYTDNsiTVPSJJYzR9pQt9ICbpuGppagpq7JPFcphRd43HtwF1PT2W734sUe9ru5SkNRitbBNOU57gUeaZF3n+OQLMu4uFgwGo05Ojoh7Xz0R6dHZFnCdrkgilNee/gFqrIkyzNGo9GND8oyrW7pB+P5WMhJZc7xyQm6bbJeb8kiuffst3scx+P8/IrZdIprmeIPrhtevTrH9mxGoyGO4+AEAZoGR8dH2Lag+cMwIC8Lwr600loUu82OzcrENEy2mx39QY/heETbtCT7SMLyhoZhWTiG3O+rqqIo6m5xbzKajLuFrXzPoOnohkm/73V3/BbD1KmVYCXzVFp6RZnz5PFzHn36hNcfvk4QhrTA0ckpWRqz3+8lbJLlxFGC49hcL1b8/u//Yy6vl4zGY778pS9idstC13W49+A+pm2jupbgZDbB9Ty2mxVVVTGciCfdc2x2OyET2I5D2mENNaTdHAQBm9WGq3jBrdu3aJqG1XqDNbLFH23bNFWNrgutaLG4Jk5TQkPm+9Fuh2p1NHSiWL4mUFA1LfPZlLqusByX9HNnbFXSttJSs02LIs8py4K2yKmbShyHSsM0hNDziy6R/1KLLKXU94Hvd//8FPjVf8G/kwN/81/m10WD7XZLnKQMh2PMQTfMyoWhqEzxZLiedyMk03RB+e12EZ7roWky5BPmpCJNC0YnA+pGHj5tI5eEtm2JovgmEWYawqb9nJGq64YIvg9m2LZFvNuyWm6wHJv+qI+u6eR5iWkKtkjXdVzPFyFg2CPPPq91ymFDQyOvC4qoxB7b+IFwOr3SJ89y8lKSPZZjY1kWyX4v/FtHDmVaq2jrhqxJ2e13FHnGrdMjrq7XuIHUEze7LZPxhGdPnvHy+QvefPstBsMBV9cLsixD0zVJJ5oGlvH5drzAC3xZhJSSlCjLiul8TpLEbLdbRkNJJgiKC0ARhAFVJcOYvMglFagUmpLksSwXwfUCTN1CNwx0Qw4ww9EITRNe9nA04XqTk6URqqmYzaZcLa675Zj8nn/r3/xN7t45ErdYLW2otnu5Z1lKU7fEeUYQ9GmbkrJICHyP7T7G8UJU21LWMbv1lunRFNPUacscyxJnkmnaDIZSAU2HQxxbDpp5XjAej6irisFwRK/X4+6dW7z//mOUpqPpGp7vUu1LWbLYtoj6UBi6DAevLi7oDQaE/VB+r21Nrx/iWtDWJUEY0O/1SFPhfPuBT9U0GJbZJdfk+8L1PdraRkfJf8cw0bq0vuM4oCl22zUfvPcJnuNw686JDEV1jUYZnF9ecvvOKbtdRN20VHWNpkkaJivk7+7o8ICTkxPKqiLZR9RVQxJntFXN9dWSsJdzfOu4w07kOLZw7VGKwXCI6zrUTc12u8VxXOqqwrJM6lY8MdLKsuSl3yAsfd0gCPxu8Ceppn5vgGXasgBOC27dvUXQ65GXFWXd4No24+mU3XZL0zR4nkPTNmia0SExDYbDEbvtTr7n64qjozn9QY+2qSmKnLIohJ3bNKRpjBt67Hd7BqMRm81a/n41g/1ug2MbBCdTijyGpsY2DYbDIfvJnqDf49adU2xbUGsKhW5qmAasr+Ui2NQlo9n0Bt/guQ62a5EkDS+evaTKc2aHc0xbsIyu61CWcsHYrDb0ej1u37mDbmhYnstyucK2LcqyZLXd4wUBaSLNzaquaVpBwjVd6kFpGlVdUZcVpm4IY7dDBw76A7JUFkCmYdDr9Qh7gTTJdFOWhWGIaQnW44MPPkTTNHr9UFKRrovWaoIGiWKc7pKimhbHtsg6RxE1hKFDXRXM5nMMy0JpGr4vONT1+lIOyZol+ImqIFsnIpC1NUkl+j6mZbLZ7dnVMlwRD4HWHWxqeoM+RifODsNQWkCWTZuluJ1Dqe4klGg6ZSkDg6AnyBLHqXB9j+16xXDQYzqbULUtq9USDYXbDWQbXVIkZVkS7SM50OZFV6HOOHv+Ah2NsizJ8pLD01tolkHPFsdbGifYts3B4QEAuq5wXJ+7d05496c/Z3m9oj8eMJmOcBxJJVqWKSg6Tdp9ggGFvKgYDgf0wlA+D5Ukuvb7PU1T3LxbP/9xOhnL+7Q1+eyzF+Ia6/OkAAAgAElEQVRW63m0jUOUlUznB7Rtg2Zo8u7RdLJoQ+C/wWazwbJ9lBJ3lN75lCzLIi/yDqMkbUhDN0hTGXDIobqmLhs810MpRZll0rzpljdKtV1SSCNXkqT93J9UlrK8dGyb7WaH5/sE/YDl4uqGhd2U8nu2LEngml0q2ehEzxjiXSiygtnsgCLPRfqrlCx/gkAW6nnOZqPwPQ/X9+RwaBq8evmKy/MLLEOnqkp5ttXidvKDgFunt8iSRN57rotlWVxeXjIaj1Eo5kfz7pksKacg9MUJqYQ/rXdJr8VqgWmagh+2LeoOUaFQaEoWeq2uMFrEwVjk6P0Q1SqWi0uyLGF+cIjRC3BsC6Vk0eAHAevsGss2sWwTQ9fxXQ/N9dFNnbquCXsBTVuz323RdPn9mIaBpmsMhwN8XzA4VSXeirKU1mLbtKxWax49ec6HH3yKa+t84603OJ4dkhclcRSx3+9xdBNT0/ji21/GcWxePH9FWdR4ri8IlkpSXW2rCIJA0tVKu3lmtaohCAPyLON6cc14MqZtavq9Kb1+jzSNxbXW6nKByQqStYQcJN3ViItKMyirmqpJGE7HuJ6P7znE0R7TkmdHnhdkWY7rOTRVQ1NWZEnCdD6nyAuyJMV0XYbzA1pN8eKzl/SHfcqyZDYcYloGRZ5R5CXb1Y75wQHD2YjNekWeCzbZsmxa1dK0NY7jEccRr87PuXvvLrZjYaCgkVZXmiU4lsV6sSHshRimJNT7g4F8fasW29TJu2Vx2aXzszjm4Pjgz72IccQ//aN/IiLy3/ldkn2F4wgSze2wUk1VEQQB49M+BorddstsNiHoh6xWVyTxnqPjW2gaxGkqboPiz/1dvV6IZUuDUjMEpfTLTdYvPz7/+Nd1hzRMg+nBnCSKuDxf0h/maNqaZ0+fMxlPOlx5yj6KCFyX3/mbf52srlksFnz84cfkScJ4NOrOrjZRtGe5XPF5EWw0GmIYGrZlkqQFruMwHo/Z7vestxuKzwr225jZ4QEvX7wgDDxU3WIZFomW8+Ofv8fto0PeevvrWJbBo48/wbQtHj78Ah+992GHjLdo2hZNtVyen5HGCRflOaNRnzhOuiGAoPHzrtGsadqNd1DupgXX7ZYkiinymsOTIwzHxg89zl6e8ZOy4uHDhzz+yc/5737+c2zDwvY9wjDAj/a88x/++yxGA9KsoCpksU4Lm/UGULiBTZwkrFYrxqMhrqXz8aPPmN86RncNQKHals8eP+PXvvttfvTTn+IkEf/l81cs8oysqvHyFO+dP8WybB7/xrepmopXry7YpyX7JOfrT57y+vf/GNfzePjwAb4niWalmzz+7reI+0OSLOP5Z89o6oqr5YbpwZynjx7xzp++A7rJfrvnP0tT/kYUkxQJeZ5zax9xWtX8D2+9yaNPnnB6/zUO8oz9bothGhiGRpam2I5LkRc0dUMcJ/zjP/wjdl34rKoL/DBkMDskryq2ScQ+zxj3LeIkwleC2AGFYRkdwUKWTU1TdfdulyRLsZ0eq9US15aFwPU2oSka7tw+popj3nv3A7SmoFE1fhASRXv26w39Xh/N0HHDkLqFbZKyvrrGdTxs28Z2LLKsRtN0kjSnVaAZFmleoGvg+QHbtSAO66YRvUBVoesmjz79gKvzM2bjAd/9vd9iMBlztljy5MUl2+VaXL6DHtEuotnJMq6pG2bTKUdHx1xdXoJuEfQGlEWGZYBqG85eXjIYDYn3Ma7riZfSNGGzx2hb/vu7J1zdPWZ2+xh/1GP00TP+6/ceSVK+38NxHd748htUTU2SpBSrDYYhZAANGZhneY6uGTimuEXLSgJQL5+f8aM//CN+67d+g9deu40RmGyiNZluoochdaWxuLjGtEw8w6Dt8NOakjMkKNIoYbdYcXznhOHhlNU2EhdRWTKejOWe4npE+728l1Fy7mga6qLgarvF9WXeEq3WVEXD5OgAzxXij6YJDjQM+7SdHsB1HYoiFRRfEFA3Lf1+n/0+wvFcLNvusNgmCo0WaBWy2CwrxqMxmmbQ1C0HswO5CzYtSZpzfHpCWbVs9ztsx2U6P2B5dX1zh9JbQeulaYrSwA88drst4/GoU0+4DIdDFtfX2I4jqChdAjN1VQimqyfttzROcF0XWsXV1RVHJ0d4fg+3dmnbhrqpRN9h22zWa+pWGjC2bUljUdOxrJ0sXP0eGrC6XkJbC9ar1yPPSnG/2Tl5luEHPqDhuILTHE2GJHGMoRtMJhOSJKEopWF0fHpCkiaUVU1RFmiOy2A8JIn3xElMVVRYtoVtuzRtIwFOXRdKiNJRbc3scEyUZIAmUHIl/6uLmt12J4oGy6RpKhzbEeyeBkWZ0lQtV5cXjMcTNusVnu8zOzjonqNPRKNQltiOi+cHEuCsa1Tb4roeQRCw222xbZMHb7yOZhuUaUmeFze0A8exJYBdFOiazD0N00AzDPFYK/HalXlJr9/DtO0bf5ppiTcx6IUMh0OKoqAqSwxTCFhC2AHLMmgaWbRrSnVO80KC511IV8gzFUbe/bxh4PlBR2WJKLJE7nWmjmFYFIUs1wfDEcPRmLqqub5akCQJeS6Nw7qsblQoUZajnjzhr/3hP0XLM6w/+SHT2ZTTquatxRX9MCD6C9/h0V/9bfIsxzB0HM/n+ctzqrLhwf1TwUxaFlWeoZsGLaDrcgdfXF4QdvftplvSaYbMVjoOPv3hgOXVgsvzs4724VIUJfOjI5IkJc9SmbOmMYe2zXa5pqhKemHY3WlNCSgYOl7gkUQxdVliuC55XoJCFviGQW88JtptiKIdQW9w8zzMi+wmNC6OyoyDo2PapkUp8bwFQYDruTi+hBsl69lS5IJ0NQyDWjXMDg/IE5mXairHtSy8MCTtaAt13fDoo4/RqTm+fRc/7GOYFrqp0eYSsjRtk6aqWS5X1EVBrz/oUPa5KCB8j6hbig36A9bLNcvra7I04+piQR6nfOWrX5IluGliez7jyYAii3Fsi7Zu2FzvyIqM3qDfvc90dA2aRtFqGnXXHK3yguv1FV7oygw2TmmalqwsmM5n7PZ7wUka0mYzLAncV7W8I+M4ls+b42Bp0qZOkxTNl8JCVVX0/QG2KWWcIBzQ1HKHfPX8Jffv3WMwEtUHlY7u6YwnE4qyoKlrQt+nqSpWiyW//7/+AYvVmgcPHvDrv/5dTk6OMQwppmRJTJrkTKZT2lqCnp7r4jlynojThDTNu5a8FC9sW7RM0T6iF4bovoHlODR1Q68XslwsaeuGoihYrzdMZzMJmTdN5+2W/YFhGHLezPLuzKeIkoiqaQn7vZvnTBrL30+/32O1WhH2QkDRNA1NowgDX/QSvktV1WyXK3w/YHF5xWw+JxgOuF6vfyHV4/9JI+tf2YeGHMZ35+esViuOjg4ZT8fC9oxkS3mdLjs0i3xR6Wj4YcjlxRXnZxfcu3sH15Oa5cWrMw5nEwxDJ8tKNLqDCVLRHU1GqLolyzPZZqqWeL9jMp1KlW+/p9+XIaLSNBrV8uDObXTLYr/d0baKXi+kLEosy5bUeFEQ+DKYz9IUo1u6WLaNYxjs9nvSRKS4miaDzsXVgsFgiOs7RPsdRZFh6RaaphgNh9KQ6h4WSSwIHqUaTNvCD32qquLqaoPv+3z84UeopuW3/8pvoZsGtiu15rZr6Oi6QWu2gv0pBGVmmoIDSNOUIJzh9/o4rkuSSrMsiRNm8ym7KMIymw6jpxNHEWVZdageg08++pC2kV9bWmsmVavQNEEMFmWGZZlY3cM3jhLKLMe3DBF0mjpxklDVgkLSdI3j01t88vgRH37yAdFmS9W0jIZDNE0QQUmaiKTW8ShLRdG1Tqq2ICthcS3COtfzSIuSSYcdPDy5RVxUnN45IY5Sqqqh3x+w22xwXAfPDwBNfC6NMLlfvbrg1q0jTm+fsLi85u7dWziORdM0RFGEYVpUVUXo+5imxXa3RTcEKxXto65CKYeOIo0wTBM3CKSJ5dg3lV9dQVFVBL0A27ZINglN22AZssjVNbheLGR55Lhomrjkrq+uaOqKL779Jn7PJ88L8kIOP2Ho0yhJaqpWcFqu43JxfslPf/oeebznza98mTsP7hH2AjQdDM3g5NYt4eH6PtFuzz5JceuG9XaLoel4Xarv4mrNfC7JUNsRRvbnKLD9bkcYhoLLsi2aosXUBU2XRhGGLgnPuq6xLQvP81gsVigNDk+PqZuWNM3ZRhG2ZWKMBiRJiqGbZGlKXcslIs9LNDTqtqWjD1LVFdPpDEOXZUHg2ZRl3i1s+iRJIpi2pibsy/8vihLHdQC5SFi+K6nFeN1hvgzMXsDdB/fkQGma0mDUNHEBWCb73Y7lxSW379/BsodUdS0uHQ12+42kJfZbnj19xp37dzAtg812g6YpbNsk2e8xNJ1hf0jQ77G6XjE/OewWuC3T6RhawS2AQRAGaBjESSp88qpiNBrTNEqQka5PXVZdrVcOMI4rTqQg8DuWbkrQLcVs25UEWauTpymz2YwP3v+AP/vnP+Krb77J/GCO0zVcDEsHFP1+SNIddPwgIIkj6qpisVgwnx8Iiz0M5QBcVaBraIW8DA8O5ji2w3a3gw6zEvg92ralamssV1CI2+2WOM3EcWPoMgC2HPKspGnk0Oz2exweHrLf7wGNvMiZzWcYhsZuG1HWFZ7no7Scpm2pylIwdShs16GtG6Ldjvt3Tzm7WOB6Lpapy9C5C0PUHTa0qhsG/SGu7xHHCYYObVNzdOtYlsXAfD4l78nXhevLcOTw+EjSn3GM5djQNGiGyT7eY9kGB0ezrjXp0TQ12/UGy7K5vFziug4Hszl6JW0P1S2KsSxhLiPhD5AgiOd7aLpGXTeYaPT6feIo4nqx5ODwAM/3cYKQKsvxWo0sk0Sp0aUew36PYS8gSyP6wwHrpXz9Nq3i+PCQ8zPBwdA5LU3DkuWDZYmnY7VmPJncNLSMrpHWto2gdTruv9MtuCzLpOpaKZZpUXZLsbb7cwoS1yeOY1bLlWDzAg/f92RBW5To3TunaRS2pVNXtbTCDAOtQxCIF0ouIOPpFF2Tnz88OmS7XnN+dsZsPsP3HJIsZbtdsV5eE/o+V5dXHJ4cYzsuddtSN80N8xmtvknIa7ohKFWlGAx7nThVQim+53WNKfF0xknSOQ6EB6+UoqwqGWw2gvfVO9wfXYunKkvaRjAyaRKx326hrTF1japtuV4uaJhQr9Y3HHWrwy2UZYlqxONoIDjiJs877KZJUcglsyhL8SNUNZbjEIQh15dXqLomyxI05Dk7Gg1x9DO+9Y23+MLDu+TJDluHy/NzeoHHuB+wW2/54pfuYzg2puUwO5xzeXHFdrNDNRpu4BP2BJkYJzG7nQRpFotLLNsGNO7cvU2e5biuTxAGnJwckuflTavedb0OcysLyNCX4U/biES6bVviOCIrarS2phcGZGnaCYCVBGJaWY4en56wWl7h+xa+52LbBsurSybjCfdeu8vjJ09Zb1YioVUNu+0Wz5Wgx8X5NRoKx3Lp930Mq3PWmDquY6F3mEu7k6wXTY3SNabTKXVVE4byzPZ8jzZJ0DQJInl3QuIkpakbwTDoOgqF2yGqDdOSgVdVcH29xHZcfN9ju9pwdvaS+w/u0T56BBj8w7//D/m3//pfo6kqDMPCtBziKKIX9nE9D8O0GI761NqaI89nu9sT+D5Hh0fs9nF3QbGlCeu7nddA8Cq0giX5/BzwS7TgLz/+dX8oBYdHB7wscgxN0ELTgxmb1Zp9FEkSXSkcx2E6n3F2dkHRUSKgRTd0zs/PZXCqG10YosUwdOqy5NXLl0KNKAqqusY0LT76+BMODw7Z7DacnV/y6PHzrgHe8Jf+kjTt3/3xu9y+c5vv/eXv4XoOF+cXPH38GW1V0SrF8fERX//Vb1LVNWevzkHXWK03fPzBhyilePNrX8N1PZ4++YwkiukNB+RphmPJoLGqKqpS3DX9gbxn8qKgaDU2UUT+rMB0bL71ne/y7PAZ77/7IX/wB39Ikxe4usF/Mhpw8u1v8PVffZPf+/v/CLXd8sf/7B0sy+ZLDx+wvLom6PUYTUek0Z7tdsPHHz3i9M4dvj4eEz99zokfsPvkMY0B+n5PdHwkjuheyHAy5vXbt6mW/xv/0+/+Bp8+v8Aae9z54U/426Xg2N/54Y/4+Xsf0ipFz3H5O5stPws8eg/u8qrIGPQcFDVfffyMiW2x+s2/yI9+/DNGszlff/PLvPfzn3P73n0UGq+en7FarTk8nHJrH/N/Tib8g1tzZrdm9KuC/+IffJ+P3nuP0XSOF/j88E9/QOA7ct+KY2mBq5bNesXL5895+fKSJEupqxLP93j48C59PyAqWwLH4HK5wO/5FG2Bq3RUWZBmCUUtvmHbtm8G+aprum5WS3RN4+Wz5/SHQ8L+gP12y2pxQdoY7PYb6ixGb2pm0yG2bbNZbzl58pTf+/4PsEyrawnopHlOnKSotqE3HPL0P/rb7G+fMN9FFPtYGuJ5yQcfP6JtGx7cv4N56xhrPidragn0GjqXl1e8+7N3GfVc/q2/8m/QG084P7/k2XsfESUJhmZQ5DmqbVkuN9RlgVKK6XxKmsii8OOPPyGKUz7+9AfEaY5jG/ytv/F7lFXF4ckJr73+BmFvyKsXL/jpj95hv9sTBj79fo+3/uKv8OlhD9OxyYqc4YM5zXufEGV7+mHALk7ZxSmeYxOGPoHvs48Srq4WBIGP1tZsdimNMjic94ReYFnEcczwB3/C3/34E9SfvEMY+rxhGhijIe/+N3+XlW6yXm0ospi2sVFai+V4xLsNGBaO67G+OBMP5rjHk+fPeP+jTzi6dcLx8RGe4xLt9iglGHYNMDtne5Hn+L5PXUcMBwN2+x2u6zCbz6jLBsd3SNJIzvBKMRyPKfIMXRfHqsyRdAzT4Gc//5AkSnlw7w6DYY9kH3c0l0aQllnaNepsLMcjzXYEF5cE6y1mWbDb7PA9l14/ZKKDSnN+//1P6Y0njIY9Jr2CSb9P2AtlFlPKIiTPC2azGXVdUlYFURTLfcI0yYpM7vdocvYpBfnu2OIeKvKctpEfB8OhhL2qumtnaPh+SBxF4mtqFX7oo+mQxCnJfoc5HtM0LS0tvueitQ1VnnKx26MBQeh3GEQd3TC4Xq0wHZuqrlFwg6IHRX/YJ4tTyqICXafpAp7zw0Mcz0E3pNVYFpkMxlVDVZWkScxmvcTzPYIwEAx0R3UwTYO2bYh3exSCaLccIVPsthHzuc4H731AXVXcvnsX13fRLQPTsgVtV5YS4q0lQJbnBW3bkGapYF+7JuB6tcLxfFpV4JUyw9E6vHme5VycX3Dr9EjmQWVBVmTkeYbVuaOypGB5maLQmB/OyNOUpirJmlo8Po7M9cqi5Pz8kjuOQ8+Rz2tdlai2IcuEVpXnGU3T4HiuuJcRJYOgMDOaRhw4TdPRgsqSsizRdcHCfj7HSOKo+zoQdKLnuaRJRK8XEEfitK6bBrtDun0e2EDT0HUwO2djmeW0quX9nz5FM0xWu/+LvTeLlfRO7/Oeb19rrzp7b+yF7GaTw+EMh7NypDEsKRrJsmwLdhIbgZAEvgySAEaCBLkQECMLcuEkCCLDCwwENhI4gAaWZcmSRzOaXcMZ7k32wl7OfurUXt++5uL9eOyr6MqBgKhueMMG2XVO1ff/v+/v9zwhdz5+jBuH/G3dZDWfcmtvj+liyu7Vy/zc5V2u/OBHvP8zXxb/NBDHck/TTJvpfIHf8gSVVlWkWYZpWfh+i9VszmI6R1UUwihEVYWU4rf8ho5TEkURQ2dAnqSgyF2kqmt63V5zV66b4oUi5Kl102Az5bsKRZUgWy3O8+VqjmXoeJ6P53mEYUyaZqzXK6pKmofXb97k5PiQJM1YLpYYuka31wXAtC00VcWybOI4wjBkaSGzXx3dlGZyXdUYutmE4BBaBA0tyqJ578HvCBZyspizs7tDnmesV0u2L+2RxTGtTg/NNCQMWQshRlU0bMsCC44OjlGAbb+N7YiXqioVNENCk4ahUysKo9GQLMt5cP8hL9x+ga2tDdIkRut1Lgonmm7Q7g0wGi+XbmgM20M0TcF1bcoiJ4oT+Y401AsnU1lUGLZJnsS4ts06jECBre2txhEouiJNkbl0rchC1zRNlqs1fX/QzBgqDF0lTiKqMieOEQ+WqqGqGkEQoesGnW4XRdHQ1ATfcXjt9VdR6krahnXNYrHAdW2GoxFpkjY49orx2RnHp2dcf+4aX3njy+zs7WAZBnEkn22z0yEMIs7PTumP+jiui+s46JpBluZomo7rOhL6d10syyCOY44Oj/A8H9d1qahlIW2aGKYuTjykEaogDc75ai0/P1URMpZpUpbLptUqn38UBb/dwm+10HVRTeRZhufaEtgsSyli6LqoOmIJ1SiqSlVXVKUEMTrdjtA8fI/h1gZxFLH/7Bl/kmf5T8Uiq6YmzTJ2dnZ49uQJhwf7hOGKlu9j6ip1WRCFIX7bI80K8iRjMBqAArt7O9iWxXwuadXp+Zh+y6fT8gjDULaUji9DGkMny1Imh6d0hj263TbrdUyWZ4yGfXTTYLWWymelQFGJbD4rCoIoYrSxge06pElCupZN85a3xWQ6ZXtrmzQOqUE8IXVFlsQypFzKQ2k6nYrrK0tZr9ZMxud0WiJAzbNcXBYo1FUpy6IGQdjrdVE0yMsS32tzcjqhPxiwXq15cO8+G1sbDHptrly5QlVVbO7tCLda0+h2O6zWK1ot2WRnQdSkzkysqhIMV7tNkkR4viBvhqMRcRxTVrKZNXSNssxJkhrPlQXaJxicssjQTVOG5blI4LIkwbBM0iyXoU0Uiigyz3Edh7Ko8BtGbJYLRi/TNFqeTxgGjVi0QKkqSUm32xeJHwUFXTdQFR3f74ocNUmwbYfVeoXjuiiqhteSNFHcCPyiOKHf6xGuQ7p+myQWDBSKQp5La0jTdEzLvnAJqapKEkfiIQL6gw4HB0eoilxyW6029SfDTGqyPCOMwibNIAu/+XxBq+1fDCrjKEJFIQrCJgWoYpoWigJhGJDlBf1WG8Mw8TyXYB1g6Dq+57JcLSmLSpBh3Q5VWRIGAePTM/q9HoYt6DDHkZR1liRY/R6VomGaFt1ui6P3P2IyWYiPJU35wmc/TaVprBYLVE38U1mSYWg6VV0yX0SSSikqgjyn1Wo3iAOVvMhxPRvHNlmvl9iWjWUZgjcrhBtd5gV5s0BJm1SJ69rYlkFVCy5B5LgZj+8/ZDKZsXvlEqbvs14umgaYuMvquma5mGNZFn6rhWlZ1MhiczGXpdkni9vFfC6LOMtCNwzh1qNcXG5OT48v0gu6YbJer5uGpYKqKvSHAxazafNgT7FMG5CFnFWWGLoqbPBEGMpxFFJVBf1en52dLQzLYDw+ZzTcEBRAJc25PMuIw4Q0zbh24xqKrpDEIWkUEUYJtaLSGwzI05TZfMksWmEtJf0WryOKNG/wlxWu62EYgsDwvMbZZlrYpkmapnKZSBOKqqTl+7RbbfKypCwLfN/n/Pycqq7xfB/f8yjLXC4VRU2wXpIkMXlZ8sG7H3Dr1i2eu36Nbq/LerUUxEpV4biOpOjymm//4be59fwNRsMeZZowbHfJs5R33n6H0cYGVZHT63dwPV/QXbV4JMqiQFE1HMcjz1PqGparNSjKxSApzzJavifIiDy/wNXZlkUcpBRpLp4Zz8MyxVVnGBpZJv+uZdtohgyR6yZtNJvNGG2MCOMQz3I4enrAcDSgKEuKuiKMEzrtNqfnEwzDxFA1LNulrhUc15MHeQ2u6woaL0lYzOdYTeLU9weCGyuLpm5u0OkJjrWqRU76+OMnXL56jbPTE3RD2ieKqhE2iFfXccmzDMey6fX6oKhoisLpyTFZnuO6DvPFHEPTBfO1f8jG1qYsQYoC2+1BXQkmoYbVaoWm63iWyXyxpN1uUdY1tmMSRwGqKokbXdfw/RZeyyMMIlTTRdck4aRoGmdnY4q8aJLkJsvFCkVRWC1X9AddVFXQi71+H60JS3yy4FJUKIqKKI5RVPViACDcamRp36RiDVOWdFVVNQzqkLousR3rAnnbarUp8oIwCC8ahoauS/qnQbcuZgsUVRCLKIjPJ/nXuCZdleVCliR0O22ScE0SKpiOhUrNpz/9Cqg1y/mCBx9+xPVbN0ETPEOR5/SapOJqIQ6H4aAvocy6lIGG74vXqSolratpWJrV+CRL+bkYOouF4EeWyyVFUdDttBluDNA0QRDVVSULzsWMQX9AHIZEUUyn26UuMwxF5dH9++xc2xNcQhiwWuYMhxuURUVaZYRhiNl8L9Yg/8wgLwvQlQucY1XF9HtdzsdjakUGKn7bFw9glQsmRJUG6/jklJ/52S/T9hxcSxWn4TrG9dpsdn3anSmD0YhagYP9IyzTZnt7G1VRmE0XzOcL9i7v4fg2ZZHS7/UkaTrV6HguaS6IGkPXycuSNKvQDItb166ymM1QKQiWMVkjLJcAhUawWtHp+kRxhGM76FXJ8eNnvPDi89gN4jKJI/IsE7SNAqByPp1h2o6gqLOMsl5hGBrL9QLd0blx/RooGoptYdga0XrNwf4h09mcuy+/yMbGBkEYoZkmuq6iI++16ZosF0sZbNZ10yRWCKIEz3WxLZOzU2nmaYqG4zWuLNvl6PiUNE1xHQ8UVZ7hukqSxFRlhaLqrJaCQO32ekwnIgKOwhBDN5gtFtQopNGaJFljuRrn5zOyLCNNc9qdtiz6q4rVKsDxXEF1xkGzBFWa/1/1wp1T5AWGZZBkibRxbauRAdsoCOb0z15/9vq3/aqrisl4LNQJU8I5i/lCUN+WjQIslnMcxyJJUx48fMjOzg7z6ZQojkWQbRi4nktVlqRNaKWuVUzbptvvEQUhWZZjmiazxZI//slb6JrK66+/xv7TI4LVis/nOV/PMm5+cJ/JH36Xn3/+Nu/duslv/WJr6NIAACAASURBVPbvkAZrka4bNi+9/CLtfo9HHz/mydN9Nrc3eenll3j04AH3P7xHGAQYlsXjJ4+xTBNd07h95w6GaXB8eEhdC265qio2NjdZLhYYikqe5nx47wEHh8e4nsfnPv0STx9+zNUrVxmNhrzx1S/xwQcf8fTtBNM2ef5rrxJf6vHT6Cmfz1b89K13eDMp+GoYsf3Zl7hmOuxdvkp9PuHbJ0eCaXQd8uMTvvKN3+Y0jilquQ902m066zV//2tf5qFu8tu/+wcsg4ju578AVUVxekJXrcgOJwwVC9Oy8V2f0aDHc1cvk1c1Lz//PMo/++f88PkbpHdv8ezgKXufu0yUrPkbp0fstXxWqzVvv/MBLfspL21tc8l1CPf3UeYB4cEho0GP21/4LM63v0+gKnSvbFH2TMp5LmYdw6S2XN7/6DHvv/MTPv3yHbI4ot3yMXSVxUx8VKdnYx48fszdF29RVTnH4yk/Gyf8pQ8fkmY51gfvIwcihO5Sy50g8j1++O/+FVLTEKy3JTjEuirFhVzXpElKlqUUZclp400t85xiHdEeXGUVFpydnVLmKa12i/VqzauPnxG123zr2jVOj0/Y3z+kVmraOxuMdrb4q4+e0jnYRykzvvKb/4h1t0NRlEwnM+5Ugn5T/kjhqqbx41/7yxx+4XN0ez1mkwnhaskXXnuFTr/HYhkzfrzP48ePSeNQAk5V3XgbDVzDoMgNOu0Oru+x0DXW65BqNuPKux/Sm0owT1UV9r71XbI3Po/f78odaBXw0YcfNtg2E8/3abV8uv0eql6zWs3RhH1ATc06WrP/7pS33vuIJFjz+qc/zbVrl8jKkuxsys1//nvstH163Q5JmqEZJmdXdnny2VcYn45Zr1Zsn495s+XzTy5fZnt3g7uXtvhr3/g9zg8Pqfd22Lu0xbDfZb5YcXY+5enDR3L3DUM+uP8IrQbf87h2/TppFOG7HqZhECzXrOslm9ublAWEofhOp7M5rmlx7aP7sFxxyZLvnCLPsU0DqpJa1zi8dYPUtkiTGNf1WC2XlEUp/lddHOrLdcTDB4+Yfv/HxOMpUa/LV3/mSwxGA5JEAlOmZRIP+sx1nfPzc947/ZCn3/w2v/nkYxaGNPRAhtGttnhivPmcx70BX1qt8A2NTruNrss7P/Y8/uhXfpnCLpqWTU5dVZiGBHaD5Zpur0ev1+fjhx8T2zHtTgujCbJUlaC16lqWccPhQJadsXiL6ybdb5gWmmGyXq0xLQuzCfnUdQF1yfj0TBZ8nTa2LTSAKAjwfB9NrQjWAXFisLE5Qjd1+sMeZVWiqerFIk5piycoz3Isy6auFbJmGQQ0aM2icZpKezyJI9Ikoq5EpZDnGR1TApRpkpFEMev1Gs93MTSFTrct/i/Pl8+7KejBD959n/PxmEuX9zg5OmZrZwu/7VE2Dbw0TbHsFjUSnorCoCEYaWzvbJNliQz6Kxifz9je2WU6nTMc9kmzhNVixeNHj7l1+/bFfKXT7ZKm0sJQVEG0Q4U4r2vBguoaeZZgquYFyUPXVNIkJgojTFtaVmkmNJQ8y8jzjKqSMHWcps2Z1LrwYadpAohH1/N9uZvpBtPplDSJcWwJklVlSZ4l8nuOLBY0TagQiqrSGw0vVDOWLaQeapUoqbCrmtVqQa8nZ/L1KsHQVdr9TX709kcc7h/w4KGJGkUc5jnv37yGv/ki304r4jwieeU6f7Rc8VfzjDJLUUxpHRZhzOW9HZK8xDLFTaUq4vPTVQ0uygka/cGQLEslYG4YMouqFayPn2Hq0nRTjk7YUFWqK3vMFguqigu0oqLUlFVNGsQMen00w8TQDeIokrM3SFNNRfzXo03SNMa0bOIkIcszWYCuVlwpcvI8JX70iLu7u5ycnsqcYTQibfyAVVGgaTqaphOEEUm8aqgLLrbtoGkaVQVJFDdhdJta0SiLXPzQhn7hei6b7wC/46PbFlEUinu3KFANm67fwbAcKqVGM3RM02A2mTYuQZWTw2Pee/sdnn/hBXkWqaqgiFch47MxRV1hWza6aRCnCYvZjDzNuXPnNqomYVnRXvgUhVCpNNMkiWKmpxNc30czdcpcUMl5qrCcLVjOVvQ2BpRlTrfXIU0zRqMBmq4QJbJsSqOYKIyFsGbaMmcqiwuU6s7uLov5hOVyxXq1wrRMXEeaTpZpEesGuqpSN6HJ9XIlC7b1Gs/3KLKc6fmUuy/dZTjoEcYxmi6zj7qWuWIYRtJOsh2SOCbPUm7dus7tu3cZDPoYmipIYcvAsXym0wnDzSEjdYMsS1Ea3cV6saakBhVcx71AsmZ5gaYbDIbDJvhfYJmW/AwBU9fxfJ8wirFdh26vzfl4gqZqaIbWaHPsxoEsOEVVVZnN5iiqyubWRjPPzTEtQ6hHpkFR5EwnUwlot9qsm1Z2sA5Qms+ZpmmES6EVKVpDmGoCu2X6J98h/3Qssuqad995m7qqGA362I5HEsV4jkeaRjiusCcn41Ncy+PkQPwem9tbGKZBt9eVJHNRolQ1TsshLsSDVRUVaRyymM8ACFYBw96ANEtIpzlZkjPaGAE1tYJ4eNJMeNJZgdfyuO5dw/N8VssFs+lc/Ae6webWBqZpYOgaw9GQJHY5Px9jaFKHVlWN+XwubR3fa5A3kpawTJOr166Q5ylRpOE6MiiXuqoiQ35VEgtBGNLpdsgLeeDFSs5ivub+vXvYus6nXnoJRa2lPVZWvPOTt+kO+mwMR8K6LUp5gDSs4nb7X/sYUKRJkGeywc2ylDoSX9lwOKDIc8ENKao0ilRp4yiaKgs6x8HQVRxPsFOKrqAARZFxfHrM2fk5O1tbDHs91BqCdUBeFFRFxdbWBsVqLjzcsiSOl2i6Sq/TZr5YoukGj+7fpzvoMdzYoNNrQy0PBdf1CKOIqqpZhyFWXlAVBdFsKT8TTZGFT68vQ2xNY7lcMZ8v2NnZYrFYkkS5HOyqHM9ooRoG0+mM06Njrj53Fd3Q6fa6tPwWUMtB1NLJixylhDwXLKDj2A2GSaXOBH1omoZgL10H3/Ml8ZPlUINlC1M6iSKM5vBWlRWu5xKGIQf7B3i+J2muPCdXG/59WVLXFUpTA5/NZAi1ub3DxrawYUGSL4Ym7agkjplNztEVoC4Z9bt877s/ogxX/Opf/mV2n7vBOogZn41ZrwI03cC2xOVkuza6AkkcU9U1eSNntSwLqKlQ0DQFyzHIc5vT41Nx6JiGJCY0wTqlaUoai9tqfDym0/UZDgeUjcyvPRpimhpJlNDtifAvz6Q12Gq3CMIQxxFWsmM72I4jMsGqIgxDWl7rAjtpWYLny/KcdquFYegkqRwIW602lmWxWo2xLZ1utyNusySRQXgYoBs6aVZQlSlaM7wti1LQn7reCB4daXGUKY5jMpstCMOY7Z0tPM9nuZpjKBq9/qCRUEqCyTRNojBiOZvT8lw2tkZUVcVsMqEsCl68+yLPnu0zn8/otNqE6zVKXmHrJkWWsb29iaFr2LaJYYoINghCWp0OwVouUYahkcYx0/NzUMC0TToNozjNM5IkEzljmtHqdBrsYUqaZ5wcHTMYjgRlaFkMXEfqwL7H1uamPGyCNVVZg6JRVgVFlvH446d88M4HXL26i66mmKaO2xuhKgpPHj6m5XpkSUrL96GWxXG73UFRFWoq8iIXH5RhkGUJCiq6Lm2F5WRGksTsXN5DUYRT7bU8zKb9EK3XREHEYNg0cBNxYmmaSlmUhEHE5tYmy+WC1TqgP+jhuR66buA3eEIa8evJ0SGvf+lzPHjwCFUzZBGBiud65EXJOlizu7MrHHDLIo5i2p3uBTqhbHCfCuB5HioqtaLieL4cCBE3lmWZpIYmB4JaEJeGqQmHuCqxTEmlFnWFY9toukZVlywXc1brkH6/R5KkaNQcPH5Cf2OI6rrkeUa318FrMKW6oQsT2TQlXZakWLaDUYkguges5gtM20LRNGhwFY7jkKQppmEQxrkI2IMUx7WpSgjCgIP9Q4bDAd1+F9t2GmyHgm0LVsdx3AsPQxCkpGncNK1sqqomCkMWi5U4ADut5kCjNN/V0oIrm6CF2bjlVFURxKojbWPLtnBdkXYDFHlOu91GMzSKqsLxPHGc5Dl1XaGrClmeoWqCIrUdRxZDzeWXZrji2BaaKkmmIAjpdTp4LQ/LcST1dnJKXZWMx6eoiorneeRZSpXnZIn4+7yWT14UZLkgiuqybhAfElpQFQXLdYmCAFUV0fB6FRBHMVstn+3dXepasD+apkl6UZGzkus6tHwfpZbUca9roWsKVBaKWvPc9StojsPJ8RmV2jTAqkoSllmOoen4rgsqUNcNYkiWD7PZTATLro3jSiCnLAsc3SXNUlAVbMfC8RxqVWG5XEvbsczw2x5ZKkPhhx8/5PYLd1mu1izWS1RF4XGwj+87kgjNSipFwe908FpdfvyDt7h+4zqmrjPo9ynykjiK8B3xMm36DU5JU1lUa6LlEtUwOTyccPPGHi3PYn//kDwvUVWdvCipKjlQW5bJ7t42imJQZClxXuB3fKJlQK/XJwikVW1oKmmeMJktWEUZ167ukuUldQWu41FbpSyC4pTH549ptQUB6joe45NTHMNka2MD221RI4OKVqtFWcqZwDAlSW9b4o5br9Y4jgeVgms7mLqJouoYhoR+TFfCHtPpStoeiaD8pHFc4hnS3k+SjMV8Qcvzm2euJuGAGuIgYv/pPifjCaswwHcsRt0Ot+48T1EWOJbIqVVNIYoT3FabKk8xbYuirIjDmOVcFt6maTWfQ00SjVlKp9NucDsKmqpKu68oyRTxG+qa+v/VNeLPXv8/fjnAnVBIGPvzBUvqxpejEIQxly/tCZYb5cIDWpYlYSBL/VqRQE8YhvKd7vuoqkaSJgRhQBLH6A2SeLVcce/+A/IsJyxK3nrrfWbzOZ959WX+00ePMYoC7tzm0t07XPvt3+Of/eQnbFc1Ld+jLgpu3rpBmOXEYUS72+Xe+x/wrW99iyQv2d7e5Jd/5Ve49/77PHzwMadHZ9x+6S6jQZckT2i3WixmLuEnYUTHwfYcWs/2+Ys/+GOqNGO+XEINymxBe7FE1VROXZ/pjavc//BD6jzl9c/cwXr6MfalFmsqerqHoekcPj3mtmHwny0XPHxHYTjo01/MqM8n/MLpGR/9/M8SJwnHH9znPAj4D3e2iB0DtYSXX7zF3/rBT7i6ucUHYczu1g7L+/d57+FDwrLmP/ndHxKnKQoKvmZw9qUvcPnyNSzbYx0XDEYbzE6PQVFQujqhU5CXKQ/f/ghcQejHDx7xv3/3hyRJyv8wX/DFv/v3QNOaZkBJXZbER6f8Vx8+YDqZUXd8vJ0udV2RBWPyPOf99+5RDRbohsF8ckb/2QF/7dZzVHlGu+WjKirL1ZL43Q94roLnBx3miwVvGiaj+w853Bvy7Re2WC9D+l6ftt/FM220rCSfzfn6H36X7PiY1cYGWV5i6AZWUWA3ztA8z1iv1xKsDUJUTSFLM6IoZrQ9YjYes39wSJZkvPDiXaDiyZN9Hj/d53Ga83dWIa5lcOdLn8MdtlkoJWMqgvmMrC4JF3Oe+h7/6Fd+AdNweHDvQwq9RHFsyrzgv3x0AOsVJ2cnnJ4eY2gaz7/wPGEQ8uTxPifHJ+imxmuvvsRyteYnb/4UwzLQVBXHttjY3kJVFTqdDkEkmKVunPDScsVLx8e83ZzJFODF7/+IwDK4t7fLfLYgTVIWs/MmTOfhuzK8LdOc2qoJn8zpOC7tYZfBfMVf/4f/lNky4C81/qnOoye4rkPR7fAHrS4vPnnC/9Xy2dvd5uVXX8GcTHnxm9/i3vXL2JaFomqkWcayrJh2HF742qsYfhvzX32PKzfucm86ptNSaHU92r02l65e5oUXbjOdzjg4PSVKCpLv/zF34hjn4WPu3H4Bz0tY/8Ef8uGVy2zffYG6rMRDqumkecLJ6Rmz7/yAX/zpW3zXMKhUBVWV83/l2jx37SrDw0PU0zFPP/cZwigmLxWohOQQxzGjjQ3KuuZ73/sBJz98k//z/JyTukZdTmh/4xzDMLBN8WSzWrPc3uTvfeULLFYBD5/sk4/PWOg6/93Xvozd8vj44cdcunSFV159hY8fPuTXfudfcml8BlnG/3z9Cq+/8Xmi1Rp9FfGrP/gx82cHbF+9jKWrPPnwIXEcszEa4Pke26YOZc74dEy7Ja2WPCtIK2lO5XlOlgodxTJMbNPENFQM0f0ync7o9XtUFaCoxElKnKQ8+fgRvV4PavHeG4bVuN9DdM3A0A0U5PyJUqMmogWZnE9ZzOb0hwMhlVTIOfyTBkuWE8cpVBW2pZPGEi7UNY3Dx88wblwjTmN0TRWa0CeLCt3AcR129rYJo5jlYkEchayXKxRVpe07TM/PmcznhFFEHMlSJwinzKcLZqs1X/zaVzE1VdqH7RaaqpFlqbjuioL5THCNSZzgeS5ploECJ6fH1GXJfDrh8eMDvvP9H7Fh23ym1aL3qRcxi4zpvfts2D7XtzdZqxXO7g5ZmjYeRSF6xJHg2EsUNNMkL3LKohZCkKtTZOKRNk3RbLi+B7WQC0zTuiBgObaFZRkE6xVJLE27LBWvjdeg2S1bAiNxGPHTDx5hGgpex5e7viLBxE88UyB4/iIXzYZlW6SJNP5M06SqUrJFBtTiDUoTJuMI09Cxt7YEA9k4mdMw5rXTE764XqKEKneKnM265i8uZth1Sh7nHL2wx2Rkc3L/PmmSMh6PGWxssEoSDMtmNRvjtdusZms8X7w/SZpj6BLyNnQT13XRLYNaqbE1wYbWwLX/+xsM/uCbzHSdQb+H07QAf/i3f4M8L6VlpCrEUYDfbhHHKUpDY8iyBEPX6fX75HkmC8rlAl3ThRCzDsiyjPPzKUVRkiQJ3/zmd/jPHzzk+nKJvbXZNAMrnnMc0iDAqmr+4L/+W5zGSbO0qKFZxk8mk4s7a1VLiLzMKsIowjZFl1OVFY5rkWSmNHsU0aFUdY1imWiGQR6E/4YH28G06guMf94QPXRN5+zghGqn5PHpGWqZ89WvvE6FwsnhAaZucbR/xIsvvyC4Uk1agEmWMdoYYpkmz914jqJMqTJZyNmOR5Ll2IaNa3moukoZRJiGzXC0yXw1w7DMJoy3ZLGcoeh6g4nVCMOAre0tfN8TWlKSECdxs/zOcVwbzdAIguCCIFSVFePxGXVd4NoW63WIpqpMJ1PanTZVVWHqojHQmgBCS1NZrwLBUKoqUZowHp9z9drVCz2DbhioWkVZiZPQsWySaEmQhWR5Tn844PbN67JoSlMSFTRDR9MUkkToSbohTSrB50MUp7T7bcIgbPCKCoqmSbMRQez7rRaL2YKa9ELHUNcV6zhiNpmSpRWO69Ef9BhtDMnz7GJ5neU5cRzj+j5xkuK1xBcnfxeZj9ZlCTV4vk8Sx3IfzHJ0w0DX9IvZS6vdoswljB5FEWEY4bgelm2za9lUjcahNxjwJ/Hp/1QsshQUkjCirmt6N/oYtsHpyRlnp2finYoS4lS8SY5psb07QtHEoVGUYDkWcRhxfn5GoxbCMA3Oz0+xLQvX9/HbLVzHwTJNaSvZNt1uH1XRiZOkaWRUqJogljRNp9UgxxzH5uTokLOTMzRV5+T4hDt3bks6uMjY2NxgOpsSBiIWVaqarExlQKWrmLVJXdaCICpyQQMVhaDnApF+ZkkGqgzyiiJrBvApnueTF9I2mJ8vpAasKxwfHOJYBl/+ys8R5ylVBY5li/epXaChMF8shKHcDMk830OzNIqywqD5e6raRVvItqTqqes6FYgLRVPp9rqCrFIgK3KpCWqCGhiORuiaSlUVIknUNFRVpagKOr6HqatsbG5gG/LlslyvBfHmt1ms1+iG1IWjICArctpOmyBYsZwtSdKCKMm51GoTRRGapqBQs1qu2d7aRKlr3n/vHu+8/yGvf+mLbPR8xqdjrl2/iqbr0pQwDebzBZ7vsf/sGb7vE4QBs+mUJC4YbQwvkFqqppJlCcNRnzxLsSxDHpaqiqnrlEXO9s42YRjQbrWlYaQqqKUsbfIso66rRnDYZ7lYYRp644AR8eZgOJCkZ1UJXquqCYOgSTp6nI+nmIaJ45TSOLHFR0JdMTmfMNzYIA4jDg8OUBSF3qBPoamouk4YhtiWDXXJ4f4By8UCvZbG23Bjk+lkgW0Z3Ly8xWuv/RydrV1myxV5VlE3tewP3/sxX/vqV1gHK7qqynK5oNvvEqzWuK7DcDRkPp+zWq7o9nu0DJ80TkiTDMd1MSyT1XxBt9eVy2VZgiLp7cNnz1hMZmxsjrBtE9u0ZbhXCwoszVIMy5bBdJ7KwyHL0SXSgmFrtG2HNMlQ7RKlrkiKguVSquh5npMmibicWsLSTmJZNlq2g2roRGGEpql4nrQ0ayBNE9I0pSwLgiBA0wxMQ8cwDHy/xXq1QlWlTm40v1ciuRQRsBOb6M3wvQJs25UWVlHJIqwSBKVli3AxDAL2Lu1iWRanpyf0+12qqubw4ED+G5rO9HyCaZo4tnDVB4OepHGSSLw5zbDFdt2msl6JS8mVJdtwc8RqJfXfIi9I0rRJVEqyJi8KkixH0VJMU1JxXquF32mTZym266Cq4tJ7+ZWXsBqU5Hw2YXo+wZovcWyLyekxRZrwCz//FRzXxe+0qVXBStVlweVrl1kuVliOh6aK86qqIXMySfKokCYpdSkNVtu2ydMcyzYbB5FPq9MRRGgYomoaURSzDiLa7TZeq0Vdge1ZqLrGYrGk5bfks1hJJTyJE3RNo9tui4C7rhv2tmDgslS+k/euXGGxEkzEYr5gY3ubw4NjkiQmjiP2Lu0JV72qWC6Xgv+IEwzTQEHQZkVRNo3SnNlCEuGLxQLXc/E8j6LIUTSNNEsY9bsEGyM008C2bUkY6Sa256EaGlEYXsidVUXh8OCI+XKFpmn0Bl00IAlDep0uYSiNQln86CRBQlWXmGbjKWyaVt1uV1xWSYwCrPKV/BnLusBCmJZFVpTEqWBC0DQoMxRVY//jR0xnS0ajEd1uu2lZabTaPqoCquJTy6aGMi9ZLpZyCd7cJM2yxu9VMxmfo1QKnc0RoGDoxsWiTZ7rJaqhSWjElPaVYZnkaUoUxbSaC3TcDNarqkQ3ZLmqKTp+c9DK8gJVleq8bgsXXlU0dEPHskyU5n1RFCgLA8NoE8cRlu2iliX9oSy7prM5SV4w2tii1+sJ3qOWc4Y0eU0sy8bzWxi2xXq9lmdKc6CPwpAwCGi1WuIe0U2RvCtqk3LKZGmpiqfJ9X3yLCOKAoqqJktjylxQEpqus7O3S1kUF4vbsszpdLuoChiWxeHRCaOtTSzHImsay3VdswyljbsOxRNqWRaqpmGaBuvlik7bp6hKLNskDNb4vtf46DSCtWBwPuG4B1GAaYh/zvVcVE0nKgpatsNzu5cZH51SKxpuy0PTVdbLJb7vsre3y2Q8ZdUMlLe2t3nu5hVxHpYlSZJhWCKILwuLg5Mlf+FXf5bVfEK8mOHaLrpjU2Q5aZpzfj7BdTQ2NvpEz46ksVrptFoeqqLg2i67e9dZhzE//u53JNkbhpR1RbBeU1UFWZIwDdds721z+XKLdZQ1jy1Vfh+rGtv85DKgcO/BR2xe2m0uDxmt7oDFbE7LchmMRtiOSVGXxEnKaiWXon6/h6YKxjIIZThTlAVqXbNeLHk6nqEYOr5n47kuqBrPnh7y7nsf8frnPRzbFAebrrFaB7iph2HIkrPTaVNkhcjnLRPbcRltCp5z79IuuqYwGr3A7RdukEQx80jOIIv5nBrZaQZBQNbr4bk+pq5dXIa6LR/dMEiSBNO0UKuaPC9wHBm8KKpKyxePSRxFIvnNc0zLIk6Sf7uXhz97/dkLuJJl/PL3fohRS1jk73z951kVOXGaYlgm84U856IwhFr8RcE6wHFcRlubHB0dsVgssSwTx3FZLaVhHIQhnbZPHkZsXtrj6PgU19X43GufgXsfEU+mpNMZmq7xcl3TyTKevHyXx6+/Qp4nXPtX3+a/PTvn922bLE3Y3Bpx6eSEcZzwk1u3ODg+Ig5D9nZ2COYz/sWPf4jrd3H9Flu7O6RZSbs34PhgH7djU5UFliWYnzCKsAydN3/yNld/+CZHyxX/a7fDzu3nmc9mbFzepH9piz/35IjWvXsYd25K2yxN2by0R11VWBU8+v4HvHDtFlqpcenKLkYY8jBL+I1L23zhC6/hDXxeK1U+9Q/+Cc89d4X903Ncx0LRFHY/cx3lUpfgaMrKL8mUknc+eJ9/cf8xly9f5pd/6evE6yX/Rdvj7gt3eOfddxifnfPGG2/QvXqZk4+f8Pbb71NrOiUT/vwbbzC49xFXkxV777zDG5VKcBaQFxl3ooLphw/4K6qOptR8Ns/53+7cZu8X/hxJnlDpCl6S8fV/8I8ZGgaWaRL6KsvpjGqd4ScFpiHy8gmwXi2IghV/MwgwzsbUu1u0fBfHtvAXS4waoizFuP8xLxQlnzINDjSVZ7bO2/0Wkabg2w63rlyja9ioeYl96RLV99+kyHPCIMBqEuZZlonTSdcwTQ9FURiPzyVwlVWsVmvqWmF8OsbOCv69Dx8SHxxx/eQM13V4af+A3njCjyyTBGi5Fv1Rl8RVabu+DJHfukeUZ9x/cMK1MOAHb71Nx3G4decK6tBn/3RCvz+gOj4hyuT90lUNRTd4cnDM2eEho9GAmpI8Tdl/9owwitD1JpSowHBjgxs3n6dWkbtHWZLEMUdHY/L0Pd7rdvgfr14hDFY8d/M5/qPpnMumiWnZ6EaFqsDm1gjHcXE9n5PDUxbzFd///e/xoOtSLVPsK3ss4hw9SflpXvH3FRVcF9NU2by8yat3XuAv/O4fMX70lFPb5P4vfpXwylXiS3uMPn7KL+4fcP3mDT548Igsy+h2OijTKZ/91F16fpunZyfMlwv+8W/893T6Xa597Ut43TbrKfP2TAAAIABJREFUK5fRPQczLxmOBgw3N+m0Nnj9Bz8Bx+VEUdAfPGQ4GPDV8wn9rREPq4Iiz+UOo2acn0+49+F9iidPONV1/unXvoI77PGDH/yUJEm4fGWXX/r6z/Hnv/cjCCMOj45578dvc6cs+NLrn6WuCkLbJmu3GW132Rr2SWyTOfAfb+1w6ZVb3PjCHdI8ZcvtMzRa2N/7EW/8+KeYuoZtmbQ8lwUVbstj9wvPc1oGDDdv8uY338XstZvBacHuzjbr42PCr7zKu9dHqMmA7KN9fjaOuPeN3+ZvViV5XRGEcoe2bUtS+YZBpKj81n/w19E2hlRVTZKIc7isZREXrVdcurQnC9k0wm254j8fT0ieHnF3/haTszGr9YqruzuMT0+5HidYn7pL8MpLuK2WEErKijQIyABTN+kMBlBDEISUVU0YhBRJwqjXo8pyBoM+WZJQZDnRfM7peMbvfes7aHHGpw2dT790GyuJ6fT7GLqKUoH+4CFJmuB02zwwdTTbpkYFo8KxTeK6RK0r6jzDUMA2DVRV4ejgKXVdMZlOSbKCdbDG93zc0uEoPGJrexNFUfDaLVrdDvvP9nn04CGWaeL74nA3DJ3J+RmtdpuO0RJ863JJmmWUWc5HD57w5OCIKI75tdMT/p04Inz/Xcqi4I3BANuxcR5+yOnuNt//9b9BUYg7scilUbNerRmfTfjO7/xL1Lzk9u1b3Lx+Fd1QOfxoiaKqlN0Oo+0dVFWh5bmkeY7ruhJCXAcURYHru7IIWK9RqKnrksUq5OjolPHREXWe8ZnXPkO/3yNPU5Q8xWi1OTmfsX90RlnX9Foen3n1lQt8WRQG5Hkuy5AaoigWF5frsFouSeKYdqcjLidP6DmKCk+fPJXgdbCGGoyDY/6b6YR73R44FsbJKV0q7uYRynnM7mzFkpzfvLaF12oJmcUwMG2bYB3gWQbtTksQ7qoCdUldSXOsSGssQ76/g6BsSAgWcbgmzTLG5zOuP37Cb7ku39gY8aUvfpafuXGdN/6Xv8vp4SFPz8ZQlYw2RizmU1arFUVZsLGxiaqplEVGGK7IiwTbcgA42j+g1Wrz9rsf8PDRI1p5zt0XnsexTDY2NzGmU9zFgv+p06b+6hd58e5tkiThxvXrzD66z6/8/f8D8qxxjudQi0YmiWM8x5VQRzPbLauKJM3I0pT1csVgOJBWZFXSabVI9BSQ9tNqvSKJxEPotyScX5biLk7ThNlsjm5qot1JEtH1bPVwXYvHD+7z67/+7xMXKU+fHaIqMBuP+ZJns/fm2xd0JkVRBNHZuHVPfY+3Wj7i0q5RDJuz6YLpbEmcvMOtG9d58c5NNMchKRJanTZQcnpyxtPHT5mcj7n78is8eXpAHMd87rXPUOQpYVijao2SISvIirxxqcZNS61iNp3T6bTlbm+aRFFGnqfYpkEYRWimS7WM8G1dlpJ5gW2ZF83cNI2xbYvVUlpwru2IeseQ3UIQitqm1WqR5TlZmjGfzRoMn4Hre9y+e5vpbEGeptR1SW/QQ1UVoljaY3EYoioeWZwRJymqpqH32rS6GlmSUJYFluujKOL3phalhuPassQq8mYOp8p3xemYo8MxUZbyov08vueQFzmO45BnBUmaEccJnY4BiJLJtEwM08T3W4JGDaVxlaQJqqYx7PaIo4iqrqmaJmNZlhRZRlnklIXGer1qCksGtmNR5NIC1XWt+Zn+v7/+VCyyDEPn2rVrrFdrDg/2ubS3jVIXjdiuwtY18roiyeQD59jCZt3fP8BvtfB9H10VwXaeZyyWC2H9rgK8LQ8QvFBeluiWjWnnqJqOooCuKSxmEyaTCY4j+ClFkS2mbZos5zOCYMVissDULUzboj8c0Oq2WK9XJHGEoovnaL1YoKFhOhZlVdLuSEL23bfeoURlb2+Htu9RVQWOIyxdTTdYrZaCkXJdqlJSAE8e7/Ps6QGmobF3aYssDZidz9na3cNULDrdFreev0Va5iJS1CXtEMdSCyyKAsoC1zY52D9A1XVJvasqVYVUJ4sUahm8qppGEAakeUZeqCRpgqEb9HodoKIuK9m41hWVKs2IXq/LajHHcVzZqJtNktg0ydOCbreLGeh4jk2wDv8NQaVFUWas1kuC5RrPc7AtA8+yON3fp6jgg/vPeO+9e/idNjuXdzA1hSQERVWwTJ3Tk1OqCp6+8y7XJ3N69+5x48Y1rhYp9uEzyrJi5LeYuDa2bZLEIX5LfhfyPMcwxM+UFxlZnlE2Ay3qCsf3RP6XyAexLEs02wYVEc+XBWeTCWGUCEIKhTwvSdMY13FIkpTJZIplm9KKSDOCdYDruswXCxxLLrVlWZKXkmA2TIOoEfO2e32SLCHO1ri2BXVJlsYUec7Z8RHL+YLdnS3a7TZlDXmlEK7XqA1G6/zsjPVyil6V6BSk1Dx6esiTDz/kxZtX+NwXP0epWbz3wcPGydHifDrnzd/9fXqGRvzxx2RxSNEfcG1zgzKI0DSN89mcnZ0tVEXFb7UxdIM8zVitVqR5wd7eJXRDpyoK+cw1wkXqGkWDlz/9IrqmSTMvDFicT7AcF91xODsdY5o6iqqx+63v8PIP/xhUDUWpUVAuWgtlKbxV3RC55rMrV3jzl36RzqBLWQrGq6bCsgxZYlUltuuSl9VFZd315CJpWTZFviQKQhbzOaZlYhomSRShuo74y8oCy7IEjVmIgHO1Xgq20BGeOIrU4E/PTuj1eoK+VDUcz+Pk+IQiy1jMxVWzXMxJw4ibN29g2RbL+ZS6rphOZiJBNXRGo01arSFqU7Hd2NyQ1OYyIY5Cur2+fH9kGQdPn7G9vYXv2pyNz+h0WiKddjz8lkeSpljnE3Z/9GNJ8GniKyrKgv3nrqG++CJqw8Kdnk8alq4kR5M4I44ktaFpGqenJ2RJgq4beK6DZRpcv35NPF2qymq1Jk5yFLVC1w1qRHx66coVxmdj8ixjFsrCbLVYNi2Tml6/TxSKuFUWOtKQkffYYrVa4bZc1usA3xe3XJykdDsd0HRZtIYBWZBRFQXz+QylVlE0FdexGmSeJMI+cV88fXrE6XTOS3efx7Vtijxna2+HZVMbd+yC5WzKyfEhly5fYTQY4Plug6SLsC2HoqwAiKIQUzdYxWsm0yntVpsiz+j1eyRpQl0WrOZzaFxP46Njrt+8xmIxZ7i1harrZLk0Zo/3D7jy3NULXvCg3+H8bMzR/iEnZxPu3H2xCRYkqAps7e4yn83p9TvE8QzbcSjKEl1VZWGWJCRxQrstTh1N11mtVpR5QVHkuJ4nB9skpdfrMZ/PURtJ6WoyYTgcYpkW1DXT83M2t7bodHvNQMa4YGc7rts0FqXh9AkTuaqhZ/dQNRVKeW6omlTqr1y9StwsCYs8R9OkiZymWeMYMmU5mJckcYqiqzi2Q1nWjeetRCk1QCGJQnRDxbLFF5Q0MmHHkcuBaRioikpR5MRBCCpouo6mqMILV8DxvQvfVV6WlHmJ0rjPLFOWLOenJ2iayv7+ATdv3BApsqJSFJIiVVDIAllyKapKUZVUVUkYRti2haIqZJk0XihlEbZeryVpalkX3rM8F7Z8kmbYDWJTVQx006BSZPGgmzpWbRDHCZqmM53PL9pefks8c5ZpoJQ5WRJh2jZey8O2BVOhKAp6g81VdWGUl7kMm2xHlvGLxZLhcEQYJcRh0GBYQwaD4QUL3LFVuu0WWZMy87pt4jCmq1kEUUSaRhS5QhAFHJ/WvPrpT6HpJozHlJMCU9fZ2h6haEjas66xnJY8j6OEja1tgqymv3sN5/pt/h/23ivmtvy8z3tWr7vvr/fvO33OzJzphRSHw2GTVcioO1KExHbs2EiQyDCSWIAdIEEuAigXNgwrNhTDlmIiVoOkiGVIc2Y4nN5P7+Xrbfe9es3Ff3OUq/jKhgBz3R+cc3Zb6/++v9/zyBJ43pDu4R6qXKIqKoP+MabtcPbcaW7duCsORpJMtVrj5OmHCOOUyxc/pkCgVSuOgzf20FUZz4/ZerDJl778RXqjAVmWU7HFotEwLaRSYnx4yNT6Kt3OMceHx7Sm6kxPN/C9MTubD2g0pgiCkObUNJou7k2aqiEVJYPxGNN0KEoR2jJMG80UzURFkpElCalep+a6XL99h0azzjgM0SyDWsXl7MkNpqfa4rCdJgJ3k8SEgY9WqxJHEYqsCCRMnCBJElEYkcYJURyxuLLKzPwsg+4RfhwzuzCLOvQYDUeoqng/q3VXfF+zhDCUCCc+IUXT8L0xWik8c7Kq0nAcer3+ZAhh0usPqDRnKSWJ0WBElgm/wGg4Yjgc/wc8Sfz4+o/1ylSF3/n1r3ECixd/+/+kyDJ0y6QA+p0u8etv8bXFRZaXlzk+PuL4+BhNkRk2GygPncNxXa5cvoxuaPR6PTRFIy9y5mfnSJOY+dUZEnIs1xUe1c1t/ocbtzk2DZIixzEcpOvXWTzs8G6vy9b2LrIizlaoCt/83NOUp1aotqs89v5VTm4fcevOLQLPQ6TObWbn5jjqdPnmt16mGcb89NnTWHnJ8N0PmH3yUWpLZ3Bdl0F/QOD7JFlCo9niO999jfkkxbMN1K8+j2rofP3lN5jzfKS7D5jfPUZLdtC7PR5OU5IkYer+DjVkltUmp06fIsxFuz/SDYaDIUkcEyUp9zr7LFRmCRITSVbo9AbEccyXv/h5Kn/2TdzFOr04Ig4CrGaVnJJELnFdm16/zyeXLvHEYxdYWVvnjXc+4CCIGeUFf/7RxzjXrlGkKaquc+78Oc6cPsXdW7f5t1nCL3+0QzuKuIFA6gNg6Ljry/wntoWyf8T82COtuhTzc6SZxyj2aJrTZCBID9UKqQzjewfYqkkZiuT1qY11ooNjOt19FEVCBX632eRyvc7jzz7CyuwsD27fQ1E13nrzHVJyvhyl/HopcZAmqJIGgwI9VcmUlKpp4aoGKAVyGVJS0uv2iHSBjcqSFLdaEed9RcOyTGq1BrKi4o3HojWv6SCVwh/ZHfLZbpc/f/Qcrx4dszbTRDVUns8zPlAtpubqnHv0PD1vRDhIOPXIaUEPyAuyNCUJIySgXndZX1mkkCT27u5Rm26iKKUYsFkGhmGyde8ui0tLNKtTpO0pmo06ZVHS73XZ3zsU/o9CIo0zFFXhwYMH3Lp1m0ZbDNFHwyFRknLt1hbPXrzElyomlarJE5+9QGt+Fvu1d/CDgDjPMHULvzdga2sL3/MIopS7tzb5QhAw6PQY5SmuYuHWKnR39yjLkh1F4aJtMTtT5/Tz58kWGrzfC3lJgnarxoxhUp9pUzRUOtGAWpETRhFHnQ6oGlOz0ywuLjAOA5yqSxqJhL1TFPzDy1fZcW3MB/eYHQX84ZMXkH/h61SqLlIpY+oq9+8/4Jk85/eXl9i/cIaZ6QZtt4r7J99heNRhOBhDKWE7wkUd+AG+N0ZJhRfIqdn4Rcj5z51DMx10XeWIMb1gRMWq4laqvJAm/Dd37hF4YwxAj2L+xa/+ImPLZH5mmrlnnkLe3ef0k+dpnlwSswi1xJdySt/jhOuiqAqmZRAmCfOzU0yvr5I+eMD20T5S3cKpOkzPtQjKiH6/S5LEtCyTwjZx5+v4aYSp6rSXZjBNkwYFgWnwz158gfvbu+zsHRJHAZ95/gl+4sKjfP4f/zPUJCbPxfD5YHcHwzCoNxrUqxWi8Yh6rUqv74hgXJpRFgIR9fjBPg+/8z7vKAoN08ROExZrFfLxiKU33+VPnrjA5uYWb7z9Pi9u7fBrkUCQG7qOt7zEt7/8IjESWzsHfPL+R/z9nR0e1jWQwDQE2piypChLAj9gW1I4kST89bLA6x7R7XbJ81I4h2emKcscXdXQd3bJf+lrfNyoYekuc+tzBN4Isoya7VKt
