# Supplementary material for: Drone-Based Digital Phenotyping to Evaluating Relative Maturity, Stand Count, and Plant Height in Dry Beans (Phaseolus vulgaris L.)
Source: Plant Phenomics. 2024 Nov 28;6:0278. doi: 10.34133/plantphenomics.0278 (PMC11602537; doi:10.34133/plantphenomics.0278)
Supplement: Supplementary 1 — Figs. S1 to S14 Tables S1 and S2 Data files S1 to 21 [file plantphenomics.0278.f1.zip › Data S14.ipynb]

{
  "cells": [
    {
      "cell_type": "markdown",
      "metadata": {
        "id": "butPAxZ-K8Lj"
      },
      "source": [
        "# Pytorch starter - FasterRCNN Inference\n",
        "\n",
        "This notebook will predict or count the object detected from the test data set.\n",
        "> Teste data set will be the same 140 images used to train.\n",
        "\n",
        "> The train data set was trained using the entire data set (264 bean images) due to the pseudo labling method deployed. Therefore, there is a different data set used to perform the inference or predictions analysis."
      ]
    },
    {
      "cell_type": "code",
      "source": [
        "from google.colab import drive \n",
        "drive.mount('/content/drive')"
      ],
      "metadata": {
        "id": "2OmjTmNTWvqS",
        "colab": {
          "base_uri": "https://localhost:8080/"
        },
        "outputId": "bdb7c3f0-03d2-4bb6-8d09-e341851e5c7e"
      },
      "execution_count": null,
      "outputs": [
        {
          "output_type": "stream",
          "name": "stdout",
          "text": [
            "Mounted at /content/drive\n"
          ]
        }
      ]
    },
    {
      "cell_type": "markdown",
      "source": [
        "## Loading and instaling the libraries"
      ],
      "metadata": {
        "id": "TxZyucX8qoay"
      }
    },
    {
      "cell_type": "code",
      "execution_count": null,
      "metadata": {
        "_cell_guid": "b1076dfc-b9ad-4769-8c92-a6c4dae69d19",
        "_uuid": "8f2839f25d086af736a60e9eeb907d3b93b6e0e5",
        "id": "Yn4BPfQfK8Ln",
        "colab": {
          "base_uri": "https://localhost:8080/"
        },
        "outputId": "b6244515-a65e-4b8d-c12c-110cdb6abde4"
      },
      "outputs": [
        {
          "output_type": "stream",
          "name": "stdout",
          "text": [
            "Looking in indexes: https://pypi.org/simple, https://us-python.pkg.dev/colab-wheels/public/simple/\n",
            "Collecting timm\n",
            "  Downloading timm-0.6.11-py3-none-any.whl (548 kB)\n",
            "\u001b[K     |████████████████████████████████| 548 kB 2.1 MB/s \n",
            "\u001b[?25hRequirement already satisfied: pyyaml in /usr/local/lib/python3.7/dist-packages (from timm) (6.0)\n",
            "Requirement already satisfied: torchvision in /usr/local/lib/python3.7/dist-packages (from timm) (0.13.1+cu113)\n",
            "Collecting huggingface-hub\n",
            "  Downloading huggingface_hub-0.10.1-py3-none-any.whl (163 kB)\n",
            "\u001b[K     |████████████████████████████████| 163 kB 74.4 MB/s \n",
            "\u001b[?25hRequirement already satisfied: torch>=1.7 in /usr/local/lib/python3.7/dist-packages (from timm) (1.12.1+cu113)\n",
            "Requirement already satisfied: typing-extensions in /usr/local/lib/python3.7/dist-packages (from torch>=1.7->timm) (4.1.1)\n",
            "Requirement already satisfied: tqdm in /usr/local/lib/python3.7/dist-packages (from huggingface-hub->timm) (4.64.1)\n",
            "Requirement already satisfied: filelock in /usr/local/lib/python3.7/dist-packages (from huggingface-hub->timm) (3.8.0)\n",
            "Requirement already satisfied: requests in /usr/local/lib/python3.7/dist-packages (from huggingface-hub->timm) (2.23.0)\n",
            "Requirement already satisfied: packaging>=20.9 in /usr/local/lib/python3.7/dist-packages (from huggingface-hub->timm) (21.3)\n",
            "Requirement already satisfied: importlib-metadata in /usr/local/lib/python3.7/dist-packages (from huggingface-hub->timm) (5.0.0)\n",
            "Requirement already satisfied: pyparsing!=3.0.5,>=2.0.2 in /usr/local/lib/python3.7/dist-packages (from packaging>=20.9->huggingface-hub->timm) (3.0.9)\n",
            "Requirement already satisfied: zipp>=0.5 in /usr/local/lib/python3.7/dist-packages (from importlib-metadata->huggingface-hub->timm) (3.8.1)\n",
            "Requirement already satisfied: certifi>=2017.4.17 in /usr/local/lib/python3.7/dist-packages (from requests->huggingface-hub->timm) (2022.9.24)\n",
            "Requirement already satisfied: urllib3!=1.25.0,!=1.25.1,<1.26,>=1.21.1 in /usr/local/lib/python3.7/dist-packages (from requests->huggingface-hub->timm) (1.24.3)\n",
            "Requirement already satisfied: idna<3,>=2.5 in /usr/local/lib/python3.7/dist-packages (from requests->huggingface-hub->timm) (2.10)\n",
            "Requirement already satisfied: chardet<4,>=3.0.2 in /usr/local/lib/python3.7/dist-packages (from requests->huggingface-hub->timm) (3.0.4)\n",
            "Requirement already satisfied: numpy in /usr/local/lib/python3.7/dist-packages (from torchvision->timm) (1.21.6)\n",
            "Requirement already satisfied: pillow!=8.3.*,>=5.3.0 in /usr/local/lib/python3.7/dist-packages (from torchvision->timm) (7.1.2)\n",
            "Installing collected packages: huggingface-hub, timm\n",
            "Successfully installed huggingface-hub-0.10.1 timm-0.6.11\n",
            "Looking in indexes: https://pypi.org/simple, https://us-python.pkg.dev/colab-wheels/public/simple/\n",
            "Requirement already satisfied: pycocotools in /usr/local/lib/python3.7/dist-packages (2.0.5)\n",
            "Requirement already satisfied: matplotlib>=2.1.0 in /usr/local/lib/python3.7/dist-packages (from pycocotools) (3.2.2)\n",
            "Requirement already satisfied: numpy in /usr/local/lib/python3.7/dist-packages (from pycocotools) (1.21.6)\n",
            "Requirement already satisfied: kiwisolver>=1.0.1 in /usr/local/lib/python3.7/dist-packages (from matplotlib>=2.1.0->pycocotools) (1.4.4)\n",
            "Requirement already satisfied: cycler>=0.10 in /usr/local/lib/python3.7/dist-packages (from matplotlib>=2.1.0->pycocotools) (0.11.0)\n",
            "Requirement already satisfied: pyparsing!=2.0.4,!=2.1.2,!=2.1.6,>=2.0.1 in /usr/local/lib/python3.7/dist-packages (from matplotlib>=2.1.0->pycocotools) (3.0.9)\n",
            "Requirement already satisfied: python-dateutil>=2.1 in /usr/local/lib/python3.7/dist-packages (from matplotlib>=2.1.0->pycocotools) (2.8.2)\n",
            "Requirement already satisfied: typing-extensions in /usr/local/lib/python3.7/dist-packages (from kiwisolver>=1.0.1->matplotlib>=2.1.0->pycocotools) (4.1.1)\n",
            "Requirement already satisfied: six>=1.5 in /usr/local/lib/python3.7/dist-packages (from python-dateutil>=2.1->matplotlib>=2.1.0->pycocotools) (1.15.0)\n",
            "\u001b[K     |████████████████████████████████| 97 kB 2.2 MB/s \n",
            "\u001b[K     |████████████████████████████████| 376 kB 9.6 MB/s \n",
            "\u001b[K     |████████████████████████████████| 58 kB 7.5 MB/s \n",
            "\u001b[?25h  Building wheel for efficientnet-pytorch (setup.py) ... \u001b[?25l\u001b[?25hdone\n",
            "  Building wheel for pretrainedmodels (setup.py) ... \u001b[?25l\u001b[?25hdone\n",
            "Looking in indexes: https://pypi.org/simple, https://us-python.pkg.dev/colab-wheels/public/simple/\n",
            "Collecting albumentations==0.4.6\n",
            "  Downloading albumentations-0.4.6.tar.gz (117 kB)\n",
            "\u001b[K     |████████████████████████████████| 117 kB 2.1 MB/s \n",
            "\u001b[?25hRequirement already satisfied: numpy>=1.11.1 in /usr/local/lib/python3.7/dist-packages (from albumentations==0.4.6) (1.21.6)\n",
            "Requirement already satisfied: scipy in /usr/local/lib/python3.7/dist-packages (from albumentations==0.4.6) (1.7.3)\n",
            "Requirement already satisfied: imgaug>=0.4.0 in /usr/local/lib/python3.7/dist-packages (from albumentations==0.4.6) (0.4.0)\n",
            "Requirement already satisfied: PyYAML in /usr/local/lib/python3.7/dist-packages (from albumentations==0.4.6) (6.0)\n",
            "Requirement already satisfied: opencv-python>=4.1.1 in /usr/local/lib/python3.7/dist-packages (from albumentations==0.4.6) (4.6.0.66)\n",
            "Requirement already satisfied: Shapely in /usr/local/lib/python3.7/dist-packages (from imgaug>=0.4.0->albumentations==0.4.6) (1.8.4)\n",
            "Requirement already satisfied: six in /usr/local/lib/python3.7/dist-packages (from imgaug>=0.4.0->albumentations==0.4.6) (1.15.0)\n",
            "Requirement already satisfied: matplotlib in /usr/local/lib/python3.7/dist-packages (from imgaug>=0.4.0->albumentations==0.4.6) (3.2.2)\n",
            "Requirement already satisfied: Pillow in /usr/local/lib/python3.7/dist-packages (from imgaug>=0.4.0->albumentations==0.4.6) (7.1.2)\n",
            "Requirement already satisfied: scikit-image>=0.14.2 in /usr/local/lib/python3.7/dist-packages (from imgaug>=0.4.0->albumentations==0.4.6) (0.18.3)\n",
            "Requirement already satisfied: imageio in /usr/local/lib/python3.7/dist-packages (from imgaug>=0.4.0->albumentations==0.4.6) (2.9.0)\n",
            "Requirement already satisfied: tifffile>=2019.7.26 in /usr/local/lib/python3.7/dist-packages (from scikit-image>=0.14.2->imgaug>=0.4.0->albumentations==0.4.6) (2021.11.2)\n",
            "Requirement already satisfied: networkx>=2.0 in /usr/local/lib/python3.7/dist-packages (from scikit-image>=0.14.2->imgaug>=0.4.0->albumentations==0.4.6) (2.6.3)\n",
            "Requirement already satisfied: PyWavelets>=1.1.1 in /usr/local/lib/python3.7/dist-packages (from scikit-image>=0.14.2->imgaug>=0.4.0->albumentations==0.4.6) (1.3.0)\n",
            "Requirement already satisfied: python-dateutil>=2.1 in /usr/local/lib/python3.7/dist-packages (from matplotlib->imgaug>=0.4.0->albumentations==0.4.6) (2.8.2)\n",
            "Requirement already satisfied: cycler>=0.10 in /usr/local/lib/python3.7/dist-packages (from matplotlib->imgaug>=0.4.0->albumentations==0.4.6) (0.11.0)\n",
            "Requirement already satisfied: kiwisolver>=1.0.1 in /usr/local/lib/python3.7/dist-packages (from matplotlib->imgaug>=0.4.0->albumentations==0.4.6) (1.4.4)\n",
            "Requirement already satisfied: pyparsing!=2.0.4,!=2.1.2,!=2.1.6,>=2.0.1 in /usr/local/lib/python3.7/dist-packages (from matplotlib->imgaug>=0.4.0->albumentations==0.4.6) (3.0.9)\n",
            "Requirement already satisfied: typing-extensions in /usr/local/lib/python3.7/dist-packages (from kiwisolver>=1.0.1->matplotlib->imgaug>=0.4.0->albumentations==0.4.6) (4.1.1)\n",
            "Building wheels for collected packages: albumentations\n",
            "  Building wheel for albumentations (setup.py) ... \u001b[?25l\u001b[?25hdone\n",
            "  Created wheel for albumentations: filename=albumentations-0.4.6-py3-none-any.whl size=65174 sha256=f91477db07169d4e2a2fbd0ed7222edbf38f6549f56d5ffa225e02e209dd5f7a\n",
            "  Stored in directory: /root/.cache/pip/wheels/cf/34/0f/cb2a5f93561a181a4bcc84847ad6aaceea8b5a3127469616cc\n",
            "Successfully built albumentations\n",
            "Installing collected packages: albumentations\n",
            "  Attempting uninstall: albumentations\n",
            "    Found existing installation: albumentations 1.2.1\n",
            "    Uninstalling albumentations-1.2.1:\n",
            "      Successfully uninstalled albumentations-1.2.1\n",
            "Successfully installed albumentations-0.4.6\n"
          ]
        }
      ],
      "source": [
        "!pip install timm\n",
        "!pip install pycocotools\n",
        "\n",
        "!pip install -q segmentation-models-pytorch\n",
        "!pip install -q torchsummary\n",
        "\n",
        "!pip install albumentations==0.4.6\n",
        "\n",
        "import pandas as pd\n",
        "import numpy as np\n",
        "import cv2\n",
        "import os\n",
        "import re\n",
        "\n",
        "from PIL import Image\n",
        "\n",
        "import albumentations as A\n",
        "from albumentations.pytorch.transforms import ToTensorV2\n",
        "\n",
        "import torch\n",
        "import torchvision\n",
        "\n",
        "from torchvision.models.detection.faster_rcnn import FastRCNNPredictor\n",
        "from torchvision.models.detection import FasterRCNN\n",
        "from torchvision.models.detection.rpn import AnchorGenerator\n",
        "\n",
        "from torch.utils.data import DataLoader, Dataset\n",
        "from torch.utils.data.sampler import SequentialSampler\n",
        "\n",
        "from matplotlib import pyplot as plt\n"
      ]
    },
    {
      "cell_type": "markdown",
      "source": [
        "## Directories input"
      ],
      "metadata": {
        "id": "tWE0qrcXq246"
      }
    },
    {
      "cell_type": "code",
      "source": [
        "DIR_INPUT = '/content/drive/MyDrive/UAS_Beans/Beans_StandCount/2022/SVREC/ByStep'\n",
        "\n",
        "DIR_IMG = f'{DIR_INPUT}/e._Resize_img_annot/Plots_img'\n",
        "\n",
        "DIR_WEIGHTS = f'{DIR_INPUT}/h._TrainModel/BestModel_Train'\n",
        "\n",
        "WEIGHTS_FILE = f'{DIR_WEIGHTS}/FRCNN_1000ep_2bat_pseudo_final05_0.pth'"
      ],
      "metadata": {
        "id": "dBy2H0YKXCgu"
      },
      "execution_count": null,
      "outputs": []
    },
    {
      "cell_type": "markdown",
      "source": [
        "## Getting the image list"
      ],
      "metadata": {
        "id": "J-iUFGijq-mZ"
      }
    },
    {
      "cell_type": "code",
      "source": [
        "img_list = os.listdir(DIR_IMG)\n",
        "img_list = [v for v in img_list if v.endswith('.png')]\n",
        "print(img_list)\n",
        "len(img_list)"
      ],
      "metadata": {
        "id": "pczQMEu11E9o",
        "colab": {
          "base_uri": "https://localhost:8080/"
        },
        "outputId": "a3a097c3-35b9-4c4e-caaa-f8465afbd38a"
      },
      "execution_count": null,
      "outputs": [
        {
          "output_type": "stream",
          "name": "stdout",
          "text": [
            "['2202_3008_7m.png', '2202_3007_7m.png', '2202_3004_7m.png', '2202_3006_7m.png', '2202_3003_7m.png', '2202_3001_7m.png', '2202_3002_7m.png', '2202_2030_7m.png', '2202_2029_7m.png', '2202_3005_7m.png', '2202_2026_7m.png', '2202_2028_7m.png', '2202_1028_7m.png', '2202_2027_7m.png', '2202_1030_7m.png', '2202_1029_7m.png', '2202_1027_7m.png', '2201_2036_7m.png', '2201_2034_7m.png', '2201_2035_7m.png', '2201_2012_7m.png', '2201_2011_7m.png', '2201_2032_7m.png', '2202_1026_7m.png', '2201_2010_7m.png', '2201_2033_7m.png', '2201_2009_7m.png', '2201_2031_7m.png', '2201_2008_7m.png', '2201_1036_7m.png', '2201_2007_7m.png', '2201_1012_7m.png', '2201_1011_7m.png', '2201_1010_7m.png', '2201_1009_7m.png', '2201_1008_7m.png', '2201_1007_7m.png', '2201_1001_7m.png', '2201_1002_7m.png', '2201_1003_7m.png', '2201_1031_7m.png', '2201_1004_7m.png', '2201_1005_7m.png', '2201_1006_7m.png', '2201_2001_7m.png', '2201_1033_7m.png', '2201_1025_7m.png', '2201_2002_7m.png', '2201_1035_7m.png', '2201_2003_7m.png', '2201_1034_7m.png', '2201_2004_7m.png', '2201_1032_7m.png', '2201_2005_7m.png', '2201_2006_7m.png', '2202_1001_7m.png', '2201_1026_7m.png', '2202_1002_7m.png', '2202_1003_7m.png', '2202_1004_7m.png', '2202_1005_7m.png', '2202_2001_7m.png', '2202_2002_7m.png', '2202_2003_7m.png', '2202_2004_7m.png', '2202_2005_7m.png', '2201_1027_7m.png', '2201_1030_7m.png', '2201_1029_7m.png', '2201_1028_7m.png', '2201_2025_7m.png', '2201_2026_7m.png', '2201_2027_7m.png', '2201_2028_7m.png', '2201_2030_7m.png', '2201_2029_7m.png', '2202_1022_7m.png', '2202_1023_7m.png', '2202_1021_7m.png', '2202_1024_7m.png', '2202_1025_7m.png', '2202_2021_7m.png', '2202_2020_7m.png', '2202_2023_7m.png', '2202_2025_7m.png', '2202_2022_7m.png', '2202_2024_7m.png', '2202_2019_7m.png', '2202_2018_7m.png', '2202_2017_7m.png', '2202_2016_7m.png', '2202_1020_7m.png', '2202_1017_7m.png', '2202_1019_7m.png', '2202_1018_7m.png', '2202_1016_7m.png', '2201_2022_7m.png', '2201_2024_7m.png', '2201_2019_7m.png', '2201_2021_7m.png', '2201_1024_7m.png', '2201_2020_7m.png', '2201_2023_7m.png', '2201_1023_7m.png', '2201_1022_7m.png', '2201_1021_7m.png', '2201_1020_7m.png', '2201_1019_7m.png', '2201_1013_7m.png', '2201_1014_7m.png', '2201_1015_7m.png', '2201_1016_7m.png', '2201_2013_7m.png', '2201_2014_7m.png', '2201_1017_7m.png', '2201_1018_7m.png', '2201_2015_7m.png', '2201_2016_7m.png', '2202_1011_7m.png', '2201_2018_7m.png', '2202_1012_7m.png', '2201_2017_7m.png', '2202_1013_7m.png', '2202_1015_7m.png', '2202_1014_7m.png', '2202_2011_7m.png', '2202_2012_7m.png', '2202_2014_7m.png', '2202_2013_7m.png', '2202_2015_7m.png', '2202_2010_7m.png', '2202_2009_7m.png', '2202_2008_7m.png', '2202_2007_7m.png', '2202_1009_7m.png', '2202_1010_7m.png', '2202_2006_7m.png', '2202_1006_7m.png', '2202_1008_7m.png', '2202_1007_7m.png']\n"
          ]
        },
        {
          "output_type": "execute_result",
          "data": {
            "text/plain": [
              "140"
            ]
          },
          "metadata": {},
          "execution_count": 4
        }
      ]
    },
    {
      "cell_type": "markdown",
      "source": [
        "### Creating a list to save the predictions"
      ],
      "metadata": {
        "id": "vC94pQqvrI_K"
      }
    },
    {
      "cell_type": "code",
      "source": [
        "test_df = pd.DataFrame(img_list, columns=['image_id'])\n",
        "test_df['PredictionString'] = np.nan\n",
        "test_df.head()\n"
      ],
      "metadata": {
        "id": "ssOt1ZH61ZG4",
        "colab": {
          "base_uri": "https://localhost:8080/",
          "height": 206
        },
        "outputId": "d3686db9-572c-43ea-f79a-629253ebef66"
      },
      "execution_count": null,
      "outputs": [
        {
          "output_type": "execute_result",
          "data": {
            "text/plain": [
              "           image_id  PredictionString\n",
              "0  2202_3008_7m.png               NaN\n",
              "1  2202_3007_7m.png               NaN\n",
              "2  2202_3004_7m.png               NaN\n",
              "3  2202_3006_7m.png               NaN\n",
              "4  2202_3003_7m.png               NaN"
            ],
            "text/html": [
              "\n",
              "  <div id=\"df-be1f6527-ded2-4a0c-b909-66ac2177424c\">\n",
              "    <div class=\"colab-df-container\">\n",
              "      <div>\n",
              "<style scoped>\n",
              "    .dataframe tbody tr th:only-of-type {\n",
              "        vertical-align: middle;\n",
              "    }\n",
              "\n",
              "    .dataframe tbody tr th {\n",
              "        vertical-align: top;\n",
              "    }\n",
              "\n",
              "    .dataframe thead th {\n",
              "        text-align: right;\n",
              "    }\n",
              "</style>\n",
              "<table border=\"1\" class=\"dataframe\">\n",
              "  <thead>\n",
              "    <tr style=\"text-align: right;\">\n",
              "      <th></th>\n",
              "      <th>image_id</th>\n",
              "      <th>PredictionString</th>\n",
              "    </tr>\n",
              "  </thead>\n",
              "  <tbody>\n",
              "    <tr>\n",
              "      <th>0</th>\n",
              "      <td>2202_3008_7m.png</td>\n",
              "      <td>NaN</td>\n",
              "    </tr>\n",
              "    <tr>\n",
              "      <th>1</th>\n",
              "      <td>2202_3007_7m.png</td>\n",
              "      <td>NaN</td>\n",
              "    </tr>\n",
              "    <tr>\n",
              "      <th>2</th>\n",
              "      <td>2202_3004_7m.png</td>\n",
              "      <td>NaN</td>\n",
              "    </tr>\n",
              "    <tr>\n",
              "      <th>3</th>\n",
              "      <td>2202_3006_7m.png</td>\n",
              "      <td>NaN</td>\n",
              "    </tr>\n",
              "    <tr>\n",
              "      <th>4</th>\n",
              "      <td>2202_3003_7m.png</td>\n",
              "      <td>NaN</td>\n",
              "    </tr>\n",
              "  </tbody>\n",
              "</table>\n",
              "</div>\n",
              "      <button class=\"colab-df-convert\" onclick=\"convertToInteractive('df-be1f6527-ded2-4a0c-b909-66ac2177424c')\"\n",
              "              title=\"Convert this dataframe to an interactive table.\"\n",
              "              style=\"display:none;\">\n",
              "        \n",
              "  <svg xmlns=\"http://www.w3.org/2000/svg\" height=\"24px\"viewBox=\"0 0 24 24\"\n",
              "       width=\"24px\">\n",
              "    <path d=\"M0 0h24v24H0V0z\" fill=\"none\"/>\n",
              "    <path d=\"M18.56 5.44l.94 2.06.94-2.06 2.06-.94-2.06-.94-.94-2.06-.94 2.06-2.06.94zm-11 1L8.5 8.5l.94-2.06 2.06-.94-2.06-.94L8.5 2.5l-.94 2.06-2.06.94zm10 10l.94 2.06.94-2.06 2.06-.94-2.06-.94-.94-2.06-.94 2.06-2.06.94z\"/><path d=\"M17.41 7.96l-1.37-1.37c-.4-.4-.92-.59-1.43-.59-.52 0-1.04.2-1.43.59L10.3 9.45l-7.72 7.72c-.78.78-.78 2.05 0 2.83L4 21.41c.39.39.9.59 1.41.59.51 0 1.02-.2 1.41-.59l7.78-7.78 2.81-2.81c.8-.78.8-2.07 0-2.86zM5.41 20L4 18.59l7.72-7.72 1.47 1.35L5.41 20z\"/>\n",
              "  </svg>\n",
              "      </button>\n",
              "      \n",
              "  <style>\n",
              "    .colab-df-container {\n",
              "      display:flex;\n",
              "      flex-wrap:wrap;\n",
              "      gap: 12px;\n",
              "    }\n",
              "\n",
              "    .colab-df-convert {\n",
              "      background-color: #E8F0FE;\n",
              "      border: none;\n",
              "      border-radius: 50%;\n",
              "      cursor: pointer;\n",
              "      display: none;\n",
              "      fill: #1967D2;\n",
              "      height: 32px;\n",
              "      padding: 0 0 0 0;\n",
              "      width: 32px;\n",
              "    }\n",
              "\n",
              "    .colab-df-convert:hover {\n",
              "      background-color: #E2EBFA;\n",
              "      box-shadow: 0px 1px 2px rgba(60, 64, 67, 0.3), 0px 1px 3px 1px rgba(60, 64, 67, 0.15);\n",
              "      fill: #174EA6;\n",
              "    }\n",
              "\n",
              "    [theme=dark] .colab-df-convert {\n",
              "      background-color: #3B4455;\n",
              "      fill: #D2E3FC;\n",
              "    }\n",
              "\n",
              "    [theme=dark] .colab-df-convert:hover {\n",
              "      background-color: #434B5C;\n",
              "      box-shadow: 0px 1px 3px 1px rgba(0, 0, 0, 0.15);\n",
              "      filter: drop-shadow(0px 1px 2px rgba(0, 0, 0, 0.3));\n",
              "      fill: #FFFFFF;\n",
              "    }\n",
              "  </style>\n",
              "\n",
              "      <script>\n",
              "        const buttonEl =\n",
              "          document.querySelector('#df-be1f6527-ded2-4a0c-b909-66ac2177424c button.colab-df-convert');\n",
              "        buttonEl.style.display =\n",
              "          google.colab.kernel.accessAllowed ? 'block' : 'none';\n",
              "\n",
              "        async function convertToInteractive(key) {\n",
              "          const element = document.querySelector('#df-be1f6527-ded2-4a0c-b909-66ac2177424c');\n",
              "          const dataTable =\n",
              "            await google.colab.kernel.invokeFunction('convertToInteractive',\n",
              "                                                     [key], {});\n",
              "          if (!dataTable) return;\n",
              "\n",
              "          const docLinkHtml = 'Like what you see? Visit the ' +\n",
              "            '<a target=\"_blank\" href=https://colab.research.google.com/notebooks/data_table.ipynb>data table notebook</a>'\n",
              "            + ' to learn more about interactive tables.';\n",
              "          element.innerHTML = '';\n",
              "          dataTable['output_type'] = 'display_data';\n",
              "          await google.colab.output.renderOutput(dataTable, element);\n",
              "          const docLink = document.createElement('div');\n",
              "          docLink.innerHTML = docLinkHtml;\n",
              "          element.appendChild(docLink);\n",
              "        }\n",
              "      </script>\n",
              "    </div>\n",
              "  </div>\n",
              "  "
            ]
          },
          "metadata": {},
          "execution_count": 5
        }
      ]
    },
    {
      "cell_type": "code",
      "source": [
        "test_df.shape"
      ],
      "metadata": {
        "colab": {
          "base_uri": "https://localhost:8080/"
        },
        "id": "Q9nhZkkkVjoj",
        "outputId": "ed626a79-04f6-443c-8df0-cf95a351a43d"
      },
      "execution_count": null,
      "outputs": [
        {
          "output_type": "execute_result",
          "data": {
            "text/plain": [
              "(140, 2)"
            ]
          },
          "metadata": {},
          "execution_count": 6
        }
      ]
    },
    {
      "cell_type": "markdown",
      "source": [
        "### Ploting a image example"
      ],
      "metadata": {
        "id": "HAFk6OfSrNeB"
      }
    },
    {
      "cell_type": "code",
      "source": [
        "image = cv2.imread(f'{DIR_IMG}/2201_1021_7m.png', cv2.IMREAD_COLOR)\n",
        "image = cv2.cvtColor(image, cv2.COLOR_BGR2RGB).astype(np.float32)\n",
        "image /= 255.0\n",
        "plt.figure(figsize = (27,10))\n",
        "plt.imshow(image)"
      ],
      "metadata": {
        "id": "yhuFGjVwtNoC",
        "colab": {
          "base_uri": "https://localhost:8080/",
          "height": 318
        },
        "outputId": "063b0c15-38f0-4285-de86-1cdfc31108d5"
      },
      "execution_count": null,
      "outputs": [
        {
          "output_type": "execute_result",
          "data": {
            "text/plain": [
              "<matplotlib.image.AxesImage at 0x7fdfb4667050>"
            ]
          },
          "metadata": {},
          "execution_count": 7
        },
        {
          "output_type": "display_data",
          "data": {
            "text/plain": [
              "<Figure size 1944x720 with 1 Axes>"
            ],
            "image/png": "iVBORw0KGgoAAAANSUhEUgAABgoAAAEcCAYAAAAWf+/MAAAABHNCSVQICAgIfAhkiAAAAAlwSFlzAAALEgAACxIB0t1+/AAAADh0RVh0U29mdHdhcmUAbWF0cGxvdGxpYiB2ZXJzaW9uMy4yLjIsIGh0dHA6Ly9tYXRwbG90bGliLm9yZy+WH4yJAAAgAElEQVR4nOzd2Y9kZ3rn9+979i32LdeqylrIKhbZXLrV3ex9U0ujESwbHsDLnW/GGMB/gP+WufCNDY8BGzY8sAVL1nhGarW61RvZJItksapYuWdGRMYecfZzXl+cZEmyx4Zsqd0y+v3URSEj40RERpyITLy/93keIaVEURRFURRFURRFURRFURRFUZTfTNqv+wEoiqIoiqIoiqIoiqIoiqIoivLro4ICRVEURVEURVEURVEURVEURfkNpoICRVEURVEURVEURVEURVEURfkNpoICRVEURVEURVEURVEURVEURfkNpoICRVEURVEURVEURVEURVEURfkNpoICRVEURVEURVEURVEURVEURfkN9isJCoQQvyuEeCyEeCqE+M9/FfehKIqiKIqiKIqiKIqiKIqiKMrfnZBS/v3eoBA68Anw28Ap8FPgP5JSfvj3ekeKoiiKoiiKoiiKoiiKoiiKovyd/SoqCr4IPJVSfiqlTIH/BviDX8H9KIqiKIqiKIqiKIqiKIqiKIryd/SrCAp2gZO/9vXp9WWKoiiKoiiKoiiKoiiKoiiKovwDY/y67lgI8U+Bf3r95ec/u9z3PdqtFqWUlGWJaZpomkaR52RZjq7rFGWBrukITaAJgWEYaJpGkiQgoSgL4jjBtm0sy0TXdUopKYoSgFq9BhKyNCEvcpCSLMtIkwwpJYZZHaMbOlJKpJQIAbphgJTIUlIWBVmeY1kWsqzaN0mq/w3DQAiBlCUgAMjyHFmWWLaNrmlkWUaWZ5iGiRBQlhJNExRFSVmWGIaB4zjkeUaWZRRFgaEb5EV1O6WUaJqGlJDEMXle4PkeQtMoyxJNaCRpgiYEQgjiOCLPC6SU6LqBbVtIKUEIbNtGAEWRc/2DkKYpCIHv+xR5ThTHJElCWZbo149DCO3Fa/PZz5ymGaZlYlkmgup2qrsR6LpeXb8oSJKEoigQQsMwq9Mwz3NAIoR2/ZyLz86V6+fz+nm+fk3KskRo2vXPCFLy4jhRHfg3zrnPvleWxYtzQVEURVEURVEURVEURVEU5TfIlZSy93+88FcRFJwB+3/t673ry/4GKeU/B/45gBDixaCEL/7WF/iDf+f3iZOEWq3G3t4e4/GYy7MzNF2n1+uxWC4J/IDJ1ZhBv0+718U0TWaTCeen58znC/b2b5AXOfV6Ddd1kAJMy+Lqasrtuwe88vJLPH38mLPTEzabDc+PTrl37wGGaeJ6LmkckRcZfs1jvljgOC7tdocsTdGFxuhyyGIxR9d0zk7P2draot6qIwUYuo5AksQRju0CGlmeM5nNcBwbIQTL5ZLBYEBZFDSbDYQQLJYLHMthMZ8TRhu+8MUvUK8HOJZFuAr59PCQ1WZNFifM5wuWqzWe75OnOb/4xTu8+eabbO1uc3h0RBrFLCdzpssFu/s7UBZYjker1SLLMlaLFVmZ89JL99AEWKZWhSGazmQ85uj5Md/53ndptgKGoxEfP37Kp88PWS7WjCczhG7wjW98g0G3zQ//9Afk6Ny9c8DwckRzu8+927c5f/4pw/EVN2/dYntnQBRuGAz6RFHEJx8/5dHjp1yMprzy2kPCzQLPNtnZ2kbXdeIkod/rIaWk1W7huS5huMayDMbDEZOrCT955wMevv4l7h3sEW/mDC8uiDYJ9x/eRzMEpmVhGDpRGBHGCYvFgnt37xGuN/z4xz9mvV5z/8EDdARXkzGO56AL/TpMKDENnfnVBN12KADbsjEMA9Myq9AIKGWJruuslkt0XaNRb4ImODk+4emzZziOg+d61eu7WCDLkqIs2WzWJElCENRIkoRavY7jOCRJTFmWVdBlWdiOQ5ZlCCHI0ipcchyHKIoIw5CLi0vSNCVLUyQCz/cwDOM6PNOvsxIBVOFKlqUvgqbqjQiaVr32WZZV1xWCPMso8vxFyBYnyd94/4oXIcxn4c3/6R3+4r9/2xQU8ddCHCnl9SNUFEVRFEVRFEVRFEVRFOVX7OjfduGvIij4KXBPCHFAFRD8h8B//Lc9WAiNxXJJq9UiqNXI84IojLl164DNZk2RZfiOS5Ym1PwAx3awrqsO4jjBsi1u3NzHcV1M08C2bUpZYuiCeLMmXq/4+N33efzue1iOhWkaeJ5Pt9MhijY0nCaaJkDwYte967pYlk2WVIus6yhE13WiKCaKY/Zv7NMd9LFsk81mjanrpEnMarkkczKEMGi22wRZRpplyKLg9sFtTNNkNBqSZwW6oaEJjavxiDhO2L+5z3w+Z71aYBoGnu2SZRl5lpNlGUmSsJgtSKKUrZ0t7t65w3g8otFusbO9TbRcc/TJp+wf3ELTBO/98gN2b9zA0A00XWDaFndv3iUK14Thmma9XoUtyynhJsRxbFxXR5JR5hmWY/PWl95mfjVlOV/Q7nUpi4LVfIxtCgKvTn8w4Oatmzx7/oyz4yMMx+W1t95iMNjCcwyyLGGz2WAYOoahUeQp3V4bQ5e89fpreJ7PdDIhCAJ2fJ9Gs4EsSsqiACS1Wg0pC2o1n2gTcmN/B9+zKIscWYLn+awXEUkY4dgWRSFxGzUyXadVr9FtNfE9l8Bxee3BAzTDBE0wvrgk8Hxeuf8yy+UKw7ZwbJt6o04SRWyiGL9WwzQtijwjjCJ006IoS+r1OpqmgZRYpo5hmRi6zq39PR4+eJmiKOi0OzSbDZbTGbqukxUFk+kUhMbtO7c5PT2mLKFeDyiLEiE0Vus1vu/TbLdIkgQpIY4ikjTFdV0uLy5xLJvJZEISrnn/3V9yPhzzzX/0e3zulQds7+zRHwyqahFNo5QlSRzy/NljRsML0iRFN0xkKQmCGpYOH7//AUkpyEt4/5fvsLga0Wi2qbVaFEVOo1HD8QJKYdCo1xGyJM9TNE2QZTmbzYZSwnw2Z7VakeY5UkrWYcRisYSixHFt6oFHv9/HC2pMJjPGl2c0PJsoTTBrbQQCgWS9XqPrGpZlo2naiwqa9XpNnqV4ngdCYJomEq5fBxDXVS4Sia5pIKrKo6Io2GxCTs9Oqyqg6xDls4ohTWhVWHFdrVLKEk3T+azK5TPadZBUliWa/tfDGKoqFyFIklhVrSiKoiiKoiiKoiiKoij/v/H3HhRIKXMhxH8G/BGgA/+FlPLR3/Z4P/C5eeMmlm2hGwZFUWCaBllWtelJ0wTTMvFMD00Irq6uWCwXeJ5LGIbI63+OY9FoNoiiiDhM0DWBbVn0ul1+/pc/p95uc3D3FrZl0ul06PS2GI9GpHFMkeeYplEt9GlVa54kTrm6GLFZrnEDj3a3Q73RwDBN2t0OnusSxSF5lpGFEavVmnATohsW29tbhHHMZr3Bsi3qjQa2Y2OaJr1+nziJoChJw4h4E9Pf3cZ2XaIwxHVsLK3aRV/kJYZhUugFaZpzY/8G5ycnPH70EfdfecDJ6Rnz+Yz9vT2Ojw5pbffo7wy4Go/4whd/i00UM5lN2d/bpdPtkWUZURRhGgam7SBLSZzm5HlBf9Bntphzq7mHrmtohSRdrhB5we3bt9EsnXiz5vJsyGQ6Yb/WJAk3IAu2BlsslksazSZxHIEsq7ZApUTXdSyjWlxtNGo4foNwtWJ4OUQiaDWbWLaDphsgNIQmKbNqQTZNU8JwzXq54snjpzh+DYqUwPNo+i7RakVeloyvZmRJTLffZTybISm5e+c2tu1g6QZhsiHLM+qey+XlJUVZsrO/z/jikqdPn7N7cJNOt4NflxRCo5AS23FI4hhd17m8vGT3xk0c20YTgiRJ0DSNrMiwihxDgJQ5ZZFhmzbRZkO4WuLbNh89ekRh2Ay2B+iGhpQlnudxcnLCZr3CME0a9QZFWYIQpGlyvfu+CkrMOEYIQbvVQtc1/MDDtS1u3dzjhz/4EVme02q38T2XZqOO63nVIremkecJRZ5yfnoEsqTdaqBrJpZlIcoC1/O4Gs84Oj3n6fMjdFlyNVvTXke89spLvPX6q2TX50hQr7OZzun1WjTaLcI4YblYUyDYrFdkWcrl6IqL80v8IMf1aoTzGQcHN3npzk0G/QGbQvLOu++TxSGDhs83vvQa3QdvMjy/Yqvfua6osACBrptV+7Cy5Mnjp+iyoNlu4fo+QtfIixzHccnLksAPSNOqDZkmwDLMqlUVgjAMGY+GxEnM1dWY5XyJ47rU6zW63S6yhM065PTshLIoaDUbSCnpDQbESUJZFNTrDZbrFVEU0Wq2sCwThEaeF8wXS1zH5OzsnOVyUbUSk5I0zbm4uOTT54fkRUGr1WRr0EeWkm67heM66IZBnmcUecHocohtW3Suq6UQIKjCjiRNsCyH1XrN++8/IkliXMchzVJ830fKqo1Ymqbomkaj0aAsJWmWsV5XQabruhRlAUJQFgW6YZDEMWUpsSyLPM+qlmGa4OLikqIo0HX9RSXIZ62/4DqgufZZi7CyLNG0z1qG/VXViLi+blmWIGUV6hTFi7ZiiqIoiqIoiqIoiqIoyq/Hr2RGgZTyD4E//H9zrOu6LxabNus1pmnSbreYT2fYtoWjuwS1ANu2WC9XpGlMksX4gQei6kHvex6B71EUOUkSA5I4TrHrDtPZGK/Z5OHnXsevOYSbNZejIYHns7u7h0QShhFpkpBmKevlGk3XCTcbZFESxRHtbpvADyiLAsPQsSyLOEk4PDzCdSzCTchivuTu3TuMxiOeHx5ydHRCt9th/8YeQeBVi2YSNAS6blCkKe+9+z5Saty8e48sy3AclyyJOB9N+Isf/JhWv4fte+Rphuv6SCQfPPqIRqvNfLHkzu3bDMcjFos5jmMzGPTxfI/bjXt8/OhD6q0mL229xPj8nFazga5rmIZGFG6uQwiDspTUGw3qjTrHRyfcu3unqrjodvG8Gp88fsLF+QXdQZdOu8348pyDu/cwDIvnnz6j3mqCruO4Ho7r0qjXcW2beq1GntnEccR6tcS2LNI05dnhh+zu38C0A1566Q7LxQLTtNA0jbIsCDcbbENH103W6xBTNzg5OkbTLV599XPVzIM05fT8lJOTExqdAZYf8PLnXkPTBM+ePWVveweKkuHRGYWm0Wo3GPS7oGns7w74sx/8iHa7zWwyIWg06A0GNBo1Nut1tbt/vsR1POqN2vUifRvPcar5DUVBHEWsw4h2u4lBwWRyRbfbYzwcYdoGm3BDUZYs5nM0y+TW3ZcwDEGeZ4yHIwxTp9Vs4fl+Fd4kMVEU4fkum3U118IyTWzLIi9y8jyrqkIsE9t2cCwDx4Bm3We9XoGuEW425HlWXVczENVqLZrQ6PS2mF6N2KxWOI7LZDiiKEqSTNJsdbDcGv3egNVqRRjHpHFMkkviNKPVaeOkOVg2i9WS3d0+08mEXMJivSao12l3Wgx6PW5vIo5Pzzkdjvn00+fULB3NNHn86THhJmTv5k2+9c2vsVktOX3+jHqnj5SwmsxxDcH2zjaGpmMaBrbjUkpJluc8uH+XPM0RpkGSRBRF8WImh23ZmIaGluuEccRqvcY0DBqNJnla8NEv3yfwXTpbPWSRc2NvHz8ISLOUVrMJUrBarqv3T79XLaYj8YOALC+YT6douka31yWOIgzDoFarYVgmq9Ua13UIfJfbN29RyoI4TZFScH4+4nL4xzSbLfb2dzENg267xd7+Ht1Om16/h+M4CASrxZI4DPF9jyRLqTfqIEt0rWoDhRBVS6o859mzQ7IkoV4LMK5DzzCKWa6WxFEEecH3v/NtMqExW2549N4vsXTB7du3OT4/4/z8jLofENQCZrM5pmXh2A5pmtCoN9hEEf/iv/oX6ELw1W98jU6vi2EazCZTjo6eg9DY2d8jWUccPn/OYDBgNptQFBn7+/t0en0WixXHR4cAbG9v4fgen3zyMVfnI9qDLT74+AlFVrDZrLl9+4BWq0VeZGRpiu/5mLbFerVC0/QqDMozrkYjLKuqiHE8l6Bee/E7RBMaWZYyn8+rz+wootlo4Hou733wiLKUCE2QJul1tZlRVQlpGkEtqGalSEkp5XVti7yuahJ/NbemrF6HF5Uo8jqilpIszVit13/XX6OKoiiKoiiKoiiKoij/n/q1DTP+v5JnGcPLager4zp0uz10w6DVbhHHEYvFnKAWkCYJULK1NWATxazDiHq9QVmU9Pp9JJL1asVkfEWSJNQbDfK8oNPpYNo2hgFCStIkQRMay9WS87NzpJRs7+ywXC6rYcOmiaEZ1Gp1bMui2+6QZinDy0s8zyPwA8ajIavVGtMycR2PydWUVx6+imWZGJbJ+fkl/f6And1tgsCjLAs0YbJeLLk4PUNYOklcLSi++tqrRNEKx7XJc4jTlMlkwnKx5uEbb1FqcHFxgV8LQBag6Ry89DJ5mSMMQafbYrWYE3gew8sxcRBgGiaygGazQ1EWbG0NMIVguVxcP9eS55++T6fdZjDoo5sWSZZxdn7JcrUhqNVYrWMWywVREuG4HpfnF1wNh4RRhhfUcVyX/f0bGLZJp9NlFUbYtotlmWRpwuXlGs9zmU8mnJ2dogkdqWn0Bz1u7O9Rr9cxTQvHcfB9D89zq0oGwPdcNE0gr3c79wdbeF7EfD7l7OiE0WTOYHuAHdTw6zVcz8P3asRJzMHBHbqtOuOzUz7+4DH3PvcqeV5UQ6KLnGbdR8icw6MT3vz8W8RpAppgOpuiC/FiaHaSJVhuF01KpCyJk5isyDB0nVKWuL6L5zo8+/gRYRzjuh5ZlnP4/IgHrz4kTVOSLGZ7bx/LsTENHSE88iwjCkM0IfBcj5PJKY1Wi62tbcJoQxRF1xUyTjVA+noxUtOq9ja1Wg3D1DkdVpUR48mIUpMslwuSLMWRXtWyh6qaY7FY4LgeURTjOzbr2YThcE57a5taq4PluteVIDFHx2dopkXgOqTJGtOz8YIa9esKlMC28B0T3TRJ85JMCjzPZWerj2VaaLrA9x16g23iLOetu/u4rQ4//ek7GIbEsXS0MsdybIK6j+M75BT0twcML06ZjMY0u1069Tq25yIF6LqO4zjXi7IFURjiOA6W417PYMg4/OQpw+fHvP2NrxNPFpRFiWNZvPvOzxleDPEObiCzgu3tnSock5ICyeV4xKDbJ4xisjxHN008y+fi8qIKgjod1usNpSypN5pIJEVRUJYleVFQlgWyyEmTFNMwWa1WmKZFnKTMFiuiOOXle/e49/Jdzk/PuX//JW7cvElR5JiWSbfboShK/CCgyHPKsiBLU9arJXmWY5kmjWajqq7JUoq84N6dW2hUC9abKEJD0qzX8B0b1/cYXV5gGBqG5aBbDrqm0e13kZrGYr4kXIV0Wi00oeF5Lr7nowmNbqcNJTz5+DGeafJP/v1/j9sPXibNcjQNJs0x/X4L1wvw3Rr/8r//l5wdn3F6coagZGurx3oxh7Ikywtu3Nhnb2+P05NjNqsl3XaH6XDKBx98hFdr4rddbt7Y43d/93eu23NlWKZBq9kmThKursa0Ox0GgwFJGPHnf/qnOJbJ+fEJD998ne2b+wS+fz3cHBbzOc+ffYrrOMiyxHGq6p9vf/0rdLo9Aj/ggw8+YLFccuPggA8++JBW4PHv/pM/4OnTp5SlJEurIe1RnBDHMUhotVsITSNchxTXrbRs22axmCOEwNA0HNdlPJkym81YrZZ4rs9kdEUUhnT6XY5OjvE8l163CxKODo9otzvs3NhjeDXjR3/5M3QheP1zD2m3mmzCNZdnF7SaDTzXxHc9ojDhvUePSLOMLM3YrFZ0e11qrSZFXjBfzEniBM/zsB2nmjMSx+i6weXFBaZp0h8M0HQNy7SuB8v/1cD3JE4YDkcYhsFkNv0bv6M/K/4QAoq8QDf0qtqlLJGyvP6e9uLKUlbvEwBN/6v2YH+9OqVqr6aqShRFURRFURRFURTl1+kfXFAgqHqA+7WATrdHs9Ukz3Oen55wdHjI7du3oCyYTSY8/fQZpuGQyZI79+4igSRN0HSNNIlZr1akSUq326MoCvKywHZstFAQRRt836XdbhFFMbqmkacps9mM8/MzFvMFlmVXu5pNsxr0q+tsoggAy7LIsgzDMABJEATYtk2apjRbLUzbpNlskmUek8mM27fvUJYFfuBR5DlX4zE/+N9+iO95vPGFzyGk5Etf/i329ne5GF0wnUxwPR/fdZnOF9h+gOsHlJS8/PLLPH38GFnmrJZL1uGGt954lcePP+LB/ZfJ0oQ0Sbl1cJPxaMzJ4QnrtOT1r3wZ39J58ugDfv6znxHGEb3+gPlsyXvvPUI3TN586w1KmbO3t0VelFxcDLl79w7tToHQdO4/uM9yueLq6orZdIHruBRFiWFZrMMNvh6wXC3ZRDGa0HHbdc5PTtFMA93UyfOSdrtLXhR84a23ODu7wBDgOBZxHNFsNtAEZGlCqQkcu5ojMZvNSaIYy7JwPI/lcsN6teL0YsQrb7zJ9u4WtqVjaDqa0Dg/PSFo1Nnd3UIXJVEY43fadAcD0mRdLQ4XORcXFwR+wGg0YXw145WHLxGHIXEUUuY5ruehmyaWY2NoGvPphLzIQEAYhfhegBcEdHtd1osZAmi32piGRb1W5/TwjNlijuM4OJ6L6/vkWcZyuaFRr2EYOqvVijzLq1ZVun69uGchdMjzlCjcUBYFeZ7je/6LRX/btjB1wdVoiNB0ev0ep5MFUZaQxyFxmtH8rId/WZLnMa5jMhxGdLrd6tjVhqvlBqMW8/rDl3F8D03Xq3kfloXQTQbdJmWZE67X6JqAskCW+YvKmLKMmM8X6K6PLAoMTYAsyZMYmaYYmobne+g6dJs1vvqlt3BcB8PQGQ5H1FyHmaYRrla0tm/w6ZNjjo6PuHPrNpt1yOZqQrPXQhhGVTEU+Ph+jdV0SV6kZLpJvW6zWi4Jw5DZbMbejX3GoxGnJye8/tYbHJ+eIjXJF7/yZa5GYy4vR7S6bYQQ2L7H2fk5nW6bEonrezSajWruQhgync+5eeMGpZR4QYAGmIZJFCXs7e7gOA7rzZrVconveXS7XcIoxDAMdMOgW29wNV1QC3w8x+Hs9IRWs0m9VkMIies6GJqOvJ5pICk/+yAkz3Msy8a2bM7Pz6+DnqpVUlEWNGoBeZYTJzFFWdCsNRFSVBMTZEm9FiAo0XVBmKQcHR/RaAQURbU42+l06Ha7OLbL6ckpaZSQJlW7sLPTMwwp+Wf/7D9l7+Y+qzgijxMm5yN++qMf0+s2uXPvDuPRJY+fPGG9XrOzv0e31yeJY376y4+Recr3v/sd7r/8MrP5jDAMCaMQUzcxXB/NXOK5HpoGrz64T63mMxxf4Qc+luMyXy4YXo6o1X1sx2a1qqotsjwnTWIC36PdapKlCYejEZ12m06nw+Hzw6rtXBKTpwk1v8bVxYjJbEpRQlJPGA9HHBwcsLu9QxrGxMsVtmnheg7T6QzfDdA1jdnVjCSJObh9BzSB61YtzLI0RdN1pCwxdJ1Oq4OQJb1+m8+/+RpXVxOGwxGmbvOv/vBP+Oq3vkWmlezsbnHv3l10XWc8HNFuNLBsm9de/xzrOEWiM7y8pNvt4NgWo8tzXrp7wO52D9fUq8qSEt7+wuukSUqSpKwWc9ZJzL37L7O7vcPJ0TFJmuAHAULTqNXqFBocnpzx85/+gu3+Ft/8zreqeTG6DkCaJVXwZtscHZ1wcXpOt9/Dq9eqqiZDBwlhGCGlxLYtDj99zsNXX8NxHZ5++oQkipDX55brelimxeMPPyKXRTVTRErq9QatbgfTsYiiiDzPOT4+ZTy+Io4T6vU69VqN9aaq7DFNk/i6vZvrONWsljjm+PiY4+dHvPLqa2zv7ZLlKYZhousasiyr4EFUFTp5nrNarzk8OkYIgdCq61QBicCybbI0I9yENJp1yuvjy7JkOqmCEj8I2Gw2uK5TtUS8HmhflCV5lr1okbhYbf5WoUcVzPwt/y66rrL8jApVFEVRFEVRFEVRlF+Ff3BBQZImtNvV8NTlYkaaxte7QiX37tyh2ajx+NEH/Jt/8+dIYeEFPm99/g08x8E0zao/epqyXq8Jw5DVakWr08V2HILABwS1WoCmaaxWy2oxxfOv23nYdLptBBqb1fpFa6EsSxACTMMlTWMMzcCt1ajX6yRJzGw2pSxLWs0muiaIwg0nx0cYho7nuTRbDYajIYOtPmmSsFzMOXp+yGoT89VvfJMoWqBrOtPpFe+9/0vavS57e3tYto3juOiWg9eoYVgatu0wnUw4PTrm7a+8ze7eLmVZoBsmvhfw6dNnBEGA67o06jV++fN3+PnP3uW1L3+FwfYWjgb5wQFHz49wvRq379zj+ZNnCE2nM9ilt72PzGNc18Xe3ubk9IxXHr6CbujU6wGeJzn89Ijz80uazSaNVhPbtbFdlyJLWSyXbNZrfD9gNhlRZBs+fPSYew9eoS7B9X3Mwsa2LG76HrZhkqYFW4Mes/mMydWG/d1d8jy7bushOT4+xvd8+v0eUpbYto1lWazXIbVml7uv3GcxG3J79zbTqymjiyG6abO3t41paixmc1ZJxNb+No5rkqYQJwlCSGazFc1On/H6kpOLIZ1ei9V8Sq0WcHl5ydbWFoPBgFKWrFcrzk8vQDfQdYPBoPli7sLV8BJRFmiGwXA4YhNGSAm97UEVHJk6pmkQhiGWbRHUa2iGThIn1IKAjz78hHVW8vK9O7ieTZ5l6ELQbrbIPJ+zi0vW6w1JrQqibMtClgVhFLLZrFmuN8RZhpA58/mCmmaQxAlFWVDkGWVZkCYxBpKa52BbBrIo2NrfZ7YpWS3WLFdLckoc20EAvle97ygy8jxFyoIsKyllgXl9+xJJVpRM53MGnk898EHCfDplPp2wWi1ZZRJNlqRpSrxZg8wJow3LxRLdMKAosRyPstAxLIeLy3P2d/cwDZM8yynSDbX6Pnlx/RmRpETxhIvzEXu7PeJNxNPRE2zbIEmr1k1up0YSJXzuC2+yjiKiuAoDnzx7RhTGHBzsk2UZg8GATJY06kjgrS4AACAASURBVA12tncQEny/RhSFrNdrbMdmd2cH3TDQhGD/xh62ZZMXBXfv3WW9XJLnGWVR4FgWtVpQnbeajncd6swXM5qNGt/4+tfwHQPX9+j3uoDAsKqFTV3TKIoMw7LJwgxKyfn5BVIW7O3sUpQFNw8OODk6oigLoii63sktsW0T23FwkpjNak29ViPwPaI45Go0YlIL2L37EqZe8rnXX6fXaWPYNlKDeuAjgOHliPFoTBbF+IFDu9NGyJJvfvubmDWPVMJssebJx4/5xc9+wTu/+AVlsmFvb0CmGURxxO//we/zxbffptFoEUbVDIjpZEISrfng0SM2qwVhGOF5HhJBFIYkcUyr1aDTbLBYzHn27Bl+rXr+oyjEdRwMXXtxTi6XS6Iw5ODObd579x26jTrnp6fcevkeruOQJSlJFLFcr9hsNniOh+f6zOcrxuMpb33+Laxatct+Z3eXeBMhi5JBb8A7J6c8/eQxSZ5Sr9UoC4jDhNHlkF63i2XoJHnGYjajkJLx5ZDbd+8gNA3P82gEPrPZnI8//pitwYDFYoHQdA7Pjmm0m+zfuMFoPsZ2bLI8ZzKdIAT0Bn2iKGI6m3J8fEYzcLn/9a8wuZpAKXnt4UNc20DIvHpcZYFtOdXMHsvEcW28uo82nfL06TN+8Cd/RrRa097q0O33kEWBrum8/bWvcv/eXRpBDb2QiDyhKHVM1612/JclWZpycnyMJjRmsxlHx0d893e/T6dZR9cFeVpycnhIu9PB9z0ePHjA1qCP53kUeYauwY/+/C8YDod853vfIwojLNPku9/8HpPphOVywe7uLps4IowjtvoDyrJkb3cPz/PYrDe4roth6BR5TqfXAeDqaoymGzTqNR699z6WYdFptrhz84A79+5g2RYHd25jGHrVts1zAcHV1QRZFGzWVfu3br+P67m4toWh6wwvLhGaTqvfo8wKPvjFB3zh7c+zXi/RtBKkxh/+T/8LO7u7DHa2+eM//lcErsX2oINjOywWC3TTpN1qkcQbOu0OBYI4STAtG+d61hCahhAaZVkSxwmDQR9T11nM5oyGl0RhRKNRBwRCk2iaRhzHjK8mIAS/87vf5+MPP0JDx3Z9PvzkE45OT4jjGJlXs0Y0XadEoGk6y+WCeq2GBhweHRHGMbKU15UcGr7n4XvV83xwcIvlbIYQgqBeY7lakSVV68PHT5+w2YSkWRXCCCR5Xs0rsR0H43qOlK5r1y24SrIsq4IYWQUc1az3aqA8QJamSEBWo+PJs5w0y/4f/634WfVLNcHnb3d9RVEURVEURVEU5f/eP7igoCgKDNPANHSmkwk6AvKSNI7x7AbDixH/8//4hzS7O3zlG1+nVvfp9lpMJlfUajVc12WxXDAeX1HkJaZlY9kW7XaL5XJZ9TPXdDRNI4lj5vMZ8+kUw7QwdQ3TMjANk5deus18viLPMjQBSZyQpSlRFNFudxECTo6P2Kw3aIZBWeRV//3NGss06A76+L6HrulkWU6r1STwA7I0Icsy/FrA/s0dCpmxWYf0ez0++vAjeltbJElGUUpsyyKOItqdNvPlhjiJaTYCAs9FMwyKsuTLb38JaejkeUq70+bi9JTpeEIQ+MyuJizDDb3dfW7evovMcgzHYNDfZm//BvVWB90wefb0U4Th8vKDV3jttVeo+zbhcsrx8RGL5YI4rnbuHo8nPP7kGRfDIbu3brE16FPkWdXaoizRLOP6OYg4OTrl2bNnzBYLWt0B3/z+7zG/uuSTx4+xHZuDg1u4rk2j2WA2XzCfzRCiWnRPkpg4jri4OMP3AyzLodVqvugHHicJfr1Gs93h4L5H07PoNQ8wLZOizLE8m0ajhUCSRCHIktt3DkiSjMlkXC20OQ66Jtjd3SXcJIwXIbdu7dOq17gaX2LECd1ej52dHXRDJ00TFvMFeZ7T7w9oNhrYtkWSJmRJwvDslCiMKK6H5uZ5ies5NNpNEFX/8jRNkRKCIEATGtPpFIHAMC1u3b6NXfOJ4whZVgv7RVni2DbhJiTwfRqNBkIIdE0QxzGOZSHLEst2kHLF1s4eSZqzXq7pb/UJV6tql7qQ1SJfnjG8OCNKUpabTTWzQNNo9xqYTkCz3QIklnUdMuQZmlYt6FiGgTRNyjwnL6rFnbIsSNOU+WKOhuTy9ITDJyHNRhPXsnCvW9kUSUYYrjGMLlGcsNqEtNptet0ehmGQlwXRpoFm2pimwY1btwinS54dnZEkCd94+3VanQ5HR+foCObzGePZguPjMwiXfPF73+cv//yn3DnYx3QLdEsnSxO2d7cYDsdEaYrtObRNk1a7Q2/Qx3VtkjRFlCVGUVLzfURZLTyZho4e+HieR1mW1bl9vf03vh74qxs60SZiNpvS6XSglLRaVcC5Xq8Qmk6axGzCkFyW2JbN+PyU2o0dbt98wGQxrdoSxRFBEFS7l6UkiWPyLMO2bBqNOrZpXPfEL7FMi739fSbTCaZlYmg6Tz5+QhLF3Dy4gdA1lvMl48sLws0a3TQ4PDyk67ns3LlDUeQ0W23SOCGoBbieS3Dd5sgwdF56+S71oI5rW6w2SzrtFr2dPsPpnIuzM/67//Z/YD6b0dve5pW3vsjJ86eMFyuSeMlvvfUmb77+GrapURQxhl7S67VotxukScKPfzQGw8SvGUhZslqtWYcb2p0WpqHjOTa1Wo1up0PQqHM1uaJeq1XVFIaJF1TzOxqNRjWHIQz55ne/RRpGrFcrRsMhQa3G//pHf8y9l+7QbDZ44403oJScnJ6wt79PrVHDqfuESYzlWKRFjpCC0XjM1WjMzt4OSZJSCsnhsyMa9Sa25bJerXGu2/c4toWmget6GJqOZVpkRU4cRfzrP/kTjk9OGY3HeJ7L3Tu3aTabtFptHn7+VaQJruOgpSmX5+cslgva7Ta6brCzu8t8sSBLU7b7ffrdLloJvu8hyHAsjW67CWWB5zmkaU64iarh16Wk3++Brl0/Xy7NWoNOv0GaZZwcHXN8eMThf/lf8+3vfw/fsfj08RMWV0MyIegNBlWFgGMzvLyg0WixWq355MOP+Z3f+z22BgOyLGETRlimzZ27d9ENnTwv2IQbpssZhSgwbZNwteaX771PHCf85Cc/pdfrcfvuneqzRdeo1Woslgs002Bnewf9euFa03VM0yRLErIswXWqGTF5mtNs1gldj+n0inajhigLTNPk/v37XJ4PCcOIeqPO2ekpjmOzv7dHnCakcYK8bg3W6XZwHBcJWKZJFEVoQmCaBkVeMp9M2d/fZ+9gjzRNcBwby9LZLCNeffUhjufRaLf53ve/x7/+kz9iNlvR7Zi4to0fBNiWyWIacbI5otFssn/jJls7O8znC6ZCEtQaVXWHEPi+D1IyHo2o1wM67QesV0tkKYmikCSN8RyHbqfFoN/l+fMjtntdZu02v3znES+9+pB//I9+B8MysG2Ly/MLirIkzjI0w+LjDz9CliXNms9muUBmCeP5nCKvgvpmq4VjO9w5uEWn1eC1hy+znk+xHJdavUEYRhR5ia7rfPL0CT/4sz9lto558603yOKIk+dHNDpdvvvbv82g32c6m9DttvFcm8l4xCePH7O3t4/peNi2y2YTkucZlmnhmBY//dFfEjRqRFmK5zjMVguW6w03buyzXq5IkoQkSajVatTrVQvBJI7Jsowiz0FU80Xmsxn37h5w89Y+SZKg6xZC05ECEHo1l0cIkLBZb/jhX/wFi+tgN89zQGBZJo5TVYikSUIcxazDkPlihWlZeH41D8t1bRzLIgo3SK43hVxX4miadj3TpGQymXFyenE9Y6mkKKqh7nmeUxQllm2BlKRJimFaGGYVQCMgT1PSNAOtmlulaVpVHSP5q+HwCIqyqD6nrofJK4qiKIqiKIqi/H36BxcUaELj2dOnyLSg3Wyi1zRWqwWWVe3GnlxNWa4THrx5g3a/hW2bFGWBaRrEUUiSpgQ1n3v37pLlBWVRomkam/WG0XCIpunUa3Us06h6LBc5UkKWZdjNRtVSKKkWf4WQFHmK47gkwHq5qnYmGzplWWDoGrZpUEhB0GhSa9ZBVAsRruNWw2t1nVqtRq0WEIYbijzDD4IqrBAacbyhKAvGkytu3LrFK68+JIwihC7QNA3TMNAE2JZ+vZsvR5YSQ9P54P0P+MrXvoJuG8xm06plU1BjNp1QlCVpUfD2V79CFOX0twZs5jMKS2M5W9Bo1jEsnbPjc9ygx3/yB/8Brzy8S5ksGZ2e8NOf/IQ4zdjd22KzWtFpt5lcjZlcTdnZ2WPvxi0MTVJmBufnF5iOhetY6Jrg5z/7OZPpCqkZ3Lx1h3qzyenZGQY5O3u7uK5Lt9dD1yRBPSArC3TNoNVsEvguiILJJAUJeV7iuQaz6QzbNomTGE3TaTbr5EXBfDzmwx+/y969A9qDFlKWdLsddrZ3QJYcHR8hhERoOptNRJZmuK6HLAtqzSbLdMKf/emfkWkOt27fYnx1RZxk7O61aTaq+8iLDMM0qNWCaudsKZlejVguVnieSxRtuLwcMej3SbMCQTXTwnFtLDtF1zVs2yJPczAkm9WG9XqN0DQC36c0JF3fr3b/ZxmmoRNuIkZXV+zv30TXDBAamq5hGAaWbRNFIZISXbfwXJ9mu6DRamGUJau0JAgChicn3Lq5T+lYJPGGNAmZTa9IpE6JRJMAgn6vx3qzYTaZVC1tdB0hBPVagG5olEUVWiAlRZZf7/aOWC5XzBbVOd6otxj0+/Q6LVzHJs9Skijk/GLEdDlEFDmu7+EEPk5QY3I1Qdd1ovWqClTqdTrdDlmckOc5d156mYN7kjxLaXcafPT4Ce/+8hFGXhD4HrcfvkLQbDI9P2U5m9Lt9biaTGl3m9y6cQPT1NnE1YLwG7/1eU5PzqugJ8vIsgRdB13TkFKQ5WnV7ipLmc+q6h7XdUmzFCkEjm1jGgZpkrLZrLE9F4EgS6uF6yxLEUJQ5DlJGqNrOnEYsQlD4iRhMptiGhaXwyH5esHO/h6FLJEyIfA8TEOvWphdD8e1bQvDMGg06siiJInjaicw1WNuNhpVK6o0wzZNOq0mUDKbzDg5Pa0W5FyHVquNRFDIav+ubuhEecqTd9/ly29/kWa9ThyFFEXO3t4OjuNiCJ3R+Tl5kXPjzi02cczx8Qnv/OJ9kiTh29/5Dr2dHQqp8eMfuuzvVFVSnmPx5MOPePjG69i2RZpXu4YNXaPWafH2V7/OkyefsJhOyLOUT54dkqQJlgnNesArr9zn8nJIGIbYrgOyrOYubNb0uz2WqxX1RuNFkCiLnKurKw4PD1kvluzs7hJFMc1mi06vRylLkCWr9RrXddENnTCKqnPQ98iLnGazxc2bN5jOZxhznVwWPH76jAcP7vP+ex/Q7nTZrEOeP/uU117/HOOrK9CrXdEtIIpCqob7gsePP+GHf/6XmK6D0EwWy5BHHz7m859/g36/SxC4jMZDHNths1nj1/zrGR4BnW6XPMuJLiJ838dxbHRd0O01SdMY27RoBB5SShzbZLPZkKZZ1d6sUaeUoOl6NaNBaGwNtjAMk8Vihhf4fO3b30JH4/z0jO29bdAkN/dvMRoOeX50zGqxQtNhOp387+y9yZNk63ne9zvzfE7OlTVXV89953txCQIgwCEoQaTskOQFZdnWwhsuvLEj/F/ZoXDIJE1aJi1YAInhArjz3HONOefJzDNPXnx5G7RX9sp0qN+IXlRWVVdV5snvfN/7vM/z49HDhwR+h/c//JSTW7f41re/RVWXlKWMLCvb60jAojfrNQcHh1RNTbRaQwOj6xHLRcju3gH9nV1s20SSFa6vr9AMg2LbpL1xcoQsSyyXSxzHeeEgU1WNosjRDYPlfIECGJqK57qE4ZIsyZhN5vT7u0wmM8bjCW9/600sx6KqSmzHQlbA0AXAPQxDdnZ2cByX5TIEIEtScQ01tXgfFRXelmXR6XdYhyGyDLqukaQpru9zPRpxcvOU4+NjZqMRX376GbmVYuoqq+mc7ukpgecjyTKmbTEc7mK7Lo0kYzkuyRZ8fnZ2JtxDZYmmaXieJ+LPSpuyyNFrg05XiNzhKiTLcgLf56svv+L+K/fZOzjEbbfJ8oI42jAJQ+IkwfN9HE+8/r5r4nkujqlj7fYwFIUf/+LXGLbDcrUWDWhVoTcY8O1vfYvF9AoZWTgOkHn41SPiJKHVbaObJg9eew3La9HrtZAbiSjcoGg6hmFiOTYHjoNhKDRlThrHqIpMksQEnY4YeDB15BzWqxWFbjLc22W4PyTNM3RNZ5DE1BLcunmTLE1Jk4TxaMxwd4gky0wnYzzXRVEVppMJUlkyG89omyYGEreOD1E0FVk1cDyPsihpGglZlog2EVmSoqoqD+6cstmsybOUZ8/OCFptev0OnW4HVVGJ1mumkwkff/o5f/vLj3n1jbf4zve+Q7ftUhcZRZKgKFDkCYYucbR/gBcEqKqKoavkRcp4NGEyndPrDaCSePjwEUVa8NO/+xnX0xl/9Md/xPXjL/n86zPe+cE/4lu//SaOrVFFIe/99f/OZ4/OaJ+ccHrzFMO0sW0TqpooTvB8D02WePb8jMvrEVVVQt2QxDFJIhwj4Spks9kQxSmnt+9g6sqLa225WNDp9UCWBFtpKz5sNmt01SDJUqqyIopjFFlhNJ4Qrlbb96WKqmnUlViXAeqqpigFx6VpahRFRZIlAX5vGqIoRrcsDE2DLbtkvV5T1Q2244j7fxKzWCz/b7FatWCcbPkm33xGliQaeME2gUa4Vv7e+eE3X/0bp4kEW4bQS2HlZb2sl/WyXtbLelkv62W9rP8n9Q9OKBDQ1oof/eg/4JoOP/xP/hF5LibMTd3gejTG9H36ez3W0QpJ8khikYPuBx5Iovm62azJ0pydnSFZnrPebOh2uiIupappypp2u0MUb4jjFF03CIIWm82KZBMhITFfLKiqmv3DIzzPJ0kSBr0+ZV6wWi5J4khAjA2TvcN9yroSkQFZhqwoZHmGpunESYptWxRFSZ5lqLLMOgypq4rVbEm718VrBbiey2w+Y7FYELQDAeE0DNpBwOjqmtHFBZ+8/z5FUeH5Hl67RdnUuKbJSlaYTyfcun2H5aLPbDLhlVceECcxq+UZ6WaO2tis5ym/+sUveHY+QtEcDg5v8F//N3/K6Y1DxlfP+OyTL3n09SO8Vpdbe7sYpsLjp09wLItwsaRGIs1zFtMJO8MBaZ4zGk159Y1XKYsEWYaqqpFUjXZvwM7+AUEr4PD4CEuTmE4mdHodFBqmo2uWi5CiLAmCNjQ1q/USTZMpigLX91EVDUVRaBqIopjlconredBINHnBKgxJi4xuR+R5f3NQHV1fiix5RaEoCtI0wbItJElitVpt3QA5FTJ5CUd3TnFcn9FkRKvdYbCzQ5ZE1JVojDuuQ1FWwgEgy4TrNWkcowA0Da5tc/bsGU+eXnDj5i1anTZN0+A6DmmWkqewiTY0zdY1o6gYuk65hYhqmgJ5Ka6dpuTpkydESYrntVhMZ7TabVquT5am0KjUVU0tyZRVTRbHpOsY1/eQmoI8rjEMk8nFGU+ePMbzfSQqbEMXIlfe0GwzupFkijyHqhIMAsRko6KqIh4ia1AVmTzLWcxmxFHMOtrgeR57h/u88saruI6DpogYpSxLmM/GZFnGYhEym4VEa/H/VmWFY9lkeYHrudiWiXswpMgzFmHEYr1i2PXxHZfpdES0XiHJCpsoRJFkvv297yLXDetFiKponB4fsemKmJtW2ydclGzimEePHzEc7rC3t4/v+pRb2Ct1hSLDcjHDcV1cx6YuK1qBB7LPZh1RlgWqKUREz3UpyoKiyJFhG60ib+OJLNQg2Oacl9A0bFZrirxiMR8xm0x4enFOI4GqSPR7O9x/7TXUSqxFiq7jtls4roeqbbPOqwpVFZOkVVUjIREnyRbYbFAU+YuYj7IQa14rcCnLgudPzoiTBN91aZBQNANFM/D9NrUsk2U5ZVHT8gIGvR7z6RRZV0mSmH5/QLvdIolT/uov/xKqkntvPBDxOpMJuqry1ltvcHp6g9s3bzFfLpEUjT/6ox/SbnlcX49YLhfsdrs0kkyeF9R1gyRLyDLIcoPvu9y8fYcnX33N1eUFlmnzve9+l26nw/RqzGg8QjdFtIljmchSC89zaXe71FWNpus0gCzB+OqK9XrFYrmk2+lw784dQCJJYo5vHNFqd1hvNnz11Vf4vo9pmGRZymBngKapPH32DNOy2Ds6IEkTNBnu3bvLKgx5mqZcjaa4rsdgMEDakbl//z47e7t4nsPZxTmu65GXFdrW7bNcLNmEG4a7e/zO7/4OH33yKb9671fcfOsN4SipSpIoosgyNEVB11Q0XUOqQZUVDFVnNpnhuu6L11/XVaCk3ekTbzYkWUYaR8g06JqKbTuomsZ6s0ZRNaDBcWw0Q2e5XKEUOVEcYdgW19fXqLKM4ehcX18QtFvogcmDN17j/muv8dFHH/He+7/mi88fMp3OOTmCP/rnf8LdO6csl1OSeI0kS5imQVPV1DUkUUyeZWRJymg0Is9zNE3jZz/9BX7Q5g/+8Pfp9ro4rkOaJDR1je8HPJxOyKtiC1ZfoqhifV4slgR+gKZp1I1CVZX0+uJvX69XdHs9+n0RMzYY7OBYDkt1hWkaVFWF77kURU6N4COokoKmqARBQIOY6BaRYLJ4X0UFEuB5HsVW4MuyDEPTOF+FBIGPuQXSe5pOmmWE4QJNlXlw7w6WppAnCWkc0+51aWRYbAWr/qBPVpQ0UYwsK0iScDEKkSvj8OCALE3xgwDX80jiGNu2ybOMxXQqhhtooGpoqppOt83zs3Puv/KArEyplzM2cQwIsHur3UJTVUbXl0xGY3zHpMgT7r71Gp/+8pf8+Ec/YhrnmE5CuI5wHBff9whaAY7n0Gnd4d/92Z9zeHhInCQ0ksTJzZtsog2u7/LgtVdYhCvWqyXJJqa/M2AZbhhfjzg5PkBVFaJNyMXZc+q6RtUNDNNkvV5RlDWeF9But7FMk16vR7K3Q15VKGlKHEeCV6OpGIbGarlkvV7jui6LxZKyKqmqkjhJyfMM23H59c9/jW053H3lVR59/jl/9Rd/zeGtE7q9Hjs7QzRNDCxcXV7iuR5pkgKgaiqO45AmGaPrOUWp4AYtyko0p+MkI2h3CVptjo4Oee3VV9gf9FiFc+JVSK/fxXUtyjznlz//O375f/yCN3/rXU7v3KDT9tFUDccySRwLz3MY9Afcv3+Lj97/mA9+9UuaqubDDz/CtA1+8Mf/lFdefUC341OWGaPVmm/97u/x7h8H2L6N59goSKyWC8bjKa3AY7Czw/T6mo7vcfP0lH63zfnTZ3z26efMCCnLiuMHh3i+xzKKePWN16mLDE2SaOqKZ8+fsX94iGnZaLoGTYOu60wmI9rtHuv1mtlshm05ZGmO49pEUYTjusLdpuskaYLv+Szmc549O2O53HBy65g0TWi3O9iWxXKxoKlqLi+v2Dk8ZthrI1OxWi75+c/fw/Ra3H31VSxL5/rqEkWShagbrkizhKYsMTSVq6sZkqIRxRtagb+NBQXHcymLgs16LcRT0xT3zLohzTNACCGyotDUNXVT8/DRY1arNaqq0NRbeDoNkiQLJ1NekBcFhmXhea7Ym4chaZqhSAqWZYg90DJENTRarYAsTUmSRAzzyDJFWTGaTIBGOD/K8oX7UEI4OiVZfsFHAWhq4SQEAXqXv4HA04jvVZQXIkpRFsiyIn5umr54/DfCyfY7/97jL8SSLQ+laZrfqCfb+vtQ+RcfN7/5vV7Wy3pZL+tlvayX9bJe1n989Q9OKNA0FT9oUWsG55MZ//bP/ldOjnb53u98G03ReP+DT3jr3XcwLYO6rpAl8PwAyzQwDJ3lcsHF2QWKIiCxVVltD47i4LBYLqnLCiQ4vnEMSGiqRuAHKIpKVTZ4rs+zp0+5HI3Z3dtnsVyiRzGO47BarxhfjojXEf3BgMHuLmVdC7t+LWKT5O3EYBqnBLttev0BSSKAtJqqEkcRaZKxGE+p8oL+oM9sOmY0uhLRJ9vJLSSYzRekcUS82TCfLdg7PCTotHFcEV+wWMzRdQ3X9ShzMTW1f7BPuFjwq1/8irwsGewN0Q2NPE958tUXvP/+p6h2m3/xJ/+U3/nBdzGMhquzh8zHV8ymczTLodsfoJkmcbxmOrnk5PCYo+NjruefcHx6Sq/XQlFkFuGCvaN9dnaHqDKE0zF5mmKYLpKsUgH9fo9WK0CqC/b395AkWM6mAkb57AzTsrhxKtPrdTB1iyja0AD9fp+6alBVjflsRt3UlFVNWZR0Ol0quyJcLunv75M3BcliQytosVjMCZcLFEni9MYNVuGaKEkY7AzxXJ92UFBUBbIkszvc57e/+9ugmeiaSrcjpgyLImOzXuFYFpfnF2iGwWAwQDd0ZEmmKgo2mw2rZUi312G1WjGeLLj14HXu3LuJYxk0dYWmySA11FWFbdms12KiU9N1DNMQzbe6ZhMumIzHZElOb9AjCFqU1YLZbIqqCNaFoeuYpkGSJFTbKIMsyZhOZpRNA9vs+qvrkBIZS1dYLISwIg6NMr7rs7ia4PotaqmkyHLKqsRxLOqqYj6bUdYVrusiKYqIWLItDMPA9310XRegZRpxWN9sCOfzbTxOg2VZ6KaNbtosVxHzcIXjucxGgrEgoM0RhqGjSFBXFY7tsI5S4jQiiRZUisp0dsViPKKSFWRNZr/X4/7RsXBWaCZfffwpd24c0Oq1KZsG17dRNZl1tOHG6U0cx2a1WlGWObKs4NkO69WSoip4cP8OpuOzWi7oBg6257OJYwxDZ7VaI0uIg3JVUpUllmlBA37QIstTyrqBbSxEmueEYUi8ifnko0+ZTKdMpzNUVWbv6JA7t27TlDn9nQG1JA7hdVHSa7dgG6NlSRJ1U6MoMtX2Z4JEVVXCDhO9VgAAIABJREFUiVLkWJYFEkRxzPXlFdcXF1xcniPVNbqm0esPOLlxQqvTJVyvkWSV9WpNp9NmMZ4SRSkoGlG44vnTpzjWXQxFwvc8hsNdxuMJF5dX7B7uc/PGDVBEFvk62qBrGq3Apcgyri7OODg6om4gTgWwuT/oMdzdwdA1GoSwVJYCsJxlOUiQxBk0NQdHBxyfHHL79m38wEeiYdrpUlUVUbQmzzOCQFxnyrapswyXIrKjqpnPFixnc86vLnA9D9uyhNBSC8D8YrMgiiJ03aAdtGm1fSGmZSlFWfD144fkmWhqS7LMT37yU/Jwxb/81/8FX375Bd12B9OxWS2WsLfHnVfvsghDZE2m0+ti2iZZlqPpOsvFHM/1oJY4P7/gn/zwDzk/P+PDX/6Sd99+m3/5r/5zVFWiKFKWizlxHFMWNbPxBFVVCNodwkVIU0Ge5dvcf2fLvZnR7rRFIwkJVVVpd3sUaYIiS5imha7phMslTV3jDPuomkGa5VQVFEXJYDhEQma1WGA7NppuIasKSRxzdXGJZT9muLvHweE+uzdu8HtxiWmY7O7tMr0e8esf/5jl6JLWToeGms06Zr0J2d87wnEcNFnj/V9/wP/2N3/DznCHVqvF2fkl3/7OdxjsdNlEEaap4zgOTVOTJglpnosItW0jrdVuUxQ5cRQx3BlS1zXxdird81xW4YLFYoEkS6iaQVnV+K0WDQ2mbrC/N6TV8imKnCxLMU2TPE15770PKUvYPzliZ29ItJmxmM/oDwb4fkA+EfFu3V4PWVGxLZvZbEq/P6DVam9dDjVNI1HToOkqVZHz1eefIjU1tq1Bk+N4PSzd5Pr6irv37rF3sI8kSdiuR5KlZHmOqqp4vo8iy7zx5ptUpVgDbdt+0ShMspQsEUDysshpqlKsuVvQ9WQy4+p6hCRLzGZTAXY2bCxDZzQZ0/J9pKrG90Rk2sNHj8jTjNFsyXi5oZAVksUS2/Hwg4BOu41tGahKQ9sxOL19yre/+32++voL9o8OaLXaIDf0ez2xRlsmttFjrix45913mM+XHB2diP1MHHL2/AlFUfLmm29v431K4jTheDDENExmsxlN07BYLFiGK1brDZIisVjM2dsdsgqX+JbL1fNLUGWqpsb3fAYdITYlWwi6qqnIpsHr777LoB9QNTWT6ZQHr75FWeYkaQaSTJSlLBdLTMNivYm2josASYbVJmH/8JjjGzfYPxSulzja8I3YeHLjlHZvgC43fP3F5wyHfY6Oj6iqinC1QlUUjk/u8cXqc9ZRzuh6RrhcsL+/R5wWBK0eQatDWuRIisTbv/UOg/6A/+Hf/Bma43F8ckK308FSJZqyxNR0ZE1Hcz3cwAUqxuMRhqqSbmLRrPfb5HlOuN68YBQtlyum0zmyZmDZAe1um95On6osOTi9gWMZVKrE+fNzZFmiO9hBNy0kGpJog2FaZEnKZhNjWimyqtLt9+l1unz5xVe0Ox0sy6TV7mDbFmmakKaCOeI6Lppu8OD+MZ1BwDpao6oistBxHQzDxHRsMUSgKSRxwng85eTWHdqDHvsHu5RFDlUf17ZJooiW6yPLEr22x3s/+xmbOObOK6/R8hwO93bRdJUkjSmLjKos2TgmkqwiqxqWveVdFRlJlpOXNXVd0gpa1HXN3nAX3/NopBpN08nSjPlijmkYtIIW0HBxOcJxPYa7Oy/4OqZh4fsuRZrx9OkZkq5zeLSP41ikccLZs2eswhDdsNg7OETTFPJ0zXoVkkYpZS3jej5yUxEuFxiOjd/qkKUpjmuTRjHrdYJmCt6aaWhURfkCpm57Aav1iqoomEynDHo90jTl8vKKp8/OMW2bk5MTmromTRPKqmITbTBUhZPjA5qqYrPe0OoNePz4CaPRmNUy5OhoH1mGZbhid2eApOlcX41wbIt+r8d8Pufh4yeYrsdkPKEqcxzbQjeM7T7UYrPZgCYcxXWaUdY1VV3hWBauY+MHAYjkLxRFxPTpug6yGNZxbIfJZMr1aAzNN/wUSTgoJXE/FyKG9MIRoqnqVsAQsZlN3ZAXQnhWFPkF9L2u6hfuk7qqSLPs/5Pz7Mt6WS/rZb2sl/WyXtb/X+sfnFBQVTWObeN5LpvVhtFYAFH3dnfptEWsSb/t0Qk8VEPDsHQsSzQHNps1RZmzXq8Zj6e02y38oGa9WXP2/Ixer0fTNDw/O+Po5AhN1zF1E5kc13FwbJvNasWjrx/x8cefEHQ7yIrCk6fPaAUBkixGcXZ2hxhHBp7vk2QJsqKChMgelhrCxZK8KDBNk6IsyIuUOBbQWU1Rmc0XqJpObzCg226RloJ9kOU5J0fHXI/HSIqC7wd4fkArCNAUjcHOHoqicXh8hGkbrMKQ+XxOuc1QNwydPMuobJtXXr3Pj/5mzGC4x6uvvUKWRHz8wft8/MmXBINj/vWf/ilvvXmP6fUZ06sQqS5ZrVakeYGu67Q6LSFaKDKOabFYrEBW2T/cZ29/CLVo7NmWxe5wl6osiaKNaGDYNpLdwnR99o8OODnep8pTqEtUWSKNYvI0FdEojcSdu3c5PDigKHPmsxlFUdEgmqJ5XtButakRDRXdMFBUjSRNWC5DdMvE0DWSLMZ3XCzTJNoKQ51uh7ysKMoKy7KxbRsaiKWYbJOhqgqqInPr5JAvHz5BblrsDHtIUoOpqbi7Q8aTMaZp4HkBpmURJzHz6YymrtANHbtlM9gZIKsqqungd9qUZcZyGWM7FpKk4DgOm/WaOIkFrLvdQTc0KHLCaIOmatRFhakbBK0Oluui6AaqYYlmqGlu3QffHIhUFFWhqhqSLMNwHFq2haFrxGlKuFwymS/xA5dVuKJp2MYCKFiWg1yNRXRIuMZ1PYb9HrZtEM7nTMbTF8+VpMjYtomuqxi6RlVWlEXBZDQn2oJo0zTHskzqsqJpoCyF0OD7PrKqcnLzFNOy0TUVRdVBkvH9gDjeUNIQRxs0TSXZunA0RefkaB9bUTna3cXpdIjTDFuTsSxLNPUcj6aG6+ePKOuSWpbp9QYs05TD/X2yLEWSJNbrNZ7fYjabM768QmpKhns7WKZGb9Dn8y8f8tWnn/HaK7exvIDVQriE2q0WRZ5TFhJBO0BRNHGtGRplUSBJEqauM59MkWUF07R49vgZlm7w9ltvo1riIJ1mGevFEoVGgM+LjDTL6A16IuKsrGiamiRN0HWNqqpJkgSaBkMzWK/XrMM1VVVxcXnJ9fUFWZwSzkPu3L/Ha6+9ieO4JFnO8dEB6/WKcLWmNxiQJCLT23Fd6rJEkiUkRaYoC+6+cp+g5SOrMq12m8l0wnqzwXZsMXWoyMTxN3wWGdNQiaI163DB8eERRZ4SxQkAjVNgWwaaJgQN27ZfcFiKokDTNJpaNAqqqhIA8fkcQ1ep62I72FjSarXY2RlgGBpN0xBFGzrdDmkSYxoGWZqxCkO++ORTOu02O/0+RVniOg6e4zCdLxiPxuiqAMvOZgIwn8SxiChbhmRZQW8wQFVVTMNks4lokCjKgqoocF2XLz77jNffeJO93V2ODg/J84xer7dlhWxIEjElXlUiKz0rct7/4EP6/S6KLPHrX/6ag709/vAP/4DPPvuUdkcA7mVZQpJVxpMp8/FM8DvcgLqquTi/YGdXNMkvLy9E0z1oU1U1SBKGYaBsM8+TLCfPUqazBTIg1SVOy+P582ckUUIpSfhBG1lSkRSF5WxBFidcXV1xeuuUg709nj95wmIuGBnPnj7Bslx0x8MwHTS5RkqWSOmSd995jel4yMXlOdezGfN1xGsP7nO4f0CSJOR5xvzzL0iyCknRUVSVo5MjXnn1Hlkhcv5FfNSabreLLMviPqUbovkvSRi6LkDgpoEkS9BIWJaJoihE0YY8y5BliSRO0PSKNEmQFYWr6xFXZ+ccnhzSNBWrMKLdbtMKAs6ePeNqNOE//Wf/GY7nsAgXlFWFHwQ4roOqKuwMd8gy0VQuy5xluGCxXJLnBVmWUdc1hmGwWq+xbRvPd5ERrBDh8NGpqoq6TjEMg6Mbp9x9cF+wiqKU6XhGf9hnE21QNU3sByxTNMfGY5qm4fr6mqOjI5qopiorsjRltQypSiGmKIqYRB70esznCx4+esTt26f4vsvZ8zM+u/ycTqdHlKWsux028zm2a1GUFdPJlOvLK9ZRBLoGZUNdQ7fbwzBMgsBnZ9Cj7Vq893d/R/fwiFUcso7WuJ6DLEOrFUBT0VRg6Tqm6ZGnGXGSEsVrDEMhSSJG1yPBEtI0xuNrLNsRYp1hUuYFkrEVtcqQ8XgsJqVlmcD36bVb7O7t8uWXX/LpJ58xHk259/oDHNfm4OCANE7YrCN293aZL+ZUdcUrrz/AazmsNxFxlmF7PrppcvX0GqgxTAtJVjm9dZsszTAdh1ansxUsUx59/QTLdmn32uhbV1VVixgdWVEJWi00XefycoRtW+zs9CmLgvPzcxzLwOl1ybMxSZGhGxYXl9fs7+3w+PFzTMPg5HSfnd1D1qslVV0QZSlHt0757/77/5YnT59xdXFNttlQGhoXz8+o6wq/5ROGC66uLsiKjPPrEadHN+i22i8YBWmSUFUVZdNQ1TWu63D7/l2yT79g7zBgMBxQVoVwYGkqtmmwyjKKouTWnVvkZY6h64TLkKqsGO7scvbsjOV0hWW5tLptZFlmtVrR6bQpi0LsXTabrZAiptrDxZLR5QjbtHA8izRNUWQRi6g5KhLwySefcOfuPWzboixLyrKiP9zBcF2QQJEa1psNpqaLIZjpFNOw8TtdiqKiKBokFDRNoT/oE65XdHsdZFlB03RkIE1T5ouQ0WxBmhaYuoYsS6R5QdDubJllDpLUkGYZkiRTVIXgS6gqjuMiyxKaLlyrvu9SFiWr5ZLNakW300FWZC7OzyiKmuGNY/r9PpQZ4WKBZTscn5wwmU5okDBNnclkzPOLS2bTMTIyluNRj6ZQZriWwdBvISsK/X4fVVHwHIdur6FuIC9yZBls16Gqa6qqIdpElHlBO3CxTSEcGprK7nBIp9Wl1Wlh2jbRei324PGa7377bQa9LrIiE87nTCdzhgeHjEdTzEODg9/+Dp6j8+D+LS4vJ0xnUyRV4XB/j6aq6Pe7VHnB22+8ys7hERfXM37xs58yCFwODvaRpQbNtJheT+jfvMGf/flfYTeAYXD2+BFvvf6AnZ0eb7z1JpPZHFXT8DwX3/MIgjZlXfPo4SNOT085Oz/nyZOnuI6H53kYpsn/9D/+Gw76AT/4gx/QqCpVo/L+x5/R8lwO9obESUJZlPhBwGw64/1ffcCNk2N6gx6mbVNWQoyP1is83wNJYjydYloWsiSRpUK8Pb+4JIkjFF3DNC06rYD1ekOepPjtFq7nbp0XEnVVYlvCYbNcLOm02+iGuL/VTcP19RVPnj574dqQZFnEKH7jhJQFZL4ohCu1LEts26KqaqqqenH+bZpG7JmahiiOxICbLKOoIkovzXKuRyOauv4NwP0bFsvf+1iSpO1jwt3yf/GG/L04L2n79zVbYeqbB6uqegl/f1kv62W9rJf1sv4jr39wQkEcRxRFwY3jQ86enVM3NW+98w7n5+d89OGH7O/tslktyTsBpu5DlPHJh5+h2CZuy8ewDHb3djk9vUld15RlQZoIUGGv22W1CvFffw1FkSnyjNl0jKqqfP25mPIMlyuePDnDabUJOl0UTWFnOGA+n4sGw2CHOEkoipLL0TWdTgtV15FS6QWHwHEcLCQ0RVi+i+0EqyIreL4vGtYSrMIQZBnb0rFcm8vzKz741QcMDw8Y7u6BJJOlCb1eD8Mw+PLzr5lMrzk+PUaRJVRNZjAY0Op0yLOcpqwpqpLZbEZR5Ozs73J0dIihwqOnj/nFT39BJTn8yb/6L7l7ssfDj99HVWVkGp49fUacJFS1iMuJokgALg0DVdFJ4pyqrvBsh8nlpQB7mjqubZNnyTcRtBi6wauvvUZpuhzfOGV3p09VpKRVuvU+12RpgmHoaJqGaVkURcV4MiVLE5aLhWg61jVZkYvnzPPYRBumkxmu4yIrCoqq0m63WcyX2LaNYZmURcFyuUTTNBzHpd8fUOQ5lm2R5znz2ZyqLFmv1ziOg66JPOwojej1W8hSTRytqeuSIok5PDrk7t076JrG1cU11+MRw/192t0OjmWxWq1JkpTlakVVi+gPRSqhLEXjoShQZZk4ipnPFkiyLCIYLBNLVzh7/JhfffAx3cEB0WaNbRnsHuxR1zW+5+I5NlXTkKYxm82asixFzIRuIMuxgMJuxGQgQF1XYoo7z7i8vOI4MAmvl5RVjaaIOBtF0TE1A9v1kBuINxFLqYI6IEvzF3nnDWAZBpYp/oXhktH1CE0zRJa+LDLLHcdhtVpTbLONLctif3+PTrfDoXbEdLZA1w1826IscmHTV2TKykBVZFzXJc8zFN1AVmR0xRTA0rKkSDPiOEWVpe11kqM0DZKk0Ot3yfOE6egax7E5f/acq9E1Ld8lKzJooNfvU5YVi2WIJCvcvn2H9WrBdDTCdnzu3X+FH/9owl//+5+QxymKqbO3d8ByuUZCRlVFNEUcb0iShMuzp+R5Rn8wINlEArZaVtieR6/b5u7NUxRdp5YbTNMmK0rK4Q6aqpAXOXEc47nb5sR2oj3eQlXjzYYwXCAjPhfFMRISjiOifUaTEY8ffcX3vv1dfvD93yMrC8bjMZKqsNPZwbJtEcWwBTIPh0PquiJJEwzHZDafomoGnbZPaoimRqvV4vmz50LAoUbegjPD1YownOOYFqqmk9cFZVHy9Mkz5AoObhzhug6u66JoGs32d14sZts4GZW6rpEAwzDI85w0TbFtG9uy0DWN2WRC2wlQVYU43nDr1g2RVb3NZo+TCL/wt0wSmdlsRp7l3Lx9S8Dlt9PXhq4zn81YrVYcHh0RzuacP33GJorp7fSp64YszbFMi6ePn7EJ19x7cF9EtYxGqKrE7fu3sByTg8MDxldXBL7H7/z+Dzi9eRPN0Lm6umK1CgUgWpHRNF3k6Gsas+mM4xvHVHnB//IXf0mS5vzwn/xjluGS2/fu0Om0mYxGQiSRFbp9A8O0MUyDg6Mj8jynKAo8zyXPchTPR/6GwbptqKZpSpymLGYzVFUIoHGccH52xgfvvYfjOdx79Rb2sIMi66CIZryi6Pziy/dQZJkHD+6xt3/AZ598zk9//BPe+a1v4QUd4iQiLXJ8QyXLVnz4xUc4jo0sS3RaHWzb5OT0mDd/+1sUmoHWSBRZRllXlHVJnKbivlGUqJrG2w/u0275LJZTTNenKmsmozH7+wckSYZlmqyWIUma4HqOuFdaFsPhkHAxx3E9dgYDRlfXLJcLrq8uOb11i7Is8bb588+fn6MqCqZrMQ8XTJcz4QyQFc7PLvj6y4dIskKr28UPXIoyx/MdNusQTVPxfJeyqlBVnXSbia8oCp22aJT6vv+CCVKVFUWRY5ke89kM3TBJoojZbM7h0SFfffkV9x48QNUNZvM5eZYxvh6jGxb9nQGqqtM0AmSv6xqL5YIsz/F9H8uyKIoCWVGQAEmWaXVaxJu1WAM2EZ4v3kvDnR1+/t4vGfS7nJwcCWi15RElOVkUkZc1WVUTTZcgLVkuV3z0wceMr6cirx8JTVNwfR/P8+j3+9iWyXR0zfOzS97+we/y9OljVuGcVrtDEHj4nsujR49Yb9bcvX2H5TIk2mzY2z8kS7MX+6u6quj1hPuvKApkhLhV1TWbTUQYhlxdX9NptwmCgDQV072DQR9FVVBVhXarTRJl3Lx7m9294XY6uGEZLiiLijzPMUwLRZGxbYckiTFMk6qs6feFILNYLjANk7KqUTWNzSYScVKmuLdEcUySJgz3djm5cYKqKmxWS7IsYz5fYNs27U6bLM1ZhSE7gz6qpvD44dcoqkIUR0jUeFnG1eWEBpug06Oe5eR5ySoMieOY0WhGnGTcunMbVVNZhSHZtnn/4JU7RPMp/+5HP+HB268znU+RkNmXhJCrqTqaquFbMetVhGO5NA3kuXBkKVtHkKqqJHmOboihDiHC1khNjSw1XF9eMNzbo6ob9g4OME0TrVKwbZtwucLxAnTd5OzZc1TNotPuYLs2cRwhqzKWZRLFEUWev2Dt6IbGjeMT1ssV09mc1996k5qaxTJE0zQR4VOUNFXNbDqnulmTpqlwTG429Dp9gm6bvCxYr0LizQbf86irCl3TmU2mRFHE4eEhxzdvstxk5GmBLAvYs6woWKZJVeZM10vWUcJksSZKSoqyQtF0qCArKqYTMXBydHKMpWvU9Qov8IEGQzeo6xrLFADqoihFpJ8ss1jPQRbxRnVd8vjrp1S1xMHpDVq+jyZBI0t4roPjuORFgaoLF8B8ETJbxhSVjNca0NQlVVkJuLassnt4xOHJCXlRsF4u8X2fXr+HpgsXclmW1E1NVeRE65h1nJAXJbZt0+12oa5ZrkIWsw3nTy8Y7O3huhYNEk3dEAQ+slyTJTENHeIkZRMnYk/SwCuvvYaqa2wWc+oqEXyaKMELxJlkd1/n4uw5x4e79PoDPvz0C5oi5XvfeZuyLvn5f/hbwnDND3/4BzSyRlXL6IqFLmsc9AO84SFNmdNq+WiqKoYUJOGe1TQVx3Wom4Y0SlBlBVVR6bTbKLJCv9ejATZxjucHPHjlAb1eH1k3QFZZRwmDfg9NlfHyHFVRURSVIi94863X8TyPdqeD43soskq33ebpkycc7O/RagVYjrOFjsNyGXJ5ecndO7fFntOyaBq275tr1EZmsDvE8mx0XaMsSzRVOCKqqiIMV+iqStAK0HWNOEmYzWYveDjq1vVwfnbO/v4eiia4QqZpkcQxTd0gSxLtdptVGJKXgmMW+CLetqxqmgaen52xf7CPIosILbaNe3HmCLfOO5Usy3C2DJc4imAbqeXYDg0NnuuSpqngjNUNRVkKwHscvYC5L8OQ9XqFpmnkecGzp8+pG8EhMQwDVVO3UaVCzJjNRFRiWZaoskK706JuGlRNxCCWRUkcJ9t1eE2y2WC7jmD32DZVVTGbzXj/g49gG5AlhAlJ7EPrhoYGTRXPP9v9UF3X28gwEaslSRKqKpysdVWT55nYW0syVV0jSRKbjdi/v6yX9bJe1st6WS/r/139gxMKkMC2LW6f3uDv/vbnaJrC66/fQ6oLFtMZaZLy9PkZ/eGAqirwXR/FMujv9ClqMTlumCaSBKtwyWaz4fLiitu3bnH27AnzxZw79+6xDkMkKpI4hgb+/M/+Ast0+P73v8+7v/UtSqCWQFGh0+3QabcRdleF8WiCIisMdgacnByzWMxBliiLnDRJcRxX5Jtv4XCKrFCV9XafJ6GoGptozXK1oq5rBoMBmqxyfXnJdLrkzXffpUGi3jbLi7LA9TyOT485vXWK1/Y5e/4MSYKdnV00TSNLU6q6ZD6biA0xMjdu3sC3DD7/8CP+53/750xXGX/yX/1zbt3eZXL1lEFPwH8vLi7xWy16gwHuMiTLc1arENu26HV2mE9nbJKMLEspyxrPD1A0hTzPKcuSPM8xTZMsL1ivC05uHPPs8ppoMebxYsS9O7cp84KmrsSUaJ7TabUwTBMjz3n08GvefPMtMS0qi4zWb5qlWZWxXq0o84LNeoNjO5iWiaFpZGnGdDyhLircdkCcJFA3dNsdHEc0Tk3TxLJtMaFVl9iOjWEY6IaBrus0dU270yXcrEnTFN90sTyHMi/56quvONjfZ7i7y3y+xLJtVEkWkMs4psgz4jgiz0uSJGUwGGCbFkkiwIO2ZVGVJYvZjKqusC0Tx7ZQZZksinj09des44Jdy2IVr9k/PcUyVOS64umjxwTtDjQid7fX66OaKr4fIEviWqvqBj9JkSUZ17bIkpisrNA0hfFoxJ3DBxRPLqmKikZTRHPMMNFNi7IsqMocTZNRZRkVGU0R04CyorBYLDAMHdsyUVXRyAqCFkVRgSyh6xpFltNsFSJFken2unieh+t56JouJnapybMUGtEo+eY9ZBgGTSPy9iUa5KYmTzIiScZQdOSqQqYhjTeYjkOaxCiyS9Bq0dQNpVIyGOzguR7xOuSLjz6m3QuYTSfImkZZFjRAHMWcX1ywO9zjq68fUpcpDbuEH32E5fjEWYLT3ePrJ7/CUhQGrZ7IrW4E7HE6W3D2/IwvPvuU48M9btw4od1ps7Ozx3w+oywqfD/g4tkZo/EIwxYgXsv1MAwLw9Co64qg1ULXddIk3ja+MtStFT/LRLPy6uKaZBPR7XXRTR3btHn+9Cmm6/Dg/n2GgwF37t7D8X2S6Yy9/QPcLQQ7XK/ZRBGdTpuqLAnDUDQm53N0QyPLMvLsN9Bl17bE9HJVkRclSZrS6/VFE6+uKYsKxRMHLtu2yLOCV159lW6n+yLfWlVV4XDRVCRJodvtslqGIp5LUcjzTMQA1LXIz9c0VFWl2L42eV5gWxZBEGDZOnlpEUcxRSmcCXkhGgLr1QpVUqiQqEqRJT26uhYNl/Wa5WJKfzikyHMef/EIaLj54C66oaMoipjWzMQk6f2799BMg6qusAyd/b1dVLlhNBmhSCrX1yNOb92kairmiznDvSHD4YAoWrFehygSBEGboN1hFW7IsgzT1Pni8VMuL65597e+BU3N7Tu36Q36hKslaSoaPsuFEFFcz2Vvf4+8KECqaeqY54/P6LT6+N0e8+WcJEvodNokSUy4mENTE4YLur0elQSKoWO4NleLJfl4xO3v3aV1b8DqcsVyvcTb9ZlN5pRFxQ/+4Pv4WwfefLXiu7//e9y5fxdVNzAznyTe0CAzGc/59z/6CVVZUNcF/Vab/b0Dbt69RVoVSIpGmqQEQUBVFeiGwVvvvMMmTolXIVVZIlFj2wZRItw3TVWSRBntVof5fAF1Q7TeYNoW3W4XVdOYTGc0tYB267poxmRZLr5eUvA9cb8ZjScslkta3Ta7OztcXl0ymU65cXxCp9O/vroIAAAgAElEQVQhXKz48quHRGmO7XoEgUuaxjQ0KLKCHwS0WwGyojCdTinyUjQcJAnbsmloBIumEPcayzDpdLtomkpVCodgXdcYjsPO7i6e53JyekqSZTSZWI89x8F2XVzXI81zJEWBBhzHFdPgZUngB+R5RhInRHXMIgzxPZdOt0O4mNFEEpdXl+z0B1DXjEZjFosl15fX3L1zB1mWOT09ZWfvgKDTJ92CpS/PLyjSnLquuHF6k8lkypePnlNVQqjoDYa0ghb9bpu272GbOh/+7GfsHR5iWTrz+QzXE06G8XjMZDRCVyQoCyaTCXXdYFs2V1dXpGlKUeSE4YInT56wt7dLlMY4tvOC19Igsbe/z2g0Ync4pN/vE8cx49EYQzeQZZksy0jiiDzPcF2Hfq+PrshijdkKZY0KumkilyVpmmDbFpqmMplMuH//HrKikGYphwcHKIqCY9usViFJkmzdID6armM1DZv1hp29HVRdZnx9ianrlGVFEIjXa7kMsUyTTrfN7u4umqpyfvZU7AWOb9DptMnjhDgp+MEf/j7a/8nem/1Ilt7pec/Z94gTe+6ZtVd3s5tNspukyBHHGnk0I40l27KBgS98a/9nNrxABgxY45ENCJpN0pAcks3eWHtW5Rr7ibPvvvhOlWXLMGDDgGmjv7vq6qqsyIw432953/fRC/xhj2AbkiQZjuUSBSm/+sUXzJcbDvYP2NufdUPqhqrIkKuS/cNDJrMZWV0gSyplUZF1z7t+r8fQH1EWlXDp1Q1NlgmYvaKAVFJ1il9dN5hMJgRBQJ5lyAj18qDvs1ltKOuag4MDwlDwPIL1Fk3RkICb2zmj2R6z2QzXcwijHUWekaUZu03IqFvkFEWOaZnsz2Y0ZUWapNx7eI80TxiNhzR1QVYU2JbJ5eoKTVZ57/F7RFGEpnjouqgr4jTGSEV8WLDeksQRqiqEIE3T4gOSLKHoCm7P48HDu6RpQbjboesqRZ5j6BpNXSHVNXmWU1Y1RVkiqyqKYVDmObpuMplMcFyHGoR7wPXwfZ8oCogiob7v9Xqoqtqp90uyMsPzPcEDygvBVpEk9g8O8bp7PQ5DqjylKnI2qzWtLFO3LaPRGNN2WG2eksYxmioz2ZsJFlkF/tBhOp1RZhktcHb3Lqoq4lGLrWB1yJJMv+8jtS1pkmFaNkqSYdkWZVV1zosFruOwNxlRlBlRVOP2fGzbpqnLTomecnszx3YciqKiaVvKqsR2LdbBjs9+/Su+99EHKIaDnFcd36GmSFMcx2EbhGyCSHAekNjeXvPxBw/ZLNdcv35NFCc4vR7T/RmK4dLv9fn0o/uMTt9DV1ui7RLHdiiLAsd1UXVNOONsh90mIEtSwYTo6gPLNIjikDzPCYKID7/1Hgdnp1SNRB4mtG3LbDSgKgpMzabn9kQNXDU0VUu4i+j3+uzv7yMrKkVZ4vU8Dg4PsR0b3TCEazXNeH3+hiiOBTi9yAnDHYossw0CLMtmMp2RJymbYIthm+iqTrDZoHQAeNd1UTWFKIoEtF2Vef3mtVjc6jpBEAguSpFjmiZhGDKeTLANkyzLsAyzi5eruLy8xLFFP1J2fV4YhgxHY4qixDJNBr5PC9Rliaoo6JoGsoy/63e8KhGbZzk2YRyxWW/oey6O67Lb7ZAl6R1kPE2EI8kyLXRd59XLl+iGzuHRIVVVkRcFkixz/uqc/b19em4fw9DZ39/HMLV3i1DHcfjNb36DZYmaLliv+Pg7H6GbJk3nqMizHEkWtWFelLx5/ozhcMB4Mut6MJ2maXj5/IVgoUkiLlFVhJAoyzJoJeqmoaqqd24QtWMaNW2N2QmkFFWlKkuqqmRxs2AwHL5jBdq2w2K15Oc/+xtUVaXX8+h53jtnYbANkGSJ7XbDdDqlKgWc3bZttkEgFi2eh65pLBZLVsuVEDPMZuTd+1fXdcIw5Je/+hWK0vHj2kbwyxoRmaWqqhB+qCpp58YV/BcHkMg69ovUuUAUVUVTVVpEpGvbttR1zZOnz8XyFcHVURX1f4W/S0LYgASKrADC7fLWNfKW/C6SuwQ75e3QpW2Fq1GSRMxXWZb/Dw92vjnfnG/ON+eb8//F89u3KAAaGgxdwO36fR/qHKSa/f0Jju1yeueMOI3RdBXTtTiwj5jPF9iOzXa7pSqrdyDQqq6xbBPdUFFUmcl4yC5YkyYpm82aXRCyuJ3T7w/45NMfcHbnDFkRVlXDsrAtE1kCXVdF9EpVc+fOGSBxcLD/biCXZSmXFyv6/b7gJhgWv/jia2oZxuMRkiQhyzKbzYZevycGRrbNLoooiwJJ15ke7GP1fGogzUSTOxqOaNuWMApp25qyqAg2G3RNJ05ibq6v8AeDzk4qbKvj6QRJVmibiv/hv/sf+euf/ZIgLfnOpz/k8eO7XJ7/BqluWN6+IS8qwljEABmGGIRIElRljtQYmJrObrMljGNubm7QTYtZ01DVFfsHe0iKjOU4lEVJWVVdRiiYqoxclxzs72OoKovtBtoGWkSRfH1D0wpgq2VbhLsASRJqzizLqWuhJhn6PkkUsVmusExTqJglhd1uR1PVHB0eEIYRm82Gw6MjsizDMHQsy2C7Dbi5ec10NqXX6xHshGpQ1TUaWqIkQkFG1wUQE0kSavpaFH+aonP+6pww+gLLdvH9AWVRoMpiuJQkSZfN32BZJqqqYhiGcCsYOk1dvVO4CKhnRlOLZUlT5Ly5mlMqDo0sMsg13cC1dH751z/l6mZNUrV8+MEjZrMRLS2WaRIE23eDZUVR8XsuaZKwWS1I44hgG6LIEtv1Gs3x0GTYbjaYxhRo0AyT3sAnyRPiJGI1X4hierGgKWrSouTozKfnOZiGTpZn1HFFHCcdmE/EbCVRKP4Nqka024mMad+n5zhdTFFBmYvBRds2NB20OUszil2IaerCbZMkJElMXVWsN1uaViLc7YjDkOPjY/zhkDRJ8XquUGTFKaqqULctjmMBLa9fveDhe+/h+R5VI9SkbduyWi6oq4YHD+6T5TUX11ecHe+DpGAYAi6utjLhbsd73/0ONy/e8Jd/9dc8fO8R2yTjp//6pwyGPrKq8vDeXR5+8AGqItOC4GmYKpqkYJkOjqpS10dMjo7Y7ULmyznr9QazU7PWVSWWKpKE49gCkKwo4rPftvi+z6P7D1iulqxWa/K8IAkTlE5FqemagKCWOfUuoNfvdR+nlrIUCxvdMFguliiaiu04zPZEU9Y2LXlREEUxiqpi6AZJJn4+vt9HU4W7wbIE7LssSzzXFc4RRSYIApHx273ng8sNs4OZaDQk0HWDthu2loVYRkiyeL113aApGi2NiHSpa7arFddvLnEfPsA0Ler1irqucFybphUQx2ATUBUVsiRRlyVVIZTLr16+4PrymoePH3N05w4vX77g5vqW6d4BVxfXBLuYv/9Hf4hiKSRZSgtdE2/QHu5TthVNKdRok8mYBS2S1FCUJV9/8TmKpLG3t4eiqpRFzvXVJaZhsridM7++ZTIeEW53ZGmGppmMBkP+7M/+jBcvzxlPJ4zHQx48vM9g4JPEEVmaCgeRJTMaDFmtVxyfnlCVJXVTcX11xZ/+yZ9wc/Gajz/8Fn/0H/8jhmOXKGyhLWnbAtPWUWSZ4jJlMO7j9jziNGX/aJ9PfvQpi2hF7/6EL7/8FY/GDwmymP/2n/wTrq5ukRuI0jUPH93nu598wv3Hd7BMB8uxaJCokhIkiaIosByXw5MzXjx7xuP3v83dw0NOT45RdIV1sEGVchzLpsgEC6AsK4aDPv/wH/0Rz7/+mt16w2gwRJIg3IVIjYRr9/F9nyzPKasK1dAZzyZYlo2uG0iyApKEqqlUlYqiqiRJ8i56YzAcIojYCmEcs4siFFXhZi7iHYo8ZxsE2I4jIOv+gNvlhrOzM3RNZbmKUFWhTu95Hqqi8PLVS9IkYTSa0LYtSSLy2WVFwnYcsiylbcRd2h/4zOci19t1XRRFKGFdx2Yw7KMbJvP5nNVqje24lIVQ2uuGJgDLdUMSx5Qdc6Cua+I0IYkiaFuSOMV1XWzXJUsjkiTGsgziUNxFmmWyXq34p3/yP/Pg0WNKhPMgiiKubm54+eoVURRh6AbD0ZjR0RGObQAS2yDi+9//AReXN/zX/9V/QyMruK5N33VwbZO2qXj98oJ/+Mc/ZLfbEoYBZ6d3qfKCp0++5OzsjKdPnnF+ccudh484Pjzk1ctX1G3L3v6+GMZkOWmc0bYSlmURRiGarnNzddO5iiQ8z2M6m9K2LbLU4joWr88v+PkvfsnRySF3zk6pypI7d86wHQdFkogT8dnRdY0qzSjLHMuyMU3BBpEkSTi1ihxZlvEHfXRVKNo36zVZlr6Dg9u2jaoqKLKCZVniudU2gvcTpxwcHqKqKq9ev4IWdN2jTkvCMGAxn1NXFXfv3uX49JSqqnl5M+fw5IjRxOPy9QtMQ8VxbEzTwlR0/sX/9OccPnyPuLjg2ZNX3Htwl5PTE1zPZjodsf/oPpJp89UXX7OLM45PTri4vsK0LCEEUIXKN0lWXb56Qc9zkbv89SiK6PV92rYlS1NoG2aTsYCLZxmaZnB7s6CsG/YPxLJjvttRVxaXry+ZzvYoq4q+P+Du/XuYlkGShDRViSzBZrVGQcE2TKq6QjcMbMvCUDRRC0YhdduiGxqmrrKYL5AUVbDAFIX1aoXjuJiGQRAETCYjDNNENVTBmSpyFElGRiFNcqqqRlUVbNfuark1pmmhGSJKcblccHB0SN3UxHFOstty+fqCy4troqolThJ000TLNI4ODvDcnni2z+dUeUHcNti2SZ6lJEmK6zjQMX1VTUOqK6qqxLUdJBkur27EAK5pGY5G5FlMFMnYlglSS5ImBOuNWLS6DlVVk2aZEMrsdmhSy3c/+i7Hd064urrhr/7yp7z3+D6yLHFxcYVumIw7F0xR5Kiqxmy29w5+XDU13mhAWVbMZhPKsuTmdtEBiVv6vR7rZUBZlzSShGtbJG3Ly+fnuD0Xx7JJO6bawBeOZ80wqNsWFA3HFdwTWZIItwGT4ZCaljSMsC0LTTdpgarOKOuay8tLVFr+zk9+wMsXe0xGA67nNziuT5IHGKqCY2pUacBsMuTBvWOC1YambTE0VYDcVQUQtQUS+AMfSVJI4gRVUajqCs/tMR1P0DVV1PdILBZL4l2I1+/RG/hdHSq4SYqioqoSlmUwnU2JowjNMEjTjLoqcWyLuq4pi4KmbUQcmmkwdkSspmPbSEBRV7iOy/XNXAyjFYXvfuc7OK4tYmTzAlmWsGQBzTZ0g1Iv30XO+v6AyWhCnufI3SBbVmVcx0FVVaIwRJZkPNcjzwvaRgx9LdtGUVVUXUc3TLIsxTCtztXmYdsWbdtS1TVFntOoKrIs0VQiiiyOY2RFxR8ORd3UCsZfCwSbDU3T0gCGq4t/q0nX30nEcSyetYpMHMdYnaiprmuODo8YDAdkSUbTNMiKGGrXdY1pmsRxjKZpnJ6eslguBbNJE1GaWZYjIQnAuKKg6Bqj0YRou+PFs6dsNzsODvfJC8EUqvICx3XQDAtFLmiaBkUWz/amhc1qg6qoqKrK/fv3ybOM29sbPLeH7djMb+eUVUSWZQwGA+4/uI9hmFxfX2PoOkWeMej3ef/xY65vbnn08AF+v4ema5iWQZqkhLsdjx7co+/7RGHI0ZGIVtztdhimSds2WKZwqgVBgON6OJZDXhRkefouKurHP/oBiqJ0wHHBkSvLkvV63Tl8G6qq5vLyCsMwef78OdPZlNFoSFkKnoqIe7OxHbEcbOoaWkSMZ7eQWK5WwqlUN3ieS1kWGLpGWRR8+esv6A2HnN67S14UpKkQXzRlxXq5wrBNJtMxeVFyeHDU1eg119fXbLdbLMuiaVpWmw1JkgAtaZYyHo7I8xxd14mjneC/1S2242LqhnitVUG/76OqClXdUHcLkmC7fRfZ6g982laiqip++avP2IVhl1qgdJFdYk6SpSkgoSiKcMBIwt0ivr8ym/UGVdVwPBdJGM5EBJ6i0HSualVVKcqCxWIJ/NvQ9/8rp30b5/Vv/PotkP4tnP6boK5vzjfnm/P/x/NbtygwTRPLNFlsdqhyy/HhDJkWmgZVkVmvV5i2y/7+AYYhogOiOGYymZJlGU1dkiQJrueJCwYYT6Z4vR6SJP4eTVdpW7i+ukGRFMJNwLfef5/Z/gTT1jk7O+bkzhEXF9ekWYqqykKVqCjoulCip0nKq1cvcRybyXhEFASoirjg0iTlZ3/5r+n3ffZOhMotiiJsy+myl+POym3SVxSSKKHSSybTKXl5TRRHjO2xKJoUmaosyTLREBeVyP52HfF3ZVlKEsd4nofT2WuFgbNB0wwefet9rpc7elnFT37yY27evCJYLPn8y6+4mS959P5jPv742zi2Q55lGKpQy7d1w2674y/+xZ/z6vw1huNhGCa6ZbPbhbg9D6/vk+UZnQdUFIeyzGq9Zjga4bkelmVxdXVJlmVi+NiCZVm4ispuF3TZsD3KssIwtM6hIJRRruug6Rp5WhJGIaPRTGSg1xV5luP3+7iOw5dffkWwi3nvgw8ELK2pUaWWMo1RAUUCaOn3RGzPWwVKWRTUUkPd1vi+sM6mSUKZ5yiK0sGGdeq2RusUbWIAvWQwHAr4ZttSFCVJmiBLLYvlnJ7XwzCH1B28utVaBv6QyitpyoIoy7i9viYvW5I8ISsqJtMZfc8hWFxxfnFLYw45vnPCex99gKbUQENdVVR1haaqVKqCZRqUZUldlwJ8q+qoqo4uQxRs2YQph0eH3FxdC5u0pqCpKp7fp9wIFsXp2ZloGIOU0mg5PTpif2+MqoghXBQm5HlOluUUuVCZpEnC9c0nJ6eYuoa15+u6duWx4dbnj9/xmjg00kKT55d7kXeNY93j5i6zsXFOVkSi+dED7ZloMjguh7yHgP4+ovP0DWZYDBA10XQw3U9ZFnl5PKCtixxLQtd1SjzjKLIKauCyWiCquksFyuiMCIYDLi5vaHv2XPzTY7OTvYi6JLNZsNwPKRtj1E1jcsnT1kul9Rlhe14LDdbPv/tBM92UBWgFfjE25sbJHqOT05Eu6woqEqByvn48ZrH9Ya8qDg7O6OpO4oiI41jfM8XTeMsZzCeouk6SRIxmUz4dPWJ33/8RF033M6XOJ5LHEZ8+HTH8cEBJ+fnmJ6LYRp4XsD1u7f86fcfef7ZKwzDRFEUkjShi3osx8EwBGJ2sVpStS2O63J0fETXdyRpwux4xpe/+ooySbm7uaXvwXVd8qLANhzqfTq7qys+vn8QPkVVxdQ1bj59IEwzBsMRuyShqAW1wvF86rolitO9b2TCp0/XSIjPn76j7SScwZhgNCSLNlRlTWlawmOIQNVossLt9Q1HxwcYqs7DYkGcZvz5hx/Z7nbMDk5Ik4Qo2tG1LWmaMzmY4bo2clcx9i1Mc0xVNZRpRly1FFlKUxdcf7xhHeWgmzRAXzWURYaqazRNQ1WJ2RQIv6FpCEFs03Z0iOdv07bUtWjjDUdD5g8LMfTOclRVxtgLp8uqhr7HMDS6MidZLCiKAlWSuLg4xV7bPC6Ef6HtWiQJyqqgp0XThJC37TvoJfq+Jy9KfnrzFkWWkGWJ58+fc3p6gu9Y7DYrrnY7fC8QS/TDAyzHxtRVVqslWZlRNiVJlHB3e4usqLS9RJqX1G3HyfmUg4MDJpMxA9+hbyrhvWkbiqpmfPqE56+e4Ro6cteSpTGWbVIVGbvtFkmWqNsKRXPperj59FFQOmYTetsmz1LG/XiP5H2kk1XGrgNtw+xgQt22GLqJ7VgYisL97QO2Z6PoJrKk0HVCQD+ZHTAeDkj3nseyKCjynKLqCAbiDB4nCQPXxXNM8jwWXi/DwjAMVFnZI7oDtquVYOvLYNoWumEQ+D6qKtP3wscURTH+cEyLRFXVQkw/HjMMAujEzE6WerGAVxXUVkNVRGi4LHIAVBmKOidOEjRdJtxt0C0X33dJww26pqKoOmmek6QpiqrR9T1pltO0LWmWYRgGpmlg6Aa2bQvMfFWQ1zWSLOMPfJq2QtcNLp495+rqirZp6aoKVIXhcIiEJJyPrfDCiN9zGI9GbHc72rLi+WdfMJodUjcldRjSdgIpaOiGCFitN4yCAbppQl2hqQqOa+P5Pl3Tst1tuLm5EQvLwMexbfq+R1VVyqLEtAzC3Y4j30WWNaqqIvBsZPWQKIrI05QkiQiCgKqsuLu/o29qZgczSFOOT44ZDIeUTYNuOBimykYW/6//0df/RIuCnrZrWcwfePvmJ2zX5+j0nKcvXuB6LqoqkacpVV7y13/1NZdPzmnb5pcqdlvXZFHMcrVgs9qgGDafffM1Z2cnKDS/YCviNCcYDGjbFi2TMDTBNGz2tRrdELVzWVao9hb7YDCk78VA3h8OmB4eoCoyzZ7nOBiKephj23txWIcqyyiKLHhRpoGqQLTbMr+fs1vvOD4/pe5aqrYjb3q84QRJgslkhOW5op6eJxwcTAiCAUWWoajiByrLCoqi7mVvBXVdYxgaZVGy3sX0hoWtCsGILLWsHudksUKeZ3iez3g4wrEdNpvdL/byLMsJQ1EV1jWDPEvJk5DJZMpsMkSVoUWhUXSub+5wPQfdNITota7EMmK3oSwKfNciGLqYhsbB8SGb5ZpGs9EsR8gF2w7f9+klME0L3w+YHh5gWRZVVXJ4dEgUxTiqjuc4ZElKEqdohoWua2RFjqIpuJ4rmgR7f0OeZayXaz7d3HF8es7ZxTkXTy7wbIumLNiul0ThjuVyRdl2WJaDpilMpuNfhLOz2QFt36OYFoEvUB55VlDXDXGSYDs2TVVzfHyA4/sYpoGu62KLv9uiKSpV3XB8fEzbNUi9YKxuViuarqUoCyG3C3weHx64uplz9vKlEMnVFWldkCQx4XbDYr4gq3oW24hNnDDt2v1yy6QvCyRFJhiI1kUngWnadE2FberUVUXZd3S9qM2WpagCO66DIssoqkpd5ey2a8q8IE1TDF1HUzVk1WQwGtJXBbs0pepAs02ScMfBZMrZxTkfP92wnD8ShRHbtViuHRwd4Xoumiozv7snz3MGwxGGUTMYDFBV0cypq5rHxyWP80d0TWE6G6PIM6q6pMoS1psdbQ9f/+oLDg5mpEkqfu5lQdt0GIqC3PdMJhM81yaKIxzXg66BTqJvGpyhh4xFut3w9OKcoWOSRCHecMjHt2/oqxQkFccPKLIcx5GwdQVDN5geTJmdnpHkBao14Mf/9t9oVQ1vPEKSZCxLsHyrWsNxHSFUtixk1aD48Q3eeMZX3/yG6WjAIPCo6+q/IwVMC8/1KcoS1/OwHAep37s0TJk0TWmqCsN2UA0V27PRTF08IbuOwDLJ04Sqyrk4O8EwTcbDIZtNgOmK1oMbZ9imia4bqJqKrGokScxq8UhXV8R7cZ/tOnR1zauXL3B8n120YRuGXAwHmLZNksUEk6GQwl7P6cZDXN8RB0pFwtINTs5c1psVZZ7i2BZNXRNHMev1ltV6zYvPX7PdbamyFH80QFaF2LOnR9UUDk8OiMKIohijaZqooXctstRzeDQj3m359P4tSZwiyyKVXtc19JDnYgl2+fQJjmXz7MVzDH9AtthwdHqJrhtEYcj52Rn/7t/9W96+e8d6uUBX4Ndff8OnDx8wFYkmTugVGc3QqIoMPBdd09AHAyRZJi8LpuMxuqGjyOylQT3QE4U7NE2jKoG2R1NUPNdjt93Q1qKhUdcND3cLXD9A0RSyPOfJkwviMBRtJM/DD0SyKs1iNkXOi+dPufpww48/vSMrG6Q4pa5KPt3ecz9/YLVc8fnnX3B0eIQ3Cjg/PWEb7rBtg1HgUOQFhmVSNQ3f/fg9z1++5uDwAPqOzXrNx4/vOTk55fzigroRCVNkieF4TNu0BJ5H4PtMJmOyfP9s3YR0rcBxVFmB3IOhymwWK5Iko2l7rn58Q5rmPHv5guFoxOTgkI/vP2A6thCMDQZESUJdNzieh6KqmLqB6zqkaYJp6IThjsODQxzXQtVkTFMXXMndjixJ8FyXo6Mj0Sho2v3lR1x04ijGtQxGgc9yuSKJRANpeXNLGEYcHh9xdDJDU2RWj48cHBzRA0fHhxwezojjEEWW0GSFH378gY+fblitN7SyyuM24T/8x/+E45ikZU2aV7iege5Y2MMJcdEQbRMsx0dSVVbrLVWRc3R8yHqzIUtiNEXj/maOqlukacbl0wskCW6vPvD7//xfsW2Tf/rPfkevqJxePEHXVAzT5OXrFyyXSyxdY353x+z8nL/7N/+KTx/esYsixqMRZxcXDMdD+r7lYTFnMBzw4w/fUyYRn64+cDibUSUhgakhH8zIs4T3796S5TlvvvuBs8tnTI+Of+Fe395coygK2+2aph5jWxaWoaGqOoZpslsuybOMi7NjvNEASZH4v//jf+Lnq3seF0vapmG729L0cHp2wa//+rccH0z48e//njfLNW3f8/TpEy4vzzBMjaoWrN22rqnqCsf3MB2XwXiC6wrx4kjT0XWT9f/H3HvtWnalaXZjLu+3t2cfE44RJNMwXXVJVQVUd0nQa2W9hl5DggygbkFdVZnNStt0QQbDx/Hbr7WXd7qYOylAFw0I0EXzNkDGieBy8/+/b4zNlvQQU2Yxw9GQqsyp25b+eEaA4JDk3N2vZEpK18kSOSRyTAPP0PEsE7/jsVyv6QQdLEPn7XqNZpiMRxMMQ2N1v8T1faYzKVxerVY0iuD00TmqKrBMQz4TVBXH9aQcsWkZ9LvkWU58SCjLkvF4KNnfbXv0San4QUDguWRZym67ZbteUdeVRM7oupS7VhW9ToDl2HSCLrvtVqYWhaDX70lUo+dziA4YR7SXpmqoiiKZ1XWFY5myheE6hPstZZHi2rYUl1dyYeEHAd1JHxCkScy79++omwrPc2QDJ5YH3rKoKbOUcJ/y7Nkz9MlYOsF8l7dv37HZ7smKiuGgi6WqzIZjzs4vjtz+ErWVXiHTNI/JMQtVB8/X8IMOWT9DO6byyjIjiw/s12tWyzXL1YYoiUmyjOooUBZVRbiNcId9DENnc3/H5u6eF9+9JK4FT07GdD2bpiklWkqXmJ2yrNlFMW3VEG6knL0VAtM6YpxU6Q9QhQqtwHU9dN3ACzrkWYZluYxnU7I8AwFJFNIqqhw6phmagP5gQFlVJKkUj8t3GtiWSZZm3K92JHFKmOQ8OF+gqooUI9Y1cZygKy1l28iARppRlDWGeRTPHVOAmqYRFaEcgO53mIbBcDzGcV3yPMeyTHRNLpxtyyTJMlbbLaqi4LoucRxTlCW2ZRIEAbquI4SQyf40ldjVWpVt2jimyBIWpwsCV8dUa8qmZLW6o65aNFUy5+M4Jt7vKOKY4XhIeIhpqpq2bemPBjRNyW655upujWk5PPvkY+mJyiQvWQiBZZoIAWmWkmUZYRhyfnEOiuRYK6rEbqqqSp4V2J5NUzf0Bn3KoiJNc9qmJYq3nEzH9Pt9TFNed6v1BseymI5GbNdLttu1FE0rBmWeEccHvv76a96+eoNhGownYyzDwDYtBv0+k8mYX/3yF/i9HnUrsDSNxXyMYWg0bcNuu6VtGu5vbyjTlKePH3K/XDKZTEnznKIspAtg3/D9N885OVtwNulh6DqLrotqGDQ0pHGMbdoIoSCEkI2TsqTKUzRTw7RsTK0lOnS5vbmV0uym5e5uyR/+8Gc0VTDodpnMpvi+z/MvvyFNEh4/fshsPqM37KMiSLMExzb5xc9/RlbIZmkYRYhaYlyzvJAt1yShqGqyPGdzd8eby3sWC8Hi/BzbdanLWp6HK9BUBVURpGWFYVr88z/9M4c4RtMNHjy4oN/tkOUZk/GQ+BCRZRm7XchyteHVh0uu7pb0e12yPGN5f0d3NkM1Df6H/+4fWCzmHOKQNEmJooSb+zvSLCXc7Hn45BGKKmXtuqYxGo4AsGybqqq4vrpiMBrS7/eZjMbs9ztQVHr9HnVVcn11Ra/fQ9FUKAW6qrFeLun2B6w3ayzbYWzaxFnF/NTm3/7933LYr/mP/8e/58uvnoPhsXj2KX/9q19imDpf/P5PVLlExvpdj+Vqwx//8Cd2UURVQ3844PPPf8chyVjMJjiOI5GArkUQBPRSh3fvPrDd7Xj80RNUVSWOY9pa/r1efvjAdDZlbBpst9IdMhgEDPryXlY1Qw6wmoo8T2nqhmF/QNtInn4tGrlMRAaR3r59ixAq/eGA0WjE7d390SfnoSgSm9ooMqykAP1en+16y2J+QnQ4UBQlfhCgqyp5XpDkCfNBl7KqcV0X3dBQaVjdr/BsW/L/kxQhWjQBv/v8X7m8vSfOchn626w5HA5URUaRpZjDIVG0pdvp0u9LZ0kcQ5GXvL+8Yh/FaKbDT3/2V5yfn/Di5QtowRJQNRVFmVEUKaKtub65JQwP2JaNZVt4mcN4PCKOE4nvKyv2R6eL7bgszk45PV1Q1yWqqhJ4Du9evWQ6njGdTlnfr9nudsxOZii2g0qLaWi0TYvl2EzGE9I0pa4k830X7imblidPnrDdR5yenTGfTYgPBwQtumFwfbzxMsIAACAASURBVH2FEGDbLopuoAiFRlHRLRPTMshTnXi1QwgFx7PlIHg4ItpF7LYSn/rixUvyWtAbjEAz6c7O6Q/6xHFEUeQ4hkVnPODkbMH9/S29wKE/Gkv8UZwTNTWOPcbzXVbrNb7f4emzLs+fP0eoCkl6YLuVLS5V07Ftm06vIwXhRU5RluiNbD6EYYRhmKRZhlA1GuQy0HMd0jynrit83yUriuM8sCLLcsqm4f3lJe/eviM9HPCDDp7v4/k+ruNiWXKYGscRTdugKooMUpg2eVHI5WUp5zuNqoNoOSQxX3z1NW9ev0VXFWzX5ez8DM/zsOOE3miIrgp2W9ms0nQNy5SYwbyusQyLs7Mzbq9uQCiMBz0GHQ9DaaiyRD4DaVjf3tMKhY8/foKlNSS7FftdhGmbWIbOarWkKEqKUiJeN+sljx49wvU81qslTSuklByFOE6IkwS312UwHlLEEXmaogq4ur4hSwo++fQj0iJnOBkdn90tpmkRHmLqvMDsKkS7HY7r0DYVTVuhIBcG3bMztvsN3V6PYRCgKNAJfALfl0GYqsTUVWxTJvdni1NAkCcxSZagtnB3e48iBLohEbWm7eJ5LlqW0ut18VyH3W6HaxvEoaQxqLqGIgRlKZ0abdMc8ZQ52dHbqRsGTVXh2xaGUlEp8P7yiumoh64qJGku3TKej25I36luGGRRdGymNBKtludsdzvpQHEciqLAdiXisG5bPv3sJygCposFVS4T/rvtFlWVM9cszWSjGQVNkSGqQxhxf3OL77jsVyt2qxVq29AbDdGO7b28KEkOCUUiw+Bv3r7nmy++5PFHD/EDj6qUTVfXdVFVFfv4fGyqCoRCevxZiqJgt9vw+NlHFGUl6RMCgmM4N1zvKPMCXZeIqeF4JOctbYttmTiWRXyI8AIPoajcrDe8+PZbkvjwX5zOq7/+9a//fx74/3//5x//8R9/rWkaF4s5jRC8u7zGtD0GozGT8UhywYSszqxXKzqBj23bKEIazpd3t7iOPHR98dXXRKXKj375V1ycz6hyWQf7cHnDIY7xg84PIlrRNtRlRRwd2O5DTNtiPJnIlEUYst3uyLIUWlCPi4OzszMM0zgKQ2pEKzAtQyYomhraht1mQ5FmUpic59i2dTRx5+z3EaPJlNl8hmGZrDc7uoMB5xfnDEd9bNvEcyyqskDQ0Ol0aJtGIhyyFEUomKZBWcltVpIchZaWrIEJVed0sSBNEtqmQkEOtDRNw9B1wn1IdIjJ0owiTRkM+seqsBwoN3XNh3fvKPMcTVXIk5gXz7/l1ev3tKqFF/g4js1oPPzBKp4lKUl0YLvZoKoqFxfneJ5HHCcoqkanN0DylkrOFjJFIITKfh+hKILD4YDrufT6PdqmOcpCZPI0jmPJya4bev3eUVBiUpYFhq4jgJurKz68ey9xMV7AdHHCbHHCYj7D0FWqPGW3XnFzecXrt+9pVA2/N2B+do6ma3QDHwXI8hzXk4cs13Vl0jTLpfcg8DF1g6osaOoa23E4xAlpmmJbFtvtBl2Vm/BOp0MQSMdFfDiQH9mNVV0fmXc5aRzz/vKWVtG4uHiI0siKdZok8tBVldze3KMf+ZHr1YbZyYI8L6Cp6Xdc+h0f2zLo9fu0utz5KULIzWctP9wNQz4Q67qWH3Keh65phPuQwyEGhEyZCQWBvMeEqnFxcUFeZJSV/IgcDAd4rkQnqaoq5ceuh+160MLFw4f0Bz00VZVc5t2eopKDD9d1j0Nk6QWQglPJfWuKgjLN8IIAaLFsg8DzKIoaw/EkH7SV1dgkySjLHMfUcQwdRVEZT0a4vodpmNwcxcnyoNlKgc16hxJvmS1O2Oz2JFnG2/dXvPnuBYFj0Bv08AOPosi4+fAerW2JipY/fv5HHEOQJgXr9YbhsI/nOPR6XQbDIaYpxYPt8YXmuA5pmnJ3c8PjRw85WcgWU7jdIhSwHYu2kfeiEIoUxPZ65HmOpqioQpDlKZbt0FTyA940TBzXQVXl4pKjsHK1WlHmBZ7rsrq/Jz0cuL26oj/oE0YHqqLEtmy6gWTNa4rAMFTatuYQRaBobPd7lLZhMh7x7NlTirLAsiyCQNYHm6bBNC0ePXzE4vyUj3/0KYPhANfzaWqZ3pCHERXbcSjygiTaUWQpySGmLGsWiwV+JyDPUgLXwbYNmqNQ8vrqGsdzGQ4HvH/zGkNXgIY8Sfj9v/yGLArpeA63V5c8/+pr2roijUJEC0JRyHJZ+7QtA9+1sTTBk0cXUkw0HqNqOk8/fsbPf/4ZILB0ldffv8BQBb2uh6lDWxUEngd1y3g4IEtiTk5PZavkuFTbbNa0bctwMCDab0kOMXkuh+RFIQ8NniPvAQGSQ3iIePfmHYZhUR/RJLd3Sz68e0+Zy2q2ogiKMqMVDcYxfff+9SvJyBcwn02Jk4wozmmFwqc/+hE//ulPmZ8siA4HxqMxv/j5z5nNJoynAzSlpSlilKqQyA7LoW7BDbqcnJ4wmc4ldsXUMTQNXTcYTyaE0Z4sSUFIfJ5pWqjA5fsPOK6DbhioispuF/Lu3TsM3cQwLVRNY7fZMpsO+f77VwyGko+YZTl5VaPpBqvViizLSLOEV2/eoOqGPHSdntHp9oijw7EdtmHQ62LoGrYjRb2jkWSL07boqoqqCAa9LkK0GJaJ4/pc39xIUVRV0ut1oWlo65JoG8pfQybib6/vcIMeJxfykHR/e8fzb57zxZfPOTlZcHIyR1UVdF2jLOV7b7fb8y+//R1xXpLkBY1oUY/JlSjNKasG1/Xo9Hr89Kc/4cH5Ob7n0x105aHiiNhzfJfBoE8aH8iyjCIv+PbFK/xeH78T0OvLQ9Vv/+Nv2B8yOsMBu/1Oir+KAsd1EIrA81x2O5m0f/XyFZZpUR6HgYqqoqkqnU4HxzJp6xpTU3j19XNev35Dr9/lH/77f0AT8OK7b3nx/Dlf/PGPVGVNXjYsdwmt5dIoOpZt0ev3ubu5IY0ThBDYlollGjItf5QfJklM4LuURUaWxtRVwc2Ha1zb59MffUJdlyw3W+YXF/z8l7/kx5/9hOGgS7rbc3u/JOgENG3FRx89YTafUFQFaRLLpo2myzaeomIdUSZNK7mvhzhls9uRHPZQFkxHXRYnJxR1g+UEhIcUXTfIM4leqeua7WZLVdes1muWy3u26w37/Y4sk4xmQzeIwj3r+3u+f/GSQ5rJoWzb4HkuQadDnqVYlo1lmXQ8F8OQFd+qquh3e3Kg0TQoQpFV4qbG81y5ALZtDNNA0LLb7fF8T4o3NQ1aKPJMHgIP8udJ8pS2bmmbSqazmoYkiQGZupbMXB/DNMiylP1+z2a9RtM0XNdB1xSJqBEKnU6A58lBj+97jCcjet0AgTy8C6HiBx3SLEfXVcIwhLbBNHQ4PqvTJGGzWuMFPkHHR9V0FouToxy3RhVyeHR3t6IsKwbdLv/mF58xnZ+wWq+pKvneubm85MOH97RIkaUcKCpUZU7bgGpYx6r+gf1mzWG3I0ulZNvzPHrdLrZhslktefvqNbZl49o2bVNRpSnxEdGw3W6xHU+2KqnxHAtL19hv5X11eXmJpht0e32yg3RSZUXB/f2G67s7el3ZTijzUrJpNe34vanJn8GV+M71zTWT0RBFaWjLClM16A3kMDnLM/Isk/4ww5D+DEMesIss4/Lqlm2S43gySCAaeZDTNZUszVgtl2Rpyu31NWVR4TgehmmQpBl5WaEZxg9OrjCUh2Ev8LEcG1rZUGzbWlbK21byiQ1dXsO2Rd00UkjruniujQDKskBVBKqioAgZ6qgq2XJ48+YN8V4uiqP9nnC/I0slMk9RVIIgkIlAXZPyUd3AcX0OccZmF2HYLsvtntvVlqZVcf0u48mUuqnYh3sc1z1+cwtc10UIwWazJctSHMdhPJmgKPK9paoKRSYxVlEUUVc1nitxhO3RERUdIhQhmEwnzOcTBC3QkOVyYGFZJr7vSuGzqpAcYhQh2G53LJdr/pu/+zs+/vgTqqbi5YvvUYTCeDQi8D08z6VtW8o8w/dsiQvQVDbrtUzVHv/fz+czdvsdddPiHRskaSrTmXkuA1/zsxP+5T/8n1RhKBtxVYEqFHYbiaQ97HfcXl2y3614/tWXxGFImiUkSUTdNohGSJ9E2fD27Tu++vJrOr0ek9MFddMSdLu4XofThw/RLIuirOWivq7IsozlUnoB0iyjbmvaukYpC5S6RtcUFNFKprRo6fY7jCdjBqMxumUjNIlTm45HGEfU2m63k66pLEcoCsvNjm++fcl4OqPX7/PgwTnjUY+6KrAsU7rUhDyvmLbNbH7KN999S01LkRc4lsnF44f8/vPPmY9G3N1esd+s6fW6TOZTOp0+cVkxmE5xbJc//+6P7PcH5qcnqKZsaDu2Q55ljMdjJtMpfuBL1ENV4rguQRDgBdLrVVYlRVGw3cvruq7k+yPNMizb4eWLVywWC/7NL3/GfnXP//6//K9c32/45V//LX/z93/Pg4tT0kNIXcrhtvTKmbSq4N1xmF02MBn1+clPPuHLL74mTXMeXJzz7OkT+v0u08mIpik5RAfiKKJtWtb3K8KtZM1Lb8GUV69fc3V1xX6/Y71dQ9MSBD625bBZb1mt1qRpIp89lklVygFS2zaUVflDMlZVVEbjEUGnCygMRn10Q0cgCDoddF2VKLWmkYGtJMY9nj3iQyxRKaaF63m4ro2qKZiWKVvPVYmpS9/P29dv+ONvPme/WvPu3Ts5czhK3W9vb/nTn77A6w74q7/9G7bbLXlV8t/+zd/w8tvnXF3fkGaZZKWXJTfXV+iqJlt6ZcV2e0CYNp989hl/9avPCDyLwPewdB1FwGgyOi7cJEq5qhu22w1nixllWXBze8/d/R2b7Y6qaen3Byiq9DSZlk236xP4HoHv4Tgmh33IdrU5ImPlO+vk7JROR7Z5TdOS55RMtrqyPDsm3gtWmx2j6YzHjx/LlmlR0Ol2sG0T3ZDc96qq5DmsbsiykjTLubq55je/+VcGwxGWKo5LBUGcpJimxXYXkiQZRVlSFrJ9+PzlG1qhgVAZDEf8/Kc/QVEagm4X3+8QxTFv3r3l/Ycrilah1x+i6wZ10x69AQJT14gPIaPxCCfwQIBrH9G7eS6R3cdAoqZrMgQKKLqOomg0QsHv9gl6PTRVI80zTNvGsmw0XSfwfbbbHWVZYRimfBcVuQzQCYUsLzAsG0VViY6YMoRKUVXkec5uvyNJE5qmxjRNdENDCDAsHUWBpq2ZnS14+uNP+fkvPuP07IQnzz7i/MEFnh+gqDrd4Yhut0NdFuR5xma1Jg5DNNOk3+/jWBKDs9lsWC43qIYlU+YtJHGKY1vksRQ+q4pgv91yc3uP43eZLOYYasvq9obL95fEWclkMqUuK8qywnJshKKSZQVZlqNqmpy3eC6u5wICTddp4Sge9ymyjPQQk2Qltmny7t1bgm6Ps7MFRZHj+75k9hsGtutQty1RGCPa9gdEunoMM2dZRpqX2I5NXRVUZcFw0ENVdYoiPyLTZQtEUzXqupRNXFWlriu8wMd2HIkPLkpc1ztihoQM+1jWcWZr0TY1RZ4j2oa2BbcTyHlXXYFosUwLoQqatmUfhuz3e2zXoSokrtfQNFAE19e3eH6HRw8v0DQF3TBRNRVVlYt1GX6WbSnLsmhaOXdRFQVNlbjHw+EANCiqgq7rP6B+66qirBt0XbaAUBSCIOBwOOB5PtACgugQ8+7dB169fElzxAzvNxuaMsd2LLwgYB9FlFXFIU5YrVbYpkl7DA+PRiNOH5xS1zV3H27RVFU6LfOMPMuPwZ4SXdepyooyL6jKkjLLePzoMa0iiOMYhCBLM16/esXt9Q2mYTKZTrEsk6oqQYBh6Oi6Rl7kqMf2U9M2vH7zhnB/oKrkMg64+fWvf/0//r9n9P/VNAqapuX9zZJWtxhN5/zoRz+m0/GxbZOiLLi/v8PSDcbjMUIoXH64JOj6+L7H/PSUOAqZzKeMJjMWDx4xCHTC+1tsx+H2fsl6uWE8nWI6FrvtDtfxyJOUum1wXJfOYEh/2EdBsF2tefvuvRw6DQcIpOioqmp2O8n8dF2XuqqoygLLlAbyqqpYb3dEYSSlPQiGk5GsnFlyuN3pBJimTl0UbFcbmhY+/fRHss4tWlQhEIqKQo3flUuCOJMi1SxOqdKCoigRqoLQFCxbcjw1TSUOM/Z3tzRpiqlpGIZO0OmwrgqZMKsqiiLHch1W90vKQ8JNU6NbFrbn4R8TzoPRkCROWK02MjGnGZiOy3a/x7Q0BoOHuJ7Hdr2iqmqm87m8gY/W979U8ffhAd1y6Q90tLYkOxQoCIRQKKucXr+HaZoMBn2yNCXahyRJIpcrlkW030v5mmVhuY5MjEYRaRLT7XQl3qmuaYWK3+1jez6D0Ug2AZqGzWaJ6zhUec7rF98TpzmG66NbNsPREE2BwWSMaFs2qzXXV9fMTuYUR7mY53rUZkmeZoTbPfswQhFgWgZVU5NkKd1uF6EqnJ2dcogkukZVFbmxz3N0XUcX8mFMWXGIEjQFoigmilP8oEtdyoRZWko2umhbdE2VL0dNpUpjDE2nbcAyLTq+w8lsSlPKlJoqQNMM0qoib0A1bUxNwTB09vs9URShaRqaJhn46600pneCgLKU7MCyiogTKU7pDkZSeqIodHsddN2gLAssXaPIKqqqIuh0GFkW1DW+ZdIJPNI0lULtJCHodvA7HdojIgca8iyV7MBayhw7nYAm1amtRrKW2wY0BUVRqdqM9e0tt3XLyXxEV1GJL6/odQMuzs5Qm4ab+3tUVbYlLi+vuL9bYbsupWgp8xzP946J6vcEkxn3tzfMTxf86le/4Gp+yu7uhpfffc/Dhxeg6nIxOehjux20Z09BFZzPxpTIoc3791fM8pyqaXFcG9dx2Yd74iiSixPb4elHj5lO59R1id7xKcy/DNZSWZFvxXFwIwfNTVWh2RZpklAWOUWuU9QVjutIr4EtFwXhPuT1dy9QRUMah3Q7ARotTdPw9u0HyfZ9/ZYkK1AF1KU8vDZRA4AXePT6Pd68/sCL58/RVY3PfvopP/3ZTzBMQzpO4ghN06Ukqmno+A79Xh8BOI4lW06lTGj8hdl4OIRUdc31zQ1/+Py3aAo8evCAn/3iVzJBl+dsVxvKKGY2GzJezEnSlOFggG0aZEnC9eUltLVMQhYlf/zyG/abNf/5qy9J0oI0zTFNjVG/y3DYZzgaUyMwW5m8u7+/Zz6bcfvhHXmWUKHiiZKnpwv6wxFtEvHVn/+MRsticYKitRRVjqFrCFXh4uIBtmUwnk7w/YC6aWgQhFGIZdvQwvXNDcvbG84WC7brDZv1nrvlEt+Tg4NOr8fdzR1319dMZjP2cQpaxHxxwmA4okKgazqmrrNa7ThECY7ncHl1RV1WfPzxU1zPJ+h1iEKZeAgCj9PFDN/zOTs9xfUcOt0Od3e39HodFos5f/zDH5hNJ1RVAU1DHifMFnMQKnESE3Q8DNOU6RDXQtV1VvdLdtsN3U6Hr7/4lslszPn5OU3T8u7NW1zHQihSCi+HEBW73Y7F6Sm9Xl8mPYoMIRriQ8yzjz8hSRLev3+H63qUdY3eNIzGUz68f8tquSVJK/rDLo+efCT5r23LeDTk+++/Zz6d0un4CNHStg2djqyYW5YtkWSF5KZKqWzL8n5Jd9DgB/Jj2DDl86msGqIw4t27K/xel08ff8Rms2Y8mXL28JzN8pY0OTCcTvjmu+/Jm5YoSdENiZQSbYtjmqzvbrm5vORuvcQwZCOkaRtqo6E1Bb3RGNOQrFnbsqnznDJLUUwdx7VxnCG27eA4JlF4QFM14qLCMG2apkWzbAxThhIu372nznMU3eTh46cMenK4ubg4Iy8Kvvv2Of2hTEFapkGW5OR5hWogRV5GwHK1pMwyTEMusvMip0hzbu9WnJyf8fjijF7P5+b6hqooWS03TM8v6A8HIFS685aT0zl1nqGKls16xWQ24/sX36FqGsNhn3ev3zNbzNntdgghOOxDlrc3NFVNkeY0VcHpgxNaDHRD5Wef/ZiHjy7QDJO2gbbM2d9IpM/pdEy42/Dxz3/GcCYF55apEzcNdV1xf3fPYDggyzKSJKGsKlzPYx/F3N7cQNPg2yaPL85wAleKOeMUXzOp2wbDNAjDHWG4l6iRIKDfkyzliobRYsF8Oqbf62BZBq7tEPgBcRhTlw1aW/Lim6+xbZvHjx9wiGOatpUHo6ZGV6SY9vXL1yxXW2bzKQ8eP5Af300jBxqqHIApQgJOizxnv9shWoknXC2XdDtdbMtE01TqusHvdEAIdM2gEwQ0dQVNjRACWsizFAVZxa7KnCRNaJsWTVUwNA3PdbEtm812zXZ9j65bJHGGhLmCbujUVUOcJlI4KRR2ux11VXN3t2I8nTEcDqkryeX3XJs4SVBalX4vYDAaSCRJXrBerRBCHuR3+x1319dobcn5fMzf/PUv8Dp9LM+n2++y2W5QA48iLwjjA29evSZPUzzfl+8m3ydNMt5fXpGXMv3fljnb1Yr82LjodAe4nst2vSRar9FVIdGgClAWvL+8RLNtPNdm0HH5cLNmF0XM5mPSJCbaSpyFpkmeveP7eL6L/fQh79+84+r6hrxBLr3LiiKTKDFVVdmuVvQHA3RDI01ihKocwy4K2+WaLIvJ0wNK1dLaOuG+lO9f3aAsDqiqIhOaWUYYRtzd3hLHCZso5fKDycXFGeaJzWa/Z7/dEscJg16XbrdL4HscwhjDsqTDIjpgeB6KkDiFsiwZDAc0yBReUeSUtGiKTOm1CAzDoK5rwjhG12QqrihL6qPIVT16IpqqYp9vMTUdoUr0UNXUDIZDbNPG9gN0wybNCoqyRjMrLNuibRuyLMP1PEBguy5tVaNbNnUDDx49pqHFSFPOXOe4oJLtgKoqME0T23UwTIPqKDssikIiXJMSy5dDB11XEYogyzKiw4HLyyt6gYeuKohGhr5opfA+P6byLEMjPUREUchkPmPY73GIYxy7h6Y5skVBK5F1ec5mtebpgweM+13+/Kf/zHK5JEszNFWlG7johsFsOpGYqKbBMkyW19e8+Oqe7qBHWhYM+n2G4xFJmuG6Ho7noagqOmDoBp7XYb87oBkG//Qf/omyyBn91TlZVqEZgru7D6CA2sIh3HP59i2D0ZDpdIxl2RR1g6pbbNc7lpc3NIrKi9dv2W63CFVFNXTysmQ4GfPko6dAy34fUhY5s9kMQUtZZji2Sa8rhd6WLZcInutQJBGB7+P4LlVV09aNbE02DXGSgaJSVlLMTVNze30NgGWaDPsDut0u4X5PnhfYlsV8PuUXv/gZy+U93W6Hu7t77m5u6fV72LZNEAQoQqC2DUqT8/DijG+/e0mrqfRXGxzLxDN1qjKXC7QkxbFsOkEHTdeZT6fHIFbF2cNHBH6AG3QQtEwnY9arNYqq0u11qZuazXKLEAotAlM3ZIataX5YWNBIbr1mmrR1i2NamKZBTcuPP/uUfr/LmzcvibOaybPPaOqCqkl48/Xv8LwOlu3S6gpex2O7WRNGFY2i4NgOZVmTpwXPfvkQo66o6xJFVej1eriuRH81TSWTrJsNb9+8ZTY/wfdl6vXt6zfMTuZEh5jlakMYhVQolGVFnqQEnS5ffPElw9GUoNfFsuW7RAiFrK7kGUuAYcohUqfTQVMELS2HOMKyTYxja9cwFIoioc1lKlkRkOcZ49GQuqyoyhLPPS5XKunrK5F+JUPXybOMcLeDqma73aHoOsFwINvtukaSp1RVQRSFFEXJ3/3bf0ctFJ49e8qrb79lH0VYps31zT37w4FteODjTz7mw4cPFGWL6/dwbYtwH3F+fopm2lw8uCDe79A1BUvXudrv0E0TVdXodW3yLGO9WeP6LoZlM56Mubm+5uX3r1BUlW14YLZ4IAezTS0H5mWBY9uMh305qCsLaFpcx0PV1B++OWzHRtNVFCGkoD3LCIIOSRLT1DXWMTzZGwwIAp9ot5NouOPS8i/P9LZtKavyhzOWZkB0CCnimGS/Y9ztsLq5w9AVNMPEc1zKouRwiLEth9vbOxzL5MX3b6gagalqDPoDOt0OTZWTxAc8z8MMAmzfZTiZcn15Q7ffpyoqljf3NEdUsfTwWBRFznazwXRsNNHw8OEFtmOTpDn9Xpc3b16z3YcMR0N6nYDdboemG6i6gVBkK7htG9qm5kn9gLL8ywC0QLQtvW5AWpbSO6gKmvr/8S5udztO5jMO+x2L+YCqanA9eU3vw4jhZIhlWyBa6b5QBVVdSfRTJRHNk8lELog1FVVxsS0TRRHE6YiiqjEMGxX4/Df/iau7JQ8ePZZLJcfBcWwyau6X4RH1Jxdnlx8uWZws0HSdTjdANA2e57EPQ5q6ZjiZSkxtkVO1Fft9iGE7jKcL/G6X+7s7KhRM3UCtG6bzE6bzkx8S9Y5jUxby3wu6HUzLwPUc6rrENVy28Q7LcjFVGI3H/PSzn1DkGWmaIZDDb9u2KGvZ6LEdF0VRKVsoi4q2LjE0Fcs00ZKcJM3RVQWFFt9zidOcuqrIkoSmbqiqSjbzDEM+b8sK0zIxLZu6Kul1u5SuS1UW7MKIJMvp9Uw0VaAIZAhWUwmjiNJ2pP9OU6CVuEPTMCVeqyyJj55G1/dpj8uNIPBZL1cynGjqx2aDhW1oFHVN2zhE4R4UBV3TWYZLqiI/thUqdE1H13V225DdPiII5H9T1+XMo2lqot0OQ/9L8LthfzggFCFnuLaNHwTUbcuX33zH7eUNiqazD1NubpaMBh2ePX1MbzjANGzSVN7/lmXLOelsSnaI5HVlWzI8jRSrv9i+4vXr19RtS3jYo+s6/V6XbhCw34cS33xs7OhNl2i9IZhNcD2PqmpIkhRNU7l4cIHruli2xDZWVUVd1zi2wyFOefniJT3fO7bcpGTZdh3evn//X5zPfcG2jAAAIABJREFU/1ezKFBVlUdPP+FkOkbQoCgNhq78IBBybVvWThVdMuaRieG/JD93uy163YBouHr/ig8vC3p+h8X5GYqmMp2MZXLrEKKoKlmWoOk6nucdh+GyYqsKhbpp8LyA2XxB29bEh1AmwoQUhqWJFDW5jo1pGNi2TRRJq/chSSjqlhqZQLEdB03TiQ+xvIFbuLm6g7mQNb/+gCDwZOW+Ko61QCm8E8ibq6plquf+9o5wF9Hp9ciKlKAbYOvmDw+Gu00IpkcwmhCHO/wjwsgwTTTbItzvCbod1vdLlrdLFosFQtfQDAPbdbFdizIXDMYjBg18+HCJpkrUT3bcMnYCH02VNajdPuTu/h7bdVEUBcu02O126LrKdrcnKwrGYzm4Pz9dsA8jbm9uCTo+eS55dGlSofzl4z8MKWspKyyy7Fg7jggCKVXKDgdWd3dUjRwsm5aJIhR838f1fISq4jgmSRwRRwfSLCO2bcmbbgW9yYS565KkCYaukqcxB5qjKMikbVo2qy2O5x6lOArruy1ZnlNUDabtYlkabVuTJIm8IS2L0XBI3VQ0YUgLMqmoqOi6FLS0bSM/HpKEtoHBoEdRVrRti6IpZEkCqkZb1WimRZamKK1AKAq3799T1w1Pnz7GMBS2+wOjfo+8rKmKQjYh0hTDBkPTEKZMMCpKK1MJuoauSomfAMnnPfIS26albaEqS2xbbrWjw4EWiOMIVciGQhLHpGmCaOSfo6mE5EQrAqEpjMYDDtGB++WGbr+P45iybSOgKis0Xcp/E90gy2M0VaPMU2pdMBwPqeuazW5HURaorY5q6bI5ooEONK3CYL4gK0qUpsG0bMIoxHYd9tstnW4X13X59JOhbBJoCtagi+d6DEdjlt2AMM05PTnBMjSKaMXp1OfTZxe8ubzjzcs3pLsN8/mAVV0SdFMGrs82LogOez569pDXL98wPTvFdRzSvMRxPYoylZIb1yFJM5qmxbIt8lym0+q6RlEVTNOU+IaqptPtHtN+QmLTTF+2mpIETZPoIc9xsCyDppFoCEVR+eqbb/nXf/4tg66NF3iUqFi7EM2yuXj2sUzbRhGaWaCpKod9RJZXWI6F73u0NExHYx49rVmuIz766IyPn31EmqZSBnV9exQMzjkc0TCKEKSxTOZVZXbkeQssQ8e0TKIwZLlaMhqP8f0O88UFjx8/RlUV1rs9TV3J+ttoxOtVyOp2zcnFgsDzKKuab778Ex9/+mNW6y2aArphEnT7DGZz7tdbyrhCKBqNWpM3gk2YEMYp+yjB9eVQojpKFy3LYhft2UR7yqrl22++Zf/hAePZgrev31EmCcGwj1DA9z1UrYcXdHD9AFXIxHKU5hAeUFQF15NJ8O1mS14UbDc79tuQt8V70iTlyY9/xMxzcU2TIstBUUjTlLOHj8jzgouHD5nNZlRlLjn0RUZZFQy6fWwhSA4Hor1sBpydnzEYD49p3mNFtmkwTR1DE3R9h47voJk6qtLy7OkjLMvCD1zOH5wjgJE3JE1ibqKYtoUkTnAdB8u22e9Cdps1/a5Plabsthtc2+bVq1fMpjOePHvC73//O/Ikp8gyev0u4/GYuq5ZLu/lkN516HR8LNsgzRLi+IDtOAgBo8mAu9uaIPAZDMf0xzNc3+MQRdzf3/Lw8SNOy5qHjx4ymowp8pyqLEjilLqp6HR8dMMgjkKaY1qlKHKKNMYyNZq6YHlzheM8pCorot2W+XzO4uSEly9e0lYNdVvz/YvXqJpKZzSi0+txOB6moSWMQoqqJkkyknjN5fUNmm6iGya6ruE4Uq734fU7fvvbz1mnBcPJCau7O+aLOWcXF4T7kFYIfvKznzIfjairkqoqMXSNPE0YDvo4jsVmteSwXrK5u+P6bsloekLdtOxWW5I04+R0gWnqhLstqiL4cHVNfzJjdjKFMkPXDECROI1+H9G2vH71Es/zSOIUXVV48ugRuqGiCIVhf4CuKcRJwj6M6HY72JZF3rQMPJfHzx6R5yH77Y7NZk0YRZw9Pse2TLxOj6YF31QJk5RDklJVMBiO+PiTT7l6/56yqrlZrvB7fRRVoGty6HGIIrbbkP0uQrQtYZywXW/RbZvzixOm4zGdoEMYJlK8mGV0OgFdp8N42KUzGEjxXF1RJHLooKoau92O0XSKbpi0TYNhWmw2O7IkxVIFCg3jXkCn1yE8RBziDMu2MQ2Nru+wvLshzwuEIjB0k1GvS1GkOJ7HYDjk9PQU37VoqwrR6HKZud5SpDGuo4MiGA16tMfvr7qqsU2J9pCs0AzTtKlbwfRkwXg6wbQkNtG2HXRNJYoiqlKmU91W4i/SOMG2pOTu/rioK8uCFmTgo25wbZe6le/Osiio60oOkWyHOEmwHEdihpqazWYrl2l5TtAJEEKQZhkNCqPZOd1uj6osOYQ7qloOhvf7EF1V0XRdfoMIME2NwNbZLFdMFlMcx5XPq7LA0DQUQ2e/aTENnSDoIA4RhyiiqWtM00DULWcnC3TDoNMfslyuuV3tOLl4QKfXpdEslrc3MhloyGTe9dUNthPS7/doW0G4D3ENjSqNKasMQ1OZTidymd7IduTN7Q2+qTHudaRM8vI9pmkRdDo4nQ79bo8iT3E9j163lK3DuiaNU+q6pTzyalEUDEuimQQNpmPIw2Bb0fUseT0WMtRiWzaj0Yiqqri7ucVyLHRVxbIsJicTmrKmoUKxdNIwZheG1E17ZG8XUr5ZyXq9rmv4nitTY1lBncSEyY6o2+FDW8nDm23h+wGW46BoCrpmoPVk0Ghzk0jZ+3wGikJ0OMgUfdOAkL8ngBBS0K6gUNSS31/XJUoruPpwg66rx2dWyqFuyF2HssiJ44Tteo9j2XidDqqqolQFeRrT8Vwcz6PX61JWFUWR0dLQNC1FIZuVsi0p0DSVRoBQBTQljqES5RmuayMUQdvIhJtpGTiqXBzIb46Csqz4cESqVFVJUeSAJ5nxcYyqapLfG/iYpk242WMbBpdv3xH0+liuw2g4lEuIo/NAUxT2dU243VI1DYc4pq4r+v2+bNAKifA8RAfyOGb+4094/s1zNts9k5M5yatXdLsdDEPFdQ322xXj8ZiyafnTH//EernkoydPADg/P8eyLO5vb7EcB90y8XwpK0ziBF1TyXPpHvn2+becLGZ89Owj+sOhbB9XFePpjPv1vWwWAcPhkOlgiNuVvP4ySmiFyiHOsHsDvvrmBVleYnseiwdnLBYL5tMpommwLANDl8Od05M5ncBns15xdX2N63jswwjDMNhutggh6HguvW4HpS2ps4jDIaUsKkBQNi2KKsNnpqHSmiptC2WvT1EW3FxeMRqN2KwUhCpkC6qtWMwnqKLl4vwMy7ZpFZVef4hhG9xeX5MnB/xuF8PQ+fMXX2DZLg8eP+KQpXSGXTmodTw6/S5JcqDfH6CaOq7vYfs+3K8wAg/LscnnJU3dEmeJHGKXkik9GA1pj1JKz3U5xAlFloHvEUcRtuNQlSWilU4qPwiIkwTbsuR3PMdna9twc3vLYDJhEfSIs4L13R3hdss+rVhtb4/XxxDPD0jykslsiq7r/O4//Y7tZsvibEHbtvxP//P/xjo80B8MiOOELM04mcvgWlOWvHv1hpffveT07AGqXnC7vMd0LGzH4fXrN2z2e6bzBU8//YSmkm6Nd2/f0FSCRx99StALoJWL5irPcGyLfr9HlmXHRnRFmiayGZY2DIYDlndLvvryA3VeIDQFlRZNUzl7cCHbH1VFW6lEYfhDG8iwTBxHBsXKqiBNMqqioFU0usMxf/j8d/iux6efPuPywwf+/Kc/YWgaTZ7RD1w0y8Z1XR48fszVzQ1tkUBdMRoOSQ4hWVljOgGKaHn77pI8y/nk0x/z4OFDNCEoiwLHDwjDiJsPb5nOptDo6KqKgmDQ79Pr9yjynPVqRVUUcqGmCZq24cnjx/z7/+u3jMZTygbGkxHt8TtcAIEv2wTr1QrPkwHRPMvQTZNWCBRVwe9KJniZZ6iaHKv5niedgEL+PnGakKTyutvkOYZh0ul2aI/P7iRN/2/m3pxJszNNz7vOvi/fnntVZRVQ2BrdPT2UNApNjIKUGDTkUw4t/gP9AdmyZEq2LBryFSFFKKQZcXrI6e5p7EABqKzKPfPbz74fGe/plCVSIYtwEEBUoAqZX77nPc9z39dF33X0bUdd1YRBgCTJJEnMerWkLio+fPkcRQZJ11E1wYIXYvaKwPHYxzGuLfAu3bAIG08mnJ2eiNBtUzOZzrBtG9s0sVqdeLtD02R0BQxVYrneURYFTd/SIaHMZkRxSr9PxMxCUQevgMU4cLB0mYPpmLos+OD8DENXOJgHzGaLJ+xx33firO16ur5ju9tSN7VA5boO3eGMuuvYRwlt06BrChII55sK05GLqbT4nkdZ1RiGQ1HU2IbJYrFA0hVs18ayRCpeVmRM3aSvKxzbpCxz2qYmi3fkWY404JeRJFRVe1qGvv7Fpyyep6iKAl0nggGSLxpIRU0cJyCJRVpdt9S1CAt5nkfTtCiGgVJVNG2BLIOhq1imzsWP77h6f4vljwjHFT+++ZGLq2tcz+XF6TESoBsCqxntt7RtQ1m0bFYr2roSLZNBCK3rBkkUI0kShwczVve3HJ2cEPgum1Ux3A87FFUVC/C8YDIagaxQliWaqtI0DX3b0nei9ZOnKarlcHo4RxuwuooiBuRt26PpYqmjyjKTyQhF1SmrCkWRUTVFLNVa0S4ViMgK1RAkmKqqUEyTrhctVsswhU+pqYi2e6qqoalLHFf4V7MBiej5Ibpn4HmCYlBVFaPJhDxLcSwDlZYiy9FU4S9qug7HEp7MLBNtYllWBI5TVXBcB9uy0UyHsu2xTUXMGsuKrhX+s7IsoO8JhjmhbdsIXICYNTddS1W3SJqKaduEoxGjMGQ28jk5EUH0umnIM9EKVuqWdbzCNEwc1yaqKmzTp6xL4liEyHo5F6GWw2N01+Hhccl0FNC3NbIsGpZ9L+bdTdOQ5iU3N5eMT47QVJ2uqwh8n9OTE9G4alvW65XAxjni81KW4vf78PVHeK7wwJWNwAqWucCZ/jvn8/+hoIds2+a/+mf/FN8T1TV6hFArFYPFsihJkgRJgiRJmM1mT1UWRVaGYVzGbrfl6uqWgyNxKVktl8hIPN4/UFQF08kYz/MEPkKSMW1LVFPaBsexBXO0KLBcD8O0KMtK+AjqGtu2BNZlEGnKsjxUXUviOBYfJllGVmWm0ymL+YymrkiTmDRJcSyb66tbJN3g/PUHyLIiuGi2Rd+3Ih3fdYIdWlaoqvq0FWrqBtt2UDQdx/OYzqaiFrneijaA77OPRKuia8QHzB2qvK4jkjC266OZDk3bYXse87lYnmRZxnQ6oe87HHvwAEQ7urqhbhrmBwvOXz3HMsQBpWsGpmWhDVv3ruvIy5IsSUVVeGBCaprB2bMzFFUmL3JUTUPTNXF4FCVxFGFZNtPJdEjhaXSyOExURREPu64nDEO26zX3N7d0vURVN9iWjWPb4sLSNBiG+AFVBglg13Zomk6cpNRtg6breJ5L4HsYmoKuKNC1NFVNO1Qwd/sY03FwHJuyyLi+uuTd5RVHp8/wg1Bc+NsWVZGxLJMkSQhHIa7rCH+BbSF1HfE+xnZEZaxpG7qm5frdJb7vMz+YI9Oz3UcDFsihLks6EC90ndgO2rZIl2RZxng6QZEk4jQlzTKyNKPreg6PjjAME8MS3zPXc9F1DVkWvLf1ZoNpmBiaTlmW6LpOj4SsqvQ9gpnYtgOH0cJxXdIsIxiFaFJPnmbEUUIvIdjkVUnfdWiGhSxLtLVIw2R5znqzRVO1p9aCKgN9RzUw1jzPI40jlssVtm3jewIlkOUJmibj+j6SZvDN19+RxAld0xAELqPQJYki6rZnPBrhWjqaLJMkCYZlMh6N0RSR3JxMxuiawkDbQkIkDBzHoqoKiiLj5vqS63fvefPddySrW54dTzh4dU4r27x7f8PVxXuWdw+oXYkfhJRVMwhwLFHnTCN8N0SWJNIoxXMdul6gzOThYWIY+oDQEu6HvMjRDYMwCDANkzzLWa82PNzfM5lOufz5Al3VQNN49+6Sm3dCBq4oKkmekeQ5mudz/tnnfPjJpxyfnTEaT7Adm7oQdTRVkujaDl3WoYWm7enoef3xRxRFxiT0BTrK8+mknqP5BEmRyHPxecqzFNPQqepKvEx54uwo85w8z9htN0T7Hfv9nqauRZOjEBxjf0iGHh4eEoT+0+X49uaOx7t7FgdzvCAk2qyYLEL2UcJXX/yR1eMDr15+wFdff4+u6xwdn/Jvfv8Hlpsd+71YrMiSQCiASJsrmk7d92RFyXYfD+nGjjRLiNIMWVXxwxF39/cosoqumximBcBoPGI2n1GULXUncXr+nJOTU+qmFVK98fhJVlzX4iFqmuZwsVSGZDmcvTzn2fkLoMcPfGbTGTeX19xd32JYFn3f8eHrV5imRZokJHGEZZpkUUyeZQTjgKPjA96/v+Dlq3PmhwuqqmS9WtJ3gmPuuDYgoao6u90O2zbxPEfUxuuKfbQXZ7zrCpZh31I3DccnR2iaSpaltG2L5/ni/6dqeHh4FBLSJGE+mYohrNyT7Hfkec7i8AjbddE1FdcVF6S2aYaUjizEVwNOre86Vo+PHJ8csTiccXNzQ9P2OK6HIAZ1fP3VlyiyguPYSFI/YFFUgTYxROKsbQQj27Islo+P6LpOVZfkmXihchxLSBUbMZT84h++4PHhAcc0mc8P+PnnC3Zr0ZCyXJ+jk1N836PrxNejH1BF4ShEliXKIkfqehTN4Pb2gc8/+5RXH7yirmq++vJbHlZ7ZicnnJwe8/B4T7yP+fiTT3h2doJh6pyfn/Py9Iwfv/4KTZaYH0wxDQ3LMDB0na5tufjpJ/74939P24KkGhyeHlOVNbKi8eqDD5jOJlRljqEbTKZTvv/uDdPJnOPTA6L9GkVRydMcGER/dUWRFaiSzHq9QZJlsizl7vaGzWZN6IcUZSWWBEGIZRik8Z5vvv2Gjz54xfkHz0j2e9arHZdXNxiOi+/5zOZzPvzoQyYjn/vbS+6uLuk7SPOctu+RJfkpKef6ISenYsDR1Y1I57e9+MydHiNrKrbnMz09ITha8MEnn+JPxui6yX61IV4LIfDh4Yy+b9B0jfu7Ox6vb9jeP1KUDS9enbNfP7DbxZyenyNJEmVZc3N7SxrHKF3D+ekR88WMrKwwbZuuhyzLkRWZu9sb7m5vuX9c0SOwdK4rFu/heMIHrz/k6HDBfD7G0XWu310I5nPTcH91RV1XnD57RpzmQl7cNILNnhfUTYNlW0RRLNKWmkj3zBYzLNtkNA6fUmC6pj1hYZCERF6RBdpKkWUkeZhY9eJMG4/HgsVb16LdYmjiYr+PqJsWVVd5uH9gF6VIqoZmGDRtS9eDoRtP3pYsSdF0g+l0KnjQsoTUNUTbLfQdsgKWZQhBbNuKFoPvY5kWhqGK+1AjxIV1mZOmCbqm41gWdV3TNC2z2YwkSUiTBMs0yPOMcBSiaZpg4koyN7fXVEVGU5XcXF4Rb7diKGELIR59x/uLKy4ubkHXKIocGQn6nq5tRCOmrui6nq4pKWMxuHAtm+l8hmGZSJomcDOWyXg2xbJNkt2Oy+trJEUFJOqyJs1SDNvG9T2auibPchGgGSrw8dAItB0HVVN5dnaKrqmoqozn+/RIJHHCZr0i3u/oJRlDN1A1hSxPMQ2DIs+oq5Ze1tAMC0VT6QfknOkFHJycIikyvmuTJgmX1ze8e/ee3S5iv9sRBA6j0QjDsOmGQcx4PBZ3qb4T7RTEIKOXZDp6wUquRShApH+FK6NvOySkwXuxRZZkJFlG6lssy0Q3DXHP7DuBOdANZEWjkxVA5vD4WCzwVI3H5Yp9FLPebLm/vKZMY4o8FnJzVUZTVfJcYHYm4xGSLJFEMcvlklE4QjdU0iSlbbshwSzkhWEY0jY1siyj6QLhqKqqaEM04k45GY3pWiGSpRMLkK4TyKq+77m+vmH1uGK13vDu4oLA9+j6FtM0sYeErSwLDGeSJkRRJMJAiHuvqRu4jmgU9L1IcN7d3lFXNV4QsFyvGY0CNEU0c4PAJ88z1sslV1dX/PTd93z77bdcvb/i408+pqorXrx4gW3blJVANHRth67pBMNnry4rmqYmiWN2UcR0PuM3f/5rdF2maUVLA0ni7u6G1f09y4claV7xsNzz7R+/5vbmnrTKmUynyLLKZCrks7Kq4rgOL1+d8+LFGSr9MBAW2BlNVQWnuOuQZYFlaOqKyXRKXdekScJ4NEJTVWQgiiIkRaWXNZbrHUmaEae5CNA5LnTiPbUsCtq2xXUcJFl4Wg4OD56WpIau4zgOtm0zm02ZzWakecpoPMYLPPG5NUyqpqaXFaK05Pp+yW695deff8R/8c/+CR++/gAkBUU3CLyA8XQK9CRZgm7olEXB7fU1k4lwXGmKwn63JUsS4RJrWxzPEYvaTKRUi1wIPD3XxbYsdE0ljuMhoKc/nctS31Fk+f9zh1Ek0WhPUwzDQO5byjzFtkwC3xEEBM8lb2G53XNzdUUQhgRBwHq5YrVc8+zlOZ98/CGr5T0Xl7d0SEJqbBkUWcKrl8/QVPjxu5/4m7/+O7phAPb24gLHtphMp7iuS5HmjBYzfvPnv0HpWwxNw7VtfvjuO07PnjGbzzBMXaC1kAS/O/Sx7T/h8Ex0Xefu6prtcomqKHiOiyKryJqJH4zpZJ2ry2uqgR+/XK5YbzZEO9H8b7uOpm2Zz+eiiVWVAoGz35OkKfPZHMMwmC/mPH/xirYRA6zz82fDEFi8azRlQRzFTOYTsjTC0lX+8IcvOD49IUtTeknm9OyUOE5I85rZwQnRLuLx5po43glUSdcxmUywbRNdltlvtk/zoiLPadtOYDiAru343e//QFY3TOZzPv74Q5Akjo6PUVQZx7IIfJckSdhtdiiyzOHhYgh9KlRVxXq1xrIsRqNwQEOKYMxquRaNWk1D1zTyPOPxYUkSJ0/v+lVRIksKvSyJQfqANXRdh6aqMUxTnOttI/4MyzVFlhHMJhydnnF9dS3k5oaOqipYtpi3xFGMZVpIksTV1RWj6ZjJbMbZ6Qm6LhP6PovFAkMX+LumadisVtxdXwu0rusMLrK1QMz2PdvtjraXREq+F+QPgRjbc3R4gKpKKIpMGIRiPlClrO/u2K3WdFXBYjHBMlRMTcUxdGS5p+sFjqqpGkLXYxyKxSN9Q1XkzKcTXjw7w7JMTF3DNHVOT46ZjEYYhsl8ccRiccjRwQHTyYj5dMzzsznzSYjvOSxmU1zbhuFZaNkOhmERhmMMy2Y0nRNO5nh+yHgyYzyZ4IcjLNvGME2Ojg4JPYcqz4h20cC1j0jilDTNcPyQ2WLBbDYT70e2jWkatG0r7sqeix/6qJqKqkgk+x0/vPkZxfY4ff6co4M5+8cH+rplNp0hyxKe6wovkiwheoA9hqZQpAm25zGZTQXBpGkGBGeK53tUZcE+SpjN51imgURHlojzSTeFazSOIubzuWjGdg2mrgMCVy5Jkpj3JQl10zKaTnBsE1mWiPZ74jhB0QxUReHx8VY0uopSoMHynKZuBcq9LGmbmjTLSNOcpusZjSfi3ESiLsW8zzQ0DE0livZsNnseHx8BcFwHTVVo2g7LtOm6Hl3ToBNOPFXVBuJPz367Qx4QQ3XTijlp2yD1EkmSst5skABVUQW2VlGE7LuucRxbOGjgqU0IDOFZDUM3xPu3LfBMmqHhBT5NXYs/o2GQF6VoC3kek9DnaDHi+ORQOB97cF0fzTCo8oofv/2eaL8nTZOnd+cizynrSrTaup4iy2irhl98/hmmbTAZh1iGTvCn1uvgxOz7npvbW9abDXWb8/LVK3pJpq7qwYfSYhoG0W6P49iYhoE+ECLqqhZOyMMDHFfcdd+/f0+aZNCK+e3t/T38v6CH/oNZFGiaxievPxj487UYINiWqM02rXjI99A1LZLUYxg6+92Otq7wPFHFjaKY3S4mzUsOFoe4nkMQhtieS9V0nL96hec5wxBCYDF8z6MuK8HyHDZHVd2w3e7Y7cQwRpYFeqOtG7IsQZIkwUDTddpO/KAoisJ0OkXVVLGtryuxlR1kYZZpUxYlu33E6bNTfM8l8B3BFO4awQZrBBM1z0QiWZYlcXGWRXX58vKKoqoYj0dYlo1lW/ihz8mQUFw9PtBU4jI+Go0xLRPTMpFlwQzMs4w8y2mqGkmWCPwATdeGrbSOqmkgydRlRRRFNG3ParVhNpvimCa71Zrl44qTszNUXReXC8+jKAR/L88yJpMJnuOgGwa2LUSv0FOWBXVT07aNSABY9lPNrmkaVuvV8KJsiAtoVdG2gktcVqW4CMzmNG3Ls5fnmIbObrcRh4ii0vbi5df3PLqBza+oKne395i2g2Wb1HXFKAxom2bAAgm7uiwLXv58sWA2nbBdrUS7oamfKu+yBHVZ0HWt4Dy2LcvlEl3Vhpd7na7txDA1ibEHllnbtlxfXVGXJWfPz1A0md12y2q7Q9d1bNsizwUjHEk8iLsOJEVFN02enR0LI3tZs9wIeed8NudgcSCGQraF49rYjkU71IzyJGW/jzANUwjikGi7BttxSLOC+9VWcACHz+doJLiKfQ9xIi4tqtSzXa/YRDHeaMx8NsGxbQzDpJdEK6Euxfel78UZHoxHGJaFYWiokkRZCZO9PjglpL4XmJbAJy8rLt6/Z7fdUVcVuqJgmjpRXJAmOaNBmiuWcx2aorB8XLNPEsLAw3Mtdpvt8GDRMTXBYMuzjCTJsV2RUu470RjRdI2iKHj79oLHxzVVKzE/Omb3uKHPE06eLzg9f4Fke5iePywamifBoed7eOGIy8sVu71omZSFeOFwLYumqsiKAt3U6TrBpMyzXFzQ/QDX9dA0XaRO6poiy9AVFc/3KYoEKlLjAAAgAElEQVQKwzRpgSgr0N2AxekzDNfDsD1008ZzAnzXB0kMCeLdiuXtDfcP99yvllze3fKw2WBaLqbr4Y9HHB4fMJ+NiDdrLENjt13x5vtv0JRBGYLge0pD22W7XQu0VRji+x4SYhGaJJFITg8Ig1E4EsKoQZYt0VNkKU0j0A6aLip+k/EUy7aJoj22ZZMXOZLU8bja88MPP3B6fML5qw+J0ozxKGS5j/jx4oo4EZcbVZVQNUUIpmxR+xtPJozHE8JwjKqZzBeHLA6OBM/R8zg9OyMIQw4Xh3hBwGg2wXAsNF0XiW/HQbMtPv38l8wP5rStcKIEQYBpCDm7ogj27nq9pi4rAk9U3JFlpvMZpyfHyBLIUofviOH91fv3mIbB/HDBwdEcx3OJ4ojdXnhq+q5lv9vw6tU5p2dnaLrON998Q+h7hGHImzc/kGRC1FsWBYqsiPlIL1IEYRCQZRn73ZaqEP+9uhIV6KoqKQanS1VVXPz4VpzJikzXdSiSguP6vL245PjggDRNub28pikq/uEPX/Dz27eYloWq6xwczJmGIfvNmjSO+e77H7h8/47VckOe5xiGJXjsdcV4MmI6G3OwEF9HeglVUQnCkKYRy6T5bI6hayiygmkaIknSNnRNTZYmhAPbOs8zIbaTJYIwpO/E0LWqa+I4Q5IU3v50wZfffI9u+aiqjB94uEEgEiRpRjgaDTx4DegIfJf5dIxlaLR1BW2LpeusHu4xXIuirHj58kOaruXu9oZeljk6O0PTJb7+h38YWj8iVVYWGYamcnCwYHn/wP3dPbP5HMcxkCWoqnL4utTc3z/w1Xc/cHB4iNyL9psfhBi6Ji7hkvg6mZZJ2yNY4Z6NY2v0bYNmiGempqnsd3uapkGWZOI4Zb3aYNri2WmYolJvWSbvr4SjRFFgv1nzzR+/IByFfPbpa2bTMbdX7/j7f/s7yhrGswX0En7gc3A45/72hl20x3UCdMOiqYWUVALKpkLXNUahh+c4SH3Pw/09y/WGTz//hVietS1pkmKYFqdnx8hNwe7xnu16z93tI3Lf8+Hrl0hdzuXbn9nvdnzzzXd8/91PrNcR+7jg8PiMySzk3/z2t+yyko8/+5wkSbi/vSONYhxNYjGbcPrihLqp+fmnt9w+PHB7d8fV9Q33j0uB9MpKdMsZFmgQ+j6uJ6Tc03GAbZm4lkFfV9zdPtL0kpBV1w2OFyBpGk3TPvlG2rrGtS1GkzG6oYmFgWUhKzJt36JrGrYlGK5N3Ygh29AmE99ZgJ40TUSAoWuffl7FkEqj6zqquhHs7K5BkcXyPc9yIXh3HcqiYr+NsB2HJIlYPq5omp7RZDSgiQSDXdVkFKljv15xc3VNmiZi6SRJ7PZL0iwROMIkE83cofUnyQKrJNGwurvl/vaOtmdAWibs9zFBMCIvcrbbLYZlkuWpGDKGIVG0R1YU6DseHu7ZbdeUccThwYLFYsF4NgFJIooiLi/fs16uSJOCoqgpygJZVwnHo0FmvqeqauIkQVYkxiOb+WKCollg+E8NXddxcT2Hvm24u7vn54tLsqpmPJ6CJHN0cow6LH7TOKZtG6bTiWC15gXRdsvF23d0XYtpmVimwbPnz2najn20p6tb1ustcZxwe3OLohtMphOauuT+4Z4iyzk4PBxq3ypuEGD5jrhPSZJI4GkKqiJTlyW7zZbtbo+uGwLl1/UoqsbLVy+Ru4bZOECl4/FxTZRkwzvAINErC+q2JUpz6HvaphYOhV5gELtOtFAkCRRZElJ31yWOInb7nQjn1BWj8YiyKgcvRyRCG0HAOBghdS33NzcUeUZVFTRNzbMXzxnPD9Bsh7zpKJuWaL/n/vqOLNrRdzW6ouIHHn0rzuGqqtAMjc16LVqFpoqkiOq84zjohhj+m5ZoTWdZPvjACtI4GVJ8Agejazp5LqTG08mErhPvJF9++Y2QQLYihZqlGdNRgG4aGKYYgsZxLIb2moZuGKJJoutISPRdNwgExYJts92Qphl+ENB2PfePS+JkTxYn5HlOEPqiwWG73D1uefP9G2RV4fT0lFEYEAYBBweHArcSRzi2gyKL94uu67m8uOTy+krIsG0bwzA4PFhgmjpFUaDrBpbj8PDwyGq55fF+zenZM45fvmS93RHMF9izCc/On6NIEuvlivliQd+3KFLHZ5+8xvds9lsR8FJlGdsWLXzh2KiRQSxfq/KpvSEWgBVe4A+BEeHsGM3mSIrGZhuR50ImeXB4NLQxxf0IWaFpWjbbHWVZ4vkBZZ4j9+AH4i5SDHfkOIpEi0TXBRqkqrB0g3A0pkeIcaWBR27bJp999Bpflzk+WiDLCmmRCXeN45LlYhbQShJFWYq2Wl0BElVZ8nj/QFM3WANHW5Zlon0kwoeq8PQZw4JIuLaEV60qSyzLoqlrHu/uSPY7NuslaRILp0Xg07QtaRSjqergUAKp7wVCRQLPEc/m6XyBZtlc/vyOy4v3bLc7RpMxk+mI9+/e8cO3P4Ki4nous/mU2XTGdr1BbVseb2/53/7Xv0HSdD765GN+fnvBu/eXVHWJaVm0XUMa7TiYztjtt9w+3qBLMrfv3wPw6tVLprMJ+tAmNwydvCjEoEsTTfJycO8VRcV2G3H9/obNZsPiYCHS922HHTjotsXh6Rk3d/f89PYdmmmzWCwEHjJJBWLRsTFMQwQoi0x4lRACbrGIE3dUVYbf/p9/g2koLFcrtruIzW7H1e0tVze3fPbpL0gSMVD7+9/9gY8//oh3FxfE0Z5gFJDnFbPFAb/8/FMm0ynTA9EcVXWxgE+zlCxLBUqtKtlHMdvtniRN6OnxXA/bEanzrKr5T/7qr7AslcU0oG9aur7l5PQEuoaurqnqhjTLOT4+ZHGwQFcVmqoasL2eCLUUJZqhYxmGwARpOlkqRL6qqgqE1dBAE4HKgtl0zmg8RtWEuFxVRXresmyBPe066qbB9VwCxyXarGmRkXQTXRceua5vxYKTniIXjiPH9TBtg6qu2acpo9GYwLPZDEsNka5W6NpWYOrqmq4Xy0PDEN8/gSKs8f2Aru+p2w5VM0iSBFkS0l9JkvFDXwQqqxIQzx3TNHh8XLGNcsL5IV4YChltUrCPYrJMOJ2qpkZCIY1LbNNCkUFWxU3J9RwCz8EybVTVwAsCQj/g+bMz0iSiazpc24O+QdegaUrauiZPEtI0QUGirRq6SiDsFFmh66DthPOhp8MyDMo8pyxy6qoaPDwNRVbQVDVptGe3WnN/fUfXyZRVQ5blSJJMVdUcHBzy7OyU5d0tD7cPLA4PGU8mYtCvytiWOWABK/peZr+PeFzteP5CzK1syxAyXVecpaZt4jrCI/mnEJWmqux3OzFDMSzR8mxaFFVBViTqohDuVEXFdNwBi5igyBJdXVNUNWmeI9PTSzJRkgzBXJMszYQA27JEu7ttkLqOIitA1TEt4ylcJikKsiLQdPF+z3aX0PQKluszGo2oKjHwVoaFXBSntF2PpulYlikQO20nzlBNYzafkOcZq/UWSVaQVAUvCJARc8+m6bAtm6asqIpMLNx0A2Qxo3h8eCDZb5/IDF0vfm5syxx8HgWzxQLX82ibjtvra7abDUVZDCLxmGyQQJumgYxEXYshvKoKtGFZFMhSz8nJCXVdUw6YLMMwRDq/bmiqimkYMg5dxpMxtuugqOLX5GXFTxfv+enHn0mTiBcvzwlGAT0SRVUN9yCb/T4STXZFZjweUVfl4AcT80VZltEtk7ZpUBSFLBeenDAMyZKcw9kc3TSF51JVyfOczXrDzc0tuq4znU0xdZ2uB9uxmU1n6JpKlERoqspqtebw6AgJibv7e65vbuH/r6NAkiQT+GvAGH79/9z3/X8rSdIL4F8BE+D3wL/o+76SJMkA/ifgN8Aa+Od937/79/0+mqby+tPP8ByH9XrJOAzp+pau64miiCLNGI9HNE2Npur0Tc12taTrOsHxjGNMQ0dVVObTBfPphNVmyenpyVAlDFktH3FsE01TBwmNaC4URU7Xi0qUopSsHu6IthFBGKL0NooshuJZntJ3HZ4fCIlOK+Q+bd+zWW+xLBtJEsMZx7Iph0GqYZgAbLYbZgczwsBjvXwkCH26TidLEtYbIaMzDVMMBmSZpmmJoz2WYZNkOUlecHJ2hmU7pFmG5zooikYS73i4fyTa7ZnPTWYHc8JxKGSxbUOcxLiuGOgrskQYBmI4jRg26LnOZrPl7NkZsiLTaQaaZVM1PYvDA7FZ0zXC6YSmY+CE5k9Ddk3TUBSV0A/xPFdUhGXxUBVDlnJY/oiGAoht3zgMSNKUqqnFA0mSsGwhVkv2e/zAR1VVtrsdpm0KAVNTCQbeWki4ZrMZjuOy3mzIs5RE15BlmcD3xTZUVsRFuRE/eH+S9g4BNrpeLJ0sy6ZuGlaPj8RRBJLEi1fnpGkhhC2uzX6XYZoGlmUS7bb0bUPdCiFN23b0fUsvySiKRhTHjIJgWCpJPDt/jumIgzmJE0zTwnYH8Zwkk2UZumHg+R6u51PUjVhKmBZqVxMGLuZND5qC53uEIx9FE1tVUYVEYKuGAaNtWZiWPhymQsiXZ4JRdrvecv78GY4uY+oGYRiw3+1Y3q/YLLf4noc7mVKVIYbb4djixSvKUrFQa1oMxaRVFMIgoG06FFmhqEoM0xrwSxWW60DXoZti+aNoAvPQNyI1+PCw5PzFc/zQEyib3ZpfffYCyQy4ub4jjhKKLBE81LYnLxv88YS8bjF1RYi4JYW6qej7njyrqIsKCRnTsvA9h6auKYqcPM2JEyEz1zWLjz//Ja7nUWRCgvj1333F0ZHPpx88ZxeVrO7uMGyHvhUvVb7rMpnPmSwO+fLrtyxvLxm5Gqos8/7dFY6lYw/LsaYRorh2SPqlaco+SsjTlDROcBzh9/jk00/49uuvKfMUz3WZLg5xdZmzD1/i+yOqvCSKU4qsJIvvydKUx9U9ktyjmib+KGRx/pzF/ECIyBFVR6lvMTUNVZa4uXxHlic8Pt4JXJZl0gOaKvN4e0OeZVi2x+31lUi0NA0319coijh//vTnb5uS+WxG23Y8PNyJc9D1qPOcOs9FOs8wkOSevmtZrTa4ro9piYTlzcM9umkSJSXT+QGKavD4+MD9/S2f/epzqjRlVNW8u30kilPOTo7RFFjMpsBwAZjPCVyXLMk4OXtGUQtpowQsVw/URU60XCPJModHgqc+Gk+EWDITgqDZfMF4PmM8ComiiHYQEdqWOF+KVDwL2q5DkhWWyxU3V7ecnT8XyAdJYrPbksU77i4u+MWvfkmUZFiGijcf4/mOkID1HW1VMvI8tm3L8u4B3w1QNYE0k7sG2o44itA0jZPTM3F+RRFZIvBTStlAD7ZhsI8iRqOQaLdF142B7y2WCCAaWrmWEe1i3v38nuevXgixl6LiuS5FUXJ0MKOqK35+e0lZtswPjjh9/QvcwOKj1+fc3Vzx7uefWC83vHt7QV5XKLolWnKSxD/6s8+FKFz26fuecOSRFzn0cHZ6wu9//yV13TKdz1mvNjR1w/32ViwHfRdN19nvxJLNc2zoetIkQdNU0jgWSw1Z5WC+4KqsaOsGRTXwApUv//AFF+8vsf0Rzz94xYvX53z13XccHhyi6QqmZWBbBl1XoxkWo4MDNFWBtqavCtI8F/6BjUDjpVlFGAZUdcnD7R2jScB0NhXS1feXSJqOZxsUVUNZ1uyTjJOzM7I8R9U1jp+dEU7GKKpK3zXMZlOSOGG73WHYDsgqb9+9Y7+LKBtR67ccm+1GNDQmkzEguM6hY5NkCVWeokoyeRQxnYuhGF1PmRbIjo3h2ExVjaIS511T1YzHE5DA891BigpZtOf29oaXr85ZHM7Z7bZ89e33XFze8fzFK2bTKYujBWHg8P7tTyyXK9I4JU1zFE1DU3XaRuA5bEc09/bbDbv1Wkj+VJX54SFFXeMFPjJwdXMLSFRFi2qH7MolfdMw9m26ZM+//j/+d9abLb0ipGyPqx3j2QEvXpxT1SXexGW13RIVLfPTZyiaxuPDA7v1ipFnMxv5hKOQy4t3/PDmZ9ZxiiyJxpWmm/Q9yLKCbupoms50NmY2neB5LtE+RpEkbF2DvqWra1arDU4wJphMnv5dWZZPIsb9bofrOUIQHPiUlWh29L3Aq1RVhWXb6JpO2zXkaYGiKDS1wER2bUtZliRJjOf/SR4sWjGuYYi0eivCDUUhBkB9LwSeqiIL74CuPbUX0zhht13jBA6jQQDX1A1V1bDdbLBsi15TsTwPuRWopGcvfOI0QQl9eqnHbkw0XUgW15sttlOhKTppWlA1HVVRYKgS/iikV1T2cYrT9OJFvCxJi4wy2mFa1vASLr5WSRTR1iKgUmY533/zLbP5FLoO4+1bpgcHRNGesiiFYDkcUxcNavtImaeox0dMDk9xHIO+qRhPxsJdc3tDqcmcvjjBd1TiVcqbH29RTAvH9dBVnf1my2afkNUtumEznU8psgzLNsnThLIWy35JUXBsG0WR0VWNVm2Iy5KryxvG4wCVnsOTM3RVpdZ0xuMZRbyniTYkkRAIhqFPVZWE4zEoMm3diIamLGRySVpg2iatrg0INQOpbsTXL88xLRtZ05CkjsN5iNK1JEWD7dqEQwtqu1kT7zY0bY/Ud6iKhO3aeK5NGidUA5Ii2W9ZPz7ghgG6LhoMf1oUy32Prqms1yvapmV+dEhZZGwfVnijCX0vkSYpm41gHNd5SbTdkacJUtcQegFZWTEKfWzLIBxPmIQeST4XYuokY7/bc/P4wM0fv8VUZE5PDzFNDdt28YJwCFUVLB/uaNKI17/4JcFkhiQrZElGtN8z6kMURaauK6K4eEqgM6A3NE0k//quJ0kSrq6u2e5jHh436IbFbD4nT1NOjo/Z7nd8//N7/jwMxFIAgaQtq1IMRivRqM3zQiSkm4bNeiXYy1Ulvo6GjucHFHmBZdmsVinUNQeHC2bTGW4QoOomeavwcP/A4viEw6NDFosFp6enbPdbfvzxR/zQp3ddurbl7vaWyXRKJ8Ff/ud/xf3jI/vdDi/wBtm5YEm3bYukNBwcHHB6csZuIwS1P37/E9cX7/j1rz/l8OiY6XhCHEccHB7Sdw19V+NYOnkWk+Y5iiyRFsLpo2nqU2KyKssneWWaxE9S9CLPsGzRuHQ9l2IQo0a7PW0P+/0e33PRdZ2yFK1ZEfpqMC2bss4JwhDXdpB7mT/+7ncYlsGBoVPXDUUuUA7hKBSDyO2GNI2QkPGCAK2phUw6TfBsk88/eY2sSPzyV7/g4faS9eM9nj/i+eEhj4+PbNcrsjLn8Pkppy+ec3lxyfX7axzXYzab8e7igrquxNC17dju94yVkUCoCRg2XV2Tty22bVKVJX8CdZmm+Oc33/3A99+9EeduWnBwfELd3fGBZQt8iiJQVdXA6bYs82mWsN+sKeM9im6yGIe4n3/KfhvR1BXb7Rrd0Fgt11iug+P7SEikccpaWZPEKX/9t78nijbotsers1Pu7pcg67S9xPXtPYZp4buCZx+nCav1mu1ux9f/9kvGk5CXH7zG9z0cy8L1ffpODIWLPBPv64A+4JToIc1S7pYP7PYxsmWw3m3Ro4iu71F1jbHv0ssKv/jVrzh9+YrTsxMcVeHi+x+gbZlOJygyFHmKpipURY2iyoOQuWM/ePtkhKj0V3/2C5bbNXldo1oWo8mUaLdjt9mQxBG2qXN9c0vbimT09998B7qN6YzpOgnPNvj2j/+Aphm8/PAFZyfPKOvqCW2T5ynRZkNDJ5oktiPwr5aFqipcXVwwGk+gaXh5POftm6/JthtMVabRVXRNYtsI7HGWZEynIWVdkRUlk9ATTd26wDFNLMsmL0p22z1Xb34SCGDXI88Lnr94LpxRAy6mqxu2+z22bdN27VMAVVdE2FSSBWJIGkIkiq0KR6QsUSIzOjpkv9pQKiLtbFljlg93bLKM+WxB0/XIivIkoX92dMBuF9PUDetNhB+MqVXRqLMtU+BdmobReMTi8OipKdM1LVmcUbgFdd0KGXEnWm2e64hZiSMwi5Ii/WlGKPBVXc/xs+e0Xc+L58+YjwP6vqZrO9I8RdcUAl84jtq2x3F9TMfCdy0kqSNLU+q2xbYsuq4DWYG2o+tadE1GV1QeNg+kuxTd0oVbr++J0xxDV6jLDMvaEG1jFNUgnARiodiJNl4QBmSZuKvs1lv0AedYt91w/xrwK30HnYSsG4R+QJykJLH43siqSlHkqDKcv3xB2wtkUJHn+IGHPPgV6jJns1wyGk+xTBPHFsiqgQpI1QzPt7pG6of3WEnCGZo5aRaz26e4ozGKplJW9dBw7ARiWBWeGMs0SdKEwB9TFTmqIiF5FvH9klZSGM8m5MsVFxfvGY1CFHnEaDRmu92ybtZPCx7DtrC7jjzZs1M6FEkS+GhZwTQ0MQPzfFa7GNt1CXyXosih62iqkjwWz1dZVdFUFUnqnwISRZ5j6BqL+Uwg+PJSYN8dm6LukDWDH7//ljJPGY0nor3SdBiayt3jmrpp8QMPSVZ4uL8jsHRcz6VuRCuyKgt6S7RbNVWlrWugJ05jUBT2UYxWt+i6QdU0XN/d8We//g0oGm+++4HZZIRu6tRVR9u06LqG1Hfoqsx8OmG925NECWVeYrsumiwh9y2GrmA7ogWaDe0KJJmqaRmNJgTBiL4ukaUeL/BRVJWqqZ9mjRII51BVst2IVnwYjqhLgSNVVBXX9XiMhGPJHGZrmqYNzYGIme/R0yGO8x7HdTg8OmA6m+I4jqAhSD3Rfk84uIAC16FH4sWLF8RJgut7orHx7/jr/4ujoAT+cd/3iSRJGvB/SZL0vwD/DfDf933/ryRJ+h+Bfwn8D8Pft33fv5Ik6b8G/jvgn//7fhNpEOHudlvaumazWaMqCpZlo8gKvu9jmha7fU4VZ+yG9P1us+eLP3yF7RhIik7b1Hxw/gxdV6iqgnKQyJmGQZFmjMJQJGEbYdkuygI/CMgLkd7abjaUcczRTKSjNVXC1IVkq+2E2b1tG3p6JBl006DIS5pW1LZlRdQ8vNB9SnpJshCKOa6QiTRNLdj0RU4SR0IKJ4sXP93RUV2VshJIke1qx2OzIcoyXF8MM+RhcLMffACmoYlhxXSC65hAR5rG4rKtyMi9SCFLkiTs4LKwf8uKwKSoisp2t6fveuqmYrVcsY12aKpGEHgk0Z442qJqOt4grfVHIfSiqtl1PVmaCkGOYVLkoq2BLCErEmmcs9vtcGybMAiH6t4K+/QY09BJswLPEbzM0s+pyoLlestkNsUydZJE8HAfHu4Iw5DNwyM3t9coskpdN6RpJjitXY82MLq2uy1Zlj9Z3buuZTab0lRiqF/XDZptoqgKkqry/uqWu5s7wsDj+PgI07apmoaqLDg+OeTx8QHbsvE9jyLPGYUjijQlSVIeuhWuL14k6VNkWSTrxEOnFymVtiXLcnzXxXZcAtuBrmb9sETXTNquYzpfIMuSSGsXBb0kc3R2SleWzMZjxoHPH7/+QXCKdZWurjBsE8PU2O92FHmJ5djIslgKRNGO+WImljZ1y08//szN5aXAa+22nH1wznwxR9UUmqah6+55/eqMo9MjkCSm8wVJFNPXNVmWPgmWbNMUEhRToLiqqhS1zh7SOMbQdXRTCHpVRRymjSJEgPsooqwKNMPm088+ZfX4gKpK+J6NpOps1issM+bVq+f89OaC/W7NwWzKzXItmhB9Q5HteXF6RhC4tG1Hl9VCFlzXuIGP2YpUHeKZLGrfTYOiamxXa56fPcOzhaCsLCp0y+Pk4xn77ZL4m+94cf4c5eSE3/3298hVzCe//BXZPmQ8GjELPf7iP/qUb781+OK3f8vR4QgrnBCtloxVja5u0U0Df/A7KIpCluaUdUcuVxR1R7HeoitCTv1w98DdzRWHJ8d8//NbqnSPrij8WNV0iIukZweMwhHOdMbi/DnPjxa4owBkia6qacocCdFmadIE6IiahofbexRNNFXCcMz7i/dI8wl+GFAUBcvlmiyJef3xhFHgU7cC45aVCZKhY5sG6cDNHAUjyrJiu9vRNS2L2VRcpuMESZEp0ozpdEanSBimha7pNFXFaBTieB5FVeFYJnVZYJoGz58/YzYZ8dN3P/D5n/+GvEgpsxLX0DmejgUvOnCZjEZ0dT0M7DzWqzWBbaKrMmme8Xj7wMcff4TnPKdtKrqmwnYcsrzk1auX6KYp0vWAqarIskiVbbdrANq2IY1jbi7foegq9DLj8WR4MS4JxyPSOKUsS1pgPB4jSz03l1uQFe7vHvnbf/13vHh5Rrxd85/+5V/y5s0bimhH23dYpsUk9Nlt1kzmM0zbYvPwwG//9rd8/eU3jDyPbB/xxR9+z/X1NevlCtuy+af/5T/BcDS2uy2yZmIZYhi63YgFqh+EAORFgW1bdG0vnpWqxm/+4h/hei773Ra6DkvX+PIPf+Ttu/f8+te/xrQc/uI/+w2T6YSqKsgKUVU9PX3Gfhfzx6++JU1zjp+d4QQBm/Wao+MD1rsNtmvhui6u71GWYuBT1xW6bHJ+/oK6FYt9ENxIVRVoDIC6robvhVhuNgMe4vrqkjRN8f2JwAQ+PPDF73/HfH6E7QVEcYrtjvj1f3yM69k8e3ZMURRUTUuSRLz+4AO+f/MTUbzHMgyytiWLI9arFZuHOxzLoKsabNfn5u4W0zZZr3ZCnkXPZDYBWm6v3pPEQur+q88/5/ZxSddJQqY2nTKeTrAMA9M02e8juoHJnZcFRincDbZtMxqPePnyBW/fvefDz/5vxt5rya40Tc97lvdrbZ8eCV9Aue5pN4YzClERYmgkRehcF8Dr0EVIF6BzRehEQ4mkOBxSw+4ZTld1dXcZFICESaTbfi/v19LBv7vONJqMQEQCkUAGgG3+//ve93k+56OPn6ObOn3XUpUVeVkwlCRkREvt5bff0PYdd+KD5n4AACAASURBVHdXXLx8jampPHx0TjAY4QQjemSqumbo+/i+z2otDs+eO8A2DYFTqkpxibU1vn3xgjBMUDWdwSCgSCN+9OknOIbPfJtw8eY1rmvx8PyYriqwHYcojNF0ja7rcT0Hw9QxDFE5tgwDORhwdXODWZWMZjO2m5BXL1/z7PlHdE3NYBDQ1TUvX3zNYrEiiSIOZhP8pw/53e9eorg+wcl9bm/nhOEOfzzj+SefYKoy794v0GREUtOwuX//AU1REa1XHE0HjAKP1XbDV998R5TmdJJK1Ui0XUXTgra/HDuui2vbew+Jg+NYmIaGezRDkyWqPOHm+hrNsEFRkRWN9WaL79sMBh7no3OSNMXcbpDoREvN0OkBXTfIywJZVuiBOElEa9EPkGQJwxQc0J5OINlq8X5o6Aa+59E0tbiMZ7ng7BYlfd+z3u5IkpTj01Nsy0RCvG80ZUWZZwx8j3AXEkYxQeCjySoyMrqisFyuCXyHMk/pOzHMT3YhkiRh2jau6zCaHdLXBV3fYOsGeSFYrL6pU0sQJQm6qjEIHLZdQxTumB3MMB0P0xYX0goJwxaLYEUV7qWqKIiiCNsSOKYwDHnz7j1xFOE5Dp4/oFFMSkXl6++/58mjh7RNTRSGjMdjpK7n9OwU27Uo2o5ku0atHaoyg16iazomwyHXN9e8VTs+fnbGcGDgyg3LaEfbw+HBEWULpj+kKzOKpmXg+yR01G1Lnhe4ni/wjKaOIkloskyWCeSiJIOqiFReVTUoisp8taKuW7Ewc2ymRzPSIkd3bJzBkMlkQl2XtHVLXgoWbteJ1wFFk/cM65rBcECqZTi9zGqzFe4mz6UqMqo0xfMsptMhM8VgdnyMbZskcczR8SlJWhCGO9arJbPpmKouSZNY1PF1nQ6J2/mc7WbNeDohTVKB7ilrqqrhw+0diqowns5E7b9uuLudC+FlGNN2LXVTM5lMGQyHIIGrOZiGimVoeI4YiLY9ZHmGkRooUs/ANmmbjuODA5I843YyYjA7EgjU5YLVMqLN57iOw3g2wbBt7lY7+rblcdsTxQJj1DYN1j4QFUUpZdOgaBpN27GeL7l//xx/MKQuC5Bl5sWKm+sFg8kEw3a592DAeDQkSRJMU2M8GnHMKWVRgtKxWq0Jw51AV1gm7V5wnCUxg2CIZ1ksVyumk6k4B90tOTu7x2K5xPNd0ZhaLpAlhbQs8Qc+eZGJho0OT588osgzdusFEj3BICDNUi5ev8a2Lfq2IwwFmq3rWhRFZjj0RXPR8/Fdl75rKcqCLE8pixJD16nyFsuxqcoC01SFIDLwsUyHcBczGpVcfbhiEATohiawqXVNL/V0fYvUd3suf812u8FxBVa37zqBPJOEP03TVIHhqyryMqeqK5I4JfADBuMR4XZHnhW4geAed63AP1RltR92yfjBgF6S6OIYkNiEIXc3d9iex4PHDyibCjmX2YURhqEzVsTSJ9xEGKbJeDJkPBFLj7Is9+JN0a6na2iykNlsyofL99RlTduI8NhwOuTp509Z3d7w7/6Pf0UeC6yMqetcX11RFgX3zu/RI9NLEscHM7I0YX79gYHvs0wLWsAdDNiut9RNRdf3eF5AlhdcvH3LerXBDgIkRePjjz5lMBrRNhWKoqPIjUhmqxqb7Q7TMNF0na+//h6A0XDMcDhkuwsJowg78Dk5nPGbL78kSRMWd3eURcmnnz1jOpuhKipRGIsFWpyyiWKG4xn37p1RljnL7Zam7tBNh3C34dXLC3TT5M//2Z9g791o2zAhjHM+/9kvmB4dcXJ2iiorlFUF9PiOxfFsShhFLMIdlmWDJLFaLLEMi89/+jM8NyBPYtoq5+b6Gsu0ODg+xHQchqMBfVlRJ1s279/yZr3jt7/9mqOzU4qyoJd0DEnInl3Po5cktrutWNAiGhdt01DKKY5n8/76BlU3WCyWaKaJ7rn8Fz/7Cde3N3R1xXy9RlV17u4WdLLCZ599xrPnz/jNF7+hqmrGs0Mef/QEy9SoWuEiskxnjz4yGE+nAvmnyMzvliDJIohRirbTerkk3m5IwzVNVvKf/v3filCbrCErCjc3t2yiHE3T+eTTB2RZTJlFrMtc4HHKDMeyKLKU7797yXy7I4wyiqrjj//sDH8Avu9R5rnglRfCZWcaGlLXsd0siaQlsqqDqiIpErUsi0aLaTEYDpFlmfl8jm2Y2K5HW5WYumiYuo5L3/ds1jtev77gyccCA6xpKokESt9xffEWNIdgOuZHf/QZruMQhSGqJNPv8caSJJpnfS/477qqksYJWZrjuh7JckkcxxwczPBdlyLLUBQV17GF81CScT2fJI7J04y+65nMbEwDNreXJCuBhFJVjaoWi8uVogIySCp5VeIUDjTCobdYLEmSjMPZjO1qSRgLbCC9kM1naYauGNiOgWyYOH7A5dt3eIMB49lUeHHahtXddwKNrf+BAhITRhFhKBxwiqqhaDZtA2lW4vk+XdvvUUGqCMnVNYZpkGYCHTyeTJD+0MoLPExDx3UcqqphF+5oqgzLUCgK4T/o24bdNmQ4GvP2zQW77Q5/OKTvOnabDVWWkoYxy9UK1bLxRyMeP34sQmptR1EILJvv+0iSaAApsiQE000jPA2W/cO/a9s2mKaBrqmkbYPn2uRNh+M6uLs1ZbwlUlR0c4vvCXdl3zaURU642e4xtoLi0DUtqmGA3FOW5b6RJFp9lmHQFBnruwpvECApCkmSYjsWumkwtm2BuO5aDF1jt9kg9T2n5/do2pb5fEFRNQSjIW1d0fUgqSqybvLk5ITxdMJytabZY387VWO13nF1u6CqK3RVQdJ0Vus1s9khbdf9QOXoEUuPsiwpy4KyyEQrZzTGtm36tiEMd2I+lpc4vs7HP/mcm3dX1GGKpkHVtkRRiGtbbNYLjk7OyAuBXF8tVxjhjsl0TOA5FHkm3Kl5gSTL6IYlPAdFSde2aIpCryrEUYjjCMn2aBiQZ7mYPVU1H66uGQwCTk9PmB4dspivKLOMvmvJ84zXr1+LhlFVYVkWo7FAhK2XK+Ik5kRT6YFs3ziVNQVv4KPqwvOZZWvRLhiPkCQoq5ymadANsSxcr9diMfeHeeX/x8f/76KgF5aqZP9Tbf+jB/4r4H/c//r/CvxPiEXB/7D/HOB/A/5nSZKk/Z/zj3yfjvXyjiLNxMDZ8zEMnTRNAInVZkvX9/Rdz+uLN3i2w3A6BUnHD4ZISo/leKy3O9quZLuJBD+8bSiyCs8y0OSWv/nXf0Vdtzx49JjJ7IDBcCBq/L2BJEniEjsMBKdd0zFMi6ysUDRtj6gR3DZV0374mjwroevJsgxN1/EDH2SJvmvp98D0ohBD675rqYpiL/5pSOKEs/NTDMNgOZ+TRDFBMMByLNKkpqw7UBSatmcQiMu44bkosk1TCWGXops8/+QTNqsVeZ5hmzphtKPvOjpZbJkVWaGtS9q6EpK7CsE/rkravSBytxFpXNf1ODs7RZGgb1rSvkY3LHGBU1SarseyHVRFYb0UT+AgCPZV3gbPdYg6UcO//SCYbgezA7Gt0wSWZH57RxInjMYDijwn3K7JspIqDYS4p6r2yA4xnDb2MkFN07m7vSNLCzRDJ8tygkBHRrzQiQpkQ7rn5kuKGCKURUNT18znN+x2wiIeBGdEYUjTtrx/8wZDNxmPR0RpwuhgShcnDAJfVJEQy54szamrElWWSKOYi3fXPHz+KTPPB0lGM0xmjk1b19RlibqXr2m6/sPg+OGDB7Rdx2a9Em6FTqTB/CDAMg10VeHi4g2dItwbZV3S93B8dspmtabXxPAmz1LyLKEpJKL1Fs12MA0TXdNomoZdklAUFfTw/XcvWC3XtFXJ8dGYJw9PmUyndICsqOR5xsnJoWDmaRpv331AUVTUvmOXZAxnEzRNpDXbtqVu2v1GvyPeJ2nHkxmaqv1Q+aPr6aSOKAzZhRF1VSNJCmXTo2hCpHNycgRdx/XVNRcvX4lLkAoHh0d8+ukzXr+6YBfvUBWJR4/OicOUepeRBQmyJCptwUCguOoq2gt6OtaLOe/TjKaucX1PIBuilL6TUDSNLMtAVqjbiqZrUFoJx/dJ455vvv6Os0f3efTpJ/z2V19w/foN+XaNY2gMZ0eoqsa94wOWR6fE8ZLBSOPo3ilFGgtsWFPh2jZNK0SMlmViGDAaD3ny+BFNXbHebLi8ucPxAh48czl+eJ+rmxvG/mdYwwGWKnF+dkpge2R5TprELJYL6FssZYJFw2q9IdxtaaqUPI25fv+e84dPmcwO2WYpbddwevyAuqlo65YHjx/x9u0F690Wz/UYjSeoisZf//Xfslst+ejZU6bDCZahIysyo8EAug6l70jjjPU6JK9LHj96zGKx4NX3Lzg7P+P+/Sf8/S//M+tNxOmDM5EwczzWq5UQG7Ydvuehq6JS1zc1Hz1+RDAY8nWYUGY5vSQz3264fPMazzIZ2CYnszFZllHlJZYf0Fc1vu/ieQGGYxOmKdOD2X4JJJo0RVkRxgl5mmHbFrtwh+d69G2LYpoEvk8Sh6RFzmg8Qdc07uKIpmlp65qD0xMUTWC1fN+jKEo6SVQch8MhpiUWTM8/+YwiTXjz+i2266FrOposDgJv376j3yf9szTj8dMntEXJaBgQJzH/+l/9G3ZpTjA7ZrGJ+Lf/5q/54ve/2/shFNpqzh99dks9GvHNi+/56c9+zm6zIcsKml7C8QMsxyHPcyxLyCDHkzH1Pp2n7bnfTd3gOTa/+uXf8dVX3/DHf/EXKJqJZhhEUYiiiudwmWdcbtZoms6H2zlVB0fn93j+2adohsbTp084PpwyHg3YLOf7xE1PnuZEO+GI0TwNfxBwczMnyTKePHvK9YcPNHVN13XIirIX/+pomkaZF2LAlMQUdYNuuTiug6KphEnC0ckxUtcxv74C1ebw3ilpGuM7FlIjxJST0ZB4uyIvcqbTGZeXHxgPhyxWK+Q9Z7iuSi6Xa243IX/53/93tMslUVFzfHbGyb1TTE1jvVgKvqhl0ndwcnRCU1fMxiMC3+P2VufZk4cMA2cvf0rpu5bFYo5+ckDTiPR4nuc0VUvTNJzcOyOtGw4OBIbK3rsr8lw0mNIsw7YMcW6oG6q6pFZ1Gt1mvg65W3+LPwg4vXfC+GDMZDTBNC3W2w1hGArUU9vgmDP6ruX66opou2N4MKJuWoqi4pOPnyFLHR8uXvPVb1/QyAbnjx4jKTJVVRC4LlWRomk6gRcQRTHXNzcoqophGoDwvPR9J9LuRUVV1nRtQRztUCXIslQk5tqW16/fEqc55w8ecnr2iLP7p8xvb0lbiQeTMbPpBD8YEEcJD+8/YLu4JZdlpsMJnuPyq1/+indXc/7FX/635OEGz5QY2Bovv3/F9+8+IGkWiqqS5TmKqokWRdkgqwqD0YhnHz1msB+c11WJqUk4pkaZ5dzO56RJTJLlDMY6lmGy2uyIkxxFPuTFl19wfHTA0dkxtqpQWjp93yErEsPRUIhRNRlVNdhst/R9j2lZ6HtUjmVbVFUlBslFSV1WmIaBZggGexiG9IggAz20dU0YxmR5yfHJCaZpkiQxyJIIW2gFR0dHPHp4n8sPNziuy2x2wGqzIc5S+lZiMBogyyBL/Z6z3mFYFlLfiwV1lHFzfSdwKm1F4PYEvo+qacg9tE2DqmpoikYSxUwmYxzP2WOnJGRVwXUcGtPEHw4xTYNwuyVNBNKhLGss00ZSdAw34Oz+Ay7fvuPs3hmO73Pv8TMOZmPieMd2u8Z3fQaDAMPQmRxOSXYijJLlEV1Zsy1KNF3HNDXR8G0bfMcmWu74vqvxzJ4Xr75jkyk8efYMZJmje8fc3C159+ItR8dHxNHuB8a6pmkomoptmRi6iq4bpElCnCb4rsN4NOKnn31MuA83pEXB+999Q+D7GLpOMBoShQWmN0S3TMqqJNyuubu9YzKbYjquwNRVlUhsKypZHFNVBZt5yXK54uDkDOiF1FBXqdKWosiJwpAeGd+yqfIcU9ewbYdNJiSZY9MijmJkSbSOkCRUTSLwfVbLBfP5CkvXGIzHXN8uCHyTJM2EL2AypW0bwl2IaZuURYZlamiqTJaJABGShGkLfJQky6iqupdL5liWaM32e7/B9999R1dXaBI8vHfC4SSAVmHomrj2MZKsoD55RJ6mXF/fUlU1m3hNeXvH8fEJTz96SleXXN/cYrkuA19g9BaLJbIsc3h0iKKorFZLdF1jNJlw8eY1abzh+OQM0zY5PD5idniIYZri7KlraKrC2cmhaIR3Hb5jUVclXVNjWRaWLZYRPRJv3r6jyAva8q0Ygp4eIWsaRbhjejRD36f0FFXl6u6WXbjjR59+ih98RFtX3NzeMTs4xLHFffDw5IgqE6+diqpyc3MjBOFVhWU7jEdjojgRCKqmRlM1bj5cCra9LFPs2+bQ07QNjm3T9R2aqu0H8i2qrDCZTVB/9DHD0QBpn9DcrjcYe99EnGb4rktTCdwqPUhdh20YeI4jGgR5ThRFlEUuXtNled+6QDRy85JeUencjlcvX6NpAtlZtw2+H1CWhVg+WuLMQdex3W4ZDAZ0jZBmzm9uuP/4Mbahs12tcDyBKX348BGatnck9D3Hp0dUdYPrecRJzGK5Yr1aM5vOsGwLy9C5/nDDd3XK5z/5CffOH/Dy+5c0dc3RdIRmG3z1q3/g8sOaqldQ9QDX1NBMm74X946mackr0UAdDYd8ePuebZxStxqbzQ5Vlrh48x5v4PH0o8dYts1yuaZXFEYHh7SSSplmnJ2fc3BwgKzIFFlFU1UsbucMgyGKojIeT0SauqzwhhM0VWPgunR9y9WHK2RJxlA03r19Q5iIhUrT93SSxG9/8zUHk4DPPvuYsW+z2kbcO5nw9Mk9tlGGZRtMJz7Pnj6mbns2UcHrNxe8fiUGRy+/e0EQ+AwGQxzL4I//5Oc8f/6Mtq0oCoFRWi6XWKaJ9eghcRiTZRl931BXNTc3dwwGA/zARdVM2r4lyjMhAa86JEsSvqw0o8pSfv8Pv2ax3PL5z3/GKis5evyE8WjILgwZSr44X6sK08kJZd1we3NHGMWoisbIcYjLjL//4vdswxhJNwlGI+4WK4JBgK7pjLyA6WTMr375n3h18ZYnz55RljUn5/f55NNnyFKPbWpMp2Pund8TvitNILAEglFGV1W2UUiSJMLFYJm4nkueF3iuK5pEfUddiMbAl//5N3hegDU4YjCdcHt3w5sXb9hsQp49/4g8jdksbnl78ZrNcolmWDx5/lQE6zqJ9xdvub66xR9NKMuan/z8F/z4p58yv7z6YQHoui6aoVMWGevFirubO+HxMlTuPRLtzu1mQxyGZLnA/rZty261QlMUNF3HcSzSKEQBLN2gbVqSMuPq+oY4Keh7OD095d75EYPA5erNW1A1BrMh292O8WyMqkg4lsH15SW6blI0tWi19gLvZuoGm9WKyXRKMBkRJRFllmHqGgPf483FHcvlio+efYzU9oxHE1RVFjOsJKNtGoajAbZrUxUZy8WcIstJ4pQkiXE8l+effMwuT1isNnh+IAS2tkWWDojTlItXF6iKQls3pHHEer2lNywcP6Bua4Z+gCPpFElGGsc0w4zdakHVVKR5LNBCmfBdDI+PqJqWHok0FzOuxWZOkqTcf/oMXe1I45ReUmi6HlVWkGVVJMJLEUIOwzV5UXJydipS42m+x3kpbHchk/EYXZEYDwNc3xUhuzSF/TIGRWDuul7h2WefUVYlTd9iSDqypNBIMv50RifJtB2s12v6tsE0TMqywXFd8izBMgy2yyXdcIgkC/F1EIghfdO21FXLbrdFVWTknj1q3GSzWLHaRLjjEZPpmFbWuLr8gOPajMZjhr5HWVTkecn0cIo/CJDo0RRlf29vaZuKcLshimPCXUTbCQx7WRaceqcYpsFW2WG7Nuy/d7YPuCzu7siimKOjA6qmIU1SttuYRpIxbJuBP6DtYhzT4sGD+6htQ7jbYRgGyWYn3j81Fc93OT47oywLXFuc5eqioK5rTEMX5BmpRzd1kKCsyj0FQaT3Pc9D1VTiuKbrYTSaUNcVy+trBr7N+PiA//Ov/i/UZMfB6Sk9PfFmDV1NU9XEeU2Spgx8V6TyVRlFdmhagSDKkoRekglUbY9L1FBkmSJLKXPxmOnblq5p0DSNr1//nvOTI6pKEA4c26GuG371t79ERube+T3qpibNMzpJwnJ9xrYtmipNS5oXBMMhRZ7Q7IXH3X6xou1Dv4oskSQxVV1h790qeSb+TVRNI9rt0PZnY0VCuMP+kY9/SqMASZIUBF7oMfC/ABfAru/7Zv8lV8DJ/vMT4IMY/veNJEkhAk+0+ke/SS8qprqu43mCf7XZrAVDte0oqoqyKrm7vsZwfY7P79M0DYcnDrvdhl4C1RBsMFXThVwmSbAtk6Yq2K4WhFGMopiYpk7X98wODzBNi6ZthIgYGI9GyPTomk4nQRjHKLqO1HVIkkKSJpRliR8ESJLK9bVICGiqJqZJXSvqmYVIahR5sReNyYLVLMn0vZAiFUXJeM/drOua4XDEer3iw9U1muEQDHzOHp6Tpimz2ZSDg/GeTZ3/IKeti5qLd5c8efIATerouprF3SVtJYR8cq8RblcYtoflCKt4tF0JOeR+AL/NdsiysILnWUZRZJRFgmPb2JaFLCm0ZYOs7GuyZc2HDx9QFZm+qfF9D0WW9nLlDScnJ+LJFse8ufjA+WMdLS8JdyGT6QTfdwkGAVEUiUZBmuHaJlkYkkQRg8GAphNy3LIUlX5d1xgOAz58uObtxSW+H/Do8Igg8EiTWLQkVJm6qgijiO1mSxxGHB4di78Don6T5xVxUTOd+ixWW5qqgLYj2mNK2qZms17jBd5+MFJiO39I5vTIiozjumRxRJgUoGjomoJrm6wXC8qiZDgMkDVo2471Zr3nniuMxmNsy2SzXhNFIf5giGG7LBYLdmGIn6XoikxLh9p3LG5XLIIBZ8czdpVgyZ3fP+PybsV6scAf+jimwatvX5C3PdNDnc16w3azoa5bDMsizUtefvMt79+9x7ZMRsOAj55/jO/74jmjaiKZZVnUVSVkgJLCqxcX3Hv8iOPRkLLrCYYDaNt980C4F6pa+DM8P0AzLCRJFhtfoOs7bNsmTRPiOEPVDGxbYKl0QxPoBBpsx4IesqKiqHq++fYVD58+JC0bbDXnwfkRHy5rXnx7S3dzx/0n9zk7/wRUhfX1NYYqkEv+YEgUJbSN2LyWRYahKhi6ju95SJLM9PAAL/CZDAPRRIljDENH6qHIUkzTwLEtDA4pwpSjIx/pz37K5nbOcrPlt19+yfHpCf5wRCcpTCY6w9EZ680GVRVtjjRNqaMcBcE/BQlZEskqTTfYLteowI/++BecPXxImuUYsoTpOvz4888o0piurdE1laZIeHd7SRwnvLuckxYFQ88l8APUlU6U5Hz51Zcsrt9jqRqPHtxnPBwLYTgSo+kUTdcoq1Ik4ruG2cERtmXx26++oq4qDMMir2E8PcZxXCSpp65L6qxhs9oIYVDfMZ9vCIZDNF1luV5zfTfn4bPnfPbZJyRZzuOPP2E0CCjzFBCP9+FwhKYIcZ6uCjG9IkvIEhi6Tlnk5EVBMBhh0HG32dLUJePjGePBgLKuGYxGKPtUpG4aPHr4AJB49/4KJAXVMJB1A9sRQngkaLuEw5MBddtye3OH+9RjenBAX9eiWaXI++RdhaY7qLpOkmZ4rstuGwp0Vl5w//wcXRf/r47riFReLyq+umlyc3PDaDbm+vaObZwSre74k92Ou+WON2/eUeQ5Ut/x4XbBo/sP+OLvfg2GQXB0ilkJB0/guTRdz7Of/xnhZke83VCnEf/+//klg6HLL37+c6pCMH4PfZ/nHz/Ddh10XaPeD0Toe1zX5fb2hqYXteaqaOjajm+/fcXff/E1dSehmDbD2YzBdMJus6bIM1zbYjye0NYtv/nNb3h98ZYnT5/w+PEDTNtCkuDg4IjRMECmYzqbcXd3S55nLOdLqqoizXKC4QjTFFJXRVPZbjd0bctmvcFxXWRZxnEcmrrh+vqKMq/QVSGEffj0CWVVI0tQ5ikfXrzi7csXHNx7SNNa3Lt3hmaq3L9/hmsbrFd3TMcBfS/x/ddfoRkmP/rxz0jDhLZuGfk+pmFyc3dD0bUkdUffy6wXcyaTKedPnlLmKS+/+Zr51RX3zs/xfZ+vf/t7mg48z8OyDWazKY/unXE8G6KoEk2ZEYYRuqZTZAVt24kWXJ4iA7IkC3luWRHFKUiwWMwxVIWz01NM28DQVbRBQFkUdHsBnawqWKpDjcrjZy5JtGE+X+C6I4LRDN9xGAZD2qajrGqBM0pjStflYDYVj0fbwegVZNVC1Qye/+g5R2enXL2/ZLHconsz/vl//d+QRytevXxBYQpWdBpFXF7d0LY9bQeO69L3HaZhiwouiKV9njOdTdEMndvra4YDn9VqRV0XOPaIo6OZQELKCpPpiLwoSNKEt5fvefjgHiPPZrcW6T5TU5mOB7z55huqpuOf/fkv6LqG95cfGEyOBVYh3KJoOr/59oLXb65w/ADNELhIxYRf/OmfUmcp4S7k4OiQ48Mppg5S30EtYxkiQfTNb39PkRd0fYfjCedLWdXoRosq9TRZgtJDWDaYWYt0uyTdLWnqGllRcX0fSxcDf7qe7XpN07ZYlqgMx3FPXuR0fYeqqSJJXFb0XU/ba5iqWJCNRiPSLBOok7ZjvVzTonJwfMJw5FGVlRgc9ghkye0NRweHfPvNC1RD4/jkgOn0kAdtT99JLJdz2ramKgsA8lwwax3Lou070iTBtV08U0frW6JdRF+3pGlB4LnESU7TwXgyJYlj6rIkDENkRWU8mTK/vUPXxMJI7zpkTaUqC4o8Fe8bmkbfI95PpxPevnnHzdWOYDzk5//sz4RrJAioygLfhOAcTgAAIABJREFUtZFlePPmNePxBFkSLV11OKLvenbrLa4f4A0D+q4ii3Zs1gsOD6bIEsRJxnqdYBxOcIYTkkZ4wua3t/iDAZvFHXVVcPvhEscysRwXx7KwHIdgEKDJ0l5E35MVmTir1hVFluBPJiiei6Zbez50yzAQ2BhVkXn09DHxds319Q1tUSK3DePRkLZp2YURry82mKqK73mMhkPKUiS2bm5usA2L7XqJZlrkSYTU1lRZJprHqg5AUjccGgaqqtLUDUkkQixIcHx0gOe5IPVomkZTl1xdvmWzWNMUOedPnzA5OGC1C1mu1rieiyrLLBd3tHVJUZaMJhNMU0f3fBRZxrUtCkUhTVMxAJbl/bBbp6lE8zZOIpAUirISjoA04/27t5RZxu31NVfvXnP25CnBYIxhiUVR17VkpoLrWtStaBgv5reEUci33/yOOs85Pb2H5zrIksxwPKKqKuqmoWlbFrc3GKqQXgpMpY7njZAlHalv8AIXVZWwLA2tlsXl1dSQJYFRtG2HKBR+EMf1hDB4G7Fdb4QI23d4/unH7LYpI9+nrEVAxHE9jo4O6emwXVs0hJcrNKnn+GiGrKh8+esvePLREw4Oj8QCK004Ppgy8j3GA483by4oigLP92maFsu2ef3qNRIS48kIyzJRdYOm71BUheVyiaaLhbmqikVDVVV7KbnADcZxLLjDqRi02Y5ATQZBIO6AdU0URSiyynqxRlFlMRRNc5I4Efz5XDh/xrOpYMV3PZvNlq7rmR0ING5TNVy8vEDVNQ6rEtOyOT095d3793RVjWHqWJYByKzXa5q6xQtcZEUm2mMTkSSm0ym+J+5FSRSyWd6imxZBMOT927d4vofv+5RVKZBAux2ariFJEvfu3WO9XoHUsV2v+e2Xv2U4GBBMDjl/9ISHT59z8eo1//E//AOjgxF11zE7mXF0eo8gCJjf3OBYJhI9iiwxns5wfI+qqvj+u++5ubrj488/wXJcHqsqdV2RxBGB72FaJtvtluFwiK6bvH35SxY3t/zoj37MdDqh7xvGoymbpqCME7q6oUgzMtsSgsg9w/vh/fu8v7ziyy/+gfPzM2zbwXFc6rbj1cVbyq6hbXv6rkGSJVpZ5W6TYL69pilL/vTnP+XweEpeNsjKliIPMSyVcHWNPwp4eDbi6ZO/4MWjx/zqV3/Huw/XeLsQ8/aOp0+fkmYZWbSlaRoWNzecPzin7zviJGQxn4vHRZpiux5NnRDHMbKsUFQVbVVxdX1F03a4nsc2CtlGOzpJRlNUJpMRshXw+R8/58nzR5zlBaulwEDpqsJutRHLJ11jdbfg+OwU27K4uHjHMPDpbZ0w3vHtd6949slnjA+m5KVg+9d1y8nhmF//zd/yF3/5L3AGE2YnNU4wQs5jpieHlGXBbDzh0aMHPH36BMPQyfLsB9F71wrkb5omrBZLjD0jfrvbCdRG4BHHCY0sgQS3d3eAxGId4g6nBL7L4cGY1XLOk+cf8+bNJa+/f41j6khtjdxDVfU8fP4Eyx8yHA4YBh6bbcK57bDbbPnFn/ycB/eOePmbL+gk9Qfxr2kJJ1WelcRFjT2a4LgO4/GIo6OjfcswYzab8fjJY5bLJdfXHzD2y7oo2iHLPVkSY1kW49GAMI5Blvn8xz/m6v0VdVFRlhVRskdHOh4PP/kIw7QwbQdb05HbliwK95ht8AciICv1oMkqbdOwXm9E+NXQacqaMstIsgLr2UdMp1OatmO1WtJ2LQ8HD5BkidVyCbLE4dEhmq4R7WJGvsNOUgijhO1mB/Q4vsI2jLD3g9vF3S2GriEjUtzz61vqvMSbTDg8PKEejTiaTflwfUueFZyc32M6GtHkBYPphPeX7/nd99/jeR6Hw4D/8H//O3pZRZVkBsMJxTffMz09wXEsVN0kDFcUbY9keowPDohWCyxHNGsGw6G4F8oSpmGRJgmdvMcXDwdYpiGCl2WOZhgUdcPx7JA8y7AtG9NzxIA6zxmPx+x2IU3foxoGbQ/HZ2dIUk8a55hDX4SG2pbzhw/p+55dFDIajWjqijiqf8Bzm5Yhhv8SzGZTqlacYQxdo20adput8AGoAi/bdS2yIlxTjmuhKTKL+YrJ6RGWP2R+t8DQVEzdwDJ0sSwYjri7m+MPBmIWg8BIl2VJmqWUVUkSJrSSjOl4e2n4kCxJKMqcqsxxPIemqanrVjhbm5rLDzvW8zueP3nMcDImrxuarkczDOqypq9bsiRFamvqNEJqK5BgGASohoYs9xR1i6LpgAjP2LMxdVVSVRXD8YiyFE6JoirRdQNZ1ykqgRVcLVf4gbhnST0MhkP6rsexHbq2RVFVPiyXvHsTUvTCkVdlBc3dAklVCNdr2rYjilL8YIgfeIyGYlk/n99hmjZFnnObXGPbFqZlE27W+9dQl6ZrSOL4Bycde9/gfL7kt7//hqs3b/n8J3/EbDImSXJefPsCL3AZTobohk5eFbSduNcPh2M8TzhRJEmIrsMopKpr6qLE1HTiJsY0Teg7mk6gkCzLQlXEiF9VFHRVoS5hG0akaYYsywx9H9PxSPP8Hx3P/5MWBX3ft8CPJUkaAP878Oyf8vv+sQ9Jkv4l8C9/+B5Cac1gOERRFcGW7MULbbJeI0s9ZSmEIgeTEWVV4foeb1+/oWt6xuMBd7d3VHVDWQj24nAoDmmLcMNyPkdSNCzH4OTklLoVwj5zLy9qajGcM1RZpG80ic02pJUklL5FVQ0hjYliYYMnFoPmosAw9B94kIOBJ5YFgO/51FUtqimKwAWZtk4cJfRdj++Jg0pZFiLFi4RtO3SdxOzomIOjCUWesdlAHmf8/te/Fggj30G3DHx/QFlkUJWs5kuODseMpmMaanxnjOt4hOsVg5GLYRrYtoEsK9RVwy6M0HWF+e0VaVpguy7hekmaZATjCbPphLzIkAHL0Hn54nuQQFI1IeFwPYbDAWWa0bfiwC3aFQVpltHLMv5gDNqcuhEi3bJZc3N7h67fw9A1ykI8WEejAXWe8+7lBf54gu27jBCplbprGQQ+mqETroRY6g/md9f1KKuKsqr2KCWFnh7LNEhVBUvXuPnwjrVpUlUNnaIzPjhi7EESbnEdG9exubm5Icoyzh7exzRs4ijjw4drHj54wKOHD6nqClXVyfJcJI9Mg6v3WwzL5cF4QlMVlHlGnmdkac5yteZ4n5T/Q4PiYDbDcV1ub67ZheE+9VJjGAaj4YAkTTFMQ4jNVAfHMpD7hjzLyPICy3VoqhLL9ziRZEABqWd1e4us6pRZTFmI2mjbtbRlTd32XFy8YX5zhalqDEdjPv3RZxi2w2qbYBUNpqlh7pmV212E53n7F9cWwzQxbAuzKFFlhTTLRJVUlmmr+odUUlkVaKoiPAa7ENM0kWUJ3TBou4am69BNE0mSGU/GyIiBoAIieS2p3C22eJMp6DrBaEaU17RtR5XsGLsW//y//HPmccV6seLq8j2z0xPc6Yx8s6IuClIpJklSppORWCr5Lm0jkRSluEBIMAoCcl2Dvhe+gCxjNB6LC5upo6gy2+0OXdXZbTaUyY7Zg8eUA5cMscm9vb1mF0V0XcdoPMEfTRmPR8wXc5qmwbQsBsMBdzdXDIcDJFkmjEJs20FSNG7ulhwMA3bbDdtox2A0pGol2rDaM/9amrray5BTsjTFsm3GQ496XmCZGm1T0/Ui8Xly/oCTs8e0aYRCTd02dPtDuKbp7HYhVV4gyYKHFwxGQhacNrx9dcGTJw/57NPnHE2nLOZXdLSEYcj8bs6nn37C/cdPyJqen5qi0v7uzSuiMOTg8IDReMxms9k7DyCMNhzODkCSBMZkXxftpJ7NeiNe/wydqhJp/S+++IoojDBtizJJWd/eYlsGbV2RpDGObfPw/n3u7u4YT6d0kkya5Vy8/YBlOjx69BDdMDFMizAKSdOE0eEBju8T7jaUaUrbtpRVyWA8YnV9B5ZFMAgA0T5omwbPD1ivxEDbcx26rsOybMq6Qjc0pEYg5Oq6RN4jreaLJcv5ArnrkXqFy+sF6XbHX/3Vv2WxSTC9EUcPRhwezrBVIZWri5K+kxgPB9iuI0RdQYDpuORlxXq1Zbvdsl1tuL1+z/XNB/7j3/wtP/qjH+F6QxzXQddVsjTBNieMhkOqWsi4siwlzwshoaob2rohjCIM2+azn/6M6fEJz589xZQlbEdn61vMby6Jww2KJPHmzXu++fobbNNCU3rGIx/DsJEVmWHg0VRCVK1qGq7tkmcZvSSRZBmKpqPqOl0vo6gKbdsIJEffMz2ckWf5D0voJIk5PDwkT3Nub265d3CPqhAs92AQsNlsefv+llXSM5BMHj99QNvVPLj/AMcx2CznVGVJlefc3c1RZI0yz3Edk+Ek4Ktff8l4OMAb+KyWK1x3gKIaRLuQxXzJp59+gkrHyzcXvL98j4TE2/eXDFwLXdE4Oj5ANzXKoqRMEt6+/B5ZVWi6Dk03sGyXIs1xHIe6L9kt70RzqmnQ95iaKI4oioyffPoJZRajqz1pGqJqA/p2L/9OE959+56yqGj3IYc2yzEUhdnDR/zs53+CggxNTp5HVFVGnkXkYQhVjtK1VHnJN7//hqZtGU9njKYH9G0DbUvdVLx/844kCpENlwdHR3z05Jx3F3t2tSwS5W1Ts1wsGU2myKpC4AfiLNZ3VGWJ6zq8evkGx7EZT6YsV2s00+DkTEi7ZXpWV++Q+47xyKNqO7I0QtV17i4/QJ5TrZdETQmahqKA7XgslwumJ4fYrovpOWx3O7Io5vFnR6iKTLzb8dXvXvL27Xss26WXoaoqmq7n+OwUQ2qxbIPTo8fYrkXfNvhuQLKLSOOU0XhAXhVkWU5RiOe/rGoUZUWZ5RimyXAYELgOUR5xfDhDVRVu7m7J4oj59S2aaaEbJhdvr/B9F9cLQFYZDAd4nvBzlGXJZDwWlzPLpu964jASGBRAVVUkWRIC+6IQrNquw3A9Dk9OxHst0DbCkdD3HbvdDs8R8rqqA7WpuPjVG+7vnwN0HV2nMD6Y0Tgm48MZYRgLKZssC5aq41AUQnLWNA2KqmKZFm3XcnN1S9uC41qkWUYcx9iWkLElaYZpWkynU9I0QZIFulFuqh9CG6qmYZgmTofARM7nRLsdi+WKX/z5nzIOLK6v7hgPR1Q1GJZCj/BAFEWGoggMiqrr6JohuLxlxt2HHUWeiuGvLlA0H95fsg1Tzh8/IMlbPH9IlndsNxuQJMq6Jo92JLsdR8fH3Du7R1aKYalumCJl2LYUWcHl5XsGA5/pZIxtOVwmKaswxnM9NEUTzT/LQjdU4QVKdugy9LKEEwQURYUqq8hdz/cvvkPRNKazKdPJBNu2KMqS1XrDdimQHqZl0skyiqISRzG6qlIUBapuMgg8vvn9dwwOj7BdhyzLubm8ZH53R9MjBo2WWNZ5nrNPhGVEhoXrOfi+w/n5PcIwxDQMOrvCUCCOQvq+oe8bDF3BNAXP98PlJZPhUDDam0qcIdoOQ1VpipJW60S6zNLJ0gRZVmjblsX6ToSoFJXB7IhSgayR6DqJqqjJ8y2arDAY+JieQabJtJKC65holoG93bFeLOgbwUlv2orheErfqeLPlWW2ccRiu6UvKyxV5/T+fXzPR5MFT78ocsG4r0qk3t1LaGXaphGt7bYhCSPSJBFS7rqh6zokSeX1m0uiMOL8aMz52T0mk6GQru6RDY7niKR+Ve+HIxFS3/P0ySMODw+4urnl8PiQ8WSMqqus12skhCy1KXOWy4IoChkOh3iug+v73N0thBh2doDtOCiKStu2+IFP1/XkRYG5l0rGcYzve6iKym4X4noeXd3y/5L2Jj2SpWl63bnzfO3a6OZuPsWQc1VmV1eXVGQX0WwJbKH3WminP6NfQYALQRtCOwlaSYCabIpUd3XNVVmRGRmDh0/mNpvdeb5afNYpQAuSgGIXCI8BAb/Xvu99n+ec/TFZ2TYNZ2dTFFWEpTRdIYoy4V0oChbzJYqscDKdHJfha2zHxbAtdocdhq6JgZZtU1aVWNRaohmdZxlPj0ueffwJti/waJPxiLqp6PmekLh1CKSB3NG0HdOzU4SmTNyfkSTKIsd1bPb7LUWaouoaQf/YfopCHMc+ylwbDMOgqmrKsqI4St0VWSaMIqqqIi0qvvzxj/jZX/1XTAYBd+8+4DseV88/Isll4vSAonSomsZk2ENRVUaDgJ7vH1sTOaqiYhoGTSPcQeezGbIqFl+t1CDJLb2eL85ThiYcVnlBVZfYrs3ZbIrnWkhNxexiRtM23H/4IESpwl4sEsOAbhhHD1+GpuvUksEvf/k7gqDHc9clyxJkTaPJW5quEm1r3aY/8tEkqFuJNMuJ0hB5LSMpCqv1nDxJef/mLYHf46qVCbcphyTFHU75yU9/ys//7u/RFInVck7869/y+RefAfD6uzeMRiPiOEZVVfpBD8/rsVxuMAyDw/6AJCvohkZ0WKOGKr/4xa8p2hbDtJBV+ZhAlUnSlMloCLLMeDrC9UzWi0cs02IQ9MiTmFd/+D15mvPRJx+LRWeacPn8GZKcY1km05MRYRyS5SWXL57z1U9+xGF/oNqWfPH5Z0iSRBqljC7OcPsmP+hd8/mfiiF3vNqwXu/RdRXPd9D1M9HSTktMQxdIy1bgtqI4pq4qRqMRWZ6LBXWvh6Gpx8/pXDTbtzuWqy15XlDLCkWZMxicYZhwOhtxe/PAtO8wG37CarvmcIjY7CLOn7+kRebFy5dkScLNzS1xKLxBg5EIPz7d3fM0X3P6/JrDdstg2Gd/CHl6nJOkKbrtcj6b0e8HAkGz27HbbNhvN2RJTJaPuLq6Ijn6AiS5Q2pbMVA/irQ32xWqopFm4jxRdTXj6TlpVRBnGb/9h1+x22y5evmM4XhC33Mp4z3vv3lgGyZ4gxEnwwFFnhHHIUHQwzRN6ralrDscr8dhuxEYu7pFtx2QFXr9PmmaMxwN0Y7N8HB/oC4LVFkWS6jWQdd0loslm80O3ba4HPTZPC0oy4rlYk0chdzdP1BlBR9/9BFt29EihPaDwQjdtOlQkFAxbY/LWcfNzQO7h0f0DkzHwrItgsGIvO64vJix2whM3O18zWw2w+sPqGpoNZMWifAQ4/oBF8+ek2XpccZn0HYtWVF+/6y0dSMcEZqMJotzWweCoFCVhIc9yBp+TywGWgnxnt0fjp5OCdqW0WgoloLbA+PJGF2Xub+9Y3Z+IQJFskLTdmx3YpGlqQpJFNN0Lb0gwNR1Ctuho0OWxd+vmRp11tC1wockSRLJ8Yzj9nrIioKmaKiqRpYmJFFCXZRslxtQJNbbkLzp8G2D0WiM69lHRGaN7zkCzVmU6KZO0wpnQ1kUbDZbkrxkNDmhkxCpft9DliVUVUiOTdMmSVLiNEVVdQzTpsxyPv/0M3p9nyhJhXNJEuiktqlYPT1iGAZBP4C2oipyOlVjHx3oIkCSsCxBEek66HkO0FFXAhfcNPXxHSwdMdMCbUgnvt51XXq9nnBiZDlFlmGoCkXbYtmCujE9vyA8+Dw8PaE2NS8++xy7H/Bwd0evPyCtGppDxuXFpWjiKvIRTRSyWqzI8xwkiSwzMe0M0zRxXI/VckVHJwgyXUdeFALLnaQ83t3xJ1/+EM9zcT2Px7t7FMPmECVcXl3Sdq3AuXUitEUnCXl521DkGaYlWpJ1VdM28N3rNxiGhawo0NTQtcgd1GXFJkmxbIf9bo8iS6wXS6qmwrJtTNPCMU1sxyU7thH+Yz/+sxYF3w/zu24vSdLfAP8ECCRJUo+tgnPg4fhlD8AFcC9Jkgr0EFLj/++f9S+BfwkgSVInIZIh8pHtLR0tlV3XIakql1dXRFGIJAsG6267pSgKXMehbVqyNCIOI/rDEUVZ0Db10fAdoxsWhuORRBG9Xo9W6kAREtQkiaATIhWz38O1dGhqXr96zeNiQ91JnJyecnZ6ity1NFXB/nBA1VSKvOH0fCa+oRuB1QmPwhqAzXoLCBakLMsYx5p6GMbIigy0QsRxRBTppolpGqiaznY1ZzP/gG6Y5G1NWddIlsv5i5coco2uyWKArqoMey5N29Lvi9aA47s4dg/f7yF/3FGVOVkaE0cHijRFVmHQ98izCsvS8HseTVGxLUT12/dddF3F0F02yyVRmqEaNoosU9RCHFTnGU/3AvExOTkRQltNQ5Jk3r57S4dMURTMH+ciLeb3kJFRFPFirLsa17FYPD1SVTVZkqGYFmkukBSD4YBvv32NohkC41LX4oN+tz+KVWyi+EDXtmJw3TTIqolpGGJY0jW4jsXXX3+N2xtgez77aC+q+VXG4RAz/eqHdHXJdrcnCmOSNEc1DQajIV7PO24KLRaLhWDX6Tod4oAuqwrDcR/PdVkuF9SNEFCHhwOaYaHrBuFug+/7XFxckGYilbV8fML2fYIgII5jPNehazvOZ2coErSIFIGqa1xfX6IcedjnZ1MOZYluOvR1ExnYrlbEaU6LhG3bxwq5xm4bY+o6i+WcNEvxdJ3xeMLnX37F+GQk+J2K2E7qhkGcxCwWC4aDAePxiOVige85yLpOJwtecpll1GWFqolXhiQf/RuShKYIDnmWiMG2RIcsy5iWCR14joN25F23XUcUHoTor9Noqpr3d7fQNgSO2NImWU54CKk1FbXrmG8WTE87JoMRveAFT4sVRdFh2yq9yYQqSairlvF4QF5VNHGD0tVkSYpqOMdnrENWRWorjCKquqQqcuJwz3A0JM/Fc60ZNr/4zW+Zf7jh8qTPX05OcGyPm+/uGQQ2VVKwiTK6NKNJD+h6B4pNmqVkSYLruNQy9PuCm7jZiAN63dSkScrscsbzywt0TcV3HFQJttst8lGyratCOCZEtzFnp2eslgvu7+8I9xHPri9RDZMwitF1i4nfQ1JVHvOY9XpLkiaYkiz48LpGsS2OmC0XWVFJkpRoH3J2PuPq6prTSZ+6LkjimNdv3mLPTbKqZTNfM+7f4dkG59cvSMuMIhNDrcl4LN4BdUFeCOGxbenYto3vuzSN8LJUdcV6syHoD0iTnCxOjkP6gsF4QlrUtEg0Xccvf/kLnu4fydMUZ3aKZpmomuD06rpKksTkVYXt+Tx7doWq6sfFp0xR5gJL19S0ZYuhiiFYVdZcP7v6nhNs+y79fh/LsdhutihIRNs9hm1yMTujqgryVHz+pG0DqkrbdpRFga4JhNg/ssdHwwF5HPM3/8e/4Qc//jG9ywtUWcE2Tf7i+iPSNGUfhchNi2poXF5f4QUBqiaaFMvlE55jMBkFGJZFXlYEron68XNAVEr/+Nuv+bt/+zf8+jd/5C/++T9DNy0hSy0K1k9PDEfHVEXdEIUigWgYBhI5RdPi93xsx+fKdjg7v6TIM2zbYn73gcX8jnffvsJ2PO4+fOD97ROl6MGgaQqqpFDmhcC7lAV1XWMZDnXRUCQZmqIwm82IY3FIrqoaJFH775BIE9FoC3yFLE6QkYTgNc/xej7l/oCqa6RZJhbQQFvVWIbF+fU1Rj9lOBgxnU6p6oq2qdgudzzd3/D4OOfXv/49nuMyno7J84woiXF9H00zqKsG2zT4/NNPeP3HV8x3Bz797AtefHKN41q8ff0tiiRBJ7Fc74jjmMBzkCSZ28c5mqFj2Q7Pr65o0wzNUECSWD4tefbsBW1XUxeQJQnL5Yqz2YWoA/sByGBZpkik0zIcDwnDiLquSJKEPM+O79k+bZkL1mSacH97x/BkKlBsssTyaQ55g+G5OP0hRVNT5+IZ3CzX6KaJrZm8e/uetgPTcvF8j6IqODs74+R0wv3NO/bbEM1yGI77hPstTVPj9Xw0VSGOQuZPT0RxyrOPhlS1aO1IEkgSaLLEcrEky3OqssTzPGQJtpsVlm0gNy3z+zvmt/cMJ1MuLy+5vxeLVN0waOqWLI7QTkZ4gwFJEqPIKoNBnySJ0U2N5eqJfbTHs2zyuqXXC8iThJv3t3z48IjnuPiDAbJhEPR7dJLM9cW54P12LYosBGye41DnOXfvPyArGmkihgWWZYr//7LBslRUqWJ6eYHjekhSx3q9xLFMRv0+u92WD9s9kqzjjM8IhgMxAHRcdFVF01WqqsJybPIs57AX7aNBv0/ViAunbVrUTfX9onSz3lCUAo/g+z7K0bulGcIt0bUNdSUG564jUr6H7ZZhz+dxdeD82TWH9Zy6ljhEKZ0E1C2HQ4jh2ELgpol2kWEYeJ6L57uYpk0UCidCFEdCWCoLPIPliVDHdr3C0FRs26EsK5qyZDgai8urpmDbY6I4pCxLDF3D0EW71HEgzTN0TUfqWrqmYvHwAQUYuDY3375muUup6hq57LBdk7TM0Q0dVZaJ9jsSOWQ0nrDfH7A9W3ByFQXbcQWj3TCIk5RakhhOBuiqfFyGFli2i6SJs9hgNGTgilSw7ThMTk9I4hhZ2eF6HrZpkiUJh/2WLE0ZDgcYhol2ZLs2DTRtx+PjgulsBlLNdrmjH/Sp2hapa5FbEeDxgxFd05DsN1R5JoSVtoFuaCRxfGyOBGi6RhZH2LbJdheiKyq6ZaEaBqbboWkGsiRjqQpq15DECUkUMX96ZPG0QDNshsMxriuE9ckhQtMUqrbGtE3qysLQdYbjEW8/3BHHoWgnZQlFkmC5Hm7/BMvQxSIlTSiyAnVq4vd8DF0lORyoilK8k7Mct9dDkkzhUIlTVN2kLipcx6aRJD77wQ+EvDNLCBwT1bRI0oyyLFk83GNKNRenY/onp/h+n84x6ZoSpbWZnXxB11RkcUR02IuzmCzRc3pIssIu2XN2NUOXZMxOhqZmcX/PcDDANgx03WC339E1LcP+AMe2yLKcJI7ZbdZoqkxdViKlr5tohmhKp2nB+GTK85cfMxkIEbWpyNiGgSrZ7Ddb9J5YKFumOKu6rsuzZ9d89PFHGI5N3dSYlkFTi7bHYb+n5/eo2xrf90iSGNM26bqWQ7inlUS7s1UPAAAgAElEQVTr2O8J7rAf+BSlQFm0dYtuCO+JZpjkaYZjGLiOg6rpSLJMmmTfY8AMwxTva9dFUoTPJokj0a7UdOE7CQLGJyeoskRVFEiKwnAyAkUmKzO6pqZrO/F8Ny3dUW8smhwtn37+GbZjs96uURWZ7XqDZRlosiwwLVWJqgl3zWDQF/ecTgxmmromjRPqtkHVRSCqq2uSNMH3bAxdpwVGk7EISlTCu1U3ouE6GA7J0ozVestuH7Lq9mRxyo8/e8nmzSseipokLegPxpzOZnz+xTO+ff0Ox7PJy5y6EQJ1SQZZlgQ+LBZ3kF7g09UNsipR1ikKOrYjsC6lLFGVpWiCIe6PtuNQ5AVBz8UxdWYnE3b7HfvNisXTE21Tc3Z1hSQr+J5LXZUgS0iIpYUKjIcDhj/7p/z+d38k3O/5+utvWW635EeygKLpzC6f8+nnnyBLLV2W85uf/5yeJ0Ijy82WNE057EMuroUfar0+UBsubVWCaor5guPz1Zc/JCtywigkThM2my3hfgeyiueJhtp2s0FXdUzbwfHc75fXaRTh+S6qpiB1DdOLGVFRs9/t8XSbrKi4msw4PT3FdgRxwXEsZAnKNGc6GqOpGl//9nestyGaqvH2zVuqquXTH36BbpiYVcnLl1dstzuiKCHNcqbTCX3fwbMMfMckLys6wNAMfv5//TvUv8u5eX9D4I/4F3/1Vzx88zXz5Z7Lly9pqyG6KtFWOZbjoGsKRZZhmRa79YYsz+ikjqIsiUKxnAoPBwxNo2lr1osFdzd3VI3EyeyCpq4Yjgb4vifcHVmK3DVkccSr379C1TS++OGXMD5lelVhOzaWZSMhaBBN3dIfjxienDAej1AoeXN7y/nLLwiGAbIi09Ql3377mjQrGI/GTKdT6mM4o2tbDNVmEPRQaWm6Do78+iAQgZKmqYQLkhZNU0nCiNXTE4Zl4vh9kjRhdnGOb5s0Jdy/fUNTFnzx1Rf0gx7/9m//PYco4bNPX+L6I2bjZ/zJV5+jSDU3b9+SppnwbSgqYRYRHWKSMGG72XFyeorj+cSpCDeYuooiSdRlSbjd8Hh3y36/4/L6kjKJ2G4qTMskT2Ky8ECSZjieixwmbHZ7JEkmv38QTfPBiLwseT+fU9/eoioynuOy2UWYXo+zy2uasmA8GeP4A1Td4fFhTpGl1E3FermmyAoGvkuRJiS7EM/1kNnieR67zQrD6dGWOattiNJ1dK1CV5dMhwFyV7Ocz4mzHNfvoWoVQc8XCWxVZrNckYYxRd0wPp2y227QVZW2KMmbgl5/QBQeCMOIUeARLVfUqs7V82v2ywVJKpo7vcBDUSWqPEdRdA6HHQ+390ymM2zXRjVN+kFAnads11t00yBJYupKR1EUDE0EC9IsxbRMBsMhq9UKw7Sojw000zSOunqJthULXFVWWS/XmLbFs6sTDEXm/XqNGvRxPZ+iquhJEnmSHtu1OrIqI0kyrdShqqpAjicZVVVj2bYIQXUtuu5+77sxTROpk1g8PaGowp0VHZe1J/0+07MzojhidwiFK6ksiQ4HurYR5/VGxMOHoxHSdivIKnVF03bH5lwrwkFNS5LEApl5RLrneYaMRFEUWJb1Pb7HNAyqssayKxRZYbVckSYJeZYzHg2QNY3xaEhRFjimQlMZ0HWcn53x/NklUZrR93wcz+X62XPa4/f73d0D40Gf6dWFaF+2ObphHluZYpjver5AZ1q2cMzWFXVVioZ/VXH34Q5F6vjJT36McgxcS47N9PIZ+12I3+/RSS11LQb+0pGOYxqC+K+oOmWZQ9fhOS5tVTN/fBDe1o1AJV1eXvP+u7fols3zTz+mPxzy7u07Hh/nhLs9z18+F99nacbf//zv+fIHP8QJ+mJm+h/58Z9cFEiSNAaq45LAAv4FQlD8N8B/C/xr4L8H/pfjb/lfjz//v4+//n/+p/wEINhWlqHiOhb7g2AvIUni8mA7NB2slmvCKOL0/ALdMHnz9i3j0ZA8DZkv1qCo+H1wbSGx0zSVLOko04QyS1gsnpienuH2BdNc6jrKIqfMM9IkoSkKdusV+zCiRmaXVvQ8l7KokJCIk5S2a5EluLw45+FhzuP9HZeXlzi2wI60dKi6YJPJisLp6ZQ4iUiTVLgAopgkSb6/BLRNi24YpImoMcmyjKWp1JVNmrZYroepgKwpuLbL+fQEmY66Lujamq5r6fXsoyxXVMglVJRGQ0alo6FpO5pGwrR8wkPKdnkgSzNMQ8cPBkiqxupxgT8YMp2doWuKsLYvV9zfPaK7Hv1BwGI+R1Zkirzk7uYeRZH50Z/+KX4ghHH73YEoiSmylCTNmc1OMXWV715/R1HmzMYTonBPXYttuGUZNHXFfrcnz2vKsiTQVEzbQtdUgiAASaYocuGq6FrhMzjsUVSxiOAfub+A1CGql0uBmTJUVVRuDJ3r6wueHh+5f/OayWREMBqSZjGH9QZFU3n+4hnns3N0Q6csclQ8aIVExrYsDEts7cQLT7AH0zSlLks818fQLFy7YjTsi8NoFnN2dkp/MGC73bHerrFUlSLLOT2/4PLqksf5w1G2k+E4wmjeIFNXDZbjIHUScZbjeELaK+rnJaZpEEcHVqsltaTRyhLBcCCcA1XDq2++Q7M9/CCg55iMhiNefvbJkd+cMpyeoRm5GMQ2FbvHEFlWOTk5EWmZrsPzfbIspxv0qIoUQ9fJ84yuaajKUqSTug7HtqFrKPOMumkxDBNZVpBVhc1qJUTilsVgNKLuOvIsQ1MV9jtRCU+znPliTVW3VHnBcDIBRWG53vLsbEIUp6R5i7qN8CQV1bRxbY2qbVgfYrqiQK5yLs/HFLLG09sbTMNEkiSaVsLpWkzDIkpSHFt8ACuaxiEMyYocJMiLDEM3mJ6e8vr1ezaHmNmLj5mdjkjzGjdQ+MGXn2KYhpBT1Q1f//p3vHvzC354iMF2aWUZQzcIDweiMKQX+OiWhW3Z5Bx5errGoN8DRWKzE0zBqi7puo4sy5AVmfVyz2gwYLPZURYNv/7tH3iaz5lMJpw/e0GvP6CpG8JDyHzxFtu26fX6XFxd8fLlc6oyp0gzTNvGMAz6wyFxFIMks9/tWK027Pc76qpmfHbKZv3I03zFfLGkRkK1XVxZQ9csNmFNsEvo1LsjlsSjrWtM30PXVbRjQlLTNFRFpeu6o0SoQD3K6U7PTtENE2QZfzBkuVjx+PY1UZTg+j6+3+NpueXDh1t0Q2f+tGISBPzJT/4UXdWIkoQsL5BVUY89bLc4bkFdVdjX17SdRpZXpJHA9jRVSRKGmJ4Ylo0GA7KiIApDHhdzuq6hXbWEYUi/J5Z1RZFR5DnL1YL9PsJxXK6fX3F2eclqscK2LXp+IGTvXYXUwW6/x7RM/uu//m/oj0e0HTR1Q5qmzJdL6rri9OREpBCSRDwfhSkOD2XBIPCZjoe0ZUFSFrSSjK5qaIrAdqmyzE9/9hN6/YB/+Nt/g6JqLFcLkkNIFsf0+33CcEdv0EeSZAxTp98fUNcNeSaWB7Zt07YVChW3b19hmiYfvtsSBD6bzZ7/8PPf8NHHn1B2OqfPPuLTLz7n6WnB6Xh4xFBBMOijKDJZKrig66c1y6c1X3z5KQNV5vH+lrZpKcuKqs6pm1Yw74OA+5s7ovCA7Vhs12uSNKFtO/K8IC0yRuMhui7cQJIsC3ycLPPh7Rvc4Zivvvri2AipMQydmzf37DY7VrsEb3LB5GTK1dmI1dMDcZQwmkx5/vwFf/zFL5BpKboOTJe//Ou/pi1Lurpgs16xWi3RdYN9GLPcbOkFPRpFZ7vdcTL1UFUHNxhz8eIlbZWzWT1RFQU0Bd998zvyPGd+94BqWIxPz/j8yx+hGwZ1XWEaBqoqErbb7Q7PdwG4v39gMBBtp7ZrGfYDRsOAhw93/PJXvwdJYbdYcjLooxk6A8dkHi5Rag25Llk+3fNw+47desdwfMbp5aXAalQliiyePUmSyMuSXtBDlUpuvv0OJxgzngS4tk0ciTBF1zZoqkGapaiqRm8wRFZUBr2e8DWZ4l2/Xa2Zz+cIgprE2zdvOJ2O8S2bcLkhDvccooTp+RVdJ/H119+QZDFIEpv1hq6uOTs5xe75NEAwGDN/fMLLMmhrbt/fYQY+RRjxm1/8ivPra05PRkLeVpV89HzG9hBSSx0vry4ZDvsM+gGuaxFHIVVZQNtQpjmdZRFud2wWS3Zxius7xyCFYJlnWQIK9HsBSBJNVbBezMmKEsO0v7/IDIKAxWrP2bNnnF/MMDRZnNE0DUVRkCTY7w5YtoltW6iqJlAxnXD37I7+AqSWvBBL2rIsRb29qo/t1RJJksnSGN0w0I4BBKVqyJItPddhs97TH0+p8pjFfImqi2Qfkorbs5FUVSyjZMHDbZuGw25PURRiQeL4qKqGZelY5gDbtomTjK4Ds9+noyOPhexP03WqRiT+21Ygyw77+IhHEQJ4sRgWw8WqqtENi+GwT+A67J/mXIzGKO2GzWKDrKrImk6SiCFDUte0kkSy3xHudnRth6YbmJrBH799y/XLa4bjCXVTcdjt0FWNjo6qafj0i0+hK7k8P2fxuOLd7RPIGvoxoWwZOnWdYqkd0eFAllfouoFlijtAEoUctlsOuz2WbeP1eiBJHMLwKKfV6ZCoOhhOJyxv31FWLWnRCAZtscFxXXTbQZYFJmE4HnKRnpOlEbIiUaoVdd2gawqGJtG1Kj1/RNs05HVLVjbYjgNAWRaEhwP9oM9kOhGtNUre3N+RHKV4VV0TxjFVVTEYD9A1hTTJxUI0CpGbms8+/kikIMuS+/cfiOII13O5mE6oipz8mCZ2bZPFcs0hDNknOcOpRllWhPsdSVGJ+4UuFhdZXlDlmUg6yqo433kOnaodk6eWkPClCXEiZPKyrvPq5pZkt8NpK8aBx+R0ymR2iukP0FWdtkxJ05QsTamqBrVtqOOYx9sPyLLMw+OcxXKBq0pcn1+gmBZVB/vNil7Pp9cfEu53XF5c0rU1hmpSKhJVXRDFEUl4IDyEXF5d4bodWZGjqkJu+PnnH6PrGqos8+b1N/R8l17Q5+btB3aLJV/+5Mc0dFR1I6TU1HzyyUtsx+Hu9hZFlgTnP4nJshzbso6YoP9X/jgZ9qnqmsViRdd22LaF7/tUdUVVVWzWG3pB74grK5lOToiiGE1WGJ4OqdqOumuxLBNd1/B9l7Io8XseWZby8HDP+fkZmqKSxAkdEpqmizCOaeEeAzZt23J5fYXtOkcZpM3tu3fsdwcc30OWFIqixDmZUNc1juewC3ekWSz+vVVFeAhRJHhab5lMJ7hDlw6ObUX5GA6SBR7pcGC33TOcjOmOyDRVFWiLOE7QNAMU6fsW0nK9xnEFpkJRFOqqRtcNmjYh6A+pm4bx6IRtVvH7//0/4FqGcBVJUGYhn372OV/84CNu7x5wbFsEyvp9JESCElpmZ6cUecZ6uaRtW+bzOR0trtej3x+IM2pVApIINXRQHFFxXduiGzptXQk8ZdBj8fREFGW0ncRuu+PsbMrt7R2aIhMMeghmckPbdUhISFLH8+cXxNGA9zd3LMMEuYY/+y++4sXHL7FMhXS35v03r1mvNoRRiG0ZfPPtdyRJhqKqNMDXv/8jdPDi5UsUVebDjQjU+b2ANM2Ynp1RVhY/+vGf8eHmhlUYEbg2F7MhVZVjGip1WTObzWi6DkXVyIuQsiyo6wLLGlFWFXmZcnZ1RjCacvPdW6JDzPRsyn6z4+lxzseffoyuqhRZwfs3b7l7947yz/4MSZV5+/49ZXNs+Bkq0fGekaaJcFJVJW/fvadrEfhew+Dtq1fMzk6Zjodsd3tWmy15mrPex5TfPbHf5Zi2RIvEH16/4+Fpw+YQEu42TE5PGAR9kqYmlWC92SK3EmGYMJgMyYuMtoHpyfS4GKtFwrjpOOwjXr78iKJpUQyL2w832JaBLEESh5xMRgI7k+bEaYauC4fg9Ucfo9UVq+WSc9ukynNOxmKZ3skSge9T5jmvvv6WwewZp7MptqliGxpZkmCZBoc4A0UhyzMcR/DCwzBCSxQc26bfH5CXOWEYiiUCYJg6ui6E7k
