# Supplementary material for: Drone-Based Digital Phenotyping to Evaluating Relative Maturity, Stand Count, and Plant Height in Dry Beans (Phaseolus vulgaris L.)
Source: Plant Phenomics. 2024 Nov 28;6:0278. doi: 10.34133/plantphenomics.0278 (PMC11602537; doi:10.34133/plantphenomics.0278)
Supplement: Supplementary 1 — Figs. S1 to S14 Tables S1 and S2 Data files S1 to 21 [file plantphenomics.0278.f1.zip › Data S15.ipynb]

# %% [markdown]
<a href="https://colab.research.google.com/drive/1VApnUq7mHS8eWXhhuVYYyGCUhGFI-Z0a" target="_parent"><img src="https://colab.research.google.com/assets/colab-badge.svg" alt="Open In Colab"/></a>

# %% [code]
from google.colab import drive
drive.mount('/content/drive')

# %% [code]
# Import libraries
%matplotlib inline
import cv2
import numpy as np
import os
import matplotlib.pyplot as plt
import math
from google.colab.patches import cv2_imshow


# %% [markdown]
Note: When apply this method to high image resolution (7m altitude of flight), `cv2.dilate` and higher `kernel` were applied.


In this stydy were used:

*   7m:

  - `canny = cv2.dilate(canny, (5, 5), iterations=100)`
  - `kernel = np.ones((3,3),np.uint8)`


# %% [code]
%cd '/content/drive/MyDrive/UAS_Beans/Beans_StandCount/2022/SVREC/ByStep/l._Mask_count_Seg-CNN'

img_dir = '/content/drive/MyDrive/UAS_Beans/Beans_StandCount/2022/SVREC/ByStep/l._Mask_count_Seg-CNN/Mask_plot/msk_CNN'
img_dir

if os.path.exists(img_dir):
      img = cv2.imread(img_dir)
else:
      print("Path does not exist:", img_dir)

prefixes = ["2201", "2202"]

img_list = sorted(os.listdir(img_dir))
img_list = [v for v in img_list if v.startswith(tuple(prefixes)) and v.endswith('.png')]
print(img_list)
print(len(img_list))

# %% [code]
stand_list = []
for img in img_list:
  
  image = cv2.imread(os.path.join(img_dir, img)) 

  gray = cv2.cvtColor(image, cv2.COLOR_BGR2GRAY)

  med_val = np.median(gray)
  lower = int(max(0,0.7*med_val))
  upper = int(min(255, 1.55*med_val))

  blur = cv2.GaussianBlur(gray, (5, 5), 0)
  canny = cv2.Canny(gray, threshold1=lower, threshold2=upper, apertureSize = 3, L2gradient = True)
  canny = cv2.dilate(canny, (5, 5), iterations=100) ## check this!!!

  kernel = np.ones((3,3),np.uint8)
  #canny = canny.copy()
  canny = cv2.morphologyEx(canny, cv2.MORPH_CLOSE, kernel)
  #plt.imshow(img_msk_adj1)

  #canny = cv2.morphologyEx(canny, cv2.MORPH_OPEN, np.ones((1,1),np.uint8))

  (cnt, hierarchy) = cv2.findContours(
  canny.copy(), cv2.RETR_EXTERNAL, cv2.CHAIN_APPROX_NONE)
  rgb = cv2.cvtColor(image, cv2.COLOR_BGR2RGB)
  cv2.drawContours(rgb, cnt, -1, (0, 255, 0), 2)
      
  #plt.figure(figsize = (27,10))
  #plt.imshow(rgb, interpolation='nearest')
  stand_list.append([img.split('.')[0], len(cnt)]) ## saving stand count number

  print("Counting: bean plant per plot : ", len(cnt))

stand = np.array(stand_list)
np.savetxt('./SC_7m_M1_pred.csv', stand, delimiter= ',', fmt="%s")

# %% [code]
plt.figure(figsize = (27,10))
plt.imshow(rgb, interpolation='nearest')

# %% [code]
# Counting the number of plants
img_rgb = cv2.imread('/content/drive/MyDrive/UAS_Beans/Beans_StandCount/2022/SVREC/ByStep/e._Resize_img_annot/Plots_img/2201_1001_7m.png')
cv2_imshow(img_rgb)

img_msk = cv2.imread('/content/drive/MyDrive/UAS_Beans/Beans_StandCount/2022/SVREC/ByStep/l._Mask_count_Seg-CNN/Mask_plot/msk_CNN/2201_1001_7m_msk.png')
cv2_imshow(img_msk)

gray = cv2.cvtColor(img_msk, cv2.COLOR_BGR2GRAY)
blur = cv2.GaussianBlur(gray, (5, 5), 0)

contours, hierarchy = cv2.findContours(blur,cv2.RETR_TREE,cv2.CHAIN_APPROX_SIMPLE)

count = 0

for i in range(len(contours)):
           
    x, y, w, h = cv2.boundingRect(contours[i])    

    cv2.rectangle(img_rgb, (x, y), (x+w, y+h), (0, 255, 255), 3)
    cv2.drawContours(img_rgb, contours, i, (0, 0, 255), 3)
    
    count += 1

print('Number of bean plants : ', count)

#See how the countours are selected by plotting countours on the actual image.
plt.axis('off')
cv2_imshow(img_rgb)
