# Supplementary material for: Drone-Based Digital Phenotyping to Evaluating Relative Maturity, Stand Count, and Plant Height in Dry Beans (Phaseolus vulgaris L.)
Source: Plant Phenomics. 2024 Nov 28;6:0278. doi: 10.34133/plantphenomics.0278 (PMC11602537; doi:10.34133/plantphenomics.0278)
Supplement: Supplementary 1 — Figs. S1 to S14 Tables S1 and S2 Data files S1 to 21 [file plantphenomics.0278.f1.zip › Data S17.ipynb]

# %% [markdown]
<a href="https://colab.research.google.com/drive/1Xm6l4Drtfj3Dxy7T0XsV655javYVAy4S" target="_parent"><img src="https://colab.research.google.com/assets/colab-badge.svg" alt="Open In Colab"/></a>

# %% [code]
from google.colab import drive
drive.mount('/content/drive')

# %% [code]
# Import libraries
%matplotlib inline
import cv2
import numpy as np
import os
import matplotlib.pyplot as plt
import math
from skimage.feature import peak_local_max
from skimage.segmentation import watershed
from scipy import ndimage
from google.colab.patches import cv2_imshow

# %% [code]
%cd '/content/drive/MyDrive/UAS_Beans/Beans_StandCount/2022/SVREC/ByStep/l._Mask_count_Seg-CNN'

img_dir = '/content/drive/MyDrive/UAS_Beans/Beans_StandCount/2022/SVREC/ByStep/l._Mask_count_Seg-CNN/Mask_plot/msk_CNN'
img_dir

if os.path.exists(img_dir):
      img = cv2.imread(img_dir)
else:
      print("Path does not exist:", img_dir)

prefixes = ["2201", "2202"]

img_list = sorted(os.listdir(img_dir))
img_list = [v for v in img_list if v.startswith(tuple(prefixes)) and v.endswith('_7m_msk.png')]
print(img_list)
print(len(img_list))


stand_list = []
for img in img_list:

  image = cv2.imread(os.path.join(img_dir, img)) 
  
  gray = cv2.cvtColor(image, cv2.COLOR_BGR2GRAY)
  blur = cv2.GaussianBlur(gray, (5, 5), 0)

  # Compute Euclidean distance from every binary pixel
  # to the nearest zero pixel then find peaks
  distance_map = ndimage.distance_transform_edt(blur)
  local_max = peak_local_max(distance_map, indices=False, min_distance=40, labels=blur)

  # Perform connected component analysis then apply Watershed
  markers = ndimage.label(local_max, structure=np.ones((3, 3)))[0]
  labels = watershed(-distance_map, markers, mask=blur)
  cnt = len(np.unique(labels)) -1

  stand_list.append([img.split('.')[0], cnt]) ## saving stand count number
  print("Counting: bean plant per plot : ", cnt)

stand = np.array(stand_list)
np.savetxt('./stand_7m_M3.csv', stand, delimiter= ',', fmt="%s")

# %% [code]
plt.figure(figsize = (27,10))
plt.imshow(labels, interpolation='nearest')
