# Supplementary material for: Drone-Based Digital Phenotyping to Evaluating Relative Maturity, Stand Count, and Plant Height in Dry Beans (Phaseolus vulgaris L.)
Source: Plant Phenomics. 2024 Nov 28;6:0278. doi: 10.34133/plantphenomics.0278 (PMC11602537; doi:10.34133/plantphenomics.0278)
Supplement: Supplementary 1 — Figs. S1 to S14 Tables S1 and S2 Data files S1 to 21 [file plantphenomics.0278.f1.zip › Data S18.ipynb]

# %% [markdown]
# **Semantic Segmentation with Pytorch**
- From Tanishq Gautam - [GitHub page](https://www.kaggle.com/code/ligtfeather/semantic-segmentation-is-easy-with-pytorch/notebook)

# %% [markdown]
## **Import Libraries**

# %% [code]
import numpy as np 
import pandas as pd
import matplotlib.pyplot as plt

from sklearn.model_selection import train_test_split

import torch
import torch.nn as nn
from torch.utils.data import Dataset, DataLoader
from torchvision import transforms as T
import torchvision
import torch.nn.functional as F
from torch.autograd import Variable

from PIL import Image
import cv2
import albumentations as A

import time
import os
from tqdm.notebook import tqdm

!pip install -q segmentation-models-pytorch
!pip install -q torchsummary

from torchsummary import summary
import segmentation_models_pytorch as smp

device = torch.device("cuda" if torch.cuda.is_available() else "cpu")
print(device)


# %% [markdown]
## Loading the google drive

# %% [code]
from google.colab import drive
drive.mount('/content/drive')

# %% [markdown]
## Data directory


# %% [code]
IMAGE_PATH = "/content/drive/MyDrive/UAS_Beans/Beans_StandCount/2022/SVREC/ByStep/e._Resize_img_annot/Plots_img/"
MASK_PATH = '/content/drive/MyDrive/UAS_Beans/Beans_StandCount/2022/SVREC/ByStep/l._Mask_count_Seg-CNN/Mask_plot/'
MODEL_PATH = "/content/drive/MyDrive/UAS_Beans/Beans_StandCount/2022/SVREC/ByStep/l._Mask_count_Seg-CNN/model"

# %% [markdown]
*- Mask was done previously using the pipeline:*

1.   Clip orthomosaic using a shapefile.
2.   Soil was removed using a vegetation index
 -  ExG - ExR
 -  midx = ((2*g) - r - b) - ((1.4*r) - g)

3. Two classes were defined:
 - Soil = value 0 (_mask.png)
 - Vegetation = value 255 (.png)

# %% [code]
#n_classes = 1 (0 and 1) = 2 classes (soil and plant)

def create_df():
    name = []
    for dirname, _, filenames in os.walk(IMAGE_PATH):
        for filename in filenames:
            name.append(filename.split('.')[0])
    
    return pd.DataFrame({'id': name}, index = np.arange(0, len(name)))

df = create_df()
print('Total Images: ', len(df))
print(df)

# %% [markdown]
## Data preparation

# %% [code]
#split data
X_trainval, X_test = train_test_split(df['id'].values, test_size=0.2, random_state=77)
X_train, X_val = train_test_split(X_trainval, test_size=0.2, random_state=77)

print('Train Size   : ', len(X_train))
print('Val Size     : ', len(X_val))
print('Test Size    : ', len(X_test))

# %% [markdown]
### Data sample

# %% [code]
img = Image.open(IMAGE_PATH + df['id'][100] + '.png')
mask = Image.open(MASK_PATH + 'msk_VI/' + df['id'][100] + '_msk.png')
print('Image Size', np.asarray(img).shape)
print('Mask Size', np.asarray(mask).shape)

fig, (ax1, ax2) = plt.subplots(1,2, figsize=(20,10))
ax1.imshow(img)
ax1.set_title('Ground truth image')
ax1.set_axis_off()

ax2.imshow(mask, alpha=0.8)
ax2.set_title('Picture with VI Mask Appplied')
ax2.set_axis_off()

# %% [markdown]
## Data set adjusting

# %% [code]
class DroneDataset(Dataset):
    
    def __init__(self, img_path, mask_path, X, mean, std, transform=None, patch=False):
        self.img_path = img_path
        self.mask_path = mask_path
        self.X = X
        self.transform = transform
        self.patches = patch
        self.mean = mean
        self.std = std
        
    def __len__(self):
        return len(self.X)
    
    def __getitem__(self, idx):
        img = cv2.imread(self.img_path + self.X[idx] + '.png')
        img = cv2.cvtColor(img, cv2.COLOR_BGR2RGB)
        mask = cv2.imread(self.mask_path + 'msk_VI/'  + self.X[idx] + '_msk.png', cv2.IMREAD_GRAYSCALE)
        mask = np.where(mask==255, 1, mask) ## vegetation is 255, but we need to get 1. In the end, we'll have 0 to soil and 1 to vegetation
       # mask = np.digitize(mask[0], [255]).astype('uint8')
        
        if self.transform is not None:
            aug = self.transform(image=img, mask=mask)
            img = Image.fromarray(aug['image'])
            mask = aug['mask']
        
        if self.transform is None:
            img = Image.fromarray(img)
        
        t = T.Compose([T.ToTensor(), T.Normalize(self.mean, self.std)])
        img = t(img)
        mask = torch.from_numpy(mask).long()
        
        if self.patches:
            img, mask = self.tiles(img, mask)
            
        return img, mask
    
    def tiles(self, img, mask):

        img_patches = img.unfold(1, 96, 512).unfold(1, 192, 768) 
        img_patches  = img_patches.contiguous().view(1,-1, 96, 768) 
        img_patches = img_patches.permute(1,0,2,3)
        
        mask_patches = mask.unfold(0, 96, 512).unfold(1, 192, 768)
        mask_patches = mask_patches.contiguous().view(-1, 96, 768)
        
        return img_patches, mask_patches

# %% [markdown]
## Image adjusting
- Image needs to have a dimmention that is divided by 32 
- Image correct by mean and std
- Data set loader function
- Batch size (number of rep in each loop)

# %% [code]
mean=[0.485, 0.456, 0.406]
std=[0.229, 0.224, 0.225]
#img_size_h = 640 #2131*367
#img_size_w = 3872

t_train = A.Compose([A.Resize(640, 3872, interpolation=cv2.INTER_NEAREST), A.HorizontalFlip(), A.VerticalFlip(), 
                     A.GridDistortion(p=0.2), A.RandomBrightnessContrast((0,0.5),(0,0.5)),
                     A.GaussNoise()])

t_val = A.Compose([A.Resize(640, 3872, interpolation=cv2.INTER_NEAREST), A.HorizontalFlip(),
                   A.GridDistortion(p=0.2)])

#datasets
train_set = DroneDataset(IMAGE_PATH, MASK_PATH, X_train, mean, std, t_train, patch=False)
val_set = DroneDataset(IMAGE_PATH, MASK_PATH, X_val, mean, std, t_val, patch=False)

#dataloader
batch_size= 6

train_loader = DataLoader(train_set, batch_size=batch_size, shuffle=True)
val_loader = DataLoader(val_set, batch_size=batch_size, shuffle=True)  

# %% [markdown]
## Import the model 
- [MobileNet v2](https://pytorch.org/hub/pytorch_vision_mobilenet_v2/)

![mobilenet_v2_2.png](data:image/png;base64,iVBORw0KGgoAAAANSUhEUgAAAS8AAADfCAYAAACnO1V1AAABfGlDQ1BJQ0MgUHJvZmlsZQAAKJFjYGAqSSwoyGFhYGDIzSspCnJ3UoiIjFJgv8PAzcDDIMRgxSCemFxc4BgQ4MOAE3y7xsAIoi/rgsxK8/x506a1fP4WNq+ZclYlOrj1gQF3SmpxMgMDIweQnZxSnJwLZOcA2TrJBUUlQPYMIFu3vKQAxD4BZIsUAR0IZN8BsdMh7A8gdhKYzcQCVhMS5AxkSwDZAkkQtgaInQ5hW4DYyRmJKUC2B8guiBvAgNPDRcHcwFLXkYC7SQa5OaUwO0ChxZOaFxoMcgcQyzB4MLgwKDCYMxgwWDLoMjiWpFaUgBQ65xdUFmWmZ5QoOAJDNlXBOT+3oLQktUhHwTMvWU9HwcjA0ACkDhRnEKM/B4FNZxQ7jxDLX8jAYKnMwMDcgxBLmsbAsH0PA4PEKYSYyjwGBn5rBoZt5woSixLhDmf8xkKIX5xmbARh8zgxMLDe+///sxoDA/skBoa/E////73o//+/i4H2A+PsQA4AJHdp4IxrEg8AAAGdaVRYdFhNTDpjb20uYWRvYmUueG1wAAAAAAA8eDp4bXBtZXRhIHhtbG5zOng9ImFkb2JlOm5zOm1ldGEvIiB4OnhtcHRrPSJYTVAgQ29yZSA1LjQuMCI+CiAgIDxyZGY6UkRGIHhtbG5zOnJkZj0iaHR0cDovL3d3dy53My5vcmcvMTk5OS8wMi8yMi1yZGYtc3ludGF4LW5zIyI+CiAgICAgIDxyZGY6RGVzY3JpcHRpb24gcmRmOmFib3V0PSIiCiAgICAgICAgICAgIHhtbG5zOmV4aWY9Imh0dHA6Ly9ucy5hZG9iZS5jb20vZXhpZi8xLjAvIj4KICAgICAgICAgPGV4aWY6UGl4ZWxYRGltZW5zaW9uPjMwMzwvZXhpZjpQaXhlbFhEaW1lbnNpb24+CiAgICAgICAgIDxleGlmOlBpeGVsWURpbWVuc2lvbj4yMjM8L2V4aWY6UGl4ZWxZRGltZW5zaW9uPgogICAgICA8L3JkZjpEZXNjcmlwdGlvbj4KICAgPC9yZGY6UkRGPgo8L3g6eG1wbWV0YT4KVUXN9wAAQABJREFUeAHtnQfYFNXVx68iaETzfSCIwQrYYkvUFEuCEMWKDQvgF4OKIirGbsSOgRh7okDsWFETC1LtoIkNC0rTCDYiCkawvGADvN/5HbzL7LJlZndmZ/d973me3Wl37r1zZubMPeee8z+rWCHjyXPAc8BzoM44sGqd9dd313PAc8BzQDnghZd/EDwHPAfqkgNeeNXlbfOd9hzwHPDCyz8DngOeA3XJAS+86vK2+U57DngOeOHlnwHPAc+BuuSAF151edt8pz0HPAdWi8qCVVZZJeopvrzngOeA50AkDoRxP/Ujr0gs9YU9BzwHaoUDXnjVyp3w/fAc8ByIxIHIamOY4VykHvjCngOeA54DZXDAj7zKYJo/xXPAcyB9Dnjhlf498D3wHPAcKIMDXniVwbSkTrnjjjvMP/7xj6SqbzL1nnnmmebt2W/Hfr1vvvmmOeecc2KvN4kKL7nkEvPKK68kUbXWedZZZ5lZs2YlVn+Yir3wCsOlKpXhYXvttdeq1FrjbeaRRx4xH//349gvcN5H88xjjz0We71JVPjUU0+Z999/P4mqtU54/N///jex+sNU7IVXGC7VeZmPP/7YfP3113V+Fb77ngPZHKgL4YWEP+qoo8z//u//mvbt25vzzjsv+yr81koc+O6778wFF1xgfvKTn5jTTz/d7LzzzmaHHXYwL7zwwkplm/KOL774wtx1111NmQV1e+11Ibzatm1rbrvtNtOsWTN9GYcMGZIIw6+//nrzwQcfJFJ3tSv97W9/qzxDzeHlnDJlimFfly5dzBNPPJF4d3CpufjiixNvp9IGRowYYW6//fZKq/Hnp8CBuhBeji8/+MEPzFprreU2Vaf/7LPPDIbUd999N7OflalTp5pvvvnG/POf/zTz58/XY/PmzTNvvfWW4Wu7eNEiXXdGR15oDL0zZsww1FnP9K9//cvce++9ZsCAAaZdu3aZSznttNNMhw4dDEtH+fjkjn377bfmmWeeMcuWLnO7lKcYw+fMmWPeeecd3e/KwV9Hv//9783f//535bE7/9NPPzWTJk5a6QPBBwOev/jii+arr75yVVRl+czTz5hf//rXVWmrWCNp+U8G2w2uF+trOceSqLuuhFeQaeeee66+iD179jTHHXec2W677cw9I+9RIbb99tvrCGO33XYzhx16mB57/PHHzXvvvWd22mknc8UVV5gvGhp05ujnP/+5Vvv000+bxYsXGwyRM2fODDZVd+sIYh4Wrj9IxKWiRk6fPl1HYoX4xDnXXHONOfnkk82tt95qNt9ic1U3mQndeKONTa/evVQNPfroo81EMQyjkv7nP/9Rnj/44IPmw7kfahsIpPvuu88sWrzI3HjjjWaPPfYwU16bYvbff39z7LHHah/79etnOnbsaA4++GCz1157mZtuuinY5cTWX375Ze3DI48+Yl5/7XVz3XXXJdZWsYofeOABc0iPQ9QUcswxxxQrGvsx7jHvw0UXXaTvwoUXXmh+8YtfZD72cTTIB43rO+OMM9T0wwcsNpKHvG5o/fXXt4ceeqj2d/GixSQOsbfccotud+/e3QqTdH3w4MG2TZs2Vl4e+/nnn1t5Ye3uu++ux7bZZht7/vnn6/qdd95p/+d//kfXZcSl9c2eNVu30/iT0YoVoVxx06Ie6rXM/WDuSnXJQ6THJr842Rbik4yobKtWreyY0WPsuHHjdP3AAw/UukTYWxFCdtmyZVYmAuypp56qPw7Kh8T27t1byw0cOFD5zgb9aNmypRWhqsfk46B9ENcQK0JP10Vltws+WWBlFKdlKvnbeuut7XPPPVeyCvrRunVrvZaShaXAxKcmWhH4YYqGKjPy7pF2iy220OdUPp5WbLpWRp6hzi1VSD5cVgRj0WJ9+/a18lHRd+XDDz/UsrvssouVD07R8zjIe/Tss8+WLHf22WdbEZJaTj5OluuMi+p25LX66qurAP/Rj36UWS78dKGut2jRwqy91tpGBJP54Q9/aPbZZx/z6quv6rGmgIqx8cYb67W+P2flqfJ333lXj3Xo2MEU4tOTTz5p1llnHfPZ55+ZhQsXmmuvvdacdNJJeh58lxfOrLrqqgZbJF/vHj16mD59+iiPUSFz6dnnntVRrTzweujHP/6xWW+99QzT+WussYbu23bbbU3rdVqb5s2b556e2Pajjz5qdtxxR72WxBopUvGZZ51pfn/y7/U5RXVFM3D8KHJaLIdEgBh8tdA4GPHxHrEPE4y7T3E0tHTpUh3Z7b333tpe586d46hW66hb4RWFAzKK0Ackyjn1XLZr167a/XwzizNmzjCbbbaZkZHpSpfo+LT22mubhi8aTO9evdXIj6G//Y/aG2Ywc+nKK6802LcQcKgc+aiNCEIIW5wjbHHYMNMk7HlOta62zxJCQkY75pBDD1EW8FHlY1stoj0+Qs8//7yq87TLRwub8habbxGL3Rf7JXZkTAF8KDEzxEl1JbwwwGOXgpYsXZLFB774wZfrm2+/0S8JhSZNmmRErdTya665ptrFKMuNw/9pyZIlhv0Qzo3VfpC14Rj/REVWuxKCRdTmTM148DNh8de//jWzLx+fGKl+0fCFOb7/8Tq5gZH9uqHX6QhF1EXD19TRsGHDjKgaBoH30UcfKS85Bj9pGz5vtfXWKiwnTpyop/FQ04/DDj00c8+WfJt9P139SS5fm/KaQdCPHTPWjBw5MsmmVqqbkSejWDQER3/84x9Ng9hiq0VMumCTcqMhJlh4T4YNH2beeOONirvBaBy3psMPP1xtp3GPqleruIdVqABhIrqz+eSTT9RwLDYrdZug6eHDhxuxpxhejC+//FJns9iPsZiXkJcHF4s//elP7FbpjyEaNRJVhZcO1Yf6UWfEpmbEjqNDXD2hTv9GjRpl/jb8b4YJCX7MqjLLOn78eMMQ3lE+PsGTyy67zFx66aX6Uv/qV79Sw/u999yrasXcuXONGpoPOUQF19/+9jcjNiadQEEVY0IEAcqSiZS7775bJ0J69eqlM6CTJ082hK90/c1vMl/jIX8aYtqv315Hha5vSS/36LaHufnmm3VUMGzosKSby6ofn0Weud/1+Z3yisiK/bvvr89jVsEEN/h482w4E8yWW25puH+MyhhNV0o8Azx3uCAxgGDSJlaKy3hWS/VcfvnltsMmHay8rGoEzu2bfG3UMIxxNGggXrpkqZXZkNziVduOy2Af7LAIdPv6669bsV0Fd+t6KT7BnzD8CE4MwFtHnAtPg4RhGGN/khTWYE/fnKE6TH/iNtjTpnyYrbjyhGk+UpkwBnvROuyihoaseoP3MutAzkZYgz3vl4zwcs6OZ7MuRl5RpTVqIOoQI4h85HyfcoexzVZrpl78+c6p133YlRj95KNSfMJ4HMaAzIjJkeMt24wucslNsOTuT2Ob+512f/LZHqvFC0ZcbtTl2gzeS7evkiXv2IYbblhJFQXPrSubV8GrCBzAEDphwgS1z2AsDNrBAsWa/KrnU5N/BOqeAY1u5IXejle9p+Ic8Hwqzh9/tPY5sAraZ5RuNgU/qSj88GU9BzwH4udAGLHU6NTG+Nnoa/Qc8ByoRQ544VWLd8X3yXPAc6AkByLbvMIM50q26gt4DngOeA5UyAE/8qqQgf50zwHPgXQ44IVXOnz3rXoOeA5UyAEvvCpkYJyniye8mTF9RpxVNsm6wGSLFTfqey4SnlYvCTiIRyXWNClKisdR+tsohddLk19SpM8ojKiFsgD/jbynugHCtXDdcfcB52SccOOm6dOm103qs4sHXazAA3HzwNUHnE4cwduuvnKWjUJ4EXDs6JRTTjH//eS/hmX//v3dbr+sIgfIVpQP1yvYBSCkm2r0A88ryBq5xGQYKLRpEG0nhWgR5nko55pTF15E0wNmB5wz2ErAkzgaPmy4ojwAG8wP+I5ceuihhxRziv3g2INusO+++5qrr75acdxzy5e7zZccFAAy8dBf2vWUzQHUFCChiW/kB79yiReXe9mpUyfzlaCANCVauGChQiKDXgLYI+gojsaNHaeZsdbfYH0DmCSw5dUghBbw6RLMbu64/Y5YmwzzPFTSYOrCixt4ww03KOQKkCk9e/XUBA3A4IyfMN7cf//9ZsyYMQp3c9hhh2VdK3hRjLAcvhTJJV566SUtAwQHKJlxERjcALUhFAHdO6H/CXm/nnG1V4/1ADV0/PHHaxIT8OqBxCGpRpBAtqVcU6QLL7rQnHraqfp8oxWAq8bokxHPoEsGmdEPj1ZIGoKlj+93fFVY9NGHH5nmLZpnkqnE2WiY56GS9lIVXoALImQQUNCBBxyoQgp4YHCFMI6CNwXtueeeBhwokBAckTCAxA25xGgOYDWSP+QjMgfly/04evRowxcwH+27z75ms00300OCe24aFjUo7lG+srW6j68s6Kq5CWgxbufL6kPGZfjPqNNlZ2IfQIJkEIJQCVxGpp/97GeaZGGrrbbShBaEks2ePTvDDtohYQe4a02RzjnnHM1UBF8YfTE6BU6bjFXgzf38Fz/X55ykJPPmz8vK2pQUv0CRAMOOj0rcVOp5qLS9VIUXXxiEFDDDEBDF3ExAAkFffFRmjRysCi8IIysHY8N5wNWShDZI5Ce87bbbzMMPP6yAecFjbr2ljKBWW221DBAe+8l6c9VVV5nOu+XH2D5pwEmm9xG9FRAR8D0exDBwMa7NtJeSbERRMlGrN910U0W2pE+FsvoUys6EWg988OVXXK6XRBYe1H1UenjiyNlPfiOAgxCAhIAaTpaRcb4PhzuvMS832GADvTzsfaDc8oPI4MNI1RG8I8sTkD31TMWeh1iuS77GNUOCfKoZaHI7BEDauuuua2WEpofIHCQQs7r+5z//2XIeRCYasgYJxK7+fvrTn+r+Qn9kEaIe6hUoXAUvLFSW/TI60f4JBrwVm0SxomUdSwKMkI7AP/myKn/YFtXXyqi1aFafYtmZRAhZsStSlRXEVivJZXU9+EcWpBNOOEF3kRWILD2A+UGSUxIwgJWA8PRgDH9hwQijNhUHGKHMWNqDDjpI74fYvSxgkUECIJEMRU89+WRwd+T1MGCEwUolmYodet3Q4K6i62HBCF0lwefB7at0GTk8KBaJmaeSv/zlLzoaAmc9SCQsBSoXfO9DBHYYuujii8wF518QLKbrfNmi4M9rnZJT7sQTT1S42kLgha6h3brsZvgBHSwPoHnh+RfMNtsuz4jjytTiktyEjGDdl98lnSUPIzkBXLaYYFafI3ofoZfiwPpYOhUQW8aRRx6pfkSM6MCxDxJ2LpJboP5DTz/ztNp1dtl1F91eV7IO1QIx3e/8wYDGRn1KmrbeZmud7MG0QcYg7sHvfve7TLPnnneumkKAyG4slPs8xHVdqaqN7iJQ2V555RUD7jpGeG6so+P6HWf6HtPXYAfAXoK9BuztP1/2Z002i73szTfe1HV3TtglOOwLFi7QFxHMbvkS5D2VaW2EFU6kEKoQL/2YsWPylq+1najnJIXl54iZoHKz+vCSY6/BToP9hnVHZL/mo4D9EBUfg/Q3X3+jtkon/FzZtJcCFa6Y+ZpNaZ2Vsykl2T/RChThNpggBTstLiYXXLD8w9wYXEnyPQ9x8TV14QVwIF9uZg1JijF06FA1AnOBjBAYLbiMzcPEdQI7Eym0SKfEj8wnW2y5ReRMywhM2ho3dqzaHmjnqKOOyivAMEpjQ3NGa7YhbD/1QGSiRsiQWXzq1KmahIMsyb+SLz8wxPmy+hTLzoRdEl7Bv2CWZ0a9zAjzISAzDR8ZSUJrfrP7b3RUzX1mJD1v3nxl2+efr/DPS4OPJ550ovnDH/6gvy5duyTeBZ4bN+HEZBU5MbknEIlRGNGLGUM/kgj/fK4mSXSSjzYz9t/Z72KtvtDzwDMQC1Wqd1ZyPgke0LXlQrJ+MiqwIlyy9lHml7/8ZVZz2FrEX0jtW/IQZB0rtiFfOyu+RivZXOSLZ2UYn/dUMk2LmmFlMsDusMMOVob6ectVsjMpmxd9ot9kBxdMe7W5uIQcYnC3YsC3klTWkg1b3Bv0ErCJwXMykZPleKONNlJ7orNbkWhD1EwrowMtz5LM5Ln3kmuCJMuTtk/Wc2w62HvItp0E1arNa89u3Wy7ddtZUbntfvvtZ2XSSS9ftA7lTS7vZGa4bPaEtXmJ2mxlkKD3jfsvQjRUm6VsXqWeh1CNlCjESMNTSA4gbMV9w8rMZ8gzohVLUnjRE7Ip8bDmo3Ky+hSqK1/97BO3C82WAx9l5FGoWMX7a1V4cWH//ve/E8kWlMu0sMIr97yw26WEV9h6KilXMwZ7+erUPKGyduvWreb7WaiDxSYknGG+0Ln59js3lnzH8u2rZkbofO3Xwr7NN9+8FrrRKPqQus2rUXDRX4TngOdA1TnghVfVWe4b9BzwHIiDA41CeDGDg19RcNo5DuZUu45WrVolEqZR7etIuz2CvldrFr9FBI933CvqgUj02qJ5i8S6Co+bNWuWWP1hKq574QWECNPdCxYsMF27djV33XVXmOuuyTI4TAbhfWqyk3XQqbffftssXbY09p4yxf/ue+/GXm8SFeLT9+2Sb5OoWuuEx8uWxeTyUGYv6154jRs/TplIgDaIBiNGjCiTFfV9GgHT+A7FSTgYfrm4ekHUxK+mQWmM2Eu1Sfzj/PnL/eGqwROZ9UsMz4v+l7recq4xFeGFMype2OLzk9VnXhS86AnKzoW/KYT7hZMf0CLQs88+q06rWZVWsEHoi/iSGYnR0z4hICC8/I899lgDhA/e9sEA1AqaK+tURgPwapNNNokN9hckCe6B+HaZWbNnldWvKCeBUEHQNlBD1SQcdomcAJ+tWlSsTZ4rIKLEn1GdoquhliG0ksLzgqfFrrdSnqcivAizIaQkNw5x4acLzVuzZhlxpMx4IrsLLIT75Y4z4sKVwYVWuP3lLnmBzzrzLI0zA0XivffeMwMHDtTqrr/+erPLLrso2CEhHddee60hNjMNwg5TrvAkYgDoaUdcF6MtXCD4uPBgV4M6bdopy1O/Gm3Sxpz35+j1VlP9KdQmIWhEQrwksE/ARBFdQvRD0pQknlfSPE5FeB199NFml52XB+kGbw4hOqh+uTA3xXC/OJ9g7kWC0QW8CyFD+YiEAUGUVsrwcvLiO/iW4Hlrr7W22f+A/Y3zjeKFdvYowmmAeIF4wIDwefLJJ4OnV3UdeB9HjGpzscWZ0ADXn9GrE0h8OA488EDdh33kiSeeMGC/gy2F4M4H90PcHRMjwfAORsuz5IODvS4XeJA+AZUTjFV1/RRnzaxYyxYtVhiX6Q8qJD8XTuPOi3PZff/ueu/irLNUXYXaBOzy32/+29wnH0M+3tWiJPG8uIZC1xvH9a146uOoLaE6HO7Xdtttpy0Ecb+IOUStwwFyyOAh5uAeK4MTctKuu+6qeFbE7GEf4yVGiAK56wRUsPuMaJwgBKhv2rRpZty45UCFqKkM8R2hTnbp0sVtprYEdQNhQQzdpZdeqsJo5syZ5ogjjjASjmLEi14BHR9/7HHFTiMbDtcF6CMjS4LNEfLwI1elv+aaaxSUkA8JfEN488EAi42PDcKdtlD/CJZH0KHSCzyRoku0lpnU0YKI+8F/PlA0Ue4lgpAROOWDxKTL7bffrrhf3J/GTnwUR44caVq3aq1ghIwEAdrk4+KpMAfqQnjRfYSPI14k7DwSI6c/XrpSxAs5VoKweYmJ1gdamhdj0KBBRU+97rrr9EXCHrNeu/W0LPYlR6irBCoD3pc2oeoBakfQNA+/xCuqYJeYNTNkyBDtHljl/U/or6gPCByEbt++fVXwDB482Aw4aYBBjXP2PU5CvaRuMM5Xbbaqnis4aooCApwO6BETJkzQETBB2YzMAHYkOJvcBKB0ovYjpBgdk2OAGWLsIYw43GiQtghIZvT4ioAcAhrZFAg+YNCGR9hSuQ/Y4hDuwOZ4ys+BVNTG/F0Jt7cQ7leYsxFgCC3wwxF4pQQXdYJdBVooI61999s3qxlUH15ScKtqIfQF+GXUL0ZG2FBA7EAQBENSSJABFHQUQiUmYcRnn3+mSAjY+BCMECqrAEXq+oai9vMSfv31VwIrPVFHVSAn8JFg8gP1mrbdC8noi0QTIF5AnMtHCZ43FcHFdTuzxd577a0jWKCGyJeAIPdUmAN1JbyK4X4VvsQVR/jC82LwdUO9or5ChKrIbCKjNIiRHxMN2GMgzucFZjS35ZZbVi3bizZe4s+NDFHJGPW4pCSchvMiangUQug3fNFgevfqrWqiqoo/ap/hTb66ED60Q1n3Q5VklMaIwhECy7lj8AFAxeUHf5sKAQIJvfzKy7rkA8Q9hDeeCnMgNeG17LtlWepCsIsIDCc03P5iuF+uTLElggt1Cvx27EHYr1A/CwmwZ5971kySWR+XngsnWDzgseHwpcSVABWJ/bh3YHurFWKkxKiGkY6gC6jwcvzEqI7aBmGUp/+k5HIG+o//+7HOAgscsZbhPIHZNl80fGGO73+8Tlog2K8bep2qy65eCn/7fXKUZXIObZAABVURfqEK4bskcEKaLQoEUVwkEGzYIZ3qyMwufMZ9IW6/Nb2gnD/acG3nHEpsM7dNBBXJKsgvAKF2o3LvvvvuifUhWDHXnwSel2sj93rd/oqX0vGq0yWXXGLFNmNbtmxpBZXTCgib9kEMzRZcLlFzrBiBrYyQrMxUWSBUCuF+he08uOnyAmUVly+b4t8vamjI2s8GuOtid7CiplpJlGBlxGLFH0bLieDChyDrd/nll69UR9Qd5ULiwDewtMCWF2GgS6BXILDoJfOSFZhj2+PgHlaMwJbrhsTuZEU9sQcccIBC1IDPBd+5P6K+6fXJJIBC2YiqaAV5QvHABFnDggcGzhe5BTp27GgFINLKVL+eIy4l2gaYZzL6Ugwr9kEyE6o4YPCPPoPVLt7aVlRJPVdsc3bY0GG6Dr7U5Bcn63lR/sJC4sikgPYNfP3LLrusZBNxYNgXahNML3DVZMbXiu+gFTtkyf4UKxAWEgdYoyTwvFzfCl2vO17Jkq+OpyIcIHkFoHEOvK9I0YoPlSu8XMM8iAjdfASWFnheuYTgc0TyB+ooRHxEih3Pdx71U2+Q2AY/LCkKK7yith+H8CrWpoxiraSZi+VZCyu8ivWn2DGP51XxuDH5CvCD4VcPxOxhISo0oSAj2swpuIcUqwPV0qmXmZNKrATrd0Vppxz8MHd+Y10ycVEv0OK1cA9Ss3nVwsX7PngOeA7ULwe88Krfe+d77jnQpDnQKIRXY8HzEsNxTfiL1fsbQSqzJPC8Vmu+mpHJibpgD0H1SeJ5weNqBI4XY3bdC6/GhOeFQ6f37Sn2uIY7RqxlEnheuI/g7lEPhKtFknhe8LiaAe35eF73wsvjeS2/rR7PK9/jHX6fzKJq7Gb4M8ovKTOwGvtZqAb64rzuC5WJc7/MKhoGAUlRqestt91UhFe94HkV6ifMJuM0oSynn366OlQSKpQG4dBIP3B0pE9xUFPB84JXZE0nbpXYzWCwfRx8zK2D+0N4FpEP/PIllSWsa6eddtK40dzzk9geN3acBtavv8H6GsZFuFZcFOZ6K2krFeFVD3heMLVQP/EYBj3hpBNPMldffbUBEjctD3uP51X+409wOSFeI24doffxpz/9afmVhTiT0DQgn4AdIoBeEvyuBCMEjheB8NUgRneDLhlkRj882ogvo4ZzHd/v+NiaDnO9lTSWivCqBzwvmFqonwSHE6jsUsQTAgMaQ1rk8byic55wM8AlQQ3Zeputo1dQxhmEABGiRgA97eLXNXv27ExNfACJRc3Fs8sUiHkFIUoQ+M9/8XOF4unXr5+ZN39eFl5bJU2Wut5K6ubcuoDESQPPqxhjJSzGtBKH0PPOO0+B+1A7+vTpU+yUqhzzeF7h2SzhQFr4tttuMxdddJFC0LCMGrQevkWThXjrbFrAiEPYhYYPH66B/qDzVoNQT4NEnyRkyzCaj4OCCL+51xtH/amFB02bOs0KwkDeCAS5aI3By3tQdkqgsBWcqEKHC+4nPIYYOhkpWRE2VjCvCpZ1B/L1kxhAsVlo3KDYSaygSlh54NwpZS/LDQ8i/lMeBivB5hqj2Lt3b41B/PLLL23nzp01RtR1Sr76dv/999dNrkMw+nVdvsJax+xZs3VbwAl1m7plhs1KsLQdM3qMtsE6MZKQBA9r3CTrxLGJJ7+GA8kX3QpWmJYnppT+Ccig9kfUNYpbUcs1xpWwGIHM0XNl9KHxrvniTfWkEH9hwoOIVSW+lvAlCc63gohrBdSyaO1xhgcJ/ltWe8Sdcg8ggRCygg5ctC+lDkYNDyJkS/DxNNa0VN0cjxoelHu9YdooVSYVtbESqVttPK98fV1zzTXNrrvsatZsuaZ+qbf68VYZWOh85au1z+N5hec0hvEdd9zREL4Esi42TKCwq0EgewAL5BLHgKSx+hqrm4/nfyw4aJMUTYMJoBnTZ1SjO9rGueedq3zo+v1IMM6Gc683rrrrQm10FxvE8wLKZe7cuSaKkVUkeQbPS1AQFA6nnMwxYO23absiOULLtVquhBvv+pzGkplHKAk8L6dS8GIF4XC0wcBfEM/L7QbU0eF5kcAEwq+t+WrNdZ34SwQJeF6UBX4oKQLXDAhsR8AHTZbkF0kTCU6Y2QRoEF7AQ1RG8g6cdvpp2jyw0EBho2o5AZdkv1BTwVpzyWvoE+jAcVC+642r7nh6WMZV1jqel7ukfP0UtStLWAFQSLqqWiGP51X6TggUk84mOwGMME76HpL0BLcWcOBwIn3++eeNqPjm/PPON1OmTMn8+Ogg4KohuMaPH28EkkpttsyuI1TzuXCU5ujKJQpdL+49sVApvTKJ4/WA58V1F+on9gFsPYK/rmUEYK8gFE0U/pVr88Ju4/G8VnA6jM0LeB8BTFR7HbYusMPE0XdFJXnWKrF5iZDUeyQvrdr/3JJ7nksdOnRQ+2Du/ijbYWxeYIhho3R9cUuB6i7ZVCmbV5TrLdlYgQKpGewL9KdudktohJUkt/pDmMVB5Qov1zZYWx7Py9owwsvxTBwpFQzRbRdbViK8itWbxLEwwquSdksJr0rqDntuXdm85MtQM4Te7uw2tdKpYlhcHs8r/11K0q6Wv0W/Ny4OpGbziusCfD2eA54DTZMDXng1zfvur9pzoO45ULfCi+BhQjyY4m0s5PG84rmT5KlMCs+rU6dO8XQy4VrIlbl6i2gp7qJ0yeN5ReFWoOxDDz1k7r7rbvPWW28ZMRxWDcok0IVEVj2eVzxs5blICs+LIPx6IIVI+vabxLrq8bzKZC05/zbYcANNU08ewGrFgrnuMtoDWaKWyON5VXY3qonnhRMqHv65JLNsieJq5bYX3J4/fz6eB8Fdsa3jhJuEhpS62khoBNC6Eitn9tpzTxVIjmswk+BOot3Jcj182HA9NHLkSC2PsxuOdV27dnWnVLQEz4l2yJRNwGwwsDRYseQjrLrADLYfXPd4XkFuRF+vJp4XyX0P6XGIIUM2qCTnn39+psNJ4mplGsmzgkMzs+ZkLSKjE5EncVHSeF6p+3kJHpYmRZWbalmXEU3GzQPnQcE/0m2J+LfiAZ05xkr//v3tTTfdlLWvkg3JoG1vueUWrUK8gzW4mX1BInBYIGjsiBEjgrtjWS/Xz0tCadTRUHCgIvWDgGt3vZwoHxIr0QJaB/kD5SHWpL+RKi2zMP3AYTIOCuvnJZnTNcB++rTpoZqt1M9LsMOsxDRaHDhJ9ErCX/wFAQxwCXbJESr2JNthkw6h+lSoUBg/L941HHXxD6QP8I33MAyF8fMiYTHvCQHnJJfmeQrjABumfcqkPvJCyku2aXP/A/cbgNhatGjBLgVku/XWW82FF1yo2xyTrNe6Lv02ku3Z9OrZyxx55JEGWJN8BFbRvHnzsg4Bd0voRT6aOHFiJsBaUAYM8W58mRwx3B81apSR6Hu3qyaWHs8r+m1IA8+LkbygmiiOF6MvwoDwF0waV6sQdwiNEiQQzdW59tprm/XbtzcbbbxRoeKR9zcJPC+i+bFbMYMIppKkkDeTJk0yoDf8/R9/VwGEjQDkSUhSoms8lsCGqC6N6pmPUCcllb2inDIkRnAddPBBBWPGiCULQgFjR+rSpUumavrGj/i0WiSP5xX+rqSB50VAP0QSjyuvvFJ/bCeNq0Ub+SiYRBhAzTcFyeKee5YPEPKVj7ovaHZpVHhebmgoIxkrs4e6KYZ4HboSbiMXrsNMMKqgU045xYrQ0PUof4TwyBfAoloxNH/uuedCnS6jPisCz4pA1fKPPfaYFeGm69RTS2qjx/PKvqVh1Ma08LxQUQ866CAriKlW7F4WzLUgRcXVCp4bXA+jNrryPOsiQPV9Q70LQ2HUxmA9jRLPC0O93EwV6oxyGEK/8OILhmEskLjdunXTYxgVJ0yYEHmWj/OIkmcIy5eABAilCCylq666yjz11FOaR5FRHxAlYpMqdWqqxz2eV3j2c0/TwPMCchpXH9B4mbFm5jxISeJqBdsJrgN3DsIFWoV8pM3iRYuChyteb5R4Xqhom2y8iRlx2wgj6KgGOxP2GzE8ayYTMWgq5hHcQ5gtEqYy7QoWU1hCVUTdvPbaa40YaFV4oUIWImxkJGUYO3asZuQhm4p8HQ34Yccdd5yeJiijBnscDx8JFWqNPJ5X6TuSFp6X6xk4dNttt11Wns4kcbVcu8WWPPckJVm0eLEBjy0OapR4XjAGvPBWrVsZfLUgUX9UWIFquddee6nQYHoZeuftdwxZgKMKLmxcJDsgkwkorGBxFcpRh15++OGH6wgLYTVRRl4kRWB0iDCTmU39EeRMIoVaFFzwyuN5wYXilAaeFx9esrtDfPhwSnYfxCRxtYpxAuHiCHRX3ISYSIiDGiWeV1AXxtVBfKsseje2qWFDh2UO4zoBbhbHwF4XtTFzLMyK+IetNDUrfiwZ94vcOkRwqd4vNy6zlJnQTDFws+Tm6pQ++FkC4pY5FsdKua4S9Mvjea24A2FsXqI2VhXPi97t2a2bbbduOysz5Ha//fazuEVAleBqaQV5/sLYvHAHwvYms+pWfBctuQ+ACApDpWxeTQbPC6P4I488YsXLdyW+STiGHsMXpbFTucLL8cXjeS3nRBjh5XhWbTwvsafmfc5df+JahhFetEUCGSYRcicOSvWjlPAqdX4cx2sCzws1DDUxH+F9z89TaQ54PK/SPMotUW08L4LGa4kw3VQrb2Xc110TTqpxX5Svz3PAc6Dxc8ALr8Z/j/0Veg40Sg7UrfDyeF6N8nmM5aLAmvJ4Xh7PK5aHKe5KPJ5X3BxtXPWBNeXxvN4333g8r9p7sNPG86o9jhjj8bwquyvVxPNyPS3UJvtdLKArW41lUu3i39Yo8bxwTCVrdc+ePY1M75qxY8Zm7pP4wRiJiTICjaNJMfG8h5LC85LpWw0hIkyC/gQDS4v1M9PhFFY8nldlTK8mnpfrabE2CVsiUBv0kmpSEu02ejwvnPVwsoSGDx9uBUlCMaVwIhRPe93PH4HR3bt3z2yzEjee15133mklZEPbkJGMFbgSS+A4VKifejCmv3L9vDyeV/YNCOvnVW08L3pZqk3w65o3b24FMSX7oiJuhfXzctVGbTeMn1ejxvMiRALoG+A4oAMPOFBDggiIFlA8hQ7BfgERGtSsWTNdF4YnguclD72O/mikVatW2t7nn3+uoRyF+qkdSvnP43lFvwFp4HmVapNQNMAI2guuVjUpqXaTxvNKdbYRBzlUw9/+9rd6r2bMnKHgbIAAMmME/pHAzyh44FlnnaVR7xQEz+v66683vXr30hsN7lc+cnheDF8hh+e1xx575CuuIIMEcKOKoToSc4n6WKyfeStKaSd4XsRuEvALXhQ0c+ZM5eGoh0cpjpl8MZUPqMGffPKJmTZtmiIJgHKwWAJyJdJBz8m9BEGU1fhQAtI332JzI4iYBhy2jp06Ko9omxhQYgYhbBx9+vQxnEf8HhDffKzenv229hEstiOOOCJTPtgeCB7gsIFGAGBeEhTE8wKNA/ME/UuSirWJXUg0DzNkyJAku7BS3Um2GzS7OBse8OqxkRs21sJSkCWsCItMVyQLjBVgQo0zlCh8C2xxVIqK5yXBsoodtv7661t5kBSyN7fN3H7mHi93u1y1UQSR8gjsM3kBNUbtBz/4gYZ8dO7cWWNHXZ+IERUBp5uC5mkvvvhiXQeqVx4qO3vWbN0W5Azdpm74LiNRO2b0GEsbrIug0nLEnu699966LqicGvcJJpWg2FqBONLygwcP1rpEKFn6I8gFWl7yD1j5kCiPUdmBgQZmG0ypRQ0NWqacvzBqYxp4XsXa7HFwD4VL5nolbVnV1MZy2w2jNgbvXaPE83JSGMQH1B++yBCjJAkUNUAzywujKKt8jYUh7pRQy6h4XqiL9IURi7x0K0FG5/YzVCeqVMjjeYVnNAbqauN5FWoTJODV11jdfDz/YzNp4iQdAYIpN2P6jPAXVEbJarXbKPG8HL8ffPBBI5H1OsMCFM3cuXMVggYViBeS30svvaTqEC4BDq/KnV9sGQXPa9CgQYrnLaitansgowpQOBdeuBxHP18/wWWqNXL8AdoEGwq8cwSkEGpwFAJLreGLBtO7V2/TbLXldkderGIqHXhQtONMArQnEwsKeQT0Ch8VCJti89Wa6zoxrgcffLCqk5RNMu4QPqAyO8JUMXnyZLeZyLJQm6hub7zxhjnt9NO0XXIloDqjagFNnhRVo91Gi+fFTcGIOWzYMIPAePXVV83QoUMVcJCXbvbs2Zn7xnZUY6azcYXF82IKmz44+vyzzzOCslA/XdlaWno8r9J3Iw08r0JtYl+dMmVK5sdHhyQxSQouOJR0u40azwt3iLZt26o9RHiZWQJTAkQHthmmcG+88UbF/Y6KGx8Vz0sA4dTmJtmIrEDjWmxCc+bMscX6GdTrK10v1+YlX1CP5xVgfhibF/eUtF/Y60ixR14C3GOKUaWpz8K22aFDB4t9sBKK6ipBW1HaLWXzajJ4XsVuEhhfYH0BnFYtEjVLE3XIjFm1mtR2yhVerpPiIW0XfLLAbWYtwUwjN18uIfgcYWinjkLEy1fseL7zqJ96g8T2hx9+GNwV63oY4eUarDaeF+1GadP1M+qyHOEVpY1SwitKXeWWrQk8r2KDfNKgFcL6KnZeJcfwT6lH8nhe0e9akna1Qr1Jo81Cfann/an6edUz43zfPQc8B9LlgBde6fLft+454DlQJgfqVng1RjwvfMyYUfVUGQc23XTTRPC8cBPp2KFjZZ2r0tm4ZbRo3iKx1jp16pQJ10uskRIV16Xwaqx4XkCS4OPjqTIO4GKTBJ4XYWPvvPtOZZ2r0tnEBn+75NvEWpPEOGbZsmWJ1R+m4roRXsGXOm08L+L2ko6DC3PzgmU8nleQG9HX+XC8+eab0U8s4wycQ3HOLUYSkmVkpr1YkViP0ZbM+sVaZ7CyUtcbLBt2PXXhxRfinpH3GDycyRicj1ARCSh2zE0Kz4u2CeI+7LDDzOmnn644Y4Rp5JLkuCvY19yySW97PK/KOFwMW6uymlc+m2eLwGScQwl1O+205R71riQZ5M8//3zzy1/+UpMdOxQVdzyJJQ7NRDsQTUImeclrGmszU6dONQcddJC+S7FWLJWlLrxmC+QNtoTFixYrmkO+C8T7HiGXSwNOHmDOOOMM8+tf/zr3UFnbjKbI1n3SiScZSXhrGBoDFxKk0aNHGx74tIfMrk/wLhi97/aHWQLuCEqEI5A6COfA5QIPb/excMeTWnbatJM55phjkqq+YL2ktifF/YhbR+j9TjrUi7YI3SKmcLzE60oguxk3dpz2T3zo1CXoJQlRAn4JwdamTZuCfY/jABoEzznZunm/aO8v1/wljqozdcx5f44+U0m8L6kLr67yJZJM1RqYmrniwAqMFc/fwB5xxU8Iz4ug63XWWcd06dpF2wNnbMBJAzJto7qCcLn99ttn9tXCisfzin4XSmFrRa+x9BnEdG655ZZakNhPhOX4CeN1m4/wv9/8t7lPtA9BBCldWQwliE1FgPKxIn51fcER22jjjWKoeUUV3ffvrlrVij3xraUuvIpdCoGp2Lf6Hdcvq1hSeF5gWrWSG3neeefpF/m5554za7ZcgRXGcJ9frZLH8wp/Z4pha4WvJVpJ1ECBHsqcxEhHIJt0kgZTCLh0ewruGWgXuSP+zEkxrqyxxhqZ0R0f6jfFRHL+eefH2ELCVckopiZIvkh25N0js/oidifFkpr7wVyNeyReKipFwfMillGCYq2osJoGnT6JHU6bBIZaAmV1nTi4qHGWYfpdbniQx/PK5m6Y8CBxJVAsMcKXBC3EiiDRGMfsmrK3Ko1tBBYZnDjCz8BIA3Jc7FtWRoH6fF9xxRUafiWjMN2WkVp2ByJsRQkPEtOBFdx8bRMstTAUJTzoqKOOsvQnbqrZkddEgYIGSTVXZYwqy6PgefHl23WXXXW0BZzLVj/eytx9990GewQQJSJcojZf1fIezys8u7mn1cbzkg+eAcWXCR/sXxizSbbhUEb33mtvVeEEyNGsJWol9tVqkIAQmOeff161CvlIi/15UTWarbiNmhVeI++5x0yfPl0hhE859RS9UOCEwf2KQrl4Xsz4FCKEZZu2K4ykLddqqdhi3FBwxmif33vvvaeG7htuuKFQVanuTxLPC3wufu1/1D40npc7BwOxJJcw2H4cMYX+5eIvdRM8L6Ch+c2bN88VSWSZD1sLGOwkCbuSIJYo0CVQ3S1atFDDvIz4tdmXX3lZl+znHibhXlDs+hCoTFotSpgPxfoQ5VjNCC+Mh8u+W+H0dtNNN5lbbrnFsHSzaQKNo1/LsBcYFc8L8ENA4RwxA8O0NdjsgBLSF368ZDIUNgLX44rW1NLjeZW+HYWwtUqfWXkJ8gfwLDO7K5DPKqgAA8DGCuH+IlBMRiC2K2+sRA3MLjvio9KrVy8DnlichEAUlTHOKpfXFbceGrU+MMvRiWXGQzGVRPpnVTFhwgQrrhCaEg18r2lTp2UdL7YRFc8LqBYw2bE5XHLJJVYScGRBzGAfkZurWOs/+clP7M0331ys+cjHyrV50S/6Q6o4GeXoUvzTtH3sd2IEVtwq8MrBnpcvuh77wx/+YEU9seJzpNj32Pwkc41eu/i6qQ0EOw1wOpKYxIofkAUbv1u3bhasf5ng0BwDHTt2tOIfZAX9Q88ZOHCgtiHqkRX127Zbt51lHyQfB8VJk6dP+/zUk09acUnRe8w+8gYMGzpM68G2OPnFyXpelL8wNi/gfaqN5wVm/6mnnqrPlUup565LNAorYU1WJqOs+ILZvn37ukNlLcPYvICZknA0Kz6WlnslsOsK1xOmwbA2L/IacP9bt25tZZIkTNWhyyARPQU4IP4oFiM/v1wcqkCxRFbLFV6uM2BteTwva8MIL8ezKNhalRrsBS1Vc5K6tnOXTEiJl79+GHKPRd0OI7yoUxxj7fRp0xX8M0obYYVXlDqjlq15PK/4x5rFa5REsxl89eIla++ox/OKfk+qia1Vygl2lVVWUU/36FdR/hlMTG29zdblV5DimTVj80qRB75pzwHPgTrkgBdedXjTfJc9BzwHaiC2sdyb0BjxvFyYRrk88ect5wC+gas1i98iQhwps4P1QOIMmyieF64c1QgcL8bruhx5NVY8LwSyc1gsdtP8seIcIOA8KTwvoIfqgch9miSeF76OSQRbR+Ft3QivWsLzisLgapX1eF6VcTppPC+ZSSv6YcKBFwdsyjkCIqda3u5J4nmBX8b1xU2pC69awvPCURYcL/F3Ufyhyy+/PIvfIFyA9UVgOF7gtUAez6uyu5A0nhfCCLw6cd8wd9x+x0qdfeuttzRLOMgqjBghzjnxxBM1HO2Yvn2N+HxlCbWVKqlgR5J4XkSz7Lzzzur0iuPr2WefXUFP85wqjEqVcFK87777bIdNOqwUmO06hgOddN3mBmb379/fise7K1bxcvDgwfYXv/iF1oOP12abbWYl5ku36SfbODfKA6f9iTv3YLl+Xi+//LL2Rx7+SDwgOFiiGDLnCM5Uxg8JfyN4TtB3NYh+SORCLE2F9fO69NJLNRAfP6cwVI6fF6ACgoyizrpDrxua1QyOqZLazwoUU9Z+7gPXwPOO36EABWZAAbIKFtkI4+clnu/qqIt/oGg22uYhPQ4pUuuKQ2H8vHBwBsBAkDQsAd88Ty+88MKKSipcS33kVUt4XsCQ8KWAMM6Kh72GA7H9h3POUcA8YEREiBlCPECerAXyeF7R70K18Lzar9/eEIqUm1iFETMQRr/+1a8NYJtBImyI0CD8vvA77NKlSxZoZLBsJetoGknieRHyRBgdgAHXXXedXg/5BeKi1IVXsQupNp4XfQkG5y5dutRgS0JfR1hhFwDr69hjj9Wg2mJ9T+MYLwPxmQT9XnnlldqFmTNnGgmzMaMeHmUE0kfhtIn55Ho++eQTM23aNEPgOVhmXLtkJ9fA4dz+X3PNNebkk0/Wl2jzLTY38gU1TzzxhOnYqaPp2bOnvojEgPKiQvCsT58+hvMIZt9LcKqIcXt79tvaxzvuuENVb1c+2B4IHsAkv/jii0WDv4PnRF1PA88r2Me77r5LA/w/mPuB3hOuF7VRBiO63GijFaCAzHA6lTJYR6XrSeN5uZhk+ukmooDBjo0qHLnFdnot4HkRf9e1a9fMNYH5RMwgaoUw3IqdS48x9CUGsFAoTqaCiCvlqo2odvRv3LhxGqNIjBoxiF9++aXt3LmzFWGb6Yl8BS0xohCxjBdffLGuM7SnjtmzZuu2zCbpNnWjXkpaNjtm9Bhtg3ViJCFiQffee29dJ44N1Q+VW2BdrIwYtDzqOHWLUNL+CPyylifWTyBiVD2688479VxiXVExFjU0aJly/sKojdXG82rbtq0Nqo1i01KeEjKEii4jfkufiFOFVxK4nbl04krZR4xpWAqjNrq6ksbzop1zzz23JF6a60/YZc2OvNLA8xo0aJDCQIMfzlBeBJRpt+66Zu0fri3PjtHRAEuxixncGiY8MoHNmiGP5xX+VqSB5xXs3SLBzMKITcgQyS9OHnCy4siD8oCKGdQA5COkOF+5qmewvkrWk8bzYgQNYgUj/zgpfk++mHoHnhc6OSoHggJi/YQTTogMiyMIlUa+XkYMtGrTKmSrAmsK2Gmmp38gwITYHbaRrEbgfIGxJNHx2g9sEQAXAltSi4QDIcTLwQMvyJ26zR84VsSzRSFwqBq+aDC9e/VWWyDnzpg+o6hKB0Y77YDl5UgmFjJ4XoBEQmBWNV+tua4DNXTwwQerOknZJOMO4QMqsyOyV02W5BfVIhLjykSVwR0C9W2HHXfQpj+TFGyojPhpOWKdJK88d0kSeF4kJQHPi/sXByGMSeYCsCLvF+80drw4KJ5aYugJF5U2ntfwYcPNPvvsozcO3xTAEBmFOaPp61Nf1yvF5wx7UVxZi2JgX1YVHs8rix15N7C1idqaEcAIY7DbkiBRgwz20+/sd5nqwc2Cnv8ew4u+kPxlRzFyk0lp4sSJmbLYI48+6ujMdpwrSeJ5CeSOuhaJOUQ/9KC14obEZEUsFFa/TKpcLeF5iee+ukqAWw+GmMOv59qx/YDvhf1hv/32s6JWxs6Scm1eHs8r+1aEsXlVC88LNwT5AKrNCnwy8RXMdFYmMyy2XsnVaHE9wKUCom9gsIHphW1MJj5WchPKVFJgJYzNK0k8LxmMqL1YhJReu1vyjMdFzG54CnAA4/Sjjz6qfi+B3bqKwVRm49TPK/dYHNvlCi/XtsfzWs6JMMLL8ayaeF6uzeCSSRUmhGR2Nrhb18WBWxNyrHQgxI4wwotqPJ5XLGPA2qiEoN5CST+wyQhaaG10NE8vPJ5XHqaU2JWkXa1E03qYHI2F8LSwtSZNHs8raQ77+j0HPAc8B3I4UDMG+5x++U3PAc8Bz4GiHKhp4bVkyRL1D6l2CqiiHEvwIG4N5OvzVBkHcIOIazo+2BNCxqqhygXbLHcddTgYNlZuPYXOS4rHhdrLt79mhRchLJLdRvMlite7Jn3NdwGNaR8uGDgveqqMAyCV4HoTNzHFH3QtiLv+OOsj7yXuGUlRUjyO0t/UhRe+IPlo3PhxCnaG0yL5Eck27KkwBzyeV2HehDmSNJ5XIbwsPP0XLliYt4vVxPOSicdM/GHezlS4MwntKXXhhUOexA8aiYMzBG3yE6gb9aZ34QSShsxIjF6F7Ftx+quvvqpev0Dl5hIYRGB2gevVo0cPI/kPtQhZnfEWZ/+hhxxqJCYt99RUtj2eV2VsTxrPqxheluRw1LCfduu10+cbAQohSKqF50VbxfDGKuOuMVOnTjUHHXSQvkuV1pV7furCiy+PJP/UmydJU9VzfbfOu2X6yYiL8IkLLrggs6/SFbyZCZ3JHfWBekAfTjrxJHP11VcbSYZqgMmBjul7jPaR/UOHDdUwFvqeNmGHCUbvR+kPSAUSlJs5BSgW1CJcLgjp4MGuBnXatJN6lVejrWAbhMIQEjPi1hF6v0ulJgueG2YdZA2eF0AsUbPatGlj/nLNX/TUe++5V00iRHFQhg+0BMnrsRtuuEFtvSzvkTA5jgEpkwR99OFHpnmL5kb8G5Oo3sx5f44+U0lARqcuvIBwIeZQMlSrdCboufcRvZWRwKZgAyI1uoAO5mUucYjA1OQSsVTjxo7L3a3bBKLusvPy2LpgAQGF0xCNLl276O7777/fDDhpgMafCWKDwfYGYQwlTgv4mFqgoGGWUaVkpc7qFhMfL01+SWFwnEBCcANhAzQOLxbwNiDECrqExpLywcglXkYCbIPhHYxIZ82aZRg1EICbS9heaCOXGNHSriNiRx2xH4RRfvQ9CaoGnhd2t0J4WfM/nm9uuP4GxYYDaojQJEHy0EutFp4XjRXCG9OOxPDXff/uhrjRJCh14RUEYmMEAf4TxIiHIGwE23rt1sv7AlCOAFJeXgSSowcffNBcddVVpvNu0VRNYshayagDYcgX+TmJO1uz5ZpGIEtUiAaj+lu2bKmxca7NWlh6PK/wd6EaeF7F8LJ47nm2HIEiwaifjwsj4mrgebm263YpzKoJEtuDveiii8ruC/FhxIDJaEkxo4C1LUbTpk6zMnrKKgK+laiTdvGixRo2QdwZ8Y0y2tD4rCDGlHwprYxUss6vdKPc8CDiLuUB9Hhe39+AMOFBMtWvWGLEhcrHzopKVxJvqhwYaLpUCi+LZxGoZ57ZNPC86GMu3hj7ilEYGGh3vqCpWsKV4qbUR15O6mN/QI0pl7DRANuCoXPMmDEGGJeoBMzNrrvsql9Ewia2+vFW5u677zaEcEDfBWxAzAQFVZ2obSVR3uN5hecq9sodd9zRyEur9ktGPajOSVAxvCzsrMf1O87ce++9+szSH0b41cTzSuKaq1FnTQgvcLHAnNp4o43LvmZmjRYsXGCOPPJIzboiUj5yXTggtmnbJnNey7VaKq4SQ3icHhcsWJA5hi0OR71apCTxvJhx5df+R+2L+lIF8bzcOdjMsBViN3PEFDp2M4jYUbIy8cNWliRx73LxvIICI4m2MUUgrMDLgnhGmVnH3usmC7CTpYXnlcQ1J1lnTQgvGTarcGjVulVZ14qNa+jQoWKgH6vY7QghgP+LCTCww3KPM3kQNHZjOMaQKhleNBkHRl4Inx0EmUDjlNXfpE/yeF6lOVwtPK+gUytCGxwvZrohwDVJ5sLzhevNhRdeqPkEqonnRT94D3LxxtgfFyGwc9+1WOqWSlOnYUOHlZ32Sr7cisketEdxQeJakcFHyr1A+dKpvUOM7oqXfvPNN2sRsNfBZD/jjDMsZcDvcjj1pBcTNUNtapIswZKeKm4q1+bl8XbKJX8AABk3SURBVLyy70QYm5eojZr2C/x9mRiyYG2Jo292RTlbUW1exfCysO/KC5z1EzQTxe2ib9XA8+LygFEqhDeWc/lZm2FtXuQ1EARi27p1ayuTJFl1VLqBREydwBQiEUEtEHnyxK9GfwizICEoAZMTNTe4O7b1coWX6wAPohO2bp9bgkWWbxIDweeI66WOQsRLVex4vvOoP5ePbMed8zLYdhjh5conjedVLl4W/ZORf2R+u+sKi+flykddhhVeUeuNUr4mMOwxjjudP5bhZAWVYNty+Oq51WBIBSa6VsnjeUW/M0njeVWCl1UvQeDRuR7PGTVh84rnUnwtngOeA02JA154NaW77a/Vc6ARcaCmhVdTw/MCywtfM0+VcQBVMAk8r1WbrZqZKaysh8mfTRxlMGws7haT4nGUftas8GqKeF74jpFg1FNlHMBHLAk8r++WfaduMpX1rjpnk5ovSTyvpHgchTupC69cZAfXeY/n5TiR/hJv9EKYU653ACni/1aMysF0amhoSMZHqFhHYzpWqO8yA2tw2M1HvA+FBC8CKSmSWT6P5xWVuWnged15550KP0Lg9+GHH24A8oMI+Tn22GPVkRBcsSDUTK3ieUXld9TyhTCngvVceeWVhizkD9z/QHB3Zr0cTCcE3bnnnmuIFkAI1BMV6jtYcTvvvLOqnjiqnn322ZnLmvjUU4qqQpgc2HWXX3555hghamDIcWynnXaKFc0VoeXxvDKsjrbCV72aeF7i72TOOvMsjWcTR1OFIRk4cKB2GigS3CSIM5OAbCMJZg0wOVCt4nlp5xL6K4Y5FWwSKJ1i2PvlYDqBc4XNc+HC/CijwfZrbb1Q34G+ARUY2KE99tjDXHHFFRkYoQFyTBxmFQ2FZ27IkCEKPYT5ZMCAAeaSP16i0SNkaf+///u/2C7Z43lVwMpq43mtvdbaZv8D9s8EbuMbhcoDkWKdrxyEwRMcIkJtGJHVKp5XLi4Wfc+H38X+fNhbqIMOO4swDj4mbPPSFMOccu0AG/T27LeLGofzYTrxEXHtoka5dacy7brrrvqC0069UaG+/+xnP9OwNQLoARdcZZVVzOzZs/XyGAE9/vjjuo7quE7rdQxAkzfdfJOCQ3IOxPtCmBo8j4PqGc8rdSfVXDwvSXmu98TheRGsO2TwEHNwj4Pz3qsgnpfDuSfWEQjpsRLrmEv6QHwPbDhp4iQNzkUwQZyDoHKEOgk8dTE8LzD20yAe3lNPO9Vst912GuiMGgJ44syZMzWwmbhL8WI3kydPNo8/9riZ+cbM5QHV7dvry0A5kBQESkhfCEZOvBQgXuKIS/KT4L3hGglcdtcL5hTrjCAIrI8aSI0q2K9fPwOGGveBkS2jimESo8o9bYwUNEM4VRjzBCTRFYpfB+8lisH84/7l7wHB4+3lnjkiITKC7vWprxsQaJsypW6wd8xH4KDPOygb4HF4WXgB582fZ1DxCtGgQYM0JRXB2KBLOMHl6sp3Hl++M88604DcCtghhH1FMLx0HUHIdDt2F/egrSUAhI4AmksahcC1lW/Jy47wQb0YNmyYwc7CQ40dT+L0dL8T5v1P6K9CRkI61N7ylNhXsKkAAbPtNtsqLj/2GCB+GIluvPHGKliC7UpKekVEAAUB4mUjaB17F4i3QaDG4HmF1kF1QNgy5T54yGC1Bd12222NVnDl8oFrhZfYCiHWeeZB5yXo36nh3BeALx3xMYfmzp3rdjXZZc0Ir2rjeWF/kGBrHWntu9++WQ8AqhhIrLzkPCy1hueFavfCCy/oSIWOM/pyKgcw0JtvvnnmejAQUxbC7wcEA2hDQd5A4H399Vfm+H7Hm2bNmplbbrlFbX0kTAhSLuYUxxilUTeEIC/HPw3VnPuOED3u2OO0rmr+nXXWWTpBwyQNgrRaBFw2CBMuwQzt/ulPf1LXhn/961/6Udxn73101pEkMdxvR4salqfG86FDxtSE8KomnhcqCrAkQdsKCTkcnjrqD7hLqJyMwhAKtYbnxYgwHy7WV19+pSMgsNEcMcIhvq4YAUfMrCsjNUauQUhtRnO5mFMIM9RLsOsrJT4gHTt2NKecekoWNn6l9YY5v8MmHRSSBliaNuuswHELc265ZYDIATiTHAvcQ/ccMhI+of8JBnsZav57779nnnn6GX0Ggy4oc/4zR5sGSLGpU00Ir2rieT373LNm0qRJ5qvvnUEZordq1UrVF9RDXmJUIvYzfY3trdbwvBBGAtdjyC6DjRD7F4B/S5YuMYImoMCO7qXgK89sLuT2sf7t94ktln2fnBX7FrNkqNpBdTsf5hQTG7w8vIAIe5KgMDpoWFTYpSEfphMjLoz1qErY0P44+I90LUPO/ogATYJOPOlEte1h33NJV+JqJ1/fMcSTVo/niw/2888/b3r37q1CG3V9xswZ2jy2LJ5JlvAf04lz55kwYYLaYYMY95X2Gf56PC/hQjlUTTwvIGNELbIyHW3FXmNlZGLFz0W7LYIrC19JHgorX0Q9Vmt4XgKaaMHcp4+S99I+9eST2k/w98GCAqeqx8E9rNhRrKiHVgzjVoSwlVGOFdXE7rXXXnquuIlkbplMTtjJL07ObBfDnBL11ILxL2q1lVk0XYrx3ooQypzvVvJhOoGNJfYuK1mhrDhsKnYaOQVEldLT6If4O2kf+/btm7deV3/uMgokTu65xbbD4nnl67t8OPQ+cb+CPxFk2qR8hKyMABVbSwSaDd4XMWFYUdHt4MGD9d5y70tRWEgcII48nlcpbhY5Ll+pquN5zf1grn300Uet+BEV6Vn2IYRALeF5FcPFKoTflX1F2VtRsboQOjIi0Epor1YobeFVLh8QcDKzvRL+GfUBtvlung9DobbCCq9C55fa7/G85BMEpYHnhX8LvyhUa3heuH242arc63CzUrn7i20XwwPLdx42G6e+lNNevjqb8j78viSLUF4W4D7SWF1I8l5wiJ01YfMK0U9fxHPAc8BzIIsDXnhlscNveA54DtQLB2pOeBE2gg9Roaj7emFsOf3EnwyfKU+VcUCSPSSG50Xd9UCYAPDdS4qS4nGU/taU8HrooYfM3XfdrXFueIMTltOUCHcDN8XelK477mslmDvoFhJX/eB51UugOIMAfPGSoqR4HKW/qQgvfHvyET5LG2y4gZGpcfVjAtnBU31xACdMl0S2vnretHsrs4uZMLh64UTVhReIB3iuAz1DUKr7gSk0cuRIje9atnSZweu9a9eusfCRlwmHUxxQcRIM0muvvaY4Sj179lQHz7FjVgRziyuFxjYSL9inTx91pHTnEs5BiBF4ZIQSNXXiSw9/mX2cNXtlz3uHC4Y64344aBYjSUGXKevOIQCd58NTPBxAaCWJ5xVPL/PXUnVUCTJSE4tHUDFhLgzvAQf8ze6/yfRwwMkDjCR+zcTuZQ6UubLwU4F9kVAWbErE8wUJVAXCYtq2bavB3z179TTENhJ3J06Ban+jPGFCeEaPGTPGEET+tHjpP/rYY1oVXu1bbrGl2a/7fsGqm9Q6woWwF4cKErx4vOtfeeUV/Tits846eghh5hAVgmWD65IM2Fx66aU6Cmc/vH9JUDJwEfEUDweSxvOKp5f5a6n6yAv8qGuuuUYFg2Sl1mBhQP/4ovIVIFSjV89e5sgjjzRE3ucjwkmCIyTKcC6QIw4BIngeQayAwAWhRTjOS0WokAvKPfCAAxVDnoBsYh3feeedTPweIwpnAKVfO8vI0RE4TXfedafbTHzJZAaBvQ6Gphgml+sMoSmMZHJtaqCcwgcmSYIxdJwHNAuxoMGU9a4+QpKenvR0lopYaLKBe4MJgDAlkCj4eIFjxSiYEZvD8srF9ZKs54qSwTn8CF/qccghrgt+GQMHksbziqGLBauouvAihmz77bfXDs2YPkNjvIACgUDkBM20V+9eKmgKIRUQvHrFlVcYDPwQLwfBxDi7BuPy9GCRP8qjGhIXCBFbxmgQEEKCdRF6wMswogCBQMJltBwTCQ6yhB20Wa3JBdRf0BwQrhLOo6NAgnV33313VbkR3oArggs1dtxyFfjCCy/UkezVV12tI0pwsxghcR+og5HjYYceloVOceONNyqMzpTXpijeF8gL8JmRMjhefGRenPyixt+5+6DMyfOHUAs60456aJTymNEa/QXXC+fMN2a+of1GJSf2lIBtR0xmgLhAPz15DsCBqquNQbYTiMvoyxG2ozD2I4QFqA8A7vEyoU6AQQWuV1RCEDpiRMhowAnXu+66S9VbXn4yevOyQbxIQYwlhGy1sv6MlmsF4xwoYK6bUSO2wtNPP12vH0wuhLLD5EKQgV1GEPRPf/JT03bdtuYQGb1wnYx4gBxGgOPdTb2XXXaZ2XqrrbU+gtIRisATg+SJkGOkRLA3wcIQajij5CjJIf7+j79nQA0drhcfjCCul1Ye+EPgMQPdep36cFUIdN2vJsSBVROqt2S1qGSoLEHsqZInBQogwHh5gWsBFLAcwRWoTl9i8K4A1oOAQcagDIICSKu8tAcccICOPhAQTJs7QnARKlMNQsD26NFDJxDA7nL+cIUwuRDu8AeYHGxFqM7t1m2nXeU6gMUmtMeFPlEnyBucg7CAJABcUTdQp0E+RTA6wm5FWfaHIQQ/Ki8TJI7C4HoFBZ47r9JlWnhert/kCGBEyy+IsuqON4ZlkjxObeRFkgtnvC3nJqHCMNvHjUedwIjOS10OcS4G5VGjRikUDiiVjOzAC2fEwY+XH1sN0CQIgE8/+zTTFKOboFqUOZDACsil4OxPElsduGPOhhXE5ELdYhIEYrQI2iovByMmZnlRy/MRMCwIsjbfG9XhK6M0CJskEx4IaXD9EYqo2JtsvIkeL6Ti68HA38OjHlZh6EAR3aEgrtcrL7+SZZR3Aq8Ymq6rJ8oSPC8EJ1QtPK9g/9q0baPmCfa5UX3weGNYT5LHqQkvZh3LvWEILiCfN910U4NKh/BAhYSKCTBeOH5BwlANjDLqEqMORnOokoxEgqB+bPNDcGFPcuik1IW7BfuqQfQVwzcjTyCCg7Y3MLnA+BKInIztD16hMvIDgwv1MEjffPuNjibZj0Ds3r27+ZXYxHipGXUivBAeqJjXXH21YHYtMgJjo1hU8OmZfz6jIzHgtD/4zwdadS6Pg+0xgspFag3iejH5gTnh4osvzpyGwGOEDmR0nASeV5oE/j+/tIlnJCk8r0R5LB1PhcSHy4KfVQ7JqE2xjYLnAlcjAkShQ4L7WZdZLCugblZeACvCx8pozYrAsfJSWnGRyMJXkgfJilCwogpaGXlZmaW0YrxWDDBxqdCqOSauHoo9Bd4X2FjizazHKvkD20kw84tWccQRR1gRNFZscFYM51ZGPBnMMU4UA3wWJpcIdiujJr1GsYUpphd4UfSXvnM+/e/WrZtigFEeAr9MPg5WRndWJi2spOnS/fwJdLMFdubEE0+0IhCtCHLFDBM7mrYjAs+Kmp0p71bgt4zurEw2uF22FK4XBcElo82wVK+QOGGvL0y5sJA4SeN5helruWX46qZCYBPJVH8qbUdpVNwHrLhmWHE1yDqNlx9QPxmdWRlpZB0rdyOM8KJusMgc5fIwF5MLEMJDDz1UcbcQSILEqcIK4Y3wkmG9RWAB0piPxDCfVzCD5YWQj0pBwRX2XD4+YL6FJS+8rA0rvMLyNLdck8bz2mSTTdIeLYdqH9uMjExWKou9JzhTuVKBBHcEcciwRQUpVxXHwI//FrDWlMVnC9vVNltvoxMRqI2ooIWokC0P21c5alw5iSNwIPbkOZDLgdRmG3M74reT4QCzsGsLkB2+WdiacFQlooAQHvDQEcL41xWzUyXTM1+r50BlHEjNYF9Zt/3ZYTnADKkLYwqewwiNyQpPngP1ygE/8qqhO4ffVbX8xWrosmPvCjOwubOqcTSyarNVs5yT46gzqTpwXWFUnRQlxeMo/U3u6qL0wpdVDuBwCuqGp8o4sEjcOcTAXFklec7GMRmH3HogHKeTNAUkxeMovPXCKwq3mmhZ/LwI/i5G+NrlBnbnls9F9Mg9nm+b2MckBFG+tqq9j5CqUnytdp/qqb3YhVcx7KxKGUMwMthDxMHFDVRYrO7hw4YbcTdQj3u87h2aA9dztThunn322QqgyNJ97eADAd/EHB56yKFmypQplV5+Kuc7HK5267XT2EeQJnIJr39mJR+4/4HcQ7pNGBiTBcUciHNPRNCJz5thVjofUkhu+XrbJjoCnj39TLiwqnq7vmr0N3bhFcTOilsFmi2YXMTnSWLV2AHpCtUNlMz4CeM1ABrve4bjBDVD9913n3r3i7+UueWWWzQ4mWBu6Ji+x+jLjnAbOmyozvYxgqknIvYOFwugaLgOZiqDnu/uWpitDHr6u/1uOef9OeqiEQWWmDZ5fuoFdtlda9glAfFR+BG23qZULnbhVQg7K5eppIg/77zzcndrCvlxY8ettJ8dXSUIGLTO1ddYPe9xtzPOukFceExABwnMhiQbtZksgHi8WIQ4BYOjuXYwv4g3JJjbIcHiD4UhHhyyuAngREaNQaJvL01+ScOWgioXo8FZ8gFg9EScI1QMC2z+x/PNDdffoPF3xJGCqfXee+/pefzRznPPPWfA9iKovRB137+7jpaDx+FnIRwvyuFDVwuhM8E+x7nO8+Dw4RhlOl6gfnsKx4HYhVe4Zo0m0OSBB4fLEQHSQOJ03q2z21XWkuSccdWNsHxUhI5z/uQh69ChgwojCdUxIC0QSyjhM4rphXoJthcGTWIhHQGhA7R1XITAQIUFBYN+0C40c+ZMxSAb9fAo89e//lWRIUDIIH6wY6eOiuZAvCIYapxTDAuMWEkCvh1hrAYBF5IICW2Hezbw3IFZqrQrX2xZDMer2HmN8RjwQsAR3XPPPfphaYzXmMQ1pSa8uBgcKBmtEGT9wAMP6MsGmkMxj++wTIirbtwXGPFBCAH6B0oDRLAweGRz5sxRuxee4Ks1Wy1jo1lLBJYjAPninKlCLUWQ0BeCtfl6M8oCbx8ARfbjjAr1P6G/jmKAuMHLHoGLqotA23abbdUuR5A314qQdlhgru8sp0+broirQBBBQGIzEsPehQANCmotUOLP4XgxKg3ieDW1rNDYT4E8Hz9+vIJdBuGGSrCwyR9OVXjBfVBKG75oMBLkq4gOcQgud1fjrJukD7/r8zvtr4OJuf322zNwzGDh3ybw0BddfJGG39AHiXh0XVFVEuEQB2E7A9UCRFQIR1Qw9iHU2CBGGqirDgGD0aiDotlQPhoIvK+//soUwgLTCuUPmOjj+h1ngDFy9wcHV+qGEMxhIXH0hO//wuB4BcvHvZ4k1lTYvvLcAzG+ww47hD0l1nKM4B2mGMugWSDWhhKoLHXhxYhrwcIFisbJ1zxoo6n0euOsm5e37zF9FbIYKGaEGWoZhmxeaAQlwouQGx5GHAQxdjtCjWS0EQdRNzYTQP0cIYi++vKrlaB8aBNk1WIUxAKDZ0FVnvvBaIsRJmiyEMIMYzP2s0opiONV7axAYE0B980vDTwveIfwuvXWW3Xyp1JelnM+9mPHA5aF8hCUU3fS5yQmvHAZcG4DhS4Ce8nQoUPNOFHFUD+cCllKgFHvsu+Kp7+Ks+7TTjtN+7b5FpvrKGaYuE4w68kMG7jrjgDxA5yP0Q1fUhd+4wKjHeaYK1/uEmFE/WB3gUXP1xO3jCVLlyhUMzhkjvcY5sH/gtw+1r8VYzu07Ht8M+xbzPAhiN3oiuMCJaQPN9eEuwf4aeB8gQ02evRotXUxQcJosGFRA6fkJQRe7n0N4nhhQwPHK0gOaDH3vGCZStbBmgKLnx+5FapJXBP3g0kJ3FH4QMRpEw17Lbxzjgcsywm2D9tW7OWEibFSIeys3EZkpKB4WYsaGrIOScYYKy9k1j63IZjqVuxjVuwyijEF1lQ+irNuEYKKUSWMzyzF1qPNgmMlhlYroxLFm9pTMLEE3lqPAT8D1pVgzFuBj7aCApqvq1n7wkLicJLMdFqBZ9Y+yYSBferJJ7UucSOxMiOq2FzgYIlhXrG2gMYRAWQFZVWhfMDw4poGDhyY6UOXHCwwSTiSuWZ3/TJZoRBAop5ayb9pBXnVCoCgLuVFtCKEMvW5FVGvrUBPW0kRbwX0UXeXwvGa/OJk5S3tShLivPW6+nOX9QCJIwJLeSsfNCsuKMo/sOXCPCe515tvuylA4vA19FQhB2REYmWUZWV0kVUTQlQMsVYM+ln7C21EEV7UsXTJUgveVj4CDNABC+Y7nm9fLhZYvjLBfWB6CSy27soHPhgsW831ehBeSfOjKQivws458snzFI4DzhaUW5oZuCThoVFdC+FtgUUflZw7SNjzsLth34PKaS9sO76c50A+DiRm88rXmN/nOeA54DkQFwe88IqLk74ezwHPgapyYBV07ygtJoGTFKV9X9ZzwHOg8XMgjFjyI6/G/xz4K/QcaJQc8MKrUd5Wf1GeA42fA5FnG8MM5xo/2/wVeg54DqTNAT/ySvsO+PY9BzwHyuKAF15lsc2f5DngOZA2B7zwSvsO+PY9BzwHyuKAF15lsc2f5DngOZA2B7zwSvsO+PY9BzwHyuKAF15lsc2f5DngOZA2B7zwSvsO+PY9BzwHyuLA/wPZj+xy8QeZKAAAAABJRU5ErkJggg==)

# %% [code]
model = smp.Unet('mobilenet_v2', encoder_weights='imagenet', classes=2, activation=None, encoder_depth=5, decoder_channels=[256, 128, 64, 32, 16])

if torch.cuda.is_available():
    model.cuda()

# %% [code]
#model

# %% [markdown]
## Training

# %% [code]
def pixel_accuracy(output, mask):
    with torch.no_grad():
        output = torch.argmax(F.softmax(output, dim=1), dim=1)
        correct = torch.eq(output, mask).int()
        accuracy = float(correct.sum()) / float(correct.numel())
    return accuracy

# %% [code]
def mIoU(pred_mask, mask, smooth=1e-10, n_classes=2):
    with torch.no_grad():
        pred_mask = F.softmax(pred_mask, dim=1)
        pred_mask = torch.argmax(pred_mask, dim=1)
        pred_mask = pred_mask.contiguous().view(-1)
        mask = mask.contiguous().view(-1)

        iou_per_class = []
        for clas in range(0, n_classes): #loop per pixel class
            true_class = pred_mask == clas
            true_label = mask == clas

            intersect = torch.logical_and(true_class, true_label).sum().float().item()
            union = torch.logical_or(true_class, true_label).sum().float().item()

            iou = (intersect + smooth) / (union +smooth)
            iou_per_class.append(iou)
        return np.nanmean(iou_per_class)

# %% [code]
def get_lr(optimizer):
    for param_group in optimizer.param_groups:
        return param_group['lr']

def fit(epochs, model, train_loader, val_loader, criterion, optimizer, scheduler, patch=False):
    torch.cuda.empty_cache()
    train_losses = []
    test_losses = []
    val_iou = []; val_acc = []
    train_iou = []; train_acc = []
    lrs = []
    min_loss = np.inf
    decrease = 1 ; not_improve=0

    model.cpu()
    fit_time = time.time()
    for e in range(epochs):
        since = time.time()
        running_loss = 0
        iou_score = 0
        accuracy = 0
        #training loop
        model.train()
        for i, data in enumerate(tqdm(train_loader)):
            #training phase
            image_tiles, mask_tiles = data
            if patch:
                bs, n_tiles, c, h, w = image_tiles.size()

                image_tiles = image_tiles.view(-1,c, h, w)
                mask_tiles = mask_tiles.view(-1, h, w)
            
            image = image_tiles.cpu(); mask = mask_tiles.cpu();
            #forward
            output = model(image)
            loss = criterion(output, mask)
            #evaluation metrics
            iou_score += mIoU(output, mask)
            accuracy += pixel_accuracy(output, mask)
            #backward
            loss.backward()
            optimizer.step() #update weight          
            optimizer.zero_grad() #reset gradient
            
            #step the learning rate
            lrs.append(get_lr(optimizer))
            scheduler.step() 
            
            running_loss += loss.item()
            
        else:
            model.eval()
            test_loss = 0
            test_accuracy = 0
            val_iou_score = 0
            #validation loop
            with torch.no_grad():
                for i, data in enumerate(tqdm(val_loader)):
                    #reshape to 9 patches from single image, delete batch size
                    image_tiles, mask_tiles = data

                    if patch:
                        bs, n_tiles, c, h, w = image_tiles.size()

                        image_tiles = image_tiles.view(-1,c, h, w)
                        mask_tiles = mask_tiles.view(-1, h, w)
                    
                    image = image_tiles.cpu(); mask = mask_tiles.cpu();
                    output = model(image)
                    #evaluation metrics
                    val_iou_score +=  mIoU(output, mask)
                    test_accuracy += pixel_accuracy(output, mask)
                    #loss
                    loss = criterion(output, mask)                                  
                    test_loss += loss.item()
            
            #calculatio mean for each batch
            train_losses.append(running_loss/len(train_loader))
            test_losses.append(test_loss/len(val_loader))


            if min_loss > (test_loss/len(val_loader)):
                print('Loss Decreasing.. {:.3f} >> {:.3f} '.format(min_loss, (test_loss/len(val_loader))))
                min_loss = (test_loss/len(val_loader))
                decrease += 1
                if decrease % 2 == 0:
                    print('saving model...')
                        # Change the current working directory
                    os.chdir(MODEL_PATH)
                    model_save_name = '/Seg-Unet-Mobilenet_v2_mIoU-{:.3f}.pt'.format(val_iou_score/len(val_loader))
                    torch.save(model.state_dict(), MODEL_PATH + model_save_name)
                                      

            if (test_loss/len(val_loader)) > min_loss:
                not_improve += 1
                min_loss = (test_loss/len(val_loader))
                print(f'Loss Not Decrease for {not_improve} time')
                if not_improve == 20:
                    print('Loss not decrease for 20 times, Stop Training')
                    break
            
            #iou
            val_iou.append(val_iou_score/len(val_loader))
            train_iou.append(iou_score/len(train_loader))
            train_acc.append(accuracy/len(train_loader))
            val_acc.append(test_accuracy/ len(val_loader))
            print("Epoch:{}/{}..".format(e+1, epochs),
                  "Train Loss: {:.3f}..".format(running_loss/len(train_loader)),
                  "Val Loss: {:.3f}..".format(test_loss/len(val_loader)),
                  "Train mIoU:{:.3f}..".format(iou_score/len(train_loader)),
                  "Val mIoU: {:.3f}..".format(val_iou_score/len(val_loader)),
                  "Train Acc:{:.3f}..".format(accuracy/len(train_loader)),
                  "Val Acc:{:.3f}..".format(test_accuracy/len(val_loader)),
                  "Time: {:.2f}m".format((time.time()-since)/60))
        
    history = {'train_loss' : train_losses, 'val_loss': test_losses,
               'train_miou' :train_iou, 'val_miou':val_iou,
               'train_acc' :train_acc, 'val_acc':val_acc,
               'lrs': lrs}
    print('Total time: {:.2f} m' .format((time.time()- fit_time)/60))
    return history

# %% [markdown]
## Running the trainning data set

# %% [code]
max_lr = 1e-3
epoch = 50
weight_decay = 1e-4

criterion = nn.CrossEntropyLoss()
optimizer = torch.optim.AdamW(model.parameters(), lr=max_lr, weight_decay=weight_decay)
sched = torch.optim.lr_scheduler.OneCycleLR(optimizer, max_lr, epochs=epoch,
                                            steps_per_epoch=len(train_loader))

history = fit(epoch, model, train_loader, val_loader, criterion, optimizer, sched)

# %% [markdown]
## Saving the training model

# %% [code]
# path= '/content/drive/MyDrive/UAS_Beans/Beans_StandCount/2022/SVREC/ByStep/l._Mask_count_Seg-CNN/model/Seg-Unet-Mobilenet_v2_mIoU-0.941.pt'
# torch.save(model, path)


# %% [markdown]
## Loading the model

# %% [code]
# Model class must be defined somewhere
# path = '/content/drive/MyDrive/UAS_Beans/Beans_StandCount/2022/SVREC/ByStep/l._Mask_count_Seg-CNN/model/Seg-Unet-Mobilenet_v2_mIoU-0.941.pt'
# model = torch.load(path)
# model.eval()

# %% [code]
path = '/content/drive/MyDrive/UAS_Beans/Beans_StandCount/2022/SVREC/ByStep/l._Mask_count_Seg-CNN/model/Seg-Unet-Mobilenet_v2_mIoU-0.941.pt'
model.load_state_dict(torch.load(path))
print('Model OK')

# %% [markdown]
## Plotting the history per epoch

# %% [code]
def plot_loss(history):
    plt.plot(history['val_loss'], label='val', marker='o')
    plt.plot( history['train_loss'], label='train', marker='o')
    plt.title('Loss per epoch'); plt.ylabel('loss');
    plt.xlabel('epoch')
    plt.legend(), plt.grid()
    plt.show()
    
def plot_score(history):
    plt.plot(history['train_miou'], label='train_mIoU', marker='*')
    plt.plot(history['val_miou'], label='val_mIoU',  marker='*')
    plt.title('Score per epoch'); plt.ylabel('mean IoU')
    plt.xlabel('epoch')
    plt.legend(), plt.grid()
    plt.show()
    
def plot_acc(history):
    plt.plot(history['train_acc'], label='train_accuracy', marker='*')
    plt.plot(history['val_acc'], label='val_accuracy',  marker='*')
    plt.title('Accuracy per epoch'); plt.ylabel('Accuracy')
    plt.xlabel('epoch')
    plt.legend(), plt.grid()
    plt.show()

# %% [code]
plot_loss(history)
plot_score(history)
plot_acc(history)

# %% [markdown]
## Evaluation

# %% [code]
# X_train= df['id']
# X_test = df['id']
# X_val = df['id']

# print('Train Size   : ', len(X_train))
# print('Val Size     : ', len(X_val))
# print('Test Size    : ', len(X_test))

# %% [code]
class DroneTestDataset(Dataset):
    
    def __init__(self, img_path, mask_path, X, transform=None):
        self.img_path = img_path
        self.mask_path = mask_path
        self.X = X
        self.transform = transform
      
    def __len__(self):
        return len(self.X)
    
    def __getitem__(self, idx):
        img = cv2.imread(self.img_path + self.X[idx] + '.png')
        img = cv2.cvtColor(img, cv2.COLOR_BGR2RGB)

        mask = cv2.imread(self.mask_path + self.X[idx] + '_msk.png', cv2.IMREAD_GRAYSCALE)
        mask = np.where(mask==255, 1, mask)
       # mask = np.digitize(mask[0], [255]).astype('uint8')
        
        if self.transform is not None:
            aug = self.transform(image=img, mask=mask)
            img = Image.fromarray(aug['image'])
            mask = aug['mask']
        
        if self.transform is None:
            img = Image.fromarray(img)
        
        mask = torch.from_numpy(mask).long()
        
        return img, mask


t_test = A.Resize(640, 3872, interpolation=cv2.INTER_NEAREST)
test_set = DroneTestDataset(IMAGE_PATH, MASK_PATH, X_test, transform=t_test)

# %% [markdown]
## Result

# %% [code]
def predict_image_mask_miou(model, image, mask, mean=[0.485, 0.456, 0.406], std=[0.229, 0.224, 0.225]):
    model.eval()
    t = T.Compose([T.ToTensor(), T.Normalize(mean, std)])
    image = t(image)
    model.to(device); image=image.to(device)
    mask = mask.to(device)
    with torch.no_grad():
        
        image = image.unsqueeze(0)
        mask = mask.unsqueeze(0)
        
        output = model(image)
        score = mIoU(output, mask)
        masked = torch.argmax(output, dim=1)
        masked = masked.cpu().squeeze(0)
    return masked, score

# %% [code]
def predict_image_mask_pixel(model, image, mask, mean=[0.485, 0.456, 0.406], std=[0.229, 0.224, 0.225]):
    model.eval()
    t = T.Compose([T.ToTensor(), T.Normalize(mean, std)])
    image = t(image)
    model.to(device); image=image.to(device)
    mask = mask.to(device)
    with torch.no_grad():
        
        image = image.unsqueeze(0)
        mask = mask.unsqueeze(0)
        
        output = model(image)
        acc = pixel_accuracy(output, mask)
        masked = torch.argmax(output, dim=1)
        masked = masked.cpu().squeeze(0)
    return masked, acc

# %% [code]
image, mask = test_set[3]
pred_mask, score = predict_image_mask_miou(model, image, mask)
plt.imshow(pred_mask)

# %% [markdown]
### Function to apply to model trained to predict and save the new image masked

# %% [code]
def miou_score(model, test_set):
    score_iou = []
             
    directory = os.path.dirname(MASK_PATH)+"/msk_CNN"
    if not os.path.exists(directory):
      os.makedirs(directory)
    os.chdir(directory)
    print("Current working directory: {0}".format(os.getcwd()))

    for i in tqdm(range(len(test_set))):
        img, mask = test_set[i]
        pred_mask, score = predict_image_mask_miou(model, img, mask)
        score_iou.append(score)

        pred_mask_save = pred_mask.to(device).float()
        msk_name = X_test[i]+'_msk.png'
        
        torchvision.utils.save_image(pred_mask_save, msk_name)
    return score_iou

# %% [markdown]
### Performing the predictions and saving into a new directory folder

# %% [code]
mob_miou = miou_score(model, test_set)

# %% [code]
def pixel_acc(model, test_set):
    accuracy = []
    for i in tqdm(range(len(test_set))):
        img, mask = test_set[i]
        pred_mask, acc = predict_image_mask_pixel(model, img, mask)
        accuracy.append(acc)
    return accuracy

# %% [code]
mob_acc = pixel_acc(model, test_set)

# %% [markdown]
### Plotting some results and compare to the original, ground truth mask, and the predicted by the model

# %% [code]
fig, (ax1, ax2, ax3) = plt.subplots(1,3, figsize=(20,10))
ax1.imshow(image)
ax1.set_title('Picture');

ax2.imshow(mask)
ax2.set_title('Ground truth')
ax2.set_axis_off()

ax3.imshow(pred_mask)
ax3.set_title('UNet-MobileNet | mIoU {:.3f}'.format(score))
ax3.set_axis_off()

# %% [code]
image2, mask2 = test_set[4]
pred_mask2, score2 = predict_image_mask_miou(model, image2, mask2)

fig, (ax1, ax2, ax3) = plt.subplots(1,3, figsize=(20,10))
ax1.imshow(image2)
ax1.set_title('Picture');

ax2.imshow(mask2)
ax2.set_title('Ground truth')
ax2.set_axis_off()

ax3.imshow(pred_mask2)
ax3.set_title('UNet-MobileNet | mIoU {:.3f}'.format(score2))
ax3.set_axis_off()

# %% [code]
image3, mask3 = test_set[6]
pred_mask3, score3 = predict_image_mask_miou(model, image3, mask3)

fig, (ax1, ax2, ax3) = plt.subplots(1,3, figsize=(20,10))
ax1.imshow(image3)
ax1.set_title('Picture');

ax2.imshow(mask3)
ax2.set_title('Ground truth')
ax2.set_axis_off()

ax3.imshow(pred_mask3)
ax3.set_title('UNet-MobileNet | mIoU {:.3f}'.format(score3))
ax3.set_axis_off()

# %% [code]
print('Test Set mIoU', np.mean(mob_miou))

# %% [code]
print('Test Set Pixel Accuracy', np.mean(mob_acc))
