# Supplementary material for: Drone-Based Digital Phenotyping to Evaluating Relative Maturity, Stand Count, and Plant Height in Dry Beans (Phaseolus vulgaris L.)
Source: Plant Phenomics. 2024 Nov 28;6:0278. doi: 10.34133/plantphenomics.0278 (PMC11602537; doi:10.34133/plantphenomics.0278)
Supplement: Supplementary 1 — Figs. S1 to S14 Tables S1 and S2 Data files S1 to 21 [file plantphenomics.0278.f1.zip › Data S19.ipynb]

{
  "cells": [
    {
      "cell_type": "markdown",
      "metadata": {
        "collapsed": true,
        "id": "DvnWoM7_IPsX"
      },
      "source": [
        "# Model's performance - Error analysis\n",
        "\n",
        "\n",
        "--------------\n",
        "\n",
        "[Reference notebook](https://www.kaggle.com/code/pestipeti/error-analysis#Results-of-normal-and-%22border%22-boxes)\n",
        "\n",
        "\n",
        "--------------\n",
        "\n",
        "## Find the boxes\n",
        "\n",
        "### Checking the number of false-negative and false-positive predictions.\n",
        "\n",
        "**Model Problems:**\n",
        "\n",
        "*   FN: Predictions were not able to find the all the annotated plants;\n",
        "*   FP: Predictions were obtained where there are no plants*\n",
        "\n",
        "> FP results are the main problem for this type of model. Thus, reduce the FP will be used as a criterium to select the best threshold. \n",
        "\n",
        "\n",
        "**Possible problems**:\n",
        "- The beans-plant is too small/large\n",
        "- The image (or part of it) is too dark/bright\n",
        "- The contrast is low\n",
        "- Multiple plants are in a close group\n",
        "- Surrounding plants covering other \n",
        "- Plants at the edge of the images\n",
        "- Label noise\n",
        "\n"
      ]
    },
    {
      "cell_type": "code",
      "execution_count": 1,
      "metadata": {
        "id": "3ursxJ7wIPsc"
      },
      "outputs": [],
      "source": [
        "import pandas as pd\n",
        "import numpy as np\n",
        "import cv2\n",
        "import os\n",
        "import random\n",
        "import ast\n",
        "import matplotlib.pyplot as plt\n",
        "\n",
        "import plotly.graph_objects as go\n",
        "from plotly.subplots import make_subplots\n",
        "\n",
        "from tqdm.notebook import tqdm\n",
        "\n",
        "%matplotlib inline"
      ]
    },
    {
      "cell_type": "code",
      "execution_count": 2,
      "metadata": {
        "colab": {
          "base_uri": "https://localhost:8080/"
        },
        "id": "Ys0yJSSTN2AW",
        "outputId": "49c94a5a-b3bb-4508-b163-5fd5d58ccc73"
      },
      "outputs": [
        {
          "output_type": "stream",
          "name": "stdout",
          "text": [
            "Mounted at /content/drive\n"
          ]
        }
      ],
      "source": [
        "from google.colab import drive\n",
        "drive.mount('/content/drive')"
      ]
    },
    {
      "cell_type": "markdown",
      "metadata": {
        "id": "ETlGFxbkIPse"
      },
      "source": [
        "# Configure\n",
        "\n",
        "- Modify the `DIR_RESULTS` and the `VALID_RESULTS` config params below."
      ]
    },
    {
      "cell_type": "code",
      "execution_count": 3,
      "metadata": {
        "id": "r3ocN2oPIPsf"
      },
      "outputs": [],
      "source": [
        "DIR_RESULTS = '/content/drive/MyDrive/UAS_Beans/Beans_StandCount/2022/SVREC/ByStep'\n",
        "\n",
        "VALID_RESULTS = f'{DIR_RESULTS}/i._InferenceModel/Predictions/results_StandCount_raw.csv'\n",
        "\n",
        "# Below this area the size category of the box is 'small'\n",
        "AREA_SMALL = 32 * 32\n",
        "\n",
        "# Below this (and above small) is medium;\n",
        "# Above this is large.\n",
        "AREA_MEDIUM = 52 * 52\n",
        "\n",
        "# If the box is at most this far from either of the borders\n",
        "# we mark the box as 'is_border = True'\n",
        "BORDER_SIZE = 2\n",
        "\n",
        "# Analizing at this threshold\n",
        "THRESHOLD = 0.1"
      ]
    },
    {
      "cell_type": "code",
      "execution_count": 4,
      "metadata": {
        "id": "dMvp4SDhIPsf"
      },
      "outputs": [],
      "source": [
        "\n",
        "DIR_INPUT = '/content/drive/MyDrive/UAS_Beans/Beans_StandCount/2022/SVREC/ByStep'\n",
        "\n",
        "DIR_IMG = f'{DIR_INPUT}/e._Resize_img_annot/Plots_img'\n"
      ]
    },
    {
      "cell_type": "markdown",
      "source": [
        "## Support functions"
      ],
      "metadata": {
        "id": "j25uKwCqBIpD"
      }
    },
    {
      "cell_type": "code",
      "execution_count": 5,
      "metadata": {
        "id": "a8ZVfkIcIPsg"
      },
      "outputs": [],
      "source": [
        "def decode_prediction_string(pred_str):\n",
        "    data = list(map(float, pred_str.split(\" \")))\n",
        "    data = np.array(data)\n",
        "    \n",
        "    return data.reshape(-1, 5)[:, 1:]\n",
        "\n",
        "def calculate_iou(gt, pr, form='pascal_voc') -> float:\n",
        "\n",
        "    if form == 'coco':\n",
        "        gt = gt.copy()\n",
        "        pr = pr.copy()\n",
        "\n",
        "        gt[2] = gt[0] + gt[2]\n",
        "        gt[3] = gt[1] + gt[3]\n",
        "        pr[2] = pr[0] + pr[2]\n",
        "        pr[3] = pr[1] + pr[3]\n",
        "\n",
        "    # Calculate overlap area\n",
        "    dx = min(gt[2], pr[2]) - max(gt[0], pr[0])\n",
        "\n",
        "    if dx < 0:\n",
        "        return 0.0\n",
        "\n",
        "    dy = min(gt[3], pr[3]) - max(gt[1], pr[1])\n",
        "\n",
        "    if dy < 0:\n",
        "        return 0.0\n",
        "\n",
        "    overlap_area = dx * dy\n",
        "\n",
        "    # Calculate union area\n",
        "    union_area = (\n",
        "            (gt[2] - gt[0]) * (gt[3] - gt[1]) +\n",
        "            (pr[2] - pr[0]) * (pr[3] - pr[1]) -\n",
        "            overlap_area\n",
        "    )\n",
        "\n",
        "    return overlap_area / union_area\n",
        "\n",
        "\n",
        "def find_best_match(gts, pred, pred_idx, threshold=0.1, form='pascal_voc', ious=None) -> int:\n",
        "    best_match_iou = -np.inf\n",
        "    best_match_idx = -1\n",
        "\n",
        "    for gt_idx in range(len(gts)):\n",
        "\n",
        "        if gts[gt_idx][0] < 0:\n",
        "            # Already matched GT-box\n",
        "            continue\n",
        "\n",
        "        iou = -1 if ious is None else ious[gt_idx][pred_idx]\n",
        "\n",
        "        if iou < 0:\n",
        "            iou = calculate_iou(gts[gt_idx], pred, form=form)\n",
        "\n",
        "            if ious is not None:\n",
        "                ious[gt_idx][pred_idx] = iou\n",
        "\n",
        "        if iou < threshold:\n",
        "            continue\n",
        "\n",
        "        if iou > best_match_iou:\n",
        "            best_match_iou = iou\n",
        "            best_match_idx = gt_idx\n",
        "\n",
        "    return best_match_idx\n",
        "\n",
        "def gen_images(data, filters, output_folder='./output', prefix='', limit=100):\n",
        "    \n",
        "    res = 'fp'\n",
        "    resdata = data.copy()\n",
        "\n",
        "    for filt in filters:\n",
        "        resdata = resdata[resdata[filt[0]] == filt[1]]\n",
        "        \n",
        "        prefix = f\"{prefix}_{filt[1]}\"\n",
        "        \n",
        "        if filt[0] == 'result':\n",
        "            res = filt[1]\n",
        "        \n",
        "        \n",
        "    if limit > 0:\n",
        "        resdata = resdata.sample(n=limit)\n",
        "        \n",
        "    image_ids = resdata['image_id'].unique()\n",
        "    res_images = []\n",
        "    \n",
        "    for image_id in image_ids:\n",
        "        img = cv2.imread(DIR_IMG + '/{}.png'.format(image_id))\n",
        "        \n",
        "        if res == 'fn':\n",
        "            boxes = resdata[resdata['image_id'] == image_id][['gt_x1', 'gt_y1', 'gt_x2', 'gt_y2']].values\n",
        "        elif res == 'fp':\n",
        "            boxes = resdata[resdata['image_id'] == image_id][['pred_x1', 'pred_y1', 'pred_x2', 'pred_y2']].values\n",
        "        \n",
        "        for box in boxes:\n",
        "            # tp\n",
        "            color = (0, 220, 0)\n",
        "\n",
        "            if res == 'fp':\n",
        "                # Showing GT boxes nearby\n",
        "                tpfilt = (\n",
        "                    (data['image_id'] == image_id) &\n",
        "                    (data['gt_x1'] < box[2] + 16) &\n",
        "                    (data['gt_x2'] > box[0] - 16) &\n",
        "                    \n",
        "                    (data['gt_y1'] < box[3] + 16) &\n",
        "                    (data['gt_y2'] > box[1] - 16)\n",
        "                )\n",
        "            \n",
        "                tps = data[tpfilt][['gt_x1', 'gt_y1', 'gt_x2', 'gt_y2']].values\n",
        "                for tpbox in tps:\n",
        "                    cv2.rectangle(img,\n",
        "                                  (int(tpbox[0]), int(tpbox[1])),\n",
        "                                  (int(tpbox[2]), int(tpbox[3])),\n",
        "                                  color, 3)\n",
        "            \n",
        "            if res == 'fn':\n",
        "                color = (40, 40, 198)\n",
        "            elif res == 'fp':\n",
        "                color = (198, 40, 40)\n",
        "\n",
        "            cv2.rectangle(img,\n",
        "                          (int(box[0]), int(box[1])),\n",
        "                          (int(box[2]), int(box[3])),\n",
        "                          color, 3)\n",
        "                \n",
        "            \n",
        "        res_images.append((img, f\"{output_folder}/{prefix}_{image_id}.png\"))\n",
        "        \n",
        "    return res_images\n",
        "    \n",
        "def save_images(data, filters, output_folder='./output', prefix='', limit=100):\n",
        "    images = gen_images(data=data, filters=filters, limit=limit)\n",
        "    \n",
        "    for image, path in images:\n",
        "        cv2.imwrite(path, image)\n",
        "        \n",
        "def show_images(data, filters, rows=4, cols=1):\n",
        "    \n",
        "    images = gen_images(data=data, filters=filters, output_folder='', limit=rows*cols)\n",
        "    \n",
        "    fig, ax = plt.subplots(rows, cols, figsize=(32,16))\n",
        "    fig.tight_layout()\n",
        "    ax = ax.flatten()\n",
        "    \n",
        "    for i, (image, path) in enumerate(images):\n",
        "        image = cv2.cvtColor(image, cv2.COLOR_BGR2RGB)\n",
        "        \n",
        "        ax[i].set_axis_off()\n",
        "        ax[i].imshow(image)\n",
        "        ax[i].set_title(path)\n",
        "        \n",
        "        \n",
        "def show_image_boxes(train_df, data):\n",
        "    data = data.to_dict('records')\n",
        "\n",
        "    fig, ax = plt.subplots(2, 1, figsize=(32, 16)) \n",
        "    ax = ax.flatten()\n",
        "    \n",
        "    image = cv2.imread(DIR_IMG + '/{}.png'.format(data[0]['image_id']))\n",
        "    image = cv2.cvtColor(image, cv2.COLOR_BGR2RGB)\n",
        "\n",
        "    src_img = image.copy()\n",
        "    \n",
        "    boxes = train_df[train_df['image_id'] == data[0]['image_id']][['x', 'y', 'x2', 'y2']].values\n",
        "    \n",
        "    for box in boxes:\n",
        "        cv2.rectangle(src_img,\n",
        "                      (int(box[0]), int(box[1])),\n",
        "                      (int(box[2]), int(box[3])),\n",
        "                      (0, 220, 0), 2)\n",
        "\n",
        "    ax[0].set_axis_off()\n",
        "    ax[0].imshow(src_img)\n",
        "    ax[0].set_title(\"Image + GT boxes\")\n",
        "        \n",
        "    # noisy targets\n",
        "    for box_data in data:\n",
        "        # fn\n",
        "        color = (40, 40, 198)\n",
        "        box = [0, 0, 0, 0]\n",
        "\n",
        "        if box_data['result'] == 'fn':\n",
        "            box[0], box[1], box[2], box[3] = box_data['gt_x1'],\\\n",
        "                                             box_data['gt_y1'],\\\n",
        "                                             box_data['gt_x2'],\\\n",
        "                                             box_data['gt_y2']\n",
        "\n",
        "\n",
        "        elif box_data['result'] == 'fp':\n",
        "            \n",
        "            box[0], box[1], box[2], box[3] = box_data['pred_x1'],\\\n",
        "                                             box_data['pred_y1'],\\\n",
        "                                             box_data['pred_x2'],\\\n",
        "                                             box_data['pred_y2']\n",
        "\n",
        "            color = (198, 40, 40)\n",
        "\n",
        "        cv2.rectangle(image,\n",
        "                      (int(box[0]), int(box[1])),\n",
        "                      (int(box[2]), int(box[3])),\n",
        "                      color, 2)\n",
        "\n",
        "    ax[1].set_axis_off()\n",
        "    ax[1].imshow(image)\n",
        "    ax[1].set_title(\"Blue: FP (predicted, no GT) | Red: FN (GT, no prediction)\")"
      ]
    },
    {
      "cell_type": "markdown",
      "metadata": {
        "id": "eDVag-bUIPsh"
      },
      "source": [
        "# Load and prepare data"
      ]
    },
    {
      "cell_type": "markdown",
      "metadata": {
        "id": "A5rGBOWuIPsi"
      },
      "source": [
        "## Training data"
      ]
    },
    {
      "cell_type": "code",
      "execution_count": 6,
      "metadata": {
        "colab": {
          "base_uri": "https://localhost:8080/",
          "height": 424
        },
        "id": "19jSBXzEOcVY",
        "outputId": "7a077405-0cef-432e-8e47-429da8facbe9"
      },
      "outputs": [
        {
          "output_type": "execute_result",
          "data": {
            "text/plain": [
              "           image_id  width  height  \\\n",
              "0      2202_3008_7m   3872     640   \n",
              "1      2202_3008_7m   3872     640   \n",
              "2      2202_3008_7m   3872     640   \n",
              "3      2202_3008_7m   3872     640   \n",
              "4      2202_3008_7m   3872     640   \n",
              "...             ...    ...     ...   \n",
              "17254  2202_2005_7m   3872     640   \n",
              "17255  2202_2005_7m   3872     640   \n",
              "17256  2202_2005_7m   3872     640   \n",
              "17257  2202_2005_7m   3872     640   \n",
              "17258  2202_2005_7m   3872     640   \n",
              "\n",
              "                                                    bbox source  \n",
              "0      [544.9039548022599, 135.4396423248882, 29.8305...   bean  \n",
              "1      [579.7062146892656, 124.9478390461997, 27.8418...   bean  \n",
              "2      [609.5367231638418, 141.1624441132638, 11.9322...   bean  \n",
              "3      [648.316384180791, 123.99403874813711, 30.8248...   bean  \n",
              "4      [688.090395480226, 146.88524590163934, 29.8305...   bean  \n",
              "...                                                  ...    ...  \n",
              "17254  [3362.892655367232, 172.63785394932935, 33.807...   bean  \n",
              "17255  [3503.0960451977403, 516.0059612518628, 31.819...   bean  \n",
              "17256  [3344.0, 513.1445603576751, 27.84180790960454,...   bean  \n",
              "17257  [3186.892655367232, 509.32935916542476, 34.802...   bean  \n",
              "17258  [3139.1638418079096, 512.1907600596124, 32.813...   bean  \n",
              "\n",
              "[17259 rows x 5 columns]"
            ],
            "text/html": [
              "\n",
              "  <div id=\"df-8f96e24f-9f7a-4831-979c-d939317e0e72\">\n",
              "    <div class=\"colab-df-container\">\n",
              "      <div>\n",
              "<style scoped>\n",
              "    .dataframe tbody tr th:only-of-type {\n",
              "        vertical-align: middle;\n",
              "    }\n",
              "\n",
              "    .dataframe tbody tr th {\n",
              "        vertical-align: top;\n",
              "    }\n",
              "\n",
              "    .dataframe thead th {\n",
              "        text-align: right;\n",
              "    }\n",
              "</style>\n",
              "<table border=\"1\" class=\"dataframe\">\n",
              "  <thead>\n",
              "    <tr style=\"text-align: right;\">\n",
              "      <th></th>\n",
              "      <th>image_id</th>\n",
              "      <th>width</th>\n",
              "      <th>height</th>\n",
              "      <th>bbox</th>\n",
              "      <th>source</th>\n",
              "    </tr>\n",
              "  </thead>\n",
              "  <tbody>\n",
              "    <tr>\n",
              "      <th>0</th>\n",
              "      <td>2202_3008_7m</td>\n",
              "      <td>3872</td>\n",
              "      <td>640</td>\n",
              "      <td>[544.9039548022599, 135.4396423248882, 29.8305...</td>\n",
              "      <td>bean</td>\n",
              "    </tr>\n",
              "    <tr>\n",
              "      <th>1</th>\n",
              "      <td>2202_3008_7m</td>\n",
              "      <td>3872</td>\n",
              "      <td>640</td>\n",
              "      <td>[579.7062146892656, 124.9478390461997, 27.8418...</td>\n",
              "      <td>bean</td>\n",
              "    </tr>\n",
              "    <tr>\n",
              "      <th>2</th>\n",
              "      <td>2202_3008_7m</td>\n",
              "      <td>3872</td>\n",
              "      <td>640</td>\n",
              "      <td>[609.5367231638418, 141.1624441132638, 11.9322...</td>\n",
              "      <td>bean</td>\n",
              "    </tr>\n",
              "    <tr>\n",
              "      <th>3</th>\n",
              "      <td>2202_3008_7m</td>\n",
              "      <td>3872</td>\n",
              "      <td>640</td>\n",
              "      <td>[648.316384180791, 123.99403874813711, 30.8248...</td>\n",
              "      <td>bean</td>\n",
              "    </tr>\n",
              "    <tr>\n",
              "      <th>4</th>\n",
              "      <td>2202_3008_7m</td>\n",
              "      <td>3872</td>\n",
              "      <td>640</td>\n",
              "      <td>[688.090395480226, 146.88524590163934, 29.8305...</td>\n",
              "      <td>bean</td>\n",
              "    </tr>\n",
              "    <tr>\n",
              "      <th>...</th>\n",
              "      <td>...</td>\n",
              "      <td>...</td>\n",
              "      <td>...</td>\n",
              "      <td>...</td>\n",
              "      <td>...</td>\n",
              "    </tr>\n",
              "    <tr>\n",
              "      <th>17254</th>\n",
              "      <td>2202_2005_7m</td>\n",
              "      <td>3872</td>\n",
              "      <td>640</td>\n",
              "      <td>[3362.892655367232, 172.63785394932935, 33.807...</td>\n",
              "      <td>bean</td>\n",
              "    </tr>\n",
              "    <tr>\n",
              "      <th>17255</th>\n",
              "      <td>2202_2005_7m</td>\n",
              "      <td>3872</td>\n",
              "      <td>640</td>\n",
              "      <td>[3503.0960451977403, 516.0059612518628, 31.819...</td>\n",
              "      <td>bean</td>\n",
              "    </tr>\n",
              "    <tr>\n",
              "      <th>17256</th>\n",
              "      <td>2202_2005_7m</td>\n",
              "      <td>3872</td>\n",
              "      <td>640</td>\n",
              "      <td>[3344.0, 513.1445603576751, 27.84180790960454,...</td>\n",
              "      <td>bean</td>\n",
              "    </tr>\n",
              "    <tr>\n",
              "      <th>17257</th>\n",
              "      <td>2202_2005_7m</td>\n",
              "      <td>3872</td>\n",
              "      <td>640</td>\n",
              "      <td>[3186.892655367232, 509.32935916542476, 34.802...</td>\n",
              "      <td>bean</td>\n",
              "    </tr>\n",
              "    <tr>\n",
              "      <th>17258</th>\n",
              "      <td>2202_2005_7m</td>\n",
              "      <td>3872</td>\n",
              "      <td>640</td>\n",
              "      <td>[3139.1638418079096, 512.1907600596124, 32.813...</td>\n",
              "      <td>bean</td>\n",
              "    </tr>\n",
              "  </tbody>\n",
              "</table>\n",
              "<p>17259 rows × 5 columns</p>\n",
              "</div>\n",
              "      <button class=\"colab-df-convert\" onclick=\"convertToInteractive('df-8f96e24f-9f7a-4831-979c-d939317e0e72')\"\n",
              "              title=\"Convert this dataframe to an interactive table.\"\n",
              "              style=\"display:none;\">\n",
              "        \n",
              "  <svg xmlns=\"http://www.w3.org/2000/svg\" height=\"24px\"viewBox=\"0 0 24 24\"\n",
              "       width=\"24px\">\n",
              "    <path d=\"M0 0h24v24H0V0z\" fill=\"none\"/>\n",
              "    <path d=\"M18.56 5.44l.94 2.06.94-2.06 2.06-.94-2.06-.94-.94-2.06-.94 2.06-2.06.94zm-11 1L8.5 8.5l.94-2.06 2.06-.94-2.06-.94L8.5 2.5l-.94 2.06-2.06.94zm10 10l.94 2.06.94-2.06 2.06-.94-2.06-.94-.94-2.06-.94 2.06-2.06.94z\"/><path d=\"M17.41 7.96l-1.37-1.37c-.4-.4-.92-.59-1.43-.59-.52 0-1.04.2-1.43.59L10.3 9.45l-7.72 7.72c-.78.78-.78 2.05 0 2.83L4 21.41c.39.39.9.59 1.41.59.51 0 1.02-.2 1.41-.59l7.78-7.78 2.81-2.81c.8-.78.8-2.07 0-2.86zM5.41 20L4 18.59l7.72-7.72 1.47 1.35L5.41 20z\"/>\n",
              "  </svg>\n",
              "      </button>\n",
              "      \n",
              "  <style>\n",
              "    .colab-df-container {\n",
              "      display:flex;\n",
              "      flex-wrap:wrap;\n",
              "      gap: 12px;\n",
              "    }\n",
              "\n",
              "    .colab-df-convert {\n",
              "      background-color: #E8F0FE;\n",
              "      border: none;\n",
              "      border-radius: 50%;\n",
              "      cursor: pointer;\n",
              "      display: none;\n",
              "      fill: #1967D2;\n",
              "      height: 32px;\n",
              "      padding: 0 0 0 0;\n",
              "      width: 32px;\n",
              "    }\n",
              "\n",
              "    .colab-df-convert:hover {\n",
              "      background-color: #E2EBFA;\n",
              "      box-shadow: 0px 1px 2px rgba(60, 64, 67, 0.3), 0px 1px 3px 1px rgba(60, 64, 67, 0.15);\n",
              "      fill: #174EA6;\n",
              "    }\n",
              "\n",
              "    [theme=dark] .colab-df-convert {\n",
              "      background-color: #3B4455;\n",
              "      fill: #D2E3FC;\n",
              "    }\n",
              "\n",
              "    [theme=dark] .colab-df-convert:hover {\n",
              "      background-color: #434B5C;\n",
              "      box-shadow: 0px 1px 3px 1px rgba(0, 0, 0, 0.15);\n",
              "      filter: drop-shadow(0px 1px 2px rgba(0, 0, 0, 0.3));\n",
              "      fill: #FFFFFF;\n",
              "    }\n",
              "  </style>\n",
              "\n",
              "      <script>\n",
              "        const buttonEl =\n",
              "          document.querySelector('#df-8f96e24f-9f7a-4831-979c-d939317e0e72 button.colab-df-convert');\n",
              "        buttonEl.style.display =\n",
              "          google.colab.kernel.accessAllowed ? 'block' : 'none';\n",
              "\n",
              "        async function convertToInteractive(key) {\n",
              "          const element = document.querySelector('#df-8f96e24f-9f7a-4831-979c-d939317e0e72');\n",
              "          const dataTable =\n",
              "            await google.colab.kernel.invokeFunction('convertToInteractive',\n",
              "                                                     [key], {});\n",
              "          if (!dataTable) return;\n",
              "\n",
              "          const docLinkHtml = 'Like what you see? Visit the ' +\n",
              "            '<a target=\"_blank\" href=https://colab.research.google.com/notebooks/data_table.ipynb>data table notebook</a>'\n",
              "            + ' to learn more about interactive tables.';\n",
              "          element.innerHTML = '';\n",
              "          dataTable['output_type'] = 'display_data';\n",
              "          await google.colab.output.renderOutput(dataTable, element);\n",
              "          const docLink = document.createElement('div');\n",
              "          docLink.innerHTML = docLinkHtml;\n",
              "          element.appendChild(docLink);\n",
              "        }\n",
              "      </script>\n",
              "    </div>\n",
              "  </div>\n",
              "  "
            ]
          },
          "metadata": {},
          "execution_count": 6
        }
      ],
      "source": [
        "train_df = pd.read_csv('/content/drive/MyDrive/UAS_Beans/Beans_StandCount/2022/SVREC/ByStep/e._Resize_img_annot/Annot_beans_22_SVREC_7m__3.csv')\n",
        "\n",
        "train_df"
      ]
    },
    {
      "cell_type": "code",
      "execution_count": 7,
      "metadata": {
        "id": "Zve0wgrGIPsj"
      },
      "outputs": [],
      "source": [
        "train_df[['x', 'y', 'w', 'h']] = pd.DataFrame(\n",
        "    np.stack(train_df['bbox'].apply(lambda x: ast.literal_eval(x)))).astype(np.float32)\n",
        "train_df.drop(columns=['bbox'], inplace=True)\n",
        "\n",
        "train_df['x2'] = train_df['x'] + train_df['w']\n",
        "train_df['y2'] = train_df['y'] + train_df['h']\n",
        "\n",
        "# Calculate the area of the boxes.\n",
        "train_df['area'] = train_df['w'] * train_df['h']\n",
        "\n",
        "# Is the box at the edge of the image\n",
        "train_df['is_border'] = False\n",
        "\n",
        "border_filt = ((train_df['x'] < BORDER_SIZE) | (train_df['y'] < BORDER_SIZE) |\n",
        "             (train_df['x2'] > 3872 - BORDER_SIZE) | (train_df['y2'] > 640 - BORDER_SIZE))\n",
        "train_df.loc[border_filt, 'is_border'] = True\n",
        "\n",
        "train_df['size'] = 'large'\n",
        "train_df.loc[train_df['area'] < AREA_MEDIUM, 'size'] = 'medium'\n",
        "train_df.loc[train_df['area'] < AREA_SMALL, 'size'] = 'small'\n",
        "\n",
        "# These are the ground-truth boxes\n",
        "train_df['is_gt'] = True\n",
        "\n",
        "train_df['brightness'] = 0.0\n",
        "train_df['contrast'] = 0.0\n",
        "train_df['overlap_iou'] = 0.0\n",
        "\n",
        "train_df.sort_values(by='image_id', inplace=True)"
      ]
    },
    {
      "cell_type": "code",
      "execution_count": 8,
      "metadata": {
        "colab": {
          "base_uri": "https://localhost:8080/",
          "height": 424
        },
        "id": "5oxtO496JLYy",
        "outputId": "047d3a54-94bf-4ccb-e10f-c8e72fa7c1db"
      },
      "outputs": [
        {
          "output_type": "execute_result",
          "data": {
            "text/plain": [
              "           image_id  width  height source            x           y          w  \\\n",
              "14520  2201_1001_7m   3872     640   bean    13.920904  429.850739  22.870056   \n",
              "14603  2201_1001_7m   3872     640   bean  1709.288086   95.522385  46.734463   \n",
              "14602  2201_1001_7m   3872     640   bean  1774.915283  100.298508  22.870056   \n",
              "14601  2201_1001_7m   3872     640   bean  1791.819214   89.791046  22.870056   \n",
              "14600  2201_1001_7m   3872     640   bean  1829.604492  102.208954  24.858757   \n",
              "...             ...    ...     ...    ...          ...         ...        ...   \n",
              "77     2202_3008_7m   3872     640   bean  1832.587524  491.207153  25.853107   \n",
              "78     2202_3008_7m   3872     640   bean  1910.146851  486.438141  33.807911   \n",
              "79     2202_3008_7m   3872     640   bean  1960.858765  489.299561  22.870056   \n",
              "68     2202_3008_7m   3872     640   bean  2100.067871  507.421753  37.785309   \n",
              "0      2202_3008_7m   3872     640   bean   544.903931  135.439636  29.830509   \n",
              "\n",
              "               h           x2          y2         area  is_border    size  \\\n",
              "14520  64.955223    36.790962  494.805969  1485.529541      False  medium   \n",
              "14603  41.074627  1756.022583  136.597015  1919.600586      False  medium   \n",
              "14602  46.805969  1797.785400  147.104477  1070.455200      False  medium   \n",
              "14601  38.208954  1814.689209  128.000000   873.840942      False   small   \n",
              "14600  45.850746  1854.463257  148.059692  1139.792603      False  medium   \n",
              "...          ...          ...         ...          ...        ...     ...   \n",
              "77     37.198212  1858.440674  528.405396   961.689392      False   small   \n",
              "78     49.597614  1943.954712  536.035767  1676.791748      False  medium   \n",
              "79     47.690014  1983.728760  536.989563  1090.673340      False  medium   \n",
              "68     34.336811  2137.853271  541.758545  1297.427002      False  medium   \n",
              "0      31.475410   574.734436  166.915039   938.927551      False   small   \n",
              "\n",
              "       is_gt  brightness  contrast  overlap_iou  \n",
              "14520   True         0.0       0.0          0.0  \n",
              "14603   True         0.0       0.0          0.0  \n",
              "14602   True         0.0       0.0          0.0  \n",
              "14601   True         0.0       0.0          0.0  \n",
              "14600   True         0.0       0.0          0.0  \n",
              "...      ...         ...       ...          ...  \n",
              "77      True         0.0       0.0          0.0  \n",
              "78      True         0.0       0.0          0.0  \n",
              "79      True         0.0       0.0          0.0  \n",
              "68      True         0.0       0.0          0.0  \n",
              "0       True         0.0       0.0          0.0  \n",
              "\n",
              "[17259 rows x 17 columns]"
            ],
            "text/html": [
              "\n",
              "  <div id=\"df-be304de6-8c60-47ad-a174-9a906bd56afd\">\n",
              "    <div class=\"colab-df-container\">\n",
              "      <div>\n",
              "<style scoped>\n",
              "    .dataframe tbody tr th:only-of-type {\n",
              "        vertical-align: middle;\n",
              "    }\n",
              "\n",
              "    .dataframe tbody tr th {\n",
              "        vertical-align: top;\n",
              "    }\n",
              "\n",
              "    .dataframe thead th {\n",
              "        text-align: right;\n",
              "    }\n",
              "</style>\n",
              "<table border=\"1\" class=\"dataframe\">\n",
              "  <thead>\n",
              "    <tr style=\"text-align: right;\">\n",
              "      <th></th>\n",
              "      <th>image_id</th>\n",
              "      <th>width</th>\n",
              "      <th>height</th>\n",
              "      <th>source</th>\n",
              "      <th>x</th>\n",
              "      <th>y</th>\n",
              "      <th>w</th>\n",
              "      <th>h</th>\n",
              "      <th>x2</th>\n",
              "      <th>y2</th>\n",
              "      <th>area</th>\n",
              "      <th>is_border</th>\n",
              "      <th>size</th>\n",
              "      <th>is_gt</th>\n",
              "      <th>brightness</th>\n",
              "      <th>contrast</th>\n",
              "      <th>overlap_iou</th>\n",
              "    </tr>\n",
              "  </thead>\n",
              "  <tbody>\n",
              "    <tr>\n",
              "      <th>14520</th>\n",
              "      <td>2201_1001_7m</td>\n",
              "      <td>3872</td>\n",
              "      <td>640</td>\n",
              "      <td>bean</td>\n",
              "      <td>13.920904</td>\n",
              "      <td>429.850739</td>\n",
              "      <td>22.870056</td>\n",
              "      <td>64.955223</td>\n",
              "      <td>36.790962</td>\n",
              "      <td>494.805969</td>\n",
              "      <td>1485.529541</td>\n",
              "      <td>False</td>\n",
              "      <td>medium</td>\n",
              "      <td>True</td>\n",
              "      <td>0.0</td>\n",
              "      <td>0.0</td>\n",
              "      <td>0.0</td>\n",
              "    </tr>\n",
              "    <tr>\n",
              "      <th>14603</th>\n",
              "      <td>2201_1001_7m</td>\n",
              "      <td>3872</td>\n",
              "      <td>640</td>\n",
              "      <td>bean</td>\n",
              "      <td>1709.288086</td>\n",
              "      <td>95.522385</td>\n",
              "      <td>46.734463</td>\n",
              "      <td>41.074627</td>\n",
              "      <td>1756.022583</td>\n",
              "      <td>136.597015</td>\n",
              "      <td>1919.600586</td>\n",
              "      <td>False</td>\n",
              "      <td>medium</td>\n",
              "      <td>True</td>\n",
              "      <td>0.0</td>\n",
              "      <td>0.0</td>\n",
              "      <td>0.0</td>\n",
              "    </tr>\n",
              "    <tr>\n",
              "      <th>14602</th>\n",
              "      <td>2201_1001_7m</td>\n",
              "      <td>3872</td>\n",
              "      <td>640</td>\n",
              "      <td>bean</td>\n",
              "      <td>1774.915283</td>\n",
              "      <td>100.298508</td>\n",
              "      <td>22.870056</td>\n",
              "      <td>46.805969</td>\n",
              "      <td>1797.785400</td>\n",
              "      <td>147.104477</td>\n",
              "      <td>1070.455200</td>\n",
              "      <td>False</td>\n",
              "      <td>medium</td>\n",
              "      <td>True</td>\n",
              "      <td>0.0</td>\n",
              "      <td>0.0</td>\n",
              "      <td>0.0</td>\n",
              "    </tr>\n",
              "    <tr>\n",
              "      <th>14601</th>\n",
              "      <td>2201_1001_7m</td>\n",
              "      <td>3872</td>\n",
              "      <td>640</td>\n",
              "      <td>bean</td>\n",
              "      <td>1791.819214</td>\n",
              "      <td>89.791046</td>\n",
              "      <td>22.870056</td>\n",
              "      <td>38.208954</td>\n",
              "      <td>1814.689209</td>\n",
              "      <td>128.000000</td>\n",
              "      <td>873.840942</td>\n",
              "      <td>False</td>\n",
              "      <td>small</td>\n",
              "      <td>True</td>\n",
              "      <td>0.0</td>\n",
              "      <td>0.0</td>\n",
              "      <td>0.0</td>\n",
              "    </tr>\n",
              "    <tr>\n",
              "      <th>14600</th>\n",
              "      <td>2201_1001_7m</td>\n",
              "      <td>3872</td>\n",
              "      <td>640</td>\n",
              "      <td>bean</td>\n",
              "      <td>1829.604492</td>\n",
              "      <td>102.208954</td>\n",
              "      <td>24.858757</td>\n",
              "      <td>45.850746</td>\n",
              "      <td>1854.463257</td>\n",
              "      <td>148.059692</td>\n",
              "      <td>1139.792603</td>\n",
              "      <td>False</td>\n",
              "      <td>medium</td>\n",
              "      <td>True</td>\n",
              "      <td>0.0</td>\n",
              "      <td>0.0</td>\n",
              "      <td>0.0</td>\n",
              "    </tr>\n",
              "    <tr>\n",
              "      <th>...</th>\n",
              "      <td>...</td>\n",
              "      <td>...</td>\n",
              "      <td>...</td>\n",
              "      <td>...</td>\n",
              "      <td>...</td>\n",
              "      <td>...</td>\n",
              "      <td>...</td>\n",
              "      <td>...</td>\n",
              "      <td>...</td>\n",
              "      <td>...</td>\n",
              "      <td>...</td>\n",
              "      <td>...</td>\n",
              "      <td>...</td>\n",
              "      <td>...</td>\n",
              "      <td>...</td>\n",
              "      <td>...</td>\n",
              "      <td>...</td>\n",
              "    </tr>\n",
              "    <tr>\n",
              "      <th>77</th>\n",
              "      <td>2202_3008_7m</td>\n",
              "      <td>3872</td>\n",
              "      <td>640</td>\n",
              "      <td>bean</td>\n",
              "      <td>1832.587524</td>\n",
              "      <td>491.207153</td>\n",
              "      <td>25.853107</td>\n",
              "      <td>37.198212</td>\n",
              "      <td>1858.440674</td>\n",
              "      <td>528.405396</td>\n",
              "      <td>961.689392</td>\n",
              "      <td>False</td>\n",
              "      <td>small</td>\n",
              "      <td>True</td>\n",
              "      <td>0.0</td>\n",
              "      <td>0.0</td>\n",
              "      <td>0.0</td>\n",
              "    </tr>\n",
              "    <tr>\n",
              "      <th>78</th>\n",
              "      <td>2202_3008_7m</td>\n",
              "      <td>3872</td>\n",
              "      <td>640</td>\n",
              "      <td>bean</td>\n",
              "      <td>1910.146851</td>\n",
              "      <td>486.438141</td>\n",
              "      <td>33.807911</td>\n",
              "      <td>49.597614</td>\n",
              "      <td>1943.954712</td>\n",
              "      <td>536.035767</td>\n",
              "      <td>1676.791748</td>\n",
              "      <td>False</td>\n",
              "      <td>medium</td>\n",
              "      <td>True</td>\n",
              "      <td>0.0</td>\n",
              "      <td>0.0</td>\n",
              "      <td>0.0</td>\n",
              "    </tr>\n",
              "    <tr>\n",
              "      <th>79</th>\n",
              "      <td>2202_3008_7m</td>\n",
              "      <td>3872</td>\n",
              "      <td>640</td>\n",
              "      <td>bean</td>\n",
              "      <td>1960.858765</td>\n",
              "      <td>489.299561</td>\n",
              "      <td>22.870056</td>\n",
              "      <td>47.690014</td>\n",
              "      <td>1983.728760</td>\n",
              "      <td>536.989563</td>\n",
              "      <td>1090.673340</td>\n",
              "      <td>False</td>\n",
              "      <td>medium</td>\n",
              "      <td>True</td>\n",
              "      <td>0.0</td>\n",
              "      <td>0.0</td>\n",
              "      <td>0.0</td>\n",
              "    </tr>\n",
              "    <tr>\n",
              "      <th>68</th>\n",
              "      <td>2202_3008_7m</td>\n",
              "      <td>3872</td>\n",
              "      <td>640</td>\n",
              "      <td>bean</td>\n",
              "      <td>2100.067871</td>\n",
              "      <td>507.421753</td>\n",
              "      <td>37.785309</td>\n",
              "      <td>34.336811</td>\n",
              "      <td>2137.853271</td>\n",
              "      <td>541.758545</td>\n",
              "      <td>1297.427002</td>\n",
              "      <td>False</td>\n",
              "      <td>medium</td>\n",
              "      <td>True</td>\n",
              "      <td>0.0</td>\n",
              "      <td>0.0</td>\n",
              "      <td>0.0</td>\n",
              "    </tr>\n",
              "    <tr>\n",
              "      <th>0</th>\n",
              "      <td>2202_3008_7m</td>\n",
              "      <td>3872</td>\n",
              "      <td>640</td>\n",
              "      <td>bean</td>\n",
              "      <td>544.903931</td>\n",
              "      <td>135.439636</td>\n",
              "      <td>29.830509</td>\n",
              "      <td>31.475410</td>\n",
              "      <td>574.734436</td>\n",
              "      <td>166.915039</td>\n",
              "      <td>938.927551</td>\n",
              "      <td>False</td>\n",
              "      <td>small</td>\n",
              "      <td>True</td>\n",
              "      <td>0.0</td>\n",
              "      <td>0.0</td>\n",
              "      <td>0.0</td>\n",
              "    </tr>\n",
              "  </tbody>\n",
              "</table>\n",
              "<p>17259 rows × 17 columns</p>\n",
              "</div>\n",
              "      <button class=\"colab-df-convert\" onclick=\"convertToInteractive('df-be304de6-8c60-47ad-a174-9a906bd56afd')\"\n",
              "              title=\"Convert this dataframe to an interactive table.\"\n",
              "              style=\"display:none;\">\n",
              "        \n",
              "  <svg xmlns=\"http://www.w3.org/2000/svg\" height=\"24px\"viewBox=\"0 0 24 24\"\n",
              "       width=\"24px\">\n",
              "    <path d=\"M0 0h24v24H0V0z\" fill=\"none\"/>\n",
              "    <path d=\"M18.56 5.44l.94 2.06.94-2.06 2.06-.94-2.06-.94-.94-2.06-.94 2.06-2.06.94zm-11 1L8.5 8.5l.94-2.06 2.06-.94-2.06-.94L8.5 2.5l-.94 2.06-2.06.94zm10 10l.94 2.06.94-2.06 2.06-.94-2.06-.94-.94-2.06-.94 2.06-2.06.94z\"/><path d=\"M17.41 7.96l-1.37-1.37c-.4-.4-.92-.59-1.43-.59-.52 0-1.04.2-1.43.59L10.3 9.45l-7.72 7.72c-.78.78-.78 2.05 0 2.83L4 21.41c.39.39.9.59 1.41.59.51 0 1.02-.2 1.41-.59l7.78-7.78 2.81-2.81c.8-.78.8-2.07 0-2.86zM5.41 20L4 18.59l7.72-7.72 1.47 1.35L5.41 20z\"/>\n",
              "  </svg>\n",
              "      </button>\n",
              "      \n",
              "  <style>\n",
              "    .colab-df-container {\n",
              "      display:flex;\n",
              "      flex-wrap:wrap;\n",
              "      gap: 12px;\n",
              "    }\n",
              "\n",
              "    .colab-df-convert {\n",
              "      background-color: #E8F0FE;\n",
              "      border: none;\n",
              "      border-radius: 50%;\n",
              "      cursor: pointer;\n",
              "      display: none;\n",
              "      fill: #1967D2;\n",
              "      height: 32px;\n",
              "      padding: 0 0 0 0;\n",
              "      width: 32px;\n",
              "    }\n",
              "\n",
              "    .colab-df-convert:hover {\n",
              "      background-color: #E2EBFA;\n",
              "      box-shadow: 0px 1px 2px rgba(60, 64, 67, 0.3), 0px 1px 3px 1px rgba(60, 64, 67, 0.15);\n",
              "      fill: #174EA6;\n",
              "    }\n",
              "\n",
              "    [theme=dark] .colab-df-convert {\n",
              "      background-color: #3B4455;\n",
              "      fill: #D2E3FC;\n",
              "    }\n",
              "\n",
              "    [theme=dark] .colab-df-convert:hover {\n",
              "      background-color: #434B5C;\n",
              "      box-shadow: 0px 1px 3px 1px rgba(0, 0, 0, 0.15);\n",
              "      filter: drop-shadow(0px 1px 2px rgba(0, 0, 0, 0.3));\n",
              "      fill: #FFFFFF;\n",
              "    }\n",
              "  </style>\n",
              "\n",
              "      <script>\n",
              "        const buttonEl =\n",
              "          document.querySelector('#df-be304de6-8c60-47ad-a174-9a906bd56afd button.colab-df-convert');\n",
              "        buttonEl.style.display =\n",
              "          google.colab.kernel.accessAllowed ? 'block' : 'none';\n",
              "\n",
              "        async function convertToInteractive(key) {\n",
              "          const element = document.querySelector('#df-be304de6-8c60-47ad-a174-9a906bd56afd');\n",
              "          const dataTable =\n",
              "            await google.colab.kernel.invokeFunction('convertToInteractive',\n",
              "                                                     [key], {});\n",
              "          if (!dataTable) return;\n",
              "\n",
              "          const docLinkHtml = 'Like what you see? Visit the ' +\n",
              "            '<a target=\"_blank\" href=https://colab.research.google.com/notebooks/data_table.ipynb>data table notebook</a>'\n",
              "            + ' to learn more about interactive tables.';\n",
              "          element.innerHTML = '';\n",
              "          dataTable['output_type'] = 'display_data';\n",
              "          await google.colab.output.renderOutput(dataTable, element);\n",
              "          const docLink = document.createElement('div');\n",
              "          docLink.innerHTML = docLinkHtml;\n",
              "          element.appendChild(docLink);\n",
              "        }\n",
              "      </script>\n",
              "    </div>\n",
              "  </div>\n",
              "  "
            ]
          },
          "metadata": {},
          "execution_count": 8
        }
      ],
      "source": [
        "train_df"
      ]
    },
    {
      "cell_type": "code",
      "execution_count": 9,
      "metadata": {
        "colab": {
          "base_uri": "https://localhost:8080/",
          "height": 49,
          "referenced_widgets": [
            "a0199cbafee9472488010ea93857f10b",
            "7bd4a369f3a840438d3c2eece587320d",
            "8931de56bd2d40d2857e84444d531c54",
            "91ad8e8fafee4154be3a241df6af0c69",
            "3d8d817b3498441fbdc5c2dddbd5724d",
            "4385c4daeffd4cabba7e084e614e0303",
            "69408f961f144ccba8d382c429301cce",
            "37fc4bede11b45429ed17caef0fd6633",
            "82b65702f9514ce7af3ae67d25c75020",
            "abad9e34d4d74503a52cccabc038e6e2",
            "24cce8199e6142eababd24f8124c1087"
          ]
        },
        "id": "nwXR8Cq5IPsj",
        "outputId": "ca688c34-eddd-41cf-d8fb-d985625093fc"
      },
      "outputs": [
        {
          "output_type": "display_data",
          "data": {
            "text/plain": [
              "  0%|          | 0/17259 [00:00<?, ?it/s]"
            ],
            "application/vnd.jupyter.widget-view+json": {
              "version_major": 2,
              "version_minor": 0,
              "model_id": "a0199cbafee9472488010ea93857f10b"
            }
          },
          "metadata": {}
        }
      ],
      "source": [
        "# Calculate box infos\n",
        "# - Brightness\n",
        "# - Contrast\n",
        "# - Hightest overlap with other GT box\n",
        "\n",
        "last_src_id = None\n",
        "src = None\n",
        "\n",
        "for i, row in tqdm(train_df.iterrows(), total=train_df.shape[0]):\n",
        "    \n",
        "    if last_src_id != row['image_id']:\n",
        "        src = cv2.imread(DIR_IMG + '/{}.png'.format(row['image_id']))\n",
        "        last_src_id = row['image_id']\n",
        "\n",
        "    \n",
        "    y1 = int(row['y'])\n",
        "    y2 = int(row['y2'])\n",
        "    x1 = int(row['x'])\n",
        "    x2 = int(row['x2'])\n",
        "\n",
        "    image = src[y1:y2, x1:x2].copy()\n",
        "    image = cv2.cvtColor(image, cv2.COLOR_BGR2HSV)\n",
        "    \n",
        "    train_df.loc[i, 'brightness'] = image[:, :, 2].mean()\n",
        "    \n",
        "    image = cv2.cvtColor(image, cv2.COLOR_HSV2RGB)\n",
        "    image = cv2.cvtColor(image, cv2.COLOR_RGB2GRAY)\n",
        "    \n",
        "    train_df.loc[i, 'contrast'] = image.std()"
      ]
    },
    {
      "cell_type": "code",
      "execution_count": 10,
      "metadata": {
        "colab": {
          "base_uri": "https://localhost:8080/",
          "height": 424
        },
        "id": "0_zCZjfpIPsk",
        "outputId": "f669589e-310a-4413-9c27-3f91789a7680"
      },
      "outputs": [
        {
          "output_type": "execute_result",
          "data": {
            "text/plain": [
              "           image_id  width  height source            x           y          w  \\\n",
              "14520  2201_1001_7m   3872     640   bean    13.920904  429.850739  22.870056   \n",
              "14603  2201_1001_7m   3872     640   bean  1709.288086   95.522385  46.734463   \n",
              "14602  2201_1001_7m   3872     640   bean  1774.915283  100.298508  22.870056   \n",
              "14601  2201_1001_7m   3872     640   bean  1791.819214   89.791046  22.870056   \n",
              "14600  2201_1001_7m   3872     640   bean  1829.604492  102.208954  24.858757   \n",
              "...             ...    ...     ...    ...          ...         ...        ...   \n",
              "77     2202_3008_7m   3872     640   bean  1832.587524  491.207153  25.853107   \n",
              "78     2202_3008_7m   3872     640   bean  1910.146851  486.438141  33.807911   \n",
              "79     2202_3008_7m   3872     640   bean  1960.858765  489.299561  22.870056   \n",
              "68     2202_3008_7m   3872     640   bean  2100.067871  507.421753  37.785309   \n",
              "0      2202_3008_7m   3872     640   bean   544.903931  135.439636  29.830509   \n",
              "\n",
              "               h           x2          y2         area  is_border    size  \\\n",
              "14520  64.955223    36.790962  494.805969  1485.529541      False  medium   \n",
              "14603  41.074627  1756.022583  136.597015  1919.600586      False  medium   \n",
              "14602  46.805969  1797.785400  147.104477  1070.455200      False  medium   \n",
              "14601  38.208954  1814.689209  128.000000   873.840942      False   small   \n",
              "14600  45.850746  1854.463257  148.059692  1139.792603      False  medium   \n",
              "...          ...          ...         ...          ...        ...     ...   \n",
              "77     37.198212  1858.440674  528.405396   961.689392      False   small   \n",
              "78     49.597614  1943.954712  536.035767  1676.791748      False  medium   \n",
              "79     47.690014  1983.728760  536.989563  1090.673340      False  medium   \n",
              "68     34.336811  2137.853271  541.758545  1297.427002      False  medium   \n",
              "0      31.475410   574.734436  166.915039   938.927551      False   small   \n",
              "\n",
              "       is_gt  brightness   contrast  overlap_iou  \n",
              "14520   True   95.292308  38.318012          0.0  \n",
              "14603   True  112.906072  33.117153          0.0  \n",
              "14602   True  120.915819  42.409171          0.0  \n",
              "14601   True  121.347826  37.761193          0.0  \n",
              "14600   True  122.722609  36.701011          0.0  \n",
              "...      ...         ...        ...          ...  \n",
              "77      True  111.597713  34.219821          0.0  \n",
              "78      True  105.142424  40.946887          0.0  \n",
              "79      True  120.672525  34.782070          0.0  \n",
              "68      True  134.887917  43.225489          0.0  \n",
              "0       True  107.693548  35.229047          0.0  \n",
              "\n",
              "[17259 rows x 17 columns]"
            ],
            "text/html": [
              "\n",
              "  <div id=\"df-8dd0a004-4390-42e3-9e0a-4aba2f6b7b7f\">\n",
              "    <div class=\"colab-df-container\">\n",
              "      <div>\n",
              "<style scoped>\n",
              "    .dataframe tbody tr th:only-of-type {\n",
              "        vertical-align: middle;\n",
              "    }\n",
              "\n",
              "    .dataframe tbody tr th {\n",
              "        vertical-align: top;\n",
              "    }\n",
              "\n",
              "    .dataframe thead th {\n",
              "        text-align: right;\n",
              "    }\n",
              "</style>\n",
              "<table border=\"1\" class=\"dataframe\">\n",
              "  <thead>\n",
              "    <tr style=\"text-align: right;\">\n",
              "      <th></th>\n",
              "      <th>image_id</th>\n",
              "      <th>width</th>\n",
              "      <th>height</th>\n",
              "      <th>source</th>\n",
              "      <th>x</th>\n",
              "      <th>y</th>\n",
              "      <th>w</th>\n",
              "      <th>h</th>\n",
              "      <th>x2</th>\n",
              "      <th>y2</th>\n",
              "      <th>area</th>\n",
              "      <th>is_border</th>\n",
              "      <th>size</th>\n",
              "      <th>is_gt</th>\n",
              "      <th>brightness</th>\n",
              "      <th>contrast</th>\n",
              "      <th>overlap_iou</th>\n",
              "    </tr>\n",
              "  </thead>\n",
              "  <tbody>\n",
              "    <tr>\n",
              "      <th>14520</th>\n",
              "      <td>2201_1001_7m</td>\n",
              "      <td>3872</td>\n",
              "      <td>640</td>\n",
              "      <td>bean</td>\n",
              "      <td>13.920904</td>\n",
              "      <td>429.850739</td>\n",
              "      <td>22.870056</td>\n",
              "      <td>64.955223</td>\n",
              "      <td>36.790962</td>\n",
              "      <td>494.805969</td>\n",
              "      <td>1485.529541</td>\n",
              "      <td>False</td>\n",
              "      <td>medium</td>\n",
              "      <td>True</td>\n",
              "      <td>95.292308</td>\n",
              "      <td>38.318012</td>\n",
              "      <td>0.0</td>\n",
              "    </tr>\n",
              "    <tr>\n",
              "      <th>14603</th>\n",
              "      <td>2201_1001_7m</td>\n",
              "      <td>3872</td>\n",
              "      <td>640</td>\n",
              "      <td>bean</td>\n",
              "      <td>1709.288086</td>\n",
              "      <td>95.522385</td>\n",
              "      <td>46.734463</td>\n",
              "      <td>41.074627</td>\n",
              "      <td>1756.022583</td>\n",
              "      <td>136.597015</td>\n",
              "      <td>1919.600586</td>\n",
              "      <td>False</td>\n",
              "      <td>medium</td>\n",
              "      <td>True</td>\n",
              "      <td>112.906072</td>\n",
              "      <td>33.117153</td>\n",
              "      <td>0.0</td>\n",
              "    </tr>\n",
              "    <tr>\n",
              "      <th>14602</th>\n",
              "      <td>2201_1001_7m</td>\n",
              "      <td>3872</td>\n",
              "      <td>640</td>\n",
              "      <td>bean</td>\n",
              "      <td>1774.915283</td>\n",
              "      <td>100.298508</td>\n",
              "      <td>22.870056</td>\n",
              "      <td>46.805969</td>\n",
              "      <td>1797.785400</td>\n",
              "      <td>147.104477</td>\n",
              "      <td>1070.455200</td>\n",
              "      <td>False</td>\n",
              "      <td>medium</td>\n",
              "      <td>True</td>\n",
              "      <td>120.915819</td>\n",
              "      <td>42.409171</td>\n",
              "      <td>0.0</td>\n",
              "    </tr>\n",
              "    <tr>\n",
              "      <th>14601</th>\n",
              "      <td>2201_1001_7m</td>\n",
              "      <td>3872</td>\n",
              "      <td>640</td>\n",
              "      <td>bean</td>\n",
              "      <td>1791.819214</td>\n",
              "      <td>89.791046</td>\n",
              "      <td>22.870056</td>\n",
              "      <td>38.208954</td>\n",
              "      <td>1814.689209</td>\n",
              "      <td>128.000000</td>\n",
              "      <td>873.840942</td>\n",
              "      <td>False</td>\n",
              "      <td>small</td>\n",
              "      <td>True</td>\n",
              "      <td>121.347826</td>\n",
              "      <td>37.761193</td>\n",
              "      <td>0.0</td>\n",
              "    </tr>\n",
              "    <tr>\n",
              "      <th>14600</th>\n",
              "      <td>2201_1001_7m</td>\n",
              "      <td>3872</td>\n",
              "      <td>640</td>\n",
              "      <td>bean</td>\n",
              "      <td>1829.604492</td>\n",
              "      <td>102.208954</td>\n",
              "      <td>24.858757</td>\n",
              "      <td>45.850746</td>\n",
              "      <td>1854.463257</td>\n",
              "      <td>148.059692</td>\n",
              "      <td>1139.792603</td>\n",
              "      <td>False</td>\n",
              "      <td>medium</td>\n",
              "      <td>True</td>\n",
              "      <td>122.722609</td>\n",
              "      <td>36.701011</td>\n",
              "      <td>0.0</td>\n",
              "    </tr>\n",
              "    <tr>\n",
              "      <th>...</th>\n",
              "      <td>...</td>\n",
              "      <td>...</td>\n",
              "      <td>...</td>\n",
              "      <td>...</td>\n",
              "      <td>...</td>\n",
              "      <td>...</td>\n",
              "      <td>...</td>\n",
              "      <td>...</td>\n",
              "      <td>...</td>\n",
              "      <td>...</td>\n",
              "      <td>...</td>\n",
              "      <td>...</td>\n",
              "      <td>...</td>\n",
              "      <td>...</td>\n",
              "      <td>...</td>\n",
              "      <td>...</td>\n",
              "      <td>...</td>\n",
              "    </tr>\n",
              "    <tr>\n",
              "      <th>77</th>\n",
              "      <td>2202_3008_7m</td>\n",
              "      <td>3872</td>\n",
              "      <td>640</td>\n",
              "      <td>bean</td>\n",
              "      <td>1832.587524</td>\n",
              "      <td>491.207153</td>\n",
              "      <td>25.853107</td>\n",
              "      <td>37.198212</td>\n",
              "      <td>1858.440674</td>\n",
              "      <td>528.405396</td>\n",
              "      <td>961.689392</td>\n",
              "      <td>False</td>\n",
              "      <td>small</td>\n",
              "      <td>True</td>\n",
              "      <td>111.597713</td>\n",
              "      <td>34.219821</td>\n",
              "      <td>0.0</td>\n",
              "    </tr>\n",
              "    <tr>\n",
              "      <th>78</th>\n",
              "      <td>2202_3008_7m</td>\n",
              "      <td>3872</td>\n",
              "      <td>640</td>\n",
              "      <td>bean</td>\n",
              "      <td>1910.146851</td>\n",
              "      <td>486.438141</td>\n",
              "      <td>33.807911</td>\n",
              "      <td>49.597614</td>\n",
              "      <td>1943.954712</td>\n",
              "      <td>536.035767</td>\n",
              "      <td>1676.791748</td>\n",
              "      <td>False</td>\n",
              "      <td>medium</td>\n",
              "      <td>True</td>\n",
              "      <td>105.142424</td>\n",
              "      <td>40.946887</td>\n",
              "      <td>0.0</td>\n",
              "    </tr>\n",
              "    <tr>\n",
              "      <th>79</th>\n",
              "      <td>2202_3008_7m</td>\n",
              "      <td>3872</td>\n",
              "      <td>640</td>\n",
              "      <td>bean</td>\n",
              "      <td>1960.858765</td>\n",
              "      <td>489.299561</td>\n",
              "      <td>22.870056</td>\n",
              "      <td>47.690014</td>\n",
              "      <td>1983.728760</td>\n",
              "      <td>536.989563</td>\n",
              "      <td>1090.673340</td>\n",
              "      <td>False</td>\n",
              "      <td>medium</td>\n",
              "      <td>True</td>\n",
              "      <td>120.672525</td>\n",
              "      <td>34.782070</td>\n",
              "      <td>0.0</td>\n",
              "    </tr>\n",
              "    <tr>\n",
              "      <th>68</th>\n",
              "      <td>2202_3008_7m</td>\n",
              "      <td>3872</td>\n",
              "      <td>640</td>\n",
              "      <td>bean</td>\n",
              "      <td>2100.067871</td>\n",
              "      <td>507.421753</td>\n",
              "      <td>37.785309</td>\n",
              "      <td>34.336811</td>\n",
              "      <td>2137.853271</td>\n",
              "      <td>541.758545</td>\n",
              "      <td>1297.427002</td>\n",
              "      <td>False</td>\n",
              "      <td>medium</td>\n",
              "      <td>True</td>\n",
              "      <td>134.887917</td>\n",
              "      <td>43.225489</td>\n",
              "      <td>0.0</td>\n",
              "    </tr>\n",
              "    <tr>\n",
              "      <th>0</th>\n",
              "      <td>2202_3008_7m</td>\n",
              "      <td>3872</td>\n",
              "      <td>640</td>\n",
              "      <td>bean</td>\n",
              "      <td>544.903931</td>\n",
              "      <td>135.439636</td>\n",
              "      <td>29.830509</td>\n",
              "      <td>31.475410</td>\n",
              "      <td>574.734436</td>\n",
              "      <td>166.915039</td>\n",
              "      <td>938.927551</td>\n",
              "      <td>False</td>\n",
              "      <td>small</td>\n",
              "      <td>True</td>\n",
              "      <td>107.693548</td>\n",
              "      <td>35.229047</td>\n",
              "      <td>0.0</td>\n",
              "    </tr>\n",
              "  </tbody>\n",
              "</table>\n",
              "<p>17259 rows × 17 columns</p>\n",
              "</div>\n",
              "      <button class=\"colab-df-convert\" onclick=\"convertToInteractive('df-8dd0a004-4390-42e3-9e0a-4aba2f6b7b7f')\"\n",
              "              title=\"Convert this dataframe to an interactive table.\"\n",
              "              style=\"display:none;\">\n",
              "        \n",
              "  <svg xmlns=\"http://www.w3.org/2000/svg\" height=\"24px\"viewBox=\"0 0 24 24\"\n",
              "       width=\"24px\">\n",
              "    <path d=\"M0 0h24v24H0V0z\" fill=\"none\"/>\n",
              "    <path d=\"M18.56 5.44l.94 2.06.94-2.06 2.06-.94-2.06-.94-.94-2.06-.94 2.06-2.06.94zm-11 1L8.5 8.5l.94-2.06 2.06-.94-2.06-.94L8.5 2.5l-.94 2.06-2.06.94zm10 10l.94 2.06.94-2.06 2.06-.94-2.06-.94-.94-2.06-.94 2.06-2.06.94z\"/><path d=\"M17.41 7.96l-1.37-1.37c-.4-.4-.92-.59-1.43-.59-.52 0-1.04.2-1.43.59L10.3 9.45l-7.72 7.72c-.78.78-.78 2.05 0 2.83L4 21.41c.39.39.9.59 1.41.59.51 0 1.02-.2 1.41-.59l7.78-7.78 2.81-2.81c.8-.78.8-2.07 0-2.86zM5.41 20L4 18.59l7.72-7.72 1.47 1.35L5.41 20z\"/>\n",
              "  </svg>\n",
              "      </button>\n",
              "      \n",
              "  <style>\n",
              "    .colab-df-container {\n",
              "      display:flex;\n",
              "      flex-wrap:wrap;\n",
              "      gap: 12px;\n",
              "    }\n",
              "\n",
              "    .colab-df-convert {\n",
              "      background-color: #E8F0FE;\n",
              "      border: none;\n",
              "      border-radius: 50%;\n",
              "      cursor: pointer;\n",
              "      display: none;\n",
              "      fill: #1967D2;\n",
              "      height: 32px;\n",
              "      padding: 0 0 0 0;\n",
              "      width: 32px;\n",
              "    }\n",
              "\n",
              "    .colab-df-convert:hover {\n",
              "      background-color: #E2EBFA;\n",
              "      box-shadow: 0px 1px 2px rgba(60, 64, 67, 0.3), 0px 1px 3px 1px rgba(60, 64, 67, 0.15);\n",
              "      fill: #174EA6;\n",
              "    }\n",
              "\n",
              "    [theme=dark] .colab-df-convert {\n",
              "      background-color: #3B4455;\n",
              "      fill: #D2E3FC;\n",
              "    }\n",
              "\n",
              "    [theme=dark] .colab-df-convert:hover {\n",
              "      background-color: #434B5C;\n",
              "      box-shadow: 0px 1px 3px 1px rgba(0, 0, 0, 0.15);\n",
              "      filter: drop-shadow(0px 1px 2px rgba(0, 0, 0, 0.3));\n",
              "      fill: #FFFFFF;\n",
              "    }\n",
              "  </style>\n",
              "\n",
              "      <script>\n",
              "        const buttonEl =\n",
              "          document.querySelector('#df-8dd0a004-4390-42e3-9e0a-4aba2f6b7b7f button.colab-df-convert');\n",
              "        buttonEl.style.display =\n",
              "          google.colab.kernel.accessAllowed ? 'block' : 'none';\n",
              "\n",
              "        async function convertToInteractive(key) {\n",
              "          const element = document.querySelector('#df-8dd0a004-4390-42e3-9e0a-4aba2f6b7b7f');\n",
              "          const dataTable =\n",
              "            await google.colab.kernel.invokeFunction('convertToInteractive',\n",
              "                                                     [key], {});\n",
              "          if (!dataTable) return;\n",
              "\n",
              "          const docLinkHtml = 'Like what you see? Visit the ' +\n",
              "            '<a target=\"_blank\" href=https://colab.research.google.com/notebooks/data_table.ipynb>data table notebook</a>'\n",
              "            + ' to learn more about interactive tables.';\n",
              "          element.innerHTML = '';\n",
              "          dataTable['output_type'] = 'display_data';\n",
              "          await google.colab.output.renderOutput(dataTable, element);\n",
              "          const docLink = document.createElement('div');\n",
              "          docLink.innerHTML = docLinkHtml;\n",
              "          element.appendChild(docLink);\n",
              "        }\n",
              "      </script>\n",
              "    </div>\n",
              "  </div>\n",
              "  "
            ]
          },
          "metadata": {},
          "execution_count": 10
        }
      ],
      "source": [
        "train_df"
      ]
    },
    {
      "cell_type": "markdown",
      "metadata": {
        "id": "qFoMTFC-IPsl"
      },
      "source": [
        "## Validation data\n"
      ]
    },
    {
      "cell_type": "code",
      "execution_count": 11,
      "metadata": {
        "colab": {
          "base_uri": "https://localhost:8080/",
          "height": 143
        },
        "id": "cM_hPfCuIPsl",
        "outputId": "4d92d4e2-f65c-4a5d-cfe0-4b82438be6a1"
      },
      "outputs": [
        {
          "output_type": "execute_result",
          "data": {
            "text/plain": [
              "           image_id                                   PredictionString\n",
              "0  2202_3008_7m.png  0.9800 342 476 50 36 0.9796 2893 149 35 50 0.9...\n",
              "1  2202_3007_7m.png  0.9815 2408 428 28 62 0.9780 602 411 30 51 0.9...\n",
              "2  2202_3004_7m.png  0.9894 901 81 34 60 0.9875 3139 445 39 50 0.98..."
            ],
            "text/html": [
              "\n",
              "  <div id=\"df-6603053d-2f44-4b7c-a1f8-b5b915ecb977\">\n",
              "    <div class=\"colab-df-container\">\n",
              "      <div>\n",
              "<style scoped>\n",
              "    .dataframe tbody tr th:only-of-type {\n",
              "        vertical-align: middle;\n",
              "    }\n",
              "\n",
              "    .dataframe tbody tr th {\n",
              "        vertical-align: top;\n",
              "    }\n",
              "\n",
              "    .dataframe thead th {\n",
              "        text-align: right;\n",
              "    }\n",
              "</style>\n",
              "<table border=\"1\" class=\"dataframe\">\n",
              "  <thead>\n",
              "    <tr style=\"text-align: right;\">\n",
              "      <th></th>\n",
              "      <th>image_id</th>\n",
              "      <th>PredictionString</th>\n",
              "    </tr>\n",
              "  </thead>\n",
              "  <tbody>\n",
              "    <tr>\n",
              "      <th>0</th>\n",
              "      <td>2202_3008_7m.png</td>\n",
              "      <td>0.9800 342 476 50 36 0.9796 2893 149 35 50 0.9...</td>\n",
              "    </tr>\n",
              "    <tr>\n",
              "      <th>1</th>\n",
              "      <td>2202_3007_7m.png</td>\n",
              "      <td>0.9815 2408 428 28 62 0.9780 602 411 30 51 0.9...</td>\n",
              "    </tr>\n",
              "    <tr>\n",
              "      <th>2</th>\n",
              "      <td>2202_3004_7m.png</td>\n",
              "      <td>0.9894 901 81 34 60 0.9875 3139 445 39 50 0.98...</td>\n",
              "    </tr>\n",
              "  </tbody>\n",
              "</table>\n",
              "</div>\n",
              "      <button class=\"colab-df-convert\" onclick=\"convertToInteractive('df-6603053d-2f44-4b7c-a1f8-b5b915ecb977')\"\n",
              "              title=\"Convert this dataframe to an interactive table.\"\n",
              "              style=\"display:none;\">\n",
              "        \n",
              "  <svg xmlns=\"http://www.w3.org/2000/svg\" height=\"24px\"viewBox=\"0 0 24 24\"\n",
              "       width=\"24px\">\n",
              "    <path d=\"M0 0h24v24H0V0z\" fill=\"none\"/>\n",
              "    <path d=\"M18.56 5.44l.94 2.06.94-2.06 2.06-.94-2.06-.94-.94-2.06-.94 2.06-2.06.94zm-11 1L8.5 8.5l.94-2.06 2.06-.94-2.06-.94L8.5 2.5l-.94 2.06-2.06.94zm10 10l.94 2.06.94-2.06 2.06-.94-2.06-.94-.94-2.06-.94 2.06-2.06.94z\"/><path d=\"M17.41 7.96l-1.37-1.37c-.4-.4-.92-.59-1.43-.59-.52 0-1.04.2-1.43.59L10.3 9.45l-7.72 7.72c-.78.78-.78 2.05 0 2.83L4 21.41c.39.39.9.59 1.41.59.51 0 1.02-.2 1.41-.59l7.78-7.78 2.81-2.81c.8-.78.8-2.07 0-2.86zM5.41 20L4 18.59l7.72-7.72 1.47 1.35L5.41 20z\"/>\n",
              "  </svg>\n",
              "      </button>\n",
              "      \n",
              "  <style>\n",
              "    .colab-df-container {\n",
              "      display:flex;\n",
              "      flex-wrap:wrap;\n",
              "      gap: 12px;\n",
              "    }\n",
              "\n",
              "    .colab-df-convert {\n",
              "      background-color: #E8F0FE;\n",
              "      border: none;\n",
              "      border-radius: 50%;\n",
              "      cursor: pointer;\n",
              "      display: none;\n",
              "      fill: #1967D2;\n",
              "      height: 32px;\n",
              "      padding: 0 0 0 0;\n",
              "      width: 32px;\n",
              "    }\n",
              "\n",
              "    .colab-df-convert:hover {\n",
              "      background-color: #E2EBFA;\n",
              "      box-shadow: 0px 1px 2px rgba(60, 64, 67, 0.3), 0px 1px 3px 1px rgba(60, 64, 67, 0.15);\n",
              "      fill: #174EA6;\n",
              "    }\n",
              "\n",
              "    [theme=dark] .colab-df-convert {\n",
              "      background-color: #3B4455;\n",
              "      fill: #D2E3FC;\n",
              "    }\n",
              "\n",
              "    [theme=dark] .colab-df-convert:hover {\n",
              "      background-color: #434B5C;\n",
              "      box-shadow: 0px 1px 3px 1px rgba(0, 0, 0, 0.15);\n",
              "      filter: drop-shadow(0px 1px 2px rgba(0, 0, 0, 0.3));\n",
              "      fill: #FFFFFF;\n",
              "    }\n",
              "  </style>\n",
              "\n",
              "      <script>\n",
              "        const buttonEl =\n",
              "          document.querySelector('#df-6603053d-2f44-4b7c-a1f8-b5b915ecb977 button.colab-df-convert');\n",
              "        buttonEl.style.display =\n",
              "          google.colab.kernel.accessAllowed ? 'block' : 'none';\n",
              "\n",
              "        async function convertToInteractive(key) {\n",
              "          const element = document.querySelector('#df-6603053d-2f44-4b7c-a1f8-b5b915ecb977');\n",
              "          const dataTable =\n",
              "            await google.colab.kernel.invokeFunction('convertToInteractive',\n",
              "                                                     [key], {});\n",
              "          if (!dataTable) return;\n",
              "\n",
              "          const docLinkHtml = 'Like what you see? Visit the ' +\n",
              "            '<a target=\"_blank\" href=https://colab.research.google.com/notebooks/data_table.ipynb>data table notebook</a>'\n",
              "            + ' to learn more about interactive tables.';\n",
              "          element.innerHTML = '';\n",
              "          dataTable['output_type'] = 'display_data';\n",
              "          await google.colab.output.renderOutput(dataTable, element);\n",
              "          const docLink = document.createElement('div');\n",
              "          docLink.innerHTML = docLinkHtml;\n",
              "          element.appendChild(docLink);\n",
              "        }\n",
              "      </script>\n",
              "    </div>\n",
              "  </div>\n",
              "  "
            ]
          },
          "metadata": {},
          "execution_count": 11
        }
      ],
      "source": [
        "# Format of the validation dataframes\n",
        "valid = pd.read_csv(VALID_RESULTS).head(3)\n",
        "valid"
      ]
    },
    {
      "cell_type": "code",
      "execution_count": 12,
      "metadata": {
        "id": "-aC3ENGoIPsm"
      },
      "outputs": [],
      "source": [
        "valid_df = []\n",
        "\n",
        "# helper.\n",
        "image_df = train_df.groupby(by=['image_id', 'source'])[['is_gt']].nunique().reset_index()[['image_id', 'source']]\n",
        "\n",
        "#for src in VALID_RESULTS:\n",
        "valid = pd.read_csv(VALID_RESULTS)\n",
        "valid['image_id'] = valid['image_id'].replace({'.png':''}, regex=True)\n",
        "valid = valid.merge(image_df[['image_id', 'source']], how='left', on='image_id')\n",
        "valid.reset_index(drop=True, inplace=True)\n",
        "\n",
        "res = []\n",
        "\n",
        "for i, row in valid.iterrows():\n",
        "\n",
        "    boxes = decode_prediction_string(row['PredictionString'])\n",
        "\n",
        "    for box in boxes:\n",
        "\n",
        "        valid_df.append({\n",
        "            'image_id': row['image_id'],\n",
        "            'width': 3872,\n",
        "            'height': 640,\n",
        "            'bbox': '',\n",
        "            'source': row['source'],\n",
        "            'x': box[0] ,\n",
        "            'y': box[1] ,\n",
        "            'x2': (box[0] + box[2]) ,\n",
        "            'y2': (box[1] + box[3]) ,\n",
        "            'w': box[2] ,\n",
        "            'h': box[3] ,\n",
        "            'area': (box[2] * box[3]) ,\n",
        "            'size': 'large',\n",
        "            'is_border': False,\n",
        "            'is_gt': False,\n",
        "            'brightness': 0.0,\n",
        "            'contrast': 0.0\n",
        "\n",
        "        })\n",
        "\n",
        "\n",
        "# Convert the list to a pd.DataFrame\n",
        "valid_df = pd.DataFrame(valid_df)\n",
        "\n",
        "border_filt = ((valid_df['x'] < BORDER_SIZE) | (valid_df['y'] < BORDER_SIZE) |\n",
        "             (valid_df['x2'] > 3872 - BORDER_SIZE) | (valid_df['y2'] > 640 - BORDER_SIZE))\n",
        "valid_df.loc[border_filt, 'is_border'] = True\n",
        "\n",
        "valid_df.loc[valid_df['area'] < AREA_MEDIUM, 'size'] = 'medium'\n",
        "valid_df.loc[valid_df['area'] < AREA_SMALL, 'size'] = 'small'\n",
        "\n",
        "valid_df.sort_values(by='image_id', inplace=True)"
      ]
    },
    {
      "cell_type": "code",
      "execution_count": 13,
      "metadata": {
        "colab": {
          "base_uri": "https://localhost:8080/",
          "height": 206
        },
        "id": "2iBHyDQuwyJe",
        "outputId": "72208847-30e8-4d36-bcd3-b5cd1a7a4cf2"
      },
      "outputs": [
        {
          "output_type": "execute_result",
          "data": {
            "text/plain": [
              "          image_id  width  height bbox source       x      y      x2     y2  \\\n",
              "3820  2201_1001_7m   3872     640        bean  3152.0  114.0  3184.0  150.0   \n",
              "3812  2201_1001_7m   3872     640        bean  1432.0   94.0  1465.0  150.0   \n",
              "3811  2201_1001_7m   3872     640        bean  3041.0  115.0  3075.0  167.0   \n",
              "3810  2201_1001_7m   3872     640        bean  2014.0   82.0  2052.0  144.0   \n",
              "3809  2201_1001_7m   3872     640        bean  3673.0  481.0  3714.0  527.0   \n",
              "\n",
              "         w     h    area    size  is_border  is_gt  brightness  contrast  \n",
              "3820  32.0  36.0  1152.0  medium      False  False         0.0       0.0  \n",
              "3812  33.0  56.0  1848.0  medium      False  False         0.0       0.0  \n",
              "3811  34.0  52.0  1768.0  medium      False  False         0.0       0.0  \n",
              "3810  38.0  62.0  2356.0  medium      False  False         0.0       0.0  \n",
              "3809  41.0  46.0  1886.0  medium      False  False         0.0       0.0  "
            ],
            "text/html": [
              "\n",
              "  <div id=\"df-c6d078e2-c850-4e26-9ac1-f439a345b727\">\n",
              "    <div class=\"colab-df-container\">\n",
              "      <div>\n",
              "<style scoped>\n",
              "    .dataframe tbody tr th:only-of-type {\n",
              "        vertical-align: middle;\n",
              "    }\n",
              "\n",
              "    .dataframe tbody tr th {\n",
              "        vertical-align: top;\n",
              "    }\n",
              "\n",
              "    .dataframe thead th {\n",
              "        text-align: right;\n",
              "    }\n",
              "</style>\n",
              "<table border=\"1\" class=\"dataframe\">\n",
              "  <thead>\n",
              "    <tr style=\"text-align: right;\">\n",
              "      <th></th>\n",
              "      <th>image_id</th>\n",
              "      <th>width</th>\n",
              "      <th>height</th>\n",
              "      <th>bbox</th>\n",
              "      <th>source</th>\n",
              "      <th>x</th>\n",
              "      <th>y</th>\n",
              "      <th>x2</th>\n",
              "      <th>y2</th>\n",
              "      <th>w</th>\n",
              "      <th>h</th>\n",
              "      <th>area</th>\n",
              "      <th>size</th>\n",
              "      <th>is_border</th>\n",
              "      <th>is_gt</th>\n",
              "      <th>brightness</th>\n",
              "      <th>contrast</th>\n",
              "    </tr>\n",
              "  </thead>\n",
              "  <tbody>\n",
              "    <tr>\n",
              "      <th>3820</th>\n",
              "      <td>2201_1001_7m</td>\n",
              "      <td>3872</td>\n",
              "      <td>640</td>\n",
              "      <td></td>\n",
              "      <td>bean</td>\n",
              "      <td>3152.0</td>\n",
              "      <td>114.0</td>\n",
              "      <td>3184.0</td>\n",
              "      <td>150.0</td>\n",
              "      <td>32.0</td>\n",
              "      <td>36.0</td>\n",
              "      <td>1152.0</td>\n",
              "      <td>medium</td>\n",
              "      <td>False</td>\n",
              "      <td>False</td>\n",
              "      <td>0.0</td>\n",
              "      <td>0.0</td>\n",
              "    </tr>\n",
              "    <tr>\n",
              "      <th>3812</th>\n",
              "      <td>2201_1001_7m</td>\n",
              "      <td>3872</td>\n",
              "      <td>640</td>\n",
              "      <td></td>\n",
              "      <td>bean</td>\n",
              "      <td>1432.0</td>\n",
              "      <td>94.0</td>\n",
              "      <td>1465.0</td>\n",
              "      <td>150.0</td>\n",
              "      <td>33.0</td>\n",
              "      <td>56.0</td>\n",
              "      <td>1848.0</td>\n",
              "      <td>medium</td>\n",
              "      <td>False</td>\n",
              "      <td>False</td>\n",
              "      <td>0.0</td>\n",
              "      <td>0.0</td>\n",
              "    </tr>\n",
              "    <tr>\n",
              "      <th>3811</th>\n",
              "      <td>2201_1001_7m</td>\n",
              "      <td>3872</td>\n",
              "      <td>640</td>\n",
              "      <td></td>\n",
              "      <td>bean</td>\n",
              "      <td>3041.0</td>\n",
              "      <td>115.0</td>\n",
              "      <td>3075.0</td>\n",
              "      <td>167.0</td>\n",
              "      <td>34.0</td>\n",
              "      <td>52.0</td>\n",
              "      <td>1768.0</td>\n",
              "      <td>medium</td>\n",
              "      <td>False</td>\n",
              "      <td>False</td>\n",
              "      <td>0.0</td>\n",
              "      <td>0.0</td>\n",
              "    </tr>\n",
              "    <tr>\n",
              "      <th>3810</th>\n",
              "      <td>2201_1001_7m</td>\n",
              "      <td>3872</td>\n",
              "      <td>640</td>\n",
              "      <td></td>\n",
              "      <td>bean</td>\n",
              "      <td>2014.0</td>\n",
              "      <td>82.0</td>\n",
              "      <td>2052.0</td>\n",
              "      <td>144.0</td>\n",
              "      <td>38.0</td>\n",
              "      <td>62.0</td>\n",
              "      <td>2356.0</td>\n",
              "      <td>medium</td>\n",
              "      <td>False</td>\n",
              "      <td>False</td>\n",
              "      <td>0.0</td>\n",
              "      <td>0.0</td>\n",
              "    </tr>\n",
              "    <tr>\n",
              "      <th>3809</th>\n",
              "      <td>2201_1001_7m</td>\n",
              "      <td>3872</td>\n",
              "      <td>640</td>\n",
              "      <td></td>\n",
              "      <td>bean</td>\n",
              "      <td>3673.0</td>\n",
              "      <td>481.0</td>\n",
              "      <td>3714.0</td>\n",
              "      <td>527.0</td>\n",
              "      <td>41.0</td>\n",
              "      <td>46.0</td>\n",
              "      <td>1886.0</td>\n",
              "      <td>medium</td>\n",
              "      <td>False</td>\n",
              "      <td>False</td>\n",
              "      <td>0.0</td>\n",
              "      <td>0.0</td>\n",
              "    </tr>\n",
              "  </tbody>\n",
              "</table>\n",
              "</div>\n",
              "      <button class=\"colab-df-convert\" onclick=\"convertToInteractive('df-c6d078e2-c850-4e26-9ac1-f439a345b727')\"\n",
              "              title=\"Convert this dataframe to an interactive table.\"\n",
              "              style=\"display:none;\">\n",
              "        \n",
              "  <svg xmlns=\"http://www.w3.org/2000/svg\" height=\"24px\"viewBox=\"0 0 24 24\"\n",
              "       width=\"24px\">\n",
              "    <path d=\"M0 0h24v24H0V0z\" fill=\"none\"/>\n",
              "    <path d=\"M18.56 5.44l.94 2.06.94-2.06 2.06-.94-2.06-.94-.94-2.06-.94 2.06-2.06.94zm-11 1L8.5 8.5l.94-2.06 2.06-.94-2.06-.94L8.5 2.5l-.94 2.06-2.06.94zm10 10l.94 2.06.94-2.06 2.06-.94-2.06-.94-.94-2.06-.94 2.06-2.06.94z\"/><path d=\"M17.41 7.96l-1.37-1.37c-.4-.4-.92-.59-1.43-.59-.52 0-1.04.2-1.43.59L10.3 9.45l-7.72 7.72c-.78.78-.78 2.05 0 2.83L4 21.41c.39.39.9.59 1.41.59.51 0 1.02-.2 1.41-.59l7.78-7.78 2.81-2.81c.8-.78.8-2.07 0-2.86zM5.41 20L4 18.59l7.72-7.72 1.47 1.35L5.41 20z\"/>\n",
              "  </svg>\n",
              "      </button>\n",
              "      \n",
              "  <style>\n",
              "    .colab-df-container {\n",
              "      display:flex;\n",
              "      flex-wrap:wrap;\n",
              "      gap: 12px;\n",
              "    }\n",
              "\n",
              "    .colab-df-convert {\n",
              "      background-color: #E8F0FE;\n",
              "      border: none;\n",
              "      border-radius: 50%;\n",
              "      cursor: pointer;\n",
              "      display: none;\n",
              "      fill: #1967D2;\n",
              "      height: 32px;\n",
              "      padding: 0 0 0 0;\n",
              "      width: 32px;\n",
              "    }\n",
              "\n",
              "    .colab-df-convert:hover {\n",
              "      background-color: #E2EBFA;\n",
              "      box-shadow: 0px 1px 2px rgba(60, 64, 67, 0.3), 0px 1px 3px 1px rgba(60, 64, 67, 0.15);\n",
              "      fill: #174EA6;\n",
              "    }\n",
              "\n",
              "    [theme=dark] .colab-df-convert {\n",
              "      background-color: #3B4455;\n",
              "      fill: #D2E3FC;\n",
              "    }\n",
              "\n",
              "    [theme=dark] .colab-df-convert:hover {\n",
              "      background-color: #434B5C;\n",
              "      box-shadow: 0px 1px 3px 1px rgba(0, 0, 0, 0.15);\n",
              "      filter: drop-shadow(0px 1px 2px rgba(0, 0, 0, 0.3));\n",
              "      fill: #FFFFFF;\n",
              "    }\n",
              "  </style>\n",
              "\n",
              "      <script>\n",
              "        const buttonEl =\n",
              "          document.querySelector('#df-c6d078e2-c850-4e26-9ac1-f439a345b727 button.colab-df-convert');\n",
              "        buttonEl.style.display =\n",
              "          google.colab.kernel.accessAllowed ? 'block' : 'none';\n",
              "\n",
              "        async function convertToInteractive(key) {\n",
              "          const element = document.querySelector('#df-c6d078e2-c850-4e26-9ac1-f439a345b727');\n",
              "          const dataTable =\n",
              "            await google.colab.kernel.invokeFunction('convertToInteractive',\n",
              "                                                     [key], {});\n",
              "          if (!dataTable) return;\n",
              "\n",
              "          const docLinkHtml = 'Like what you see? Visit the ' +\n",
              "            '<a target=\"_blank\" href=https://colab.research.google.com/notebooks/data_table.ipynb>data table notebook</a>'\n",
              "            + ' to learn more about interactive tables.';\n",
              "          element.innerHTML = '';\n",
              "          dataTable['output_type'] = 'display_data';\n",
              "          await google.colab.output.renderOutput(dataTable, element);\n",
              "          const docLink = document.createElement('div');\n",
              "          docLink.innerHTML = docLinkHtml;\n",
              "          element.appendChild(docLink);\n",
              "        }\n",
              "      </script>\n",
              "    </div>\n",
              "  </div>\n",
              "  "
            ]
          },
          "metadata": {},
          "execution_count": 13
        }
      ],
      "source": [
        "valid_df.head()"
      ]
    },
    {
      "cell_type": "code",
      "execution_count": 14,
      "metadata": {
        "colab": {
          "base_uri": "https://localhost:8080/",
          "height": 49,
          "referenced_widgets": [
            "8451aa2586c941f8813a4236282e1530",
            "577c3a0cff524bbca765ccebf532f062",
            "3f6baa5759e247b4b8d53c02ecc5ad68",
            "9efa42923b3f4173ab59223056f865f5",
            "2e8daf32b0d74121ace7b064939389c1",
            "41fe352ef3b747ef95d122133a4c09bd",
            "8339284b2215433fa9e43f4087d6b931",
            "cb608c3d167d48d19df70a483326aeea",
            "c0167787a37a4dd7a119ea54b9376bd5",
            "78eb865ee1fa4ed1bc7328b1dd9df711",
            "55267194efb84ce0b6634b7045b31219"
          ]
        },
        "id": "u1btVmebIPsm",
        "outputId": "3d6d77d6-cfa5-417c-fa3c-bf974852c20c"
      },
      "outputs": [
        {
          "output_type": "display_data",
          "data": {
            "text/plain": [
              "  0%|          | 0/14759 [00:00<?, ?it/s]"
            ],
            "application/vnd.jupyter.widget-view+json": {
              "version_major": 2,
              "version_minor": 0,
              "model_id": "8451aa2586c941f8813a4236282e1530"
            }
          },
          "metadata": {}
        }
      ],
      "source": [
        "# Calculate box infos\n",
        "# - Brightness\n",
        "# - Contrast\n",
        "# - Hightest overlap with other GT box\n",
        "\n",
        "last_src_id = None\n",
        "src = None\n",
        "\n",
        "for i, row in tqdm(valid_df.iterrows(), total=valid_df.shape[0]):\n",
        "    \n",
        "    if last_src_id != row['image_id']:\n",
        "        src = cv2.imread(DIR_IMG + '/{}.png'.format(row['image_id']))\n",
        "        last_src_id = row['image_id']\n",
        "        #print(last_src_id)\n",
        "\n",
        "    \n",
        "    y1 = int(row['y'])\n",
        "    y2 = int(row['y2'])\n",
        "    x1 = int(row['x'])\n",
        "    x2 = int(row['x2'])\n",
        "\n",
        "    image = src[y1:y2, x1:x2].copy()\n",
        "    image = cv2.cvtColor(image, cv2.COLOR_BGR2HSV)\n",
        "    \n",
        "    valid_df.loc[i, 'brightness'] = image[:, :, 2].mean()\n",
        "    \n",
        "    image = cv2.cvtColor(image, cv2.COLOR_HSV2RGB)\n",
        "    image = cv2.cvtColor(image, cv2.COLOR_RGB2GRAY)\n",
        "    \n",
        "    valid_df.loc[i, 'contrast'] = image.std()"
      ]
    },
    {
      "cell_type": "code",
      "execution_count": 15,
      "metadata": {
        "colab": {
          "base_uri": "https://localhost:8080/",
          "height": 206
        },
        "id": "9qPc9JwTIPsn",
        "outputId": "3601f0b6-9938-4578-f24a-a6a69da9f7aa"
      },
      "outputs": [
        {
          "output_type": "execute_result",
          "data": {
            "text/plain": [
              "          image_id  width  height bbox source       x      y      x2     y2  \\\n",
              "3820  2201_1001_7m   3872     640        bean  3152.0  114.0  3184.0  150.0   \n",
              "3812  2201_1001_7m   3872     640        bean  1432.0   94.0  1465.0  150.0   \n",
              "3811  2201_1001_7m   3872     640        bean  3041.0  115.0  3075.0  167.0   \n",
              "3810  2201_1001_7m   3872     640        bean  2014.0   82.0  2052.0  144.0   \n",
              "3809  2201_1001_7m   3872     640        bean  3673.0  481.0  3714.0  527.0   \n",
              "\n",
              "         w     h    area    size  is_border  is_gt  brightness   contrast  \n",
              "3820  32.0  36.0  1152.0  medium      False  False  104.073785  42.464880  \n",
              "3812  33.0  56.0  1848.0  medium      False  False  115.179113  36.606192  \n",
              "3811  34.0  52.0  1768.0  medium      False  False  115.764140  38.401782  \n",
              "3810  38.0  62.0  2356.0  medium      False  False  116.870119  42.211801  \n",
              "3809  41.0  46.0  1886.0  medium      False  False  132.280488  37.083629  "
            ],
            "text/html": [
              "\n",
              "  <div id=\"df-1e35b5f8-22a3-419a-b3ed-e278389514d2\">\n",
              "    <div class=\"colab-df-container\">\n",
              "      <div>\n",
              "<style scoped>\n",
              "    .dataframe tbody tr th:only-of-type {\n",
              "        vertical-align: middle;\n",
              "    }\n",
              "\n",
              "    .dataframe tbody tr th {\n",
              "        vertical-align: top;\n",
              "    }\n",
              "\n",
              "    .dataframe thead th {\n",
              "        text-align: right;\n",
              "    }\n",
              "</style>\n",
              "<table border=\"1\" class=\"dataframe\">\n",
              "  <thead>\n",
              "    <tr style=\"text-align: right;\">\n",
              "      <th></th>\n",
              "      <th>image_id</th>\n",
              "      <th>width</th>\n",
              "      <th>height</th>\n",
              "      <th>bbox</th>\n",
              "      <th>source</th>\n",
              "      <th>x</th>\n",
              "      <th>y</th>\n",
              "      <th>x2</th>\n",
              "      <th>y2</th>\n",
              "      <th>w</th>\n",
              "      <th>h</th>\n",
              "      <th>area</th>\n",
              "      <th>size</th>\n",
              "      <th>is_border</th>\n",
              "      <th>is_gt</th>\n",
              "      <th>brightness</th>\n",
              "      <th>contrast</th>\n",
              "    </tr>\n",
              "  </thead>\n",
              "  <tbody>\n",
              "    <tr>\n",
              "      <th>3820</th>\n",
              "      <td>2201_1001_7m</td>\n",
              "      <td>3872</td>\n",
              "      <td>640</td>\n",
              "      <td></td>\n",
              "      <td>bean</td>\n",
              "      <td>3152.0</td>\n",
              "      <td>114.0</td>\n",
              "      <td>3184.0</td>\n",
              "      <td>150.0</td>\n",
              "      <td>32.0</td>\n",
              "      <td>36.0</td>\n",
              "      <td>1152.0</td>\n",
              "      <td>medium</td>\n",
              "      <td>False</td>\n",
              "      <td>False</td>\n",
              "      <td>104.073785</td>\n",
              "      <td>42.464880</td>\n",
              "    </tr>\n",
              "    <tr>\n",
              "      <th>3812</th>\n",
              "      <td>2201_1001_7m</td>\n",
              "      <td>3872</td>\n",
              "      <td>640</td>\n",
              "      <td></td>\n",
              "      <td>bean</td>\n",
              "      <td>1432.0</td>\n",
              "      <td>94.0</td>\n",
              "      <td>1465.0</td>\n",
              "      <td>150.0</td>\n",
              "      <td>33.0</td>\n",
              "      <td>56.0</td>\n",
              "      <td>1848.0</td>\n",
              "      <td>medium</td>\n",
              "      <td>False</td>\n",
              "      <td>False</td>\n",
              "      <td>115.179113</td>\n",
              "      <td>36.606192</td>\n",
              "    </tr>\n",
              "    <tr>\n",
              "      <th>3811</th>\n",
              "      <td>2201_1001_7m</td>\n",
              "      <td>3872</td>\n",
              "      <td>640</td>\n",
              "      <td></td>\n",
              "      <td>bean</td>\n",
              "      <td>3041.0</td>\n",
              "      <td>115.0</td>\n",
              "      <td>3075.0</td>\n",
              "      <td>167.0</td>\n",
              "      <td>34.0</td>\n",
              "      <td>52.0</td>\n",
              "      <td>1768.0</td>\n",
              "      <td>medium</td>\n",
              "      <td>False</td>\n",
              "      <td>False</td>\n",
              "      <td>115.764140</td>\n",
              "      <td>38.401782</td>\n",
              "    </tr>\n",
              "    <tr>\n",
              "      <th>3810</th>\n",
              "      <td>2201_1001_7m</td>\n",
              "      <td>3872</td>\n",
              "      <td>640</td>\n",
              "      <td></td>\n",
              "      <td>bean</td>\n",
              "      <td>2014.0</td>\n",
              "      <td>82.0</td>\n",
              "      <td>2052.0</td>\n",
              "      <td>144.0</td>\n",
              "      <td>38.0</td>\n",
              "      <td>62.0</td>\n",
              "      <td>2356.0</td>\n",
              "      <td>medium</td>\n",
              "      <td>False</td>\n",
              "      <td>False</td>\n",
              "      <td>116.870119</td>\n",
              "      <td>42.211801</td>\n",
              "    </tr>\n",
              "    <tr>\n",
              "      <th>3809</th>\n",
              "      <td>2201_1001_7m</td>\n",
              "      <td>3872</td>\n",
              "      <td>640</td>\n",
              "      <td></td>\n",
              "      <td>bean</td>\n",
              "      <td>3673.0</td>\n",
              "      <td>481.0</td>\n",
              "      <td>3714.0</td>\n",
              "      <td>527.0</td>\n",
              "      <td>41.0</td>\n",
              "      <td>46.0</td>\n",
              "      <td>1886.0</td>\n",
              "      <td>medium</td>\n",
              "      <td>False</td>\n",
              "      <td>False</td>\n",
              "      <td>132.280488</td>\n",
              "      <td>37.083629</td>\n",
              "    </tr>\n",
              "  </tbody>\n",
              "</table>\n",
              "</div>\n",
              "      <button class=\"colab-df-convert\" onclick=\"convertToInteractive('df-1e35b5f8-22a3-419a-b3ed-e278389514d2')\"\n",
              "              title=\"Convert this dataframe to an interactive table.\"\n",
              "              style=\"display:none;\">\n",
              "        \n",
              "  <svg xmlns=\"http://www.w3.org/2000/svg\" height=\"24px\"viewBox=\"0 0 24 24\"\n",
              "       width=\"24px\">\n",
              "    <path d=\"M0 0h24v24H0V0z\" fill=\"none\"/>\n",
              "    <path d=\"M18.56 5.44l.94 2.06.94-2.06 2.06-.94-2.06-.94-.94-2.06-.94 2.06-2.06.94zm-11 1L8.5 8.5l.94-2.06 2.06-.94-2.06-.94L8.5 2.5l-.94 2.06-2.06.94zm10 10l.94 2.06.94-2.06 2.06-.94-2.06-.94-.94-2.06-.94 2.06-2.06.94z\"/><path d=\"M17.41 7.96l-1.37-1.37c-.4-.4-.92-.59-1.43-.59-.52 0-1.04.2-1.43.59L10.3 9.45l-7.72 7.72c-.78.78-.78 2.05 0 2.83L4 21.41c.39.39.9.59 1.41.59.51 0 1.02-.2 1.41-.59l7.78-7.78 2.81-2.81c.8-.78.8-2.07 0-2.86zM5.41 20L4 18.59l7.72-7.72 1.47 1.35L5.41 20z\"/>\n",
              "  </svg>\n",
              "      </button>\n",
              "      \n",
              "  <style>\n",
              "    .colab-df-container {\n",
              "      display:flex;\n",
              "      flex-wrap:wrap;\n",
              "      gap: 12px;\n",
              "    }\n",
              "\n",
              "    .colab-df-convert {\n",
              "      background-color: #E8F0FE;\n",
              "      border: none;\n",
              "      border-radius: 50%;\n",
              "      cursor: pointer;\n",
              "      display: none;\n",
              "      fill: #1967D2;\n",
              "      height: 32px;\n",
              "      padding: 0 0 0 0;\n",
              "      width: 32px;\n",
              "    }\n",
              "\n",
              "    .colab-df-convert:hover {\n",
              "      background-color: #E2EBFA;\n",
              "      box-shadow: 0px 1px 2px rgba(60, 64, 67, 0.3), 0px 1px 3px 1px rgba(60, 64, 67, 0.15);\n",
              "      fill: #174EA6;\n",
              "    }\n",
              "\n",
              "    [theme=dark] .colab-df-convert {\n",
              "      background-color: #3B4455;\n",
              "      fill: #D2E3FC;\n",
              "    }\n",
              "\n",
              "    [theme=dark] .colab-df-convert:hover {\n",
              "      background-color: #434B5C;\n",
              "      box-shadow: 0px 1px 3px 1px rgba(0, 0, 0, 0.15);\n",
              "      filter: drop-shadow(0px 1px 2px rgba(0, 0, 0, 0.3));\n",
              "      fill: #FFFFFF;\n",
              "    }\n",
              "  </style>\n",
              "\n",
              "      <script>\n",
              "        const buttonEl =\n",
              "          document.querySelector('#df-1e35b5f8-22a3-419a-b3ed-e278389514d2 button.colab-df-convert');\n",
              "        buttonEl.style.display =\n",
              "          google.colab.kernel.accessAllowed ? 'block' : 'none';\n",
              "\n",
              "        async function convertToInteractive(key) {\n",
              "          const element = document.querySelector('#df-1e35b5f8-22a3-419a-b3ed-e278389514d2');\n",
              "          const dataTable =\n",
              "            await google.colab.kernel.invokeFunction('convertToInteractive',\n",
              "                                                     [key], {});\n",
              "          if (!dataTable) return;\n",
              "\n",
              "          const docLinkHtml = 'Like what you see? Visit the ' +\n",
              "            '<a target=\"_blank\" href=https://colab.research.google.com/notebooks/data_table.ipynb>data table notebook</a>'\n",
              "            + ' to learn more about interactive tables.';\n",
              "          element.innerHTML = '';\n",
              "          dataTable['output_type'] = 'display_data';\n",
              "          await google.colab.output.renderOutput(dataTable, element);\n",
              "          const docLink = document.createElement('div');\n",
              "          docLink.innerHTML = docLinkHtml;\n",
              "          element.appendChild(docLink);\n",
              "        }\n",
              "      </script>\n",
              "    </div>\n",
              "  </div>\n",
              "  "
            ]
          },
          "metadata": {},
          "execution_count": 15
        }
      ],
      "source": [
        "valid_df.head()"
      ]
    },
    {
      "cell_type": "markdown",
      "metadata": {
        "id": "3yzevAOkIPsn"
      },
      "source": [
        "## Prepare the final dataframe"
      ]
    },
    {
      "cell_type": "code",
      "execution_count": 16,
      "metadata": {
        "id": "av89aytCIPsn"
      },
      "outputs": [],
      "source": [
        "def calc(gts, preds, threshold=0.1, form='pascal-voc'):\n",
        "    \n",
        "    def _get_data(image_id, res, gt, pr):\n",
        "        return {\n",
        "                'image_id': image_id,\n",
        "                'gt_x1': gt[1] if gt is not None else np.nan,\n",
        "                'gt_y1': gt[2] if gt is not None else np.nan,\n",
        "                'gt_x2': gt[3] if gt is not None else np.nan,\n",
        "                'gt_y2': gt[4] if gt is not None else np.nan,\n",
        "                'gt_w': gt[5] if gt is not None else np.nan,\n",
        "                'gt_h': gt[6] if gt is not None else np.nan,\n",
        "                'gt_area': gt[7] if gt is not None else np.nan,\n",
        "                'gt_is_border': gt[8] if gt is not None else False,\n",
        "                'gt_brightness': gt[12] if gt is not None else np.nan,\n",
        "                'gt_contrast': gt[13] if gt is not None else np.nan,\n",
        "                \n",
        "                'pred_x1': pr[1] if pr is not None else np.nan,\n",
        "                'pred_y1': pr[2] if pr is not None else np.nan,\n",
        "                'pred_x2': pr[3] if pr is not None else np.nan,\n",
        "                'pred_y2': pr[4] if pr is not None else np.nan,\n",
        "                'pred_w': pr[5] if pr is not None else np.nan,\n",
        "                'pred_h': pr[6] if pr is not None else np.nan,\n",
        "                'pred_area': pr[7] if pr is not None else np.nan,\n",
        "                'pred_is_border': pr[8] if pr is not None else False,\n",
        "                'pred_brightness': pr[12] if pr is not None else np.nan,\n",
        "                'pred_contrast': pr[13] if pr is not None else np.nan,\n",
        "                \n",
        "                'size': gt[10] if gt is not None else pr[10],\n",
        "                'source': gt[11] if gt is not None else pr[11],\n",
        "            \n",
        "                'result': res\n",
        "            }\n",
        "    \n",
        "    results = []\n",
        "    \n",
        "    # Number of predictions\n",
        "    n = len(preds)\n",
        "    \n",
        "    for pred_idx in range(n):\n",
        "        pr = preds[pred_idx]\n",
        "        \n",
        "        best_match_gt_idx = find_best_match(gts[:, 1:5], pr[1:5], pred_idx, threshold=threshold, form=form)\n",
        "        \n",
        "        if best_match_gt_idx >= 0:\n",
        "            # True positive: The predicted box matches a gt box with an IoU above the threshold.\n",
        "            gt = gts[best_match_gt_idx]\n",
        "            results.append(_get_data(gt[0], 'tp', gt, pr))\n",
        "            gts[best_match_gt_idx] = -1\n",
        "\n",
        "        else:\n",
        "            # No match\n",
        "            # False positive: indicates a predicted box had no associated gt box.\n",
        "            results.append(_get_data(pr[0], 'fp', None, pr))\n",
        "\n",
        "    for gt in gts:\n",
        "        if gt[1] < 0:\n",
        "            continue\n",
        "            \n",
        "        results.append(_get_data(gt[0], 'fn', gt, None))\n",
        "    \n",
        "    return results"
      ]
    },
    {
      "cell_type": "code",
      "execution_count": 17,
      "metadata": {
        "colab": {
          "base_uri": "https://localhost:8080/",
          "height": 49,
          "referenced_widgets": [
            "f9ad2d1d8ded4df794a5dff3266703d4",
            "c3d0107318cf43b1881f2eb88d4c0bc7",
            "716e717b706e444fa2a0663446a73aa7",
            "557cab9c4ad04a8fa7e683b8be319497",
            "e80763bec93045c0aee2a9efdb8228b1",
            "5e8eb69642954c6ca25eaf7565fc7c21",
            "166366e16f1b4f43ad1631f018294ba7",
            "41ae9183728e4523a81722b5de7868ef",
            "8b132a56672d4cb5814094620a777b6e",
            "0792fadabbf8427f8153139f6382298e",
            "942552a781774c58825fef33577ec89d"
          ]
        },
        "id": "JMLGwU2zIPso",
        "outputId": "16205277-a237-447a-8b77-48e43a3aa227"
      },
      "outputs": [
        {
          "output_type": "display_data",
          "data": {
            "text/plain": [
              "  0%|          | 0/140 [00:00<?, ?it/s]"
            ],
            "application/vnd.jupyter.widget-view+json": {
              "version_major": 2,
              "version_minor": 0,
              "model_id": "f9ad2d1d8ded4df794a5dff3266703d4"
            }
          },
          "metadata": {}
        }
      ],
      "source": [
        "cols = ['image_id', 'x', 'y', 'x2', 'y2', 'w', 'h', 'area', 'is_border',\n",
        "        'is_gt', 'size', 'source', 'brightness', 'contrast']\n",
        "\n",
        "valid_img_ids = valid_df['image_id'].unique()\n",
        "\n",
        "results = []\n",
        "\n",
        "for img_id in tqdm(valid_img_ids, total=len(valid_img_ids)):\n",
        "    gt_boxes = train_df[train_df['image_id'] == img_id][cols].values\n",
        "    pred_boxes = valid_df[valid_df['image_id'] == img_id][cols].values\n",
        "    \n",
        "    results += calc(gt_boxes, pred_boxes, threshold=THRESHOLD, form='pascal-voc')\n",
        "    \n",
        "results = pd.DataFrame(results)\n",
        "\n",
        "results['is_border'] = False\n",
        "results.loc[(results['gt_is_border'] == True) | (results['pred_is_border'] == True), 'is_border'] = True"
      ]
    },
    {
      "cell_type": "code",
      "execution_count": 18,
      "metadata": {
        "colab": {
          "base_uri": "https://localhost:8080/",
          "height": 300
        },
        "id": "wlN_i98RIPso",
        "outputId": "26ad6eca-1aad-49be-a1cc-0bad8bab14f6"
      },
      "outputs": [
        {
          "output_type": "execute_result",
          "data": {
            "text/plain": [
              "       image_id        gt_x1       gt_y1        gt_x2       gt_y2       gt_w  \\\n",
              "0  2201_1001_7m  3155.073486  117.492538  3185.898438  151.880600  30.824860   \n",
              "1  2201_1001_7m  1430.870117   98.388062  1468.655396  143.283585  37.785309   \n",
              "2  2201_1001_7m  3034.757080  110.805969  3072.542480  152.835815  37.785309   \n",
              "3  2201_1001_7m  2014.553711   75.462685  2051.344727  145.194031  36.790962   \n",
              "4  2201_1001_7m  3674.124268  477.611938  3716.881348  522.507446  42.757061   \n",
              "\n",
              "        gt_h      gt_area  gt_is_border  gt_brightness  ...  pred_w  pred_h  \\\n",
              "0  34.388062  1060.007202         False     105.700980  ...    32.0    36.0   \n",
              "1  44.895523  1696.391235         False     115.246784  ...    33.0    56.0   \n",
              "2  42.029850  1588.110840         False     109.553885  ...    34.0    52.0   \n",
              "3  69.731346  2565.483398         False     118.682239  ...    38.0    62.0   \n",
              "4  44.895523  1919.600586         False     130.260317  ...    41.0    46.0   \n",
              "\n",
              "   pred_area  pred_is_border  pred_brightness  pred_contrast    size  source  \\\n",
              "0     1152.0           False       104.073785      42.464880  medium    bean   \n",
              "1     1848.0           False       115.179113      36.606192  medium    bean   \n",
              "2     1768.0           False       115.764140      38.401782  medium    bean   \n",
              "3     2356.0           False       116.870119      42.211801  medium    bean   \n",
              "4     1886.0           False       132.280488      37.083629  medium    bean   \n",
              "\n",
              "   result  is_border  \n",
              "0      tp      False  \n",
              "1      tp      False  \n",
              "2      tp      False  \n",
              "3      tp      False  \n",
              "4      tp      False  \n",
              "\n",
              "[5 rows x 25 columns]"
            ],
            "text/html": [
              "\n",
              "  <div id=\"df-cdec0c72-7eb8-4ff3-9a5c-9341ef922f0f\">\n",
              "    <div class=\"colab-df-container\">\n",
              "      <div>\n",
              "<style scoped>\n",
              "    .dataframe tbody tr th:only-of-type {\n",
              "        vertical-align: middle;\n",
              "    }\n",
              "\n",
              "    .dataframe tbody tr th {\n",
              "        vertical-align: top;\n",
              "    }\n",
              "\n",
              "    .dataframe thead th {\n",
              "        text-align: right;\n",
              "    }\n",
              "</style>\n",
              "<table border=\"1\" class=\"dataframe\">\n",
              "  <thead>\n",
              "    <tr style=\"text-align: right;\">\n",
              "      <th></th>\n",
              "      <th>image_id</th>\n",
              "      <th>gt_x1</th>\n",
              "      <th>gt_y1</th>\n",
              "      <th>gt_x2</th>\n",
              "      <th>gt_y2</th>\n",
              "      <th>gt_w</th>\n",
              "      <th>gt_h</th>\n",
              "      <th>gt_area</th>\n",
              "      <th>gt_is_border</th>\n",
              "      <th>gt_brightness</th>\n",
              "      <th>...</th>\n",
              "      <th>pred_w</th>\n",
              "      <th>pred_h</th>\n",
              "      <th>pred_area</th>\n",
              "      <th>pred_is_border</th>\n",
              "      <th>pred_brightness</th>\n",
              "      <th>pred_contrast</th>\n",
              "      <th>size</th>\n",
              "      <th>source</th>\n",
              "      <th>result</th>\n",
              "      <th>is_border</th>\n",
              "    </tr>\n",
              "  </thead>\n",
              "  <tbody>\n",
              "    <tr>\n",
              "      <th>0</th>\n",
              "      <td>2201_1001_7m</td>\n",
              "      <td>3155.073486</td>\n",
              "      <td>117.492538</td>\n",
              "      <td>3185.898438</td>\n",
              "      <td>151.880600</td>\n",
              "      <td>30.824860</td>\n",
              "      <td>34.388062</td>\n",
              "      <td>1060.007202</td>\n",
              "      <td>False</td>\n",
              "      <td>105.700980</td>\n",
              "      <td>...</td>\n",
              "      <td>32.0</td>\n",
              "      <td>36.0</td>\n",
              "      <td>1152.0</td>\n",
              "      <td>False</td>\n",
              "      <td>104.073785</td>\n",
              "      <td>42.464880</td>\n",
              "      <td>medium</td>\n",
              "      <td>bean</td>\n",
              "      <td>tp</td>\n",
              "      <td>False</td>\n",
              "    </tr>\n",
              "    <tr>\n",
              "      <th>1</th>\n",
              "      <td>2201_1001_7m</td>\n",
              "      <td>1430.870117</td>\n",
              "      <td>98.388062</td>\n",
              "      <td>1468.655396</td>\n",
              "      <td>143.283585</td>\n",
              "      <td>37.785309</td>\n",
              "      <td>44.895523</td>\n",
              "      <td>1696.391235</td>\n",
              "      <td>False</td>\n",
              "      <td>115.246784</td>\n",
              "      <td>...</td>\n",
              "      <td>33.0</td>\n",
              "      <td>56.0</td>\n",
              "      <td>1848.0</td>\n",
              "      <td>False</td>\n",
              "      <td>115.179113</td>\n",
              "      <td>36.606192</td>\n",
              "      <td>medium</td>\n",
              "      <td>bean</td>\n",
              "      <td>tp</td>\n",
              "      <td>False</td>\n",
              "    </tr>\n",
              "    <tr>\n",
              "      <th>2</th>\n",
              "      <td>2201_1001_7m</td>\n",
              "      <td>3034.757080</td>\n",
              "      <td>110.805969</td>\n",
              "      <td>3072.542480</td>\n",
              "      <td>152.835815</td>\n",
              "      <td>37.785309</td>\n",
              "      <td>42.029850</td>\n",
              "      <td>1588.110840</td>\n",
              "      <td>False</td>\n",
              "      <td>109.553885</td>\n",
              "      <td>...</td>\n",
              "      <td>34.0</td>\n",
              "      <td>52.0</td>\n",
              "      <td>1768.0</td>\n",
              "      <td>False</td>\n",
              "      <td>115.764140</td>\n",
              "      <td>38.401782</td>\n",
              "      <td>medium</td>\n",
              "      <td>bean</td>\n",
              "      <td>tp</td>\n",
              "      <td>False</td>\n",
              "    </tr>\n",
              "    <tr>\n",
              "      <th>3</th>\n",
              "      <td>2201_1001_7m</td>\n",
              "      <td>2014.553711</td>\n",
              "      <td>75.462685</td>\n",
              "      <td>2051.344727</td>\n",
              "      <td>145.194031</td>\n",
              "      <td>36.790962</td>\n",
              "      <td>69.731346</td>\n",
              "      <td>2565.483398</td>\n",
              "      <td>False</td>\n",
              "      <td>118.682239</td>\n",
              "      <td>...</td>\n",
              "      <td>38.0</td>\n",
              "      <td>62.0</td>\n",
              "      <td>2356.0</td>\n",
              "      <td>False</td>\n",
              "      <td>116.870119</td>\n",
              "      <td>42.211801</td>\n",
              "      <td>medium</td>\n",
              "      <td>bean</td>\n",
              "      <td>tp</td>\n",
              "      <td>False</td>\n",
              "    </tr>\n",
              "    <tr>\n",
              "      <th>4</th>\n",
              "      <td>2201_1001_7m</td>\n",
              "      <td>3674.124268</td>\n",
              "      <td>477.611938</td>\n",
              "      <td>3716.881348</td>\n",
              "      <td>522.507446</td>\n",
              "      <td>42.757061</td>\n",
              "      <td>44.895523</td>\n",
              "      <td>1919.600586</td>\n",
              "      <td>False</td>\n",
              "      <td>130.260317</td>\n",
              "      <td>...</td>\n",
              "      <td>41.0</td>\n",
              "      <td>46.0</td>\n",
              "      <td>1886.0</td>\n",
              "      <td>False</td>\n",
              "      <td>132.280488</td>\n",
              "      <td>37.083629</td>\n",
              "      <td>medium</td>\n",
              "      <td>bean</td>\n",
              "      <td>tp</td>\n",
              "      <td>False</td>\n",
              "    </tr>\n",
              "  </tbody>\n",
              "</table>\n",
              "<p>5 rows × 25 columns</p>\n",
              "</div>\n",
              "      <button class=\"colab-df-convert\" onclick=\"convertToInteractive('df-cdec0c72-7eb8-4ff3-9a5c-9341ef922f0f')\"\n",
              "              title=\"Convert this dataframe to an interactive table.\"\n",
              "              style=\"display:none;\">\n",
              "        \n",
              "  <svg xmlns=\"http://www.w3.org/2000/svg\" height=\"24px\"viewBox=\"0 0 24 24\"\n",
              "       width=\"24px\">\n",
              "    <path d=\"M0 0h24v24H0V0z\" fill=\"none\"/>\n",
              "    <path d=\"M18.56 5.44l.94 2.06.94-2.06 2.06-.94-2.06-.94-.94-2.06-.94 2.06-2.06.94zm-11 1L8.5 8.5l.94-2.06 2.06-.94-2.06-.94L8.5 2.5l-.94 2.06-2.06.94zm10 10l.94 2.06.94-2.06 2.06-.94-2.06-.94-.94-2.06-.94 2.06-2.06.94z\"/><path d=\"M17.41 7.96l-1.37-1.37c-.4-.4-.92-.59-1.43-.59-.52 0-1.04.2-1.43.59L10.3 9.45l-7.72 7.72c-.78.78-.78 2.05 0 2.83L4 21.41c.39.39.9.59 1.41.59.51 0 1.02-.2 1.41-.59l7.78-7.78 2.81-2.81c.8-.78.8-2.07 0-2.86zM5.41 20L4 18.59l7.72-7.72 1.47 1.35L5.41 20z\"/>\n",
              "  </svg>\n",
              "      </button>\n",
              "      \n",
              "  <style>\n",
              "    .colab-df-container {\n",
              "      display:flex;\n",
              "      flex-wrap:wrap;\n",
              "      gap: 12px;\n",
              "    }\n",
              "\n",
              "    .colab-df-convert {\n",
              "      background-color: #E8F0FE;\n",
              "      border: none;\n",
              "      border-radius: 50%;\n",
              "      cursor: pointer;\n",
              "      display: none;\n",
              "      fill: #1967D2;\n",
              "      height: 32px;\n",
              "      padding: 0 0 0 0;\n",
              "      width: 32px;\n",
              "    }\n",
              "\n",
              "    .colab-df-convert:hover {\n",
              "      background-color: #E2EBFA;\n",
              "      box-shadow: 0px 1px 2px rgba(60, 64, 67, 0.3), 0px 1px 3px 1px rgba(60, 64, 67, 0.15);\n",
              "      fill: #174EA6;\n",
              "    }\n",
              "\n",
              "    [theme=dark] .colab-df-convert {\n",
              "      background-color: #3B4455;\n",
              "      fill: #D2E3FC;\n",
              "    }\n",
              "\n",
              "    [theme=dark] .colab-df-convert:hover {\n",
              "      background-color: #434B5C;\n",
              "      box-shadow: 0px 1px 3px 1px rgba(0, 0, 0, 0.15);\n",
              "      filter: drop-shadow(0px 1px 2px rgba(0, 0, 0, 0.3));\n",
              "      fill: #FFFFFF;\n",
              "    }\n",
              "  </style>\n",
              "\n",
              "      <script>\n",
              "        const buttonEl =\n",
              "          document.querySelector('#df-cdec0c72-7eb8-4ff3-9a5c-9341ef922f0f button.colab-df-convert');\n",
              "        buttonEl.style.display =\n",
              "          google.colab.kernel.accessAllowed ? 'block' : 'none';\n",
              "\n",
              "        async function convertToInteractive(key) {\n",
              "          const element = document.querySelector('#df-cdec0c72-7eb8-4ff3-9a5c-9341ef922f0f');\n",
              "          const dataTable =\n",
              "            await google.colab.kernel.invokeFunction('convertToInteractive',\n",
              "                                                     [key], {});\n",
              "          if (!dataTable) return;\n",
              "\n",
              "          const docLinkHtml = 'Like what you see? Visit the ' +\n",
              "            '<a target=\"_blank\" href=https://colab.research.google.com/notebooks/data_table.ipynb>data table notebook</a>'\n",
              "            + ' to learn more about interactive tables.';\n",
              "          element.innerHTML = '';\n",
              "          dataTable['output_type'] = 'display_data';\n",
              "          await google.colab.output.renderOutput(dataTable, element);\n",
              "          const docLink = document.createElement('div');\n",
              "          docLink.innerHTML = docLinkHtml;\n",
              "          element.appendChild(docLink);\n",
              "        }\n",
              "      </script>\n",
              "    </div>\n",
              "  </div>\n",
              "  "
            ]
          },
          "metadata": {},
          "execution_count": 18
        }
      ],
      "source": [
        "results.head()\n",
        "#results.to_csv(f'{DIR_INPUT}/j._Results/results_error.csv', index=False)"
      ]
    },
    {
      "cell_type": "markdown",
      "metadata": {
        "id": "mlH6nPXtIPsp"
      },
      "source": [
        "------------------"
      ]
    },
    {
      "cell_type": "markdown",
      "metadata": {
        "id": "KMVGqcZKIPsp"
      },
      "source": [
        "# Overall results"
      ]
    },
    {
      "cell_type": "code",
      "execution_count": 19,
      "metadata": {
        "colab": {
          "base_uri": "https://localhost:8080/",
          "height": 542
        },
        "id": "CjiUgn_OIPsp",
        "outputId": "f8b49f0d-8af4-4e1c-aeb8-17c2c37f091b"
      },
      "outputs": [
        {
          "output_type": "display_data",
          "data": {
            "text/html": [
              "<html>\n",
              "<head><meta charset=\"utf-8\" /></head>\n",
              "<body>\n",
              "    <div>            <script src=\"https://cdnjs.cloudflare.com/ajax/libs/mathjax/2.7.5/MathJax.js?config=TeX-AMS-MML_SVG\"></script><script type=\"text/javascript\">if (window.MathJax) {MathJax.Hub.Config({SVG: {font: \"STIX-Web\"}});}</script>                <script type=\"text/javascript\">window.PlotlyConfig = {MathJaxConfig: 'local'};</script>\n",
              "        <script src=\"https://cdn.plot.ly/plotly-2.8.3.min.js\"></script>                <div id=\"706b707b-045b-4a43-bb9e-f4bad3f1e61e\" class=\"plotly-graph-div\" style=\"height:525px; width:100%;\"></div>            <script type=\"text/javascript\">                                    window.PLOTLYENV=window.PLOTLYENV || {};                                    if (document.getElementById(\"706b707b-045b-4a43-bb9e-f4bad3f1e61e\")) {                    Plotly.newPlot(                        \"706b707b-045b-4a43-bb9e-f4bad3f1e61e\",                        [{\"showlegend\":false,\"x\":[\"True Positive\",\"False Positive\",\"False Negative\"],\"y\":[13835,924,3424],\"type\":\"bar\",\"xaxis\":\"x\",\"yaxis\":\"y\"},{\"labels\":[\"True Positive\",\"False Positive\",\"False Negative\"],\"values\":[13835,924,3424],\"type\":\"pie\",\"domain\":{\"x\":[0.55,1.0],\"y\":[0.0,1.0]}}],                        {\"template\":{\"data\":{\"bar\":[{\"error_x\":{\"color\":\"#2a3f5f\"},\"error_y\":{\"color\":\"#2a3f5f\"},\"marker\":{\"line\":{\"color\":\"#E5ECF6\",\"width\":0.5},\"pattern\":{\"fillmode\":\"overlay\",\"size\":10,\"solidity\":0.2}},\"type\":\"bar\"}],\"barpolar\":[{\"marker\":{\"line\":{\"color\":\"#E5ECF6\",\"width\":0.5},\"pattern\":{\"fillmode\":\"overlay\",\"size\":10,\"solidity\":0.2}},\"type\":\"barpolar\"}],\"carpet\":[{\"aaxis\":{\"endlinecolor\":\"#2a3f5f\",\"gridcolor\":\"white\",\"linecolor\":\"white\",\"minorgridcolor\":\"white\",\"startlinecolor\":\"#2a3f5f\"},\"baxis\":{\"endlinecolor\":\"#2a3f5f\",\"gridcolor\":\"white\",\"linecolor\":\"white\",\"minorgridcolor\":\"white\",\"startlinecolor\":\"#2a3f5f\"},\"type\":\"carpet\"}],\"choropleth\":[{\"colorbar\":{\"outlinewidth\":0,\"ticks\":\"\"},\"type\":\"choropleth\"}],\"contour\":[{\"colorbar\":{\"outlinewidth\":0,\"ticks\":\"\"},\"colorscale\":[[0.0,\"#0d0887\"],[0.1111111111111111,\"#46039f\"],[0.2222222222222222,\"#7201a8\"],[0.3333333333333333,\"#9c179e\"],[0.4444444444444444,\"#bd3786\"],[0.5555555555555556,\"#d8576b\"],[0.6666666666666666,\"#ed7953\"],[0.7777777777777778,\"#fb9f3a\"],[0.8888888888888888,\"#fdca26\"],[1.0,\"#f0f921\"]],\"type\":\"contour\"}],\"contourcarpet\":[{\"colorbar\":{\"outlinewidth\":0,\"ticks\":\"\"},\"type\":\"contourcarpet\"}],\"heatmap\":[{\"colorbar\":{\"outlinewidth\":0,\"ticks\":\"\"},\"colorscale\":[[0.0,\"#0d0887\"],[0.1111111111111111,\"#46039f\"],[0.2222222222222222,\"#7201a8\"],[0.3333333333333333,\"#9c179e\"],[0.4444444444444444,\"#bd3786\"],[0.5555555555555556,\"#d8576b\"],[0.6666666666666666,\"#ed7953\"],[0.7777777777777778,\"#fb9f3a\"],[0.8888888888888888,\"#fdca26\"],[1.0,\"#f0f921\"]],\"type\":\"heatmap\"}],\"heatmapgl\":[{\"colorbar\":{\"outlinewidth\":0,\"ticks\":\"\"},\"colorscale\":[[0.0,\"#0d0887\"],[0.1111111111111111,\"#46039f\"],[0.2222222222222222,\"#7201a8\"],[0.3333333333333333,\"#9c179e\"],[0.4444444444444444,\"#bd3786\"],[0.5555555555555556,\"#d8576b\"],[0.6666666666666666,\"#ed7953\"],[0.7777777777777778,\"#fb9f3a\"],[0.8888888888888888,\"#fdca26\"],[1.0,\"#f0f921\"]],\"type\":\"heatmapgl\"}],\"histogram\":[{\"marker\":{\"pattern\":{\"fillmode\":\"overlay\",\"size\":10,\"solidity\":0.2}},\"type\":\"histogram\"}],\"histogram2d\":[{\"colorbar\":{\"outlinewidth\":0,\"ticks\":\"\"},\"colorscale\":[[0.0,\"#0d0887\"],[0.1111111111111111,\"#46039f\"],[0.2222222222222222,\"#7201a8\"],[0.3333333333333333,\"#9c179e\"],[0.4444444444444444,\"#bd3786\"],[0.5555555555555556,\"#d8576b\"],[0.6666666666666666,\"#ed7953\"],[0.7777777777777778,\"#fb9f3a\"],[0.8888888888888888,\"#fdca26\"],[1.0,\"#f0f921\"]],\"type\":\"histogram2d\"}],\"histogram2dcontour\":[{\"colorbar\":{\"outlinewidth\":0,\"ticks\":\"\"},\"colorscale\":[[0.0,\"#0d0887\"],[0.1111111111111111,\"#46039f\"],[0.2222222222222222,\"#7201a8\"],[0.3333333333333333,\"#9c179e\"],[0.4444444444444444,\"#bd3786\"],[0.5555555555555556,\"#d8576b\"],[0.6666666666666666,\"#ed7953\"],[0.7777777777777778,\"#fb9f3a\"],[0.8888888888888888,\"#fdca26\"],[1.0,\"#f0f921\"]],\"type\":\"histogram2dcontour\"}],\"mesh3d\":[{\"colorbar\":{\"outlinewidth\":0,\"ticks\":\"\"},\"type\":\"mesh3d\"}],\"parcoords\":[{\"line\":{\"colorbar\":{\"outlinewidth\":0,\"ticks\":\"\"}},\"type\":\"parcoords\"}],\"pie\":[{\"automargin\":true,\"type\":\"pie\"}],\"scatter\":[{\"marker\":{\"colorbar\":{\"outlinewidth\":0,\"ticks\":\"\"}},\"type\":\"scatter\"}],\"scatter3d\":[{\"line\":{\"colorbar\":{\"outlinewidth\":0,\"ticks\":\"\"}},\"marker\":{\"colorbar\":{\"outlinewidth\":0,\"ticks\":\"\"}},\"type\":\"scatter3d\"}],\"scattercarpet\":[{\"marker\":{\"colorbar\":{\"outlinewidth\":0,\"ticks\":\"\"}},\"type\":\"scattercarpet\"}],\"scattergeo\":[{\"marker\":{\"colorbar\":{\"outlinewidth\":0,\"ticks\":\"\"}},\"type\":\"scattergeo\"}],\"scattergl\":[{\"marker\":{\"colorbar\":{\"outlinewidth\":0,\"ticks\":\"\"}},\"type\":\"scattergl\"}],\"scattermapbox\":[{\"marker\":{\"colorbar\":{\"outlinewidth\":0,\"ticks\":\"\"}},\"type\":\"scattermapbox\"}],\"scatterpolar\":[{\"marker\":{\"colorbar\":{\"outlinewidth\":0,\"ticks\":\"\"}},\"type\":\"scatterpolar\"}],\"scatterpolargl\":[{\"marker\":{\"colorbar\":{\"outlinewidth\":0,\"ticks\":\"\"}},\"type\":\"scatterpolargl\"}],\"scatterternary\":[{\"marker\":{\"colorbar\":{\"outlinewidth\":0,\"ticks\":\"\"}},\"type\":\"scatterternary\"}],\"surface\":[{\"colorbar\":{\"outlinewidth\":0,\"ticks\":\"\"},\"colorscale\":[[0.0,\"#0d0887\"],[0.1111111111111111,\"#46039f\"],[0.2222222222222222,\"#7201a8\"],[0.3333333333333333,\"#9c179e\"],[0.4444444444444444,\"#bd3786\"],[0.5555555555555556,\"#d8576b\"],[0.6666666666666666,\"#ed7953\"],[0.7777777777777778,\"#fb9f3a\"],[0.8888888888888888,\"#fdca26\"],[1.0,\"#f0f921\"]],\"type\":\"surface\"}],\"table\":[{\"cells\":{\"fill\":{\"color\":\"#EBF0F8\"},\"line\":{\"color\":\"white\"}},\"header\":{\"fill\":{\"color\":\"#C8D4E3\"},\"line\":{\"color\":\"white\"}},\"type\":\"table\"}]},\"layout\":{\"annotationdefaults\":{\"arrowcolor\":\"#2a3f5f\",\"arrowhead\":0,\"arrowwidth\":1},\"autotypenumbers\":\"strict\",\"coloraxis\":{\"colorbar\":{\"outlinewidth\":0,\"ticks\":\"\"}},\"colorscale\":{\"diverging\":[[0,\"#8e0152\"],[0.1,\"#c51b7d\"],[0.2,\"#de77ae\"],[0.3,\"#f1b6da\"],[0.4,\"#fde0ef\"],[0.5,\"#f7f7f7\"],[0.6,\"#e6f5d0\"],[0.7,\"#b8e186\"],[0.8,\"#7fbc41\"],[0.9,\"#4d9221\"],[1,\"#276419\"]],\"sequential\":[[0.0,\"#0d0887\"],[0.1111111111111111,\"#46039f\"],[0.2222222222222222,\"#7201a8\"],[0.3333333333333333,\"#9c179e\"],[0.4444444444444444,\"#bd3786\"],[0.5555555555555556,\"#d8576b\"],[0.6666666666666666,\"#ed7953\"],[0.7777777777777778,\"#fb9f3a\"],[0.8888888888888888,\"#fdca26\"],[1.0,\"#f0f921\"]],\"sequentialminus\":[[0.0,\"#0d0887\"],[0.1111111111111111,\"#46039f\"],[0.2222222222222222,\"#7201a8\"],[0.3333333333333333,\"#9c179e\"],[0.4444444444444444,\"#bd3786\"],[0.5555555555555556,\"#d8576b\"],[0.6666666666666666,\"#ed7953\"],[0.7777777777777778,\"#fb9f3a\"],[0.8888888888888888,\"#fdca26\"],[1.0,\"#f0f921\"]]},\"colorway\":[\"#636efa\",\"#EF553B\",\"#00cc96\",\"#ab63fa\",\"#FFA15A\",\"#19d3f3\",\"#FF6692\",\"#B6E880\",\"#FF97FF\",\"#FECB52\"],\"font\":{\"color\":\"#2a3f5f\"},\"geo\":{\"bgcolor\":\"white\",\"lakecolor\":\"white\",\"landcolor\":\"#E5ECF6\",\"showlakes\":true,\"showland\":true,\"subunitcolor\":\"white\"},\"hoverlabel\":{\"align\":\"left\"},\"hovermode\":\"closest\",\"mapbox\":{\"style\":\"light\"},\"paper_bgcolor\":\"white\",\"plot_bgcolor\":\"#E5ECF6\",\"polar\":{\"angularaxis\":{\"gridcolor\":\"white\",\"linecolor\":\"white\",\"ticks\":\"\"},\"bgcolor\":\"#E5ECF6\",\"radialaxis\":{\"gridcolor\":\"white\",\"linecolor\":\"white\",\"ticks\":\"\"}},\"scene\":{\"xaxis\":{\"backgroundcolor\":\"#E5ECF6\",\"gridcolor\":\"white\",\"gridwidth\":2,\"linecolor\":\"white\",\"showbackground\":true,\"ticks\":\"\",\"zerolinecolor\":\"white\"},\"yaxis\":{\"backgroundcolor\":\"#E5ECF6\",\"gridcolor\":\"white\",\"gridwidth\":2,\"linecolor\":\"white\",\"showbackground\":true,\"ticks\":\"\",\"zerolinecolor\":\"white\"},\"zaxis\":{\"backgroundcolor\":\"#E5ECF6\",\"gridcolor\":\"white\",\"gridwidth\":2,\"linecolor\":\"white\",\"showbackground\":true,\"ticks\":\"\",\"zerolinecolor\":\"white\"}},\"shapedefaults\":{\"line\":{\"color\":\"#2a3f5f\"}},\"ternary\":{\"aaxis\":{\"gridcolor\":\"white\",\"linecolor\":\"white\",\"ticks\":\"\"},\"baxis\":{\"gridcolor\":\"white\",\"linecolor\":\"white\",\"ticks\":\"\"},\"bgcolor\":\"#E5ECF6\",\"caxis\":{\"gridcolor\":\"white\",\"linecolor\":\"white\",\"ticks\":\"\"}},\"title\":{\"x\":0.05},\"xaxis\":{\"automargin\":true,\"gridcolor\":\"white\",\"linecolor\":\"white\",\"ticks\":\"\",\"title\":{\"standoff\":15},\"zerolinecolor\":\"white\",\"zerolinewidth\":2},\"yaxis\":{\"automargin\":true,\"gridcolor\":\"white\",\"linecolor\":\"white\",\"ticks\":\"\",\"title\":{\"standoff\":15},\"zerolinecolor\":\"white\",\"zerolinewidth\":2}}},\"xaxis\":{\"anchor\":\"y\",\"domain\":[0.0,0.45]},\"yaxis\":{\"anchor\":\"x\",\"domain\":[0.0,1.0]},\"title\":{\"text\":\"Number and ratio of TP/FP/FN at threshold 0.1\"}},                        {\"responsive\": true}                    ).then(function(){\n",
              "                            \n",
              "var gd = document.getElementById('706b707b-045b-4a43-bb9e-f4bad3f1e61e');\n",
              "var x = new MutationObserver(function (mutations, observer) {{\n",
              "        var display = window.getComputedStyle(gd).display;\n",
              "        if (!display || display === 'none') {{\n",
              "            console.log([gd, 'removed!']);\n",
              "            Plotly.purge(gd);\n",
              "            observer.disconnect();\n",
              "        }}\n",
              "}});\n",
              "\n",
              "// Listen for the removal of the full notebook cells\n",
              "var notebookContainer = gd.closest('#notebook-container');\n",
              "if (notebookContainer) {{\n",
              "    x.observe(notebookContainer, {childList: true});\n",
              "}}\n",
              "\n",
              "// Listen for the clearing of the current output cell\n",
              "var outputEl = gd.closest('.output');\n",
              "if (outputEl) {{\n",
              "    x.observe(outputEl, {childList: true});\n",
              "}}\n",
              "\n",
              "                        })                };                            </script>        </div>\n",
              "</body>\n",
              "</html>"
            ]
          },
          "metadata": {}
        }
      ],
      "source": [
        "labels = ['True Positive', 'False Positive', 'False Negative']\n",
        "values = results['result'].value_counts().sort_index(ascending=False).values\n",
        "\n",
        "fig = make_subplots(rows=1, cols=2, specs=[[{\"type\": \"bar\"}, {\"type\": \"pie\"}]])\n",
        "fig.add_trace(go.Bar(x=labels, y=values, showlegend=False), row=1, col=1)\n",
        "fig.add_trace(go.Pie(labels=labels, values=values), row=1, col=2)\n",
        "fig.update_layout(\n",
        "    title={\n",
        "        'text': f'Number and ratio of TP/FP/FN at threshold {THRESHOLD}'\n",
        "    }\n",
        ")\n",
        "\n",
        "fig.show()"
      ]
    },
    {
      "cell_type": "markdown",
      "metadata": {
        "id": "Pj_YHU6JHELi"
      },
      "source": [
        "## Precision"
      ]
    },
    {
      "cell_type": "code",
      "execution_count": 20,
      "metadata": {
        "colab": {
          "base_uri": "https://localhost:8080/"
        },
        "id": "iySWTX_rHXC5",
        "outputId": "97cf5415-21fa-416d-9d0c-54b730d1938f"
      },
      "outputs": [
        {
          "output_type": "execute_result",
          "data": {
            "text/plain": [
              "0.9373941323937937"
            ]
          },
          "metadata": {},
          "execution_count": 20
        }
      ],
      "source": [
        "precision = values[0]/(values[0] + values[1])\n",
        "precision \n"
      ]
    },
    {
      "cell_type": "markdown",
      "metadata": {
        "id": "_z_oMOj7IhBB"
      },
      "source": [
        "## Recall or Sensitivity"
      ]
    },
    {
      "cell_type": "code",
      "execution_count": 21,
      "metadata": {
        "colab": {
          "base_uri": "https://localhost:8080/"
        },
        "id": "wE2VPA5qIheZ",
        "outputId": "7336c49e-eb40-4f76-e79b-416809ff831b"
      },
      "outputs": [
        {
          "output_type": "execute_result",
          "data": {
            "text/plain": [
              "0.8016107538096066"
            ]
          },
          "metadata": {},
          "execution_count": 21
        }
      ],
      "source": [
        "recall = values[0]/(values[0] + values[2])\n",
        "recall "
      ]
    },
    {
      "cell_type": "markdown",
      "metadata": {
        "id": "B1daDDBkJmLb"
      },
      "source": [
        "## F-measure / F1-Score"
      ]
    },
    {
      "cell_type": "code",
      "execution_count": 22,
      "metadata": {
        "colab": {
          "base_uri": "https://localhost:8080/"
        },
        "id": "mNmgQq2XJo7Y",
        "outputId": "e7160ba6-9fb8-4ad4-ac8a-4ed54a56187d"
      },
      "outputs": [
        {
          "output_type": "execute_result",
          "data": {
            "text/plain": [
              "0.86420138671997"
            ]
          },
          "metadata": {},
          "execution_count": 22
        }
      ],
      "source": [
        "F1_Score = 2*((recall * precision)/(recall + precision))\n",
        "F1_Score"
      ]
    },
    {
      "cell_type": "markdown",
      "source": [],
      "metadata": {
        "id": "60zvU2O_RZ0M"
      }
    },
    {
      "cell_type": "code",
      "execution_count": 23,
      "metadata": {
        "colab": {
          "base_uri": "https://localhost:8080/",
          "height": 542
        },
        "id": "hKSE0OpSIPsq",
        "outputId": "1e628a56-3030-4975-d057-818f349fd3cc"
      },
      "outputs": [
        {
          "output_type": "display_data",
          "data": {
            "text/html": [
              "<html>\n",
              "<head><meta charset=\"utf-8\" /></head>\n",
              "<body>\n",
              "    <div>            <script src=\"https://cdnjs.cloudflare.com/ajax/libs/mathjax/2.7.5/MathJax.js?config=TeX-AMS-MML_SVG\"></script><script type=\"text/javascript\">if (window.MathJax) {MathJax.Hub.Config({SVG: {font: \"STIX-Web\"}});}</script>                <script type=\"text/javascript\">window.PlotlyConfig = {MathJaxConfig: 'local'};</script>\n",
              "        <script src=\"https://cdn.plot.ly/plotly-2.8.3.min.js\"></script>                <div id=\"f314469f-228c-43a5-b401-99b8dad89652\" class=\"plotly-graph-div\" style=\"height:525px; width:100%;\"></div>            <script type=\"text/javascript\">                                    window.PLOTLYENV=window.PLOTLYENV || {};                                    if (document.getElementById(\"f314469f-228c-43a5-b401-99b8dad89652\")) {                    Plotly.newPlot(                        \"f314469f-228c-43a5-b401-99b8dad89652\",                        [{\"x\":[\"large\",\"medium\",\"small\"],\"y\":[821,12423,4939],\"type\":\"bar\"}],                        {\"template\":{\"data\":{\"bar\":[{\"error_x\":{\"color\":\"#2a3f5f\"},\"error_y\":{\"color\":\"#2a3f5f\"},\"marker\":{\"line\":{\"color\":\"#E5ECF6\",\"width\":0.5},\"pattern\":{\"fillmode\":\"overlay\",\"size\":10,\"solidity\":0.2}},\"type\":\"bar\"}],\"barpolar\":[{\"marker\":{\"line\":{\"color\":\"#E5ECF6\",\"width\":0.5},\"pattern\":{\"fillmode\":\"overlay\",\"size\":10,\"solidity\":0.2}},\"type\":\"barpolar\"}],\"carpet\":[{\"aaxis\":{\"endlinecolor\":\"#2a3f5f\",\"gridcolor\":\"white\",\"linecolor\":\"white\",\"minorgridcolor\":\"white\",\"startlinecolor\":\"#2a3f5f\"},\"baxis\":{\"endlinecolor\":\"#2a3f5f\",\"gridcolor\":\"white\",\"linecolor\":\"white\",\"minorgridcolor\":\"white\",\"startlinecolor\":\"#2a3f5f\"},\"type\":\"carpet\"}],\"choropleth\":[{\"colorbar\":{\"outlinewidth\":0,\"ticks\":\"\"},\"type\":\"choropleth\"}],\"contour\":[{\"colorbar\":{\"outlinewidth\":0,\"ticks\":\"\"},\"colorscale\":[[0.0,\"#0d0887\"],[0.1111111111111111,\"#46039f\"],[0.2222222222222222,\"#7201a8\"],[0.3333333333333333,\"#9c179e\"],[0.4444444444444444,\"#bd3786\"],[0.5555555555555556,\"#d8576b\"],[0.6666666666666666,\"#ed7953\"],[0.7777777777777778,\"#fb9f3a\"],[0.8888888888888888,\"#fdca26\"],[1.0,\"#f0f921\"]],\"type\":\"contour\"}],\"contourcarpet\":[{\"colorbar\":{\"outlinewidth\":0,\"ticks\":\"\"},\"type\":\"contourcarpet\"}],\"heatmap\":[{\"colorbar\":{\"outlinewidth\":0,\"ticks\":\"\"},\"colorscale\":[[0.0,\"#0d0887\"],[0.1111111111111111,\"#46039f\"],[0.2222222222222222,\"#7201a8\"],[0.3333333333333333,\"#9c179e\"],[0.4444444444444444,\"#bd3786\"],[0.5555555555555556,\"#d8576b\"],[0.6666666666666666,\"#ed7953\"],[0.7777777777777778,\"#fb9f3a\"],[0.8888888888888888,\"#fdca26\"],[1.0,\"#f0f921\"]],\"type\":\"heatmap\"}],\"heatmapgl\":[{\"colorbar\":{\"outlinewidth\":0,\"ticks\":\"\"},\"colorscale\":[[0.0,\"#0d0887\"],[0.1111111111111111,\"#46039f\"],[0.2222222222222222,\"#7201a8\"],[0.3333333333333333,\"#9c179e\"],[0.4444444444444444,\"#bd3786\"],[0.5555555555555556,\"#d8576b\"],[0.6666666666666666,\"#ed7953\"],[0.7777777777777778,\"#fb9f3a\"],[0.8888888888888888,\"#fdca26\"],[1.0,\"#f0f921\"]],\"type\":\"heatmapgl\"}],\"histogram\":[{\"marker\":{\"pattern\":{\"fillmode\":\"overlay\",\"size\":10,\"solidity\":0.2}},\"type\":\"histogram\"}],\"histogram2d\":[{\"colorbar\":{\"outlinewidth\":0,\"ticks\":\"\"},\"colorscale\":[[0.0,\"#0d0887\"],[0.1111111111111111,\"#46039f\"],[0.2222222222222222,\"#7201a8\"],[0.3333333333333333,\"#9c179e\"],[0.4444444444444444,\"#bd3786\"],[0.5555555555555556,\"#d8576b\"],[0.6666666666666666,\"#ed7953\"],[0.7777777777777778,\"#fb9f3a\"],[0.8888888888888888,\"#fdca26\"],[1.0,\"#f0f921\"]],\"type\":\"histogram2d\"}],\"histogram2dcontour\":[{\"colorbar\":{\"outlinewidth\":0,\"ticks\":\"\"},\"colorscale\":[[0.0,\"#0d0887\"],[0.1111111111111111,\"#46039f\"],[0.2222222222222222,\"#7201a8\"],[0.3333333333333333,\"#9c179e\"],[0.4444444444444444,\"#bd3786\"],[0.5555555555555556,\"#d8576b\"],[0.6666666666666666,\"#ed7953\"],[0.7777777777777778,\"#fb9f3a\"],[0.8888888888888888,\"#fdca26\"],[1.0,\"#f0f921\"]],\"type\":\"histogram2dcontour\"}],\"mesh3d\":[{\"colorbar\":{\"outlinewidth\":0,\"ticks\":\"\"},\"type\":\"mesh3d\"}],\"parcoords\":[{\"line\":{\"colorbar\":{\"outlinewidth\":0,\"ticks\":\"\"}},\"type\":\"parcoords\"}],\"pie\":[{\"automargin\":true,\"type\":\"pie\"}],\"scatter\":[{\"marker\":{\"colorbar\":{\"outlinewidth\":0,\"ticks\":\"\"}},\"type\":\"scatter\"}],\"scatter3d\":[{\"line\":{\"colorbar\":{\"outlinewidth\":0,\"ticks\":\"\"}},\"marker\":{\"colorbar\":{\"outlinewidth\":0,\"ticks\":\"\"}},\"type\":\"scatter3d\"}],\"scattercarpet\":[{\"marker\":{\"colorbar\":{\"outlinewidth\":0,\"ticks\":\"\"}},\"type\":\"scattercarpet\"}],\"scattergeo\":[{\"marker\":{\"colorbar\":{\"outlinewidth\":0,\"ticks\":\"\"}},\"type\":\"scattergeo\"}],\"scattergl\":[{\"marker\":{\"colorbar\":{\"outlinewidth\":0,\"ticks\":\"\"}},\"type\":\"scattergl\"}],\"scattermapbox\":[{\"marker\":{\"colorbar\":{\"outlinewidth\":0,\"ticks\":\"\"}},\"type\":\"scattermapbox\"}],\"scatterpolar\":[{\"marker\":{\"colorbar\":{\"outlinewidth\":0,\"ticks\":\"\"}},\"type\":\"scatterpolar\"}],\"scatterpolargl\":[{\"marker\":{\"colorbar\":{\"outlinewidth\":0,\"ticks\":\"\"}},\"type\":\"scatterpolargl\"}],\"scatterternary\":[{\"marker\":{\"colorbar\":{\"outlinewidth\":0,\"ticks\":\"\"}},\"type\":\"scatterternary\"}],\"surface\":[{\"colorbar\":{\"outlinewidth\":0,\"ticks\":\"\"},\"colorscale\":[[0.0,\"#0d0887\"],[0.1111111111111111,\+lm0rMZUuSwnH4xBFjEYj0GSAOp6O8dVF7+b1twRBQBCIqMewxFew38vFMFDJheNhzrItNuvNaQhrqhSm8O9VQgpNlmuHSFItSv602+5Is5QwDKUiZwovOEkS2q7j3bs7Fovl6cJkq0HyZrNF1zQGgyFhv8ficUGoJDRd23LY76GTyrNpWZK8PMTK7WDJYKyTJHIYhipt7WOZwoKbjOVzUVYVXhAymozJ0oS6KimyAttzGQz7IjjPc0I/IAwD9VDThaWGpGYO+wOJSp2DoIKO34OqLk8VLtu2T8ObMOypYb0MoqSWW6uUI6cEn4Y4HFCccZE+y3Z2t92RJskJ75MmMbYtCUFTCZbfvHmDrutqOfjnC3KtUvj9vqQ0JW1c4LmucHeRCqXUWVOKXDwNOhqBL8OBI1df0zSyIqepa9arFcPBgF5PEqaGof/FcNU8pUI0DeHXta3w4B0ZFJeFVLGPyYO8yNlsN+x2O+qmOS1ZhJlpnwSVx7ZCHEekSaY+Z7Lx1tTPEWTQH0exCPJ8X4R8ikVvGAbb7U45MuSlNhwO6fV7p0t0XhY4lsN4PMINAtB14Ch2M4kOwtx0bEnr+J6LYVksHpZ0bctoPMLQj9VdqQ67jki6TNMkiiPlbKil2t62aOiSdlZJZs91ydJEpJB5TpbnjCfCz7RtaVsFQYCmWiZo4rPQdQ3btCQtpulKxN4q2XqLjo5l2ZjqRa4bGmHoQ9ex3+9o25b52ZxeKO28x8dHXM/Dc13m8zM+/u5HXF6e0bYVD4/3kgwtCoosJwgCaGu++eYbXNfjEB2YTWd4rs1+v1OsZDlMZGlKmZeSPpudMZpMMFVyJ1SNC8e2KFWaKM8LWnXBsiyTjk5SDGgnVqvrurK4altVydeoq4q8kFSobdnkZSEHfNXASBQvctiXg1+eZepyLEPC+WwmKWfblotMJdV73/OEpzscEQYhrufS7w+o60oS746jEqMam/WG9977DpPpiDSKeby94+7uHr8X8vEPPub66TW+72K74q6YTCZYtk3XyYX0mLIsChlcAaraLmn48XTCaDTEth0ZCFSVereVCr8uiysZwMvgS9OV9CqKWa83InE3jZNEuG4acfeogZlw/ls835OFVlOTF7m6rJkYlizZj0sY4WSX6AC6eGpMdYlC7nFYpqUQF/I7tG2Hfq8v8kdTkBWVWmpalqWWnIW0UHwZ5uVZdvIbWKZJ09bKMWNRFqWwOAGQhadhiNhON4zT0tayLNBQaAZpnsZRdFreZVkmeEXbVofsTAnIekymE1kYqMSdYVrC288zHh/uSZNEnD2ZPDvTJBaPxnER0HVKjt4IYquWhsVxEXK8QBrGcblQs14t6TppdnSghhWykM0zSXEeObvb7YY0SWjqhveeP2d6PiMtKn7xq18z7Q8ZDAfys3cclo9Lvvj9pzx/+Yy/+tsfoquL6mgiwRQ0jTRJcWyXXr+HbmocDge22y2WbfP9v/4rfvTTn+AFfW5ev6XKa37xs58zHvW5fvaUoD/kZ//yC377q9/S1jU//bufyM/L79F2InuuSqnOx3FMHMeUeYGhm5ydX2A74joIla/Fti2SKCJNs9PvkE7Qox2t+n2Y6PJaYDyZyDuzbRSv2cQ0hMnedq06C9oqsSlD1buHO4UEM7EtCWfUTY1h6iLcVcggW2GTLNNEQxpiR09B/RcL8e1G5IVJHHP99CnPXjyn62C33/HN11/z7u07dU5osGyRJTuOLKDTKCZNEqpSziASuijkjOw4coEzjZNb4ZgSdl1H7jpNo87zgCauBbqOx4cH2lakz/1BXxoBKmW/Xq0pi5LhcERT12zXW4pCFhm7/Za8KBgOR6fE8hGXcWzCoaHOD5LCq9VA3LbtkxPED3zSNKNuGsbjiSz8jyJ6S7CajvvnAX+n/t7H7+VhL4Lw84sL6DrCXqBkhjamaRDHEWWpnBO2JcNR5bRI1LtjPBop/JuED8oix7ad0wW8qqqTZPZxsZA7geehq7RiURRsVmuyrOCn//AP/NUPf0h/0JfPZxzLQE4lF5uqoh+ErJePvH17Q1UXNHWJY9m0dU2pQle0nbQtfJ8kjsmzDEMTr1dd1VRVQ6Lkh7quMxmPaZqW1XLJfrsTbv90IoNvxTw3DIMiz0+N+rqRtmxV5CweH3j75jVFJsL645LleO5t244gELnmYrkUGW4vYLvdSupVSUc9P8Aybfb7PaYujRPBPuinZUGjFvFd11GXNY5jnTBf0jCUhmrViO9FUDbSwP74ux8yP5vS74WUhTxnXd+jrQX1pes6s9kZVZHz7s0b6lLCM8OhvJ+zLKVQ743ZdMZ8Nic6xDwuljx59oxYYbqm06m6S+h89vtPqZqWDz/6iPt373j/g/f5+HvfwXUNTMPk/u5Rzgbo6JrF69dvCQcz/vt//z/xk5/+NRo1eZ4p7MSW/SEi3h9YLZd4vk9VN+iqZdQhw+aiyOn1e0ynU/xeSJpn6n4in8vDQe5Hpmlxd/OOd+/uuX76VJxVCuH79uYtbdehmwZFVUtDUZeAmqbJuVkGoK1qFsgyH4XfOqIrmloG1jKIlCG25/u4jrybKoW5LRUWU8I4GXEcs16tFYPek3tJVTGajOj3A25vbrAsh+cvX57Oxpbr44UhZVEwnY0Zj/vUTSnnfccmDHyG/QG6brBer8XFMJlwdjZnNp0JGnE6xQ08emGfy+fP+d4n38MxNSazEVVVYpgQ7zYs7xdYjk1VFKzu7/ACn+tnT9hFGY93d5gKZdy0LYYmOMVSLSZHwyGTyUTktwr/pWl/JhS0CnVoGAauY+E6x0ZTRpLmuJ4kjEFju9mc3IeW49ALA4V76shyCf2VZa5CdIWS38oz7ti23m13eJ7P5YUsoLMsI80zaoU99jyf4XCkAh4SnGzbljTL2GxWNLXITKezmWA/6VT401LP9Yooiilr+V3L/bOhqmQY7zoerheo9oSk8g1NBn/HAIvvu+p735KXOY5jY2gSZDwiGl1XAiCWbQtaR6Ep26Zhr1xvjSISCAJbHDyCUBEPlWkapElKWeZ/gZSWOYbnB+JD8OSMpBu6JJ5VqE1QQCZN2yrHVa4aBC69fh9fBZUEOxxSFQWH/Z5E4YhtR86xnuuRZ4IzFeSmOLgcWxYCtmNjmMapUa7ruqCOVSjUtkXAfDgciPYH9vsdmiH48LwoQBMvV9s2GIYECHRNoz8YMJqM0TQhoDi2Q9PU7PZ7mrohCEMuLi9ZLFdEUcxqtaGqKt77zvt8/MknHJKY5WpFlsjd3w99hqMR4+mE4XjEw/09WSIoGt8POGJ8m7ZDV4uaoijUHc3GNm3ub2+Va7JULg6TyXRCWZRCWimlnfXNN99SFAWz8zMury+5fPYcpzeR8MH5GYPxSM4wGpydnzEZTdB0+RkGKrRlmCZ5WdHrDWSWpM5/87MzXrx8IcN6xzk1+6GjF4YkccR+v2O/2zGbTpmfn5++I+3xd8TRpSjnz+Mi7Bi+bDsJ4Xbqf9fQdaHV6Jr4Nk+D+hRNl/vWYbcXob0vUnjbEuS7ackdXxaGLUmcKMScfjrfHLHJx7NVkiQSyrMdojiiaxsG/aHc99RC0FRuWN8XPPIx3KZL2k3NmSRE67kOdV2RqvCMrtoFnueRqKZVFB2IDgdyRXwxdO10X6mrGk195oNQmlamuvfVCj07GAy4vL4+NThs2+Lx/o7X33zDL3/xK/b7mO988n1+8vd/T1FW/Lv/9r/7z1sYTKZjhuMhb16/4dmzZ4R9SSzt9wf5IscxhmGdpGBpmsr2Fk0JWx10HQLfE2GfoZMkKftDxPn5JYap4/vC3dd0g+Vqxe3dPWlZML+8wA/7/F//5894/c23TCYTnjx7ytXTJ9Rdx2qzUTgPQ+pAZUFbHzEuMtzouhbfD9hFKb//9Eu++OxzdqtHDLujNeSqX9QVo8GAyWTKYDTg4uqS+WyKZUnqaLve0FYlYc9jMByoJFFDnKQ8rNZ8+ofPWDzeM5tPCEJfbZltkiSRTdmgj63qhoYlVbeiyNUA0vyz0KPr6BQ/sVa13O12R5qkhIFPofiVNzeviaMdr95/SZzkpFnNdD4n2mzZLpZ856MPcZT4IvBsLEs2uyOFq1g8LmSzrS72D3f3LJeP4opQg2rhQ7dstzuyPFeyW/kSN60MGI9Vv6oS6WuuNuNBILUix3FxHIeyKBlNRui6cFejw0ExX8E0TRzPVeI8S9VBDblUdq0SeFqkSUocJcRRLDzzVueLL7/i5//3z2nahqvrS0y1nUzTFE2T4V6SppS1pLlpGz54/z2uri8wTOM00JV/lqaSAChWrsdgPMLxXEENqSR7mkj6O/DlYdMeHQtqiCxVM4c8L6jK6pSIRlVXbdvi/PyCJElUYlZSPlVZkaUZ280GkJpR10KmuNbHGrVhyksjyzN8X5j5SZLhhwGWbeHYsjU1dIOwF6pBjdRoB4MhvV5f/jm7Hbomf0/d0AEdz/XoOnA9nzAMVNJBkm2SLBDc1J+H3SVl1XBIUu4fFiRRQlspLi8do9mYosigky3u8YBcVzW73Y62lQHYu9t3hKHIqTRDP7VQ4iShazupmR4/W2owbJkWu/2OtmnxfR8/EBn5UYjsODLg2+1lUO75HrZlK4wJJElCkianlGEQ+DiOQxIL17GuKrJM5HeTyRTf8+kPBoRBIOzLpiaJI0ksdB1d24jESV0K0izD83zSJOXu9paw3+Pi7IyyKHn39pZEtSvSLKOsy9PBIIoiwp4IjruuO7kbgiBgMpkIbiGKWK1WRFHEYDgQWataQB2RQlVVkWYpi+VSEshNI80KXccyVTuhkgGs/Gx1hSrbstttpdoexWR5dmolVOowpRvykjJVpTNXA2A5IBpqSK/kzl3LcrmUBUPgs1gscBybXl8OH77nUZelXLBrEfNUKnV4ZH+3rXDybSUybduWpmtJYknJugoFMRqPCZVLJleJLcuyGQ1Hpz9/13UKlSRDE9tx6PVCHNehKgslTtYVpqcmzVLaWqTRz58/ZzAYnC53dV3j2A4t8Pi4wDItBoMB09mUoC8H67ap6fWFqfnm5g26oXN5dcFg0OP2zTtaVfkvqwKt63j29Jr33n9JU5ekcUK033P77pY8zSQd3dZst4IYapqap8+ekiYxZVWx3UgiFTT2u73gbfo9mrYhSVNVE3YlAZtlHPZ79rs9SXoUMQ/oOsiLAkM3eP3ta+g0SVe20k4pVXtQV8iFI3Q+CIJT48xWVVURS0pSWxLEWzzXo9cLGQz6p0O3psny4bA/0DadSFV9H9/1cTyXuq7YrKVF5zhywWrblq5tyXJZoKWR4EE26zWu5/Dhdz/g/HxGoFpLvi/fb5lva6rO36fX73E4HEjjRMmgYfG4IDpEshQO1YFRfaeOl6/l4pH94YDrCs/fNA1JDWry/Y8PMrDI0pQnz57Q6/exTKlDH1OC4p9IGQ77TKZTTNMAJN2igeKtF6fDnmA0pMp9bDMZ6mdIJ3VrXdOJo0iEyKbgEWSg2FPSPINEScvzLDt9b4uiEF/HZHxioDe14PcMQ5Y4bduw325oWxlMHhNjrZKI5ln+//LndMchoWmigRKeyjOjqmpG47Gk/9WltallEGJZFpdX8j6XtmGrPAsici+U7DkMA+Hzq8+1aVoEvRBN09SQphEpqOJ6i3xWl0GDqZ8WLcfhqmHKv39cyoBIB/9SBq2p5YgMEuXwHkcRwzDgyYun6IbN559/DrU4ZLoOERjf3TGbzvjR3/2UKE65v70/hWXkQhbgOi5n5+dMZhORptU1o+GI6Xx2wnN+8cXnpHHKHz//Co2WF++94MX773P77oFf/Mdf8e3X3zIdD/n+D76PblpYroelEmmVStVbpsnycUHPD5jPzgj7IV3TSqJbeUEmaoF6e/uOoiiYzGaMx8JRPjKed7sdhq7/Wbxqy1kPTc5QmqaTF7lq/QqCa9AfMB6NGI3HGKYpeKhOsA3H74+ma+RZRqVajrYpCXtDl2TWfrfDtCSB7qh2yzEkEccx5+cXfPjRR2pJmXN3d0sax+zWEngajsdYf/GcKhVPPs8L0KAs8pMczrJkOJsmqboPCFtc66BrO7mwapwuk/3+gDQVHJPriOBurnBeuo4axufkWSoc88BjPJnSVJKIrquGsBei6Trzszmucj60rbQqLJWacx1HtXBkGYQmTpiqLLEUuz7LUkCX5pCmEQbhaZErjR5XoRhk+I+miSOmLJUnqUeSJAwGfV68eKm+1zplUcjZXN1bBGFSSYpaiWzrqmL5uMCypE3d1I2ExpAWUn/Qp2la9orpHIQBhmmqhG9NGPYo1TukP+hjWw7PXrziH/7tv0GjxXXln7PbyNLl4e0di9t7tLpleffAZ7//LfePdyRxxOJxwX6z47DbU5QS0ukQxNib1zfc391imCbL1Zp4H5PspTVYlCW+53F2dn4KPtW1LAayNOPq+oqmk+HFfrdnr/AvjUoS9vt96FoZVHcdo/GYyXRKv9dnppCix0ajadpqiNgShgFX11f4QYDrekxnc2zTwvN8fM8/eWjEGxXIUEK1e9abNVonTVRThZaCwKeqagzDxA3807uhazuRRlYVrm2zWW+5urpgu1kCLePRgMP+QJopRGot2JQsz3n7+obPP/sM3/MJAmloNF2DH8gw1nVd9ts9i4dH/h/S3qvXsvVKz3tmDiunnSvXieQ5h6EDm90SWrJ9YcOwZMkwIEA/wvava4cO7mY3U4vkiVWnTsUdV44zR1+Mby3yRoYAEeAdUazae605v2+M932evCwwVRp+s9lwenrC/Xv35OeZ5Xz+m8957+OPGQx6XL58yw9+/APuPzzDtnTKvODly1fUJVy+ecuvfv5L0rTk3/6v/4H//n/4VxhmSZIl4sWLQqqyYjg84t79+wyHQ3Il7ZYztY9u6urfkmM7EnJAkyae60gTRKsh2AW4jkun1zm8qwfDAYNBT55/ux3BdsdwdIRmmvJdqGqVhq7p9wdohnFwfmlobDYbPPW52Lf4EvU5K/KczWar0LPye9dVa3i326lmoC8LeeUU3G024ljq93BcF62u2QU7er0O/UGPuobjk1Naqj2wWK/JFF715PSYo+MRrYaPoaFwhB51WXBzdcWXX3zFcrPFbzZoNxtUaUJZpGi6nJ93yw3LxYqn7z/m8YMz8iSiUs0koy65vbqlLHUePHpIry3BuvliiW5ajE7OmE6mxMEOR2E4dE1wuUVZ0moK9rKuK9JUzqqSwLUPg7zFfI6h67iezBg81yUMIxbzJbbrMRqJDHYfRCiqEtOwFMUhOyCK9u3w/SyiVGHGRqMhyfE4lmUFwldvtJoUeSYeKE1nNBrR6XaVu8U4LJ01dU+LwlAG4ApvZKilM1p9+P3PJlOiWAaE/cGAs4szHEcN2Gu5w7Q7HSwV7MvSFNuyD8v0qqpwPedw7kKTNkeaxMRRBCp4CRw+O4cAmK5LGCJJWC4XVFUpTrqWzDdM9bPRdE214aQ9lySxnG3UMy3L94t4G0e5ikxT5kWaph0a4UVZouv6AUeaJqlagDgSMNgLiXWNupSGqLjqSrXwkJ9hGISslkvl0RTvpnynXXRDV5jeWAS4hqF8jgVFUR4QX4KVDaVtrmZ2koCvpUXSkVaYpglCqVZzlX0oRd97L4qSIAxotVqyCPQEK1ajkeU5/WGff/3f/bcMjkaMJxPiKBI/jmVzfHJMb9BnMBqQZpnMf2oUOcMQfFMts6N9iE3TdVxXHDxFnlPkOY2GTxJHQgsxDAb9IZZlsd5s1HkjIdztSJKUu/EdnucxGg05OR/RH7RI0pCsyDA0ncFwSL8nzzlxfYhDCwTN2Wy2aXe6h9mXyOsFXZ6mEkgBWQbGccjrVy/56quvmE/nnJ6e8ujJYxW4k+VYvJ8Zq8+GaZrSGI5j1XB3DvhbNMHmurZ9aJvvQ57UNYW6T5ZlqYKTDnmasV2tJQhQ5NLS8X0V0gnVHUnDsaWFtv8cG4bB6Gikfn4yfxISzi3vvnuJY9k0ux1itTgsVaO5qRYOofru22o5KYdb8FyP4XAo2LkkJSsK8kzQnpYtz/f9GZKaw89FnK8OsQr46WrWpRmCodSVzD0MQuq6JoplcTI8GinKi89qteLVq5dkSYqmm3z/k8+4OLugLiu+e/GKf/Nv/+f/uoWB7Tg4rsdiOqPZaqJbFldXV0wnUznEG6aq6/uKEyZs3zCMCMKQ9XpNHARYtonnNw5fBk2TwUSj2WB6O2Y0HNHwPW6vbnj39pIsF5nYbr0j2gXEUcTN9TVBFNEdiCTt9cuXvHvzhtubKzbrDVkak2YxLd+j02rQ8FySJCIMI7598ZYXL77FIOfD7z3h5Mk9nHaT+XbNdL5gs1njWia9Xpfh8QjPd0iT9FDJNi0d05LkYH84IEkz/uFnv+Bv/+4fuXx9yXo1xzArOQgawrQ2TJvpfMliOj1shtvd9iGBmaUpqbq025ZNuNuxDUPSNGe9WbNeLkniRAaFSmDbbDZ58/oVpqlzdn7Cah1wczvj88+/5uXzb1lO7nB8k48/+x6WK7Vp1xPjd5KmzOcLeUg7liTptzuCXcDJqRjXy0rqVWVZsl1v6HQ7jI5GhFHIerVmu91ILUyliAq1vZX0iQzcqeqDyHkvBDEMQxBN6oKfZim+59Hr9w9DwTiKiOLowJmTSm5IVQqGYbPZUGkauyBiPJnx61/+M/PZAtM06HSaguvJC/Ki5O3lFYv1BteWCo7nOpimju2YjI5GJAfZjn2oJtq2je9JtbLREDaZYE5y8jSVREIUs11vuHp3xcXFBV5DEl2mYR5QOWmasttusRRXucgz2Rh7Mtjep332qJwsSw+DnX3aStcNavVzCcIQ3RA8WFGUFHmGYZh0Oh1Jbyt0TaPh4drOYRBiGDphKC0gTdMxLIef/ewf+ad/+gV1DcPRkMFgIFLq3Y6iqLi6uWEvdIzjCMuS73ehhuF7PmGe55RFxavX7/jrv/k7vvzqOV9/9YzFdMbpyTHNdoOiyDg5ORUkUauhPA4RuUJa+H6D0/MzJpMpJycn6qUApmWqBLBBq9GiKiqW8xV317fq+WFhOTa6ph3Syer8Q5pm6t8u7ZU0TQ/sYEf9roX7DcPhcB8IpNPtykGrkpew4EkkyW5actjKUmGzCx6joFJpShnmyGEsiuW5lxeSHhmPZTB0cSGyw5cvX/KPf/9PnJ2f0e93MU2TblcWERryeyxL4f2WClfQarUO9bV9ZT8IAqIo4uTkmKIsBcFVljiO8KTTJCEKA6Dm/OyMbq97SOVnWSZtrjRlPp2TRAmD0YAwCrm9uZbKn+fx7t1b1qs15+fnaJrGerNGQ162vhrSJ0mi6vyy1JKEJiqxFgr6xZFksOe6bLcbslSSzLquo9e1DHPWG2o0PN8TbJSus15LssRAwzIMHM8hLwqRRxsGqEOULBFqgiDEMC16/d4BL6Nr4g8RDJGgBiTpaKqDwe+T2ZZpivciywl2kogAQaU0m00cz2Wzkb//PrXSbLbJ85z1ak1d1zx48ADD0PGbHr1+9yBNMwyNm6trxuMxtQanpyfYjsV0tmA0GpJEAdO7MfPZlGa7zaPHj3jv/feJooTX370iSxJaDZ9Oq8nL714yGI0oi5JORy4qs4kkMxutFo1Gg9V6zWg0wnVtlVReE0UhxycnmKakP29ub5lN53R7fRGGppmgC9Qh+9k3z2k0W5yenR6klkkiSWHbdUjSBFCibXWYlwWvtBQOLaEsY7Ne49iOqkTq6JqgwOIoOrC8gzCiqGpuJ1OePXtGsN3RGfQpypzLd29VFTfjy6+f85vffsHteMJkvkA3DbSqYr1eoOkwGPY4PTtG12E2nxMEEXEiWKEaSVpVpSCKpNWWo+kGrusT7AK2W2mm7JFcu0AO2obC61mGwXq1xjAsBsMBnsJzGKYhS4w4kgBAVZFkKe2OXFzzXBwuRV5IWtmyQNPx1Wd+vwRQs2ppNKiBh6FLY6UsS8pa2M97LvfeFSINCcHBFOr9YpgGjaYs53dpnPIAACAASURBVOJ9oyaOJfldyHPcsWUhtB/47VFqIG2LIsswDYP1akmWpnR7XWmKqaGk43oKRyHPTUuxcveOCWtfjddkWblHQMnQ1jqIs9M0FQyDYt7KpVTSR3VVqrMFhFvB/VimxXa7VS0VC1eJ0/Y4OmpBcHiuLPxN0xQMlMIc7p8PZfn7wz5oWAodILg8qVHbpqQa98l227JxXamQX759i6HBBx9/QKfT4fL1GzabFYPh8ODF6LTbnN2/T7fb5dXL73Bcl9PzM5GI1pU8m5VvQjdEDnl7e4ttWyRpzHq9ghpevnjBYj4jSSO+/+lH3H/8iHsPHjK+mfDrn/+SXqfJJ598D78lrb/VZkOnNxAU2i5ARxZBV2/foqlFxWqzwjR0Gn6D3XZLu6USWXXF7c2NtB+NvdyzwjSk0r1aLrm9uWG72eA3GodhRKwWR+v1Si3rPAxDJ4li5rM5x0fHcvn3fSzTZL5cHFJXtiMXJkn3lyo8Yh7eNduttFnb7Y4wmcsSNOHCpqql12wKbizYBozv7thuNriOhe83cDwHv9EEaoVMjA8iOtMw6XS6qpFSItgxSZX7jYY4eNSQfLfZMp/ODonyLBeUaJZn7LZb9cwXPJOGOEf23+8kiTEtkzCKMC2TTrtLGITc3t4yOjrCcWySJKbX7VKV8t7K8gzXc8X/k+WYtnDe94JKQ5cld62E3XvROIrXneUZi/mcLMvp9rqkaUKaJNjqrGk5Nmki9f29P0A3dBqN5gFDsf83lKWkfl3XlSW+Ke/MfbU+CkMmd2Mc22axmBMG4ktL1VBZ0zV1ZrZwVGN5n6oLwxDbkvZHs9HA96Sh9+blK7brDcenJxiWjuNaHJ+eEIYBN5dXjK/v0CuwbIesrvG7XY7Pzul2Bgz7A3xP0qUYGrYv7YV9sKTb62EYJmg6um4qFKivWpOmpMN1XYY8tkmVF3z5+Re02x063Y6g1hZzCR9ZliAIanAcGepleUaz1aLd6dBqdw6/m6qShnaW5YShOMX2901LvS/2iLz9+yNKYtXukEWnpmnqPiGYxWo/MCmU1yrLDm3w29s7puOpLAhc55Dq1HRZHi3mc87Pz6gpSOKI/t41EwSHRfB2uxWfhsK1DUdDbEfeGY7rEgYRi8WS5XLJ9fU1XqPBcDiUnz0Sujo5PeHk9Igiy/jVz3/JYrHmJ3/+U7I4ZnJzx1/85U9xHA3KiiRKeP3qFXWl8dd/9Tfc3i3543/5l/ybf/8/0u2YVFXBciFnm6bfYDVfsl6tsW2bdq9LfzCUpVtZstluKPJC4ZuaEn7KcrUIqtA0A9cy+d1vPuerL78FXcdreHgNn/5wIMsZakxdI4oCoigmimQw6LoulmnSbrcpqko1Rz01BJWzRFO13S11ry3LUp3zpfEk2Lf9EFh5R+KY7XZLo9mk2+2qu4wMVqnlbOq6jlqgyp2t0ZSUqr8nIug6YRwzW6zI8oKyzFkuZrx++Yrbm2vWixVXl1dQ19xcX3H55g3Pnz1Dtxw++exTmg2XxXxKlSesFlNu312xmm8YHR/zyQ++h6WJN8m2HYL1mjJNmc+2NFoDLi7O6A87xFHA1bsrgl1As+Hw8OlT4li1YdSd1VEL1iLPD/fNPC8kVOM3DqL49WpNHMV0Oh0Gw6EKLOTimMhLRsfHtDptojiiKHJZLNuO3BnVUL0q900oS+5uCimHOhNIYExmEa7j0Gg2ZaGnzhau6x1aivJ7k3PubDo7BDsM3Ti8N23LUgJT7UB3qKqSPM1I4oTh6IiewgPpKoi5b4w1VIM3VO/IqiwP3pdSBU0z5WPaBzwqJciuK2nT79vVpRrCO44jyKK6lsBqLa06x3UO7RfD1NENnThJCHfBwaXnKeScrmk4niutYtuUdolaQOzfc7VirFumfRhmF6pRQy1+A9dx5IyIRhDs2Gy3MnBXZ9og2LHZyHdXB5oNX9AylonreoeGsKdIFVkuATTfb9AfSot5f9a2LWmr/qGrr1ZNYb/ROARHWu0WhmGSprFa7AqKp64FAFvm+QHXq6mFY5qmJElAEgU0Gw1ZIO92DIYDPvvhZ7TaTcHXRjFtdS9ut5o8eHQfTde4unpHVYpPQdPFm6apZZrjeWoIbmIpwXNVFod3ju97suzUNaz9O0jXidOUnQpDeZ4rzfvVirvrK0wdXMugyBIm0wme36DhN2i1WmgK1aWrhsEuCGRYr5onmsJqlepcvn/P1VVJFEdkaYJhGofWou83MA2Ljz7+SMKgwU48h0CepxLKrWtMUz+EexKFUhXaiNyJZDngKG+RNJ/rqj7MDPM8lVBbXdNutamrmu+ef0uZ5bTbHZIsRdM1Wu32AQe/f6aalkkUhsRRzMnJCY4t86g4EjdoEsUsZnO26w2WZXHx8AFFLUHPvT+tLAtxVhoKVW3qalkgP6uyEDegpgl6Wu5AgpNsNduHFnsYCgqw2WxKey7P5J2lGj2CNLfF4wmAdjh753ku3ynbodkWVGie5axWKzbrFWVZKCSno5rTEcEu4Pbuln/37/6X/+zC4L9IelyWNetNwO3bd/QGfdr9HnESSbUH+SBUtfC19gfO31/INNbLNb7vkqRHmJZ9kGiUpUiQ9Rp2syXjN9fcf+8hw7NT/sXxMc1mA3QRPNy/f5/dZsOr715y+foN79685cGDBxwNhyShJOYta8Wg9xG+Y5EmEbMipawhihPe3U744quvqeqcB+/f49EPPqb0bdymMPH0ouZuMmcyHnN/cMpg0OH4aEC42wIFrmcxOjqnqnP1sgo5PTvBtA2i3RZNK2m1G9hNg6vFLcP6CM/y2AQh//CznxNtN7z39CHz6YQHjx5ycf8emmFKujPY4TgunU6PIIx4+eYdk8WK+XRC07H59NNPQIP5YollWdzd3bFcr7k4P2G9S3n56pLZZMnl67ecdBp8/NET+m2X8eUbjs4fCTJpPOH2doLnepRVgaFLmrzZamPb8oIYDke4vk+x2yoxY0Gv3wNqbm9uiOKY66trLu7do9frKYFNeXj5WJZU7LMsYzadEgSBali0SZOE1WJxwMT0ul2SNKYqpZ5jmNZhOBdEIZknCIwil2SKrmkEcURBxZsXLxnfTVhvtyRpTLvbYrPb8eVXzwjjjNl6SZpncjDOCt5/8h6PH92j2+kwnS8osoSz83MqKiytYjYTVI/jutiWrZArW9I0gUzDtixJVFUyhA12O4aDoQxGtVr8BYYMzdbrtWy91YtH/BPJYcOv6cJTFiFlLZdkla6s1TTE96RaFQYRt+MZeVVjO1LRC8MIy5QHpmfZ5IXwcT3PFV5gLRv8/UNHVzW1IssxbZuiqnn15h13t2OKouL+vXuMJxOCQHi3q+Wa65sbPvnkE+Euq5eTnKM0wihSfg0Tz3aYz1c8f/6CYBejmyZJlvHlN8/Y7FZ8/9MP+OCDpziuR7cP07HIuPc1el3XieOIyXhMt9vBMnWRJGuyoKlqST+E6x3Pvviab75+RksNQ/2mj2YIPsqyHZU25oAiquua9Xqt6rEGtmVLCrEs1MWlluVMITziPTc/SWJJUKrPseM4tFuS0HYc65CSs/dLlFLYeWEUYVu2YLdqMHUTw9CYLxYKM2FJFb4qMQyTdrvF6OgI17chhW63TV2X2JaOmZpEu5BdEBLFMScnZ3I4qARTEkWh8gdkB+b3npta7VsGhhyyHMfm6PiEJE2wKuEgtlpNEZ/GgvKJ44het4/reGw2G1qtJu12m4bn8eD+A+aLJeOJXDI32y0XFxdkaaZSejWVSllKaySloTi8nu+xmC/U8EHSxkmayO9ms8ZrNNCpuVnM+eKLL3nz7hrPa/LpZ5/w9Olj4QGuViIPL2rCYIfV8DBd4UnKQbnCMC0R8Snu4Hg8ZjDo0x8M8P2WJNe3G1UTF86553ky0LYtdYCv0NEoqhKyjLqWS3JV19jqwFyopIumuIaylDIPw4+HDx8q9IsFSl61225JUxlUd7ttuv0+m9WKN6/e4Dg29x7cZzpbMhj0ydKY3WbHmzeXaIbJbHofr+EzmU45v3hAr9vi+s0bot2O5XTO1198xV/+5b/k5vqa8XgiDHzDoNlocnpxQbPdgqri7u6O6XTCfLbk4v4D8lSWk7ohKZXhcMiD+w8Okr08TaRxVdWsN1vi7A2VBt1u63CYQ4MoiuQ7apq0u12qSpZch3SHYZCpZ1EWJxhKSu15ngxG1flgjwGyLIMojvn8m2958eIFu82aXqfP58++5fGjC05PhnR7fX7+i1/z81/9Ri2YKmzD4NXLV3zw3iN+8Nn3ePLkIX5TBp+3t3domkG326fRarNaLg/DdKl7ytKy1ekQhDFJmrFZbwmCAEOX1FUNaEpYZ6mauGkaHJ8cU5bVoR5sWYILSxNxYzRbDXzfIwgDNpu1aplkB+HparVCQ4StumEoIbA4bPYHTzTjkL6TRUGN77lYpjSwqlIeerZjH2qqhmHSarWV2K0Uni+/HxqWahGgoQl3s67o9Hq4mrA4M4VIkwt0pc6ABYvFnM1qxfBILmBVWVKopQC1JCsNQydNqkOSuNlsyuWqKDBM64CUkqG+8Ov3vqFSpWg0xbgRX4oMglHuiqIoydOCxXzB5G5Mu93g3oP7IjI1pBa8v9DXNaqxIe8bwzJBqw8YMcu0JMVGTV1KS2bvSrAsk7KqQTGG966KjcK6eeryVlVyYamKgsvLS1bLFX6zy4cffsh6uaCsZGmzWq9oNzrMxhO2qxUtJYYd393gOOJyMnUNzTIVZi2k1mpZGtUVRV5SZCXvXr0j3sWYjsnR8YDhaMjT9z8gCGJur68Z9Nq89957DI8HkijWNBbTMd3egMHoCMt2iENJ9RmmiecLc1xT32dD1+n1RESZ5SllVeE3m3i+z2KxoihLNcSusF2X3XrDdrXm8XvvUdcVK8VaL1WTC1AtkRRDDUqqquT161ecXpzT7nY5vxCM54vnz1ktlvT7PQmiKIZuq90mU7xpYThr9AcDHj15wnq9YvHuLa7tUSqcoeu6bDdrsixlMplQ19DutnA8D8cTyVySSOtRxMy2oEKiCM/3yZSE3DAMoigSRIb/h+LMmt0uIgpCwXe5tgzsLfPwORE0TCYNgKrCd0UOu0cJZpkwq2URLcuuWoPh0ZCj4yFRGIi4ryFNZEGQziRMsr8wGyL6DYJA0EN+QyUhZUmQJoKyE8GkyH2TNKbdatNuN6nrknAXHtqIaLXCL8gkwG80cBxXHAdlie3YNEoZuudFIcJj5TQoi+KAUPB874CF3W02rJZL7j14oFxoFkmWUleVOvsaDPoDWaQmIlU0DYO2kgNDLeeeOKKn5PFvXn7LcNTn/oN7GLrGBx9+SBzFHB2d0Gi0KeuaSraTuK5DFOwwdI0iy7Fdh7zIMR2bwWiEbVnMZ3OyIqfZkoWebctwT6srojAgTlLKomI+W/Dm1RtOj495/vVzZndTXn77glaneZBe64rLnqYpdzd3Cq+gS7tV4TQzdR4SFF0CVDiOJ1hWXRCiURQynUwVyk0wHUWei9R4L8BVEt1mq0WWJQTrAN3QabVabNcbSTorhI3nN5iMJ4RBxEff+x6GqbPZrKkrcY8t5nMq5IwbRTtOT49oNFxqKjQN0iQBTZPF7NERmQoLmabFZrfjyZMn5EXOdrPj9au3oOm0203uPXxEs9Gg3e1iqPtuniQ4tsVut+XZs2/47sV3PPngI87Pz/jt1RVnZycM+m2qMqXSBX23mi1JG3LGffDkA376l/8N/UGLcLdgtVry4usviNOCP/2TP8F1baaTCbPpFK/Z5PjsFNO06ffFAZQkCevVijiK6WldYZBXpQp3Vbx985aX376iNh1ZtBo2jmMfPIvTu7HinSd89fkXrNYhf/LnP5UQhKFjO9JS3a7XxHFCs9WQgb5pMBgNyDMZEKODpVtYpqAxbNsRLNxO2qL7JleqmPSaJpLrpuKuG4ZBqyVo0yxXbX1dkya0uicVRQZU5IVgOkDCmq5rU+Y5y+mUhudT1xqz+ZJup0OepmhUND2H3XZLjUa328bW7zO+uebV8zmL+Y5HH3+fj37wqTRzJreEuy294YA8ClgtVrS6XT78/kec37/Hbjvj+VffcDte8PDJY4LNGsdx6A8HvH39mroWt2KcRBIusoU/vlnv5Nn6BwPvqqpotppYloXn+yoclao0rU6n1xVEzGohsyZTXJD756Cc3S0My8IwBaHoeB5JFJMmqUpty/tLfE25uDZKG8uSoXiW1uLY3GNT8lyd3SwJ8BiGYAU1XRamYYim1YxGA0ELK+SbrgkDvdlqkaSxwsP9foFrl3Ke0dQZKksSirLA9Vz12UgOAUuQoN2+NSZoIvk32yoolxclUB6S1Wkmg1VHLQAajYacP4KA7W57wMRu1mvKUjxXVV2TKOTgvpE/0zW6vS6joyHL5Vq1G/aOCB3bdtB9Dd0Q/FYcS2vd0uTuJAG43QFlblqCVinKgqoumU0mVFVNpyPuK9OSxuRuF6jml8iQRfZqHZLl0liLCHZbeQ57PqZhEgY7ttsNwW6HZdm0Wi1Zfls2up7j6vbBdadp0iTM0hxdlyVOURToyDA433sLVdNwu9kIrhSNy7dX1LqBZRjYpoGhabSagmYuSvGbeq7ML5bLBUkshICslIaf67mYpo2mia9pz9Pf++0yRxZo1DLPMB0L23UIwpAwCDk9P6fWNIV2FOfc5du3Eii1TLI0JthsqMuaXmeA73uEQaCcdjmmKeSYmlqaqY59uL94rqCfdXQwaspczgllVeGq/53QRaStnqc5/X7/MJtIE3GiaoaO6zi4ykkhaKVUIbxsrMqSO1ueUwGdbgdD1w8hszIvyLJEEEaGhMH6gz5lIYGtIhMc4fnZObbnYqY2eVkynwnPv9lqgVZTqqWR/Dwrbi6vlGhEQlXtdvuAImp12uR5wWa3w8od5cWoyfNMBSMkVJTl8j3fuxe12sA0hLywXC5JEglI6bo4IXa7LeVhTiIB6uFooBZh6n6jzqD7gKxpmtiOi+O4JGmCrhs4tkVZ5NJat0ziSHBre6H8nt5iK7y2LMQ09njd/9x//osWBoahMRgNCHZrLh7cw3BMNFXhLqsa07Zx1T/Ochzeu3+f03sXNFyHIsn5+7/9B4ZHfR6//1Q2qrlUYsMwppuXWJ7Hj37yE1zbxvBMTNuS7TnSbqiVhKosS84uzhgNh8wnc9bTOSfHI3zHoypqoizhd7/7Ct00We+2xFmOYzmcn50SxxmNlsvxw/cYPTnFPR+RlhlZLfKSJEpI6oJeo8l3L1+yWXSJgx1PnjxkF4SUVU5dZXiORdVukBelPESLnEHPpX/a5ejeGYmt83Y6RvdcusCzFy+4vLpG1+CrZ9+i6TqL5ZK7u1va3T7BLpB0h+txfTtluw357e++4vr2jqoo8GyTZsOn3W4zm81JkhTNMHn95obZcsOX377mzes3HPV6/PQnf8SPPv2As3vHGLbLu3e3vLn8FWarw/h2xnqXUOQ17Y6P59qH7WBe5himwXI5p5G3iJSksaoq8jInVRdHyzTodtsMB31c1zkkzeWir6lks3BEizyjKgryNGGzKoXjWBaCZbBsYeTrunqIpZDIoKWua9Q3lyyVRFSvP6QydBqNBsmq4NlXzymTlMHxEY9+9JAw3HF9e8N0tmATBjSHHWzX4+TeOWWc892Ll8RxwtOnjylrjSwrmIwnmJaBE0eSKDB0dZETYWIYCGdZM3Qc2z6w4peLJb7nc+/JPVpK8ndgX9d74WOOqevkVSUior1UtiwBqbkL0iqnVr6DuhKGmqbrtJot4igE4O3bt/z2i6+xHItmw6cqSy5Oz3jv6VOefvAevX6LTrutpJzCHYyjmMV8TqfdFrGbZWK2m3h+k5vxjMViKcu6uzG/+vWv+dEf/ZB+v0sYh0Sp4Jt2u61UB01pBYXbkPlkjO+7nFycEWcJtu2xWq65vLomzyt0SwSqtQbLXcB4vcG/u2N4ekyvP6SoK65vbhgMBgehnmztNVotEX4nSUSey8WjqmryJOf5l18RBgGPHj/k9OwEy7OoqkKS43mBrhaXtVqSyHY6IwwDdeHODpzJQKUk9olv4WBaBw7jPiW/H3aURfl7BI4SHZdlQa4JPy8vhF1e5AXUwrg21CVuuVoDGr3BkDxLZWgdR7iey5/9i5/S6bapKanKklajiaZz2Lhbuk5dw914Qn94QttyKZOQvCwwLIuirrBsOejEsRwid7sdlmEId9J2aLUqWq0WnuuSb7fYpgm1DCINXZdDqW3THw4YDUaEYUAY7Njtdnhq455lGVVd8/U3z3l3eQlodNsdWWDEJUmW0mm3KYtSVUhLxVKVlHOu+IL7yu/N9TWGacjfOwxYzecs5nO++PIZt3dzXNfndjzjg3eXfP+jD8iyQlLrZY5umxi2SVHLUMMyDMbjGZ1OVxwLNWw2a3r93gE31e8OcB3ncLARbqlIxrUadLW82rdZXFeSLuvVil0QSILFdyWJrD4vlmlhmtUfeBJkgQQWReGSpTFJkhCtY6qiYLVcYlgWWZZxenbO8fExeS5JpIbv8/TJY8aTBW6jSVUvMGyLMAi4ux1TliUnJ+f8xb/4VwyGXT7/zef83V/9FUatcXN9y3q7xbF0ZpMZZ+enWLYtItE8x2+1yZOYvJAkuWUKO/rldy9Al8t/q9mk9GuyIsPSpW0liY2SzXrFdDZnE16x2m350Q8/4eR4hK7nsgTIMyKVGvT9BqbioJal/Ix0TSPNZfhcKN4sCsGQJDFRJA2vRrOJrhusNhuef/sdr1++Jk1y0EwqTWNyd0dRRDi+RVKUfP3sOdvNBl2T73y71abVa2F6DoOTE2pqvn32TFJKaUmr2abZ6mIZ5kG+KUJ1eeZOmBHnBZ9//gWuZXFxdka71QZNpFKNRgM0yIuCsqzI0kxSLo5DmqbkWaIO7DKl3nPYwzBCQ2cwGB5SWnmeo5ka29WG5WzO6dmZ1NORRS+1+FUq9V+9LtENiwqNNIqoq4yWGuDKoH1LpQYGvucJykjLVYNKI1GfbflzpVJfVzU6gpPa7XaMjkZUlSC3DNPAMs3DJWjfWDAMgySOaLSanJyd4noeSZph1tDutEliSX5bliVNplrS8vvnslzWC/mzdE0J22TBlMTJ4QLpOg62KYsjkcn6qqKrKU5uQRSF4kHKMp48fcTw6IhaodDyvGCtcIf9ThfN+P2/JVYXrl6vg+PYlKXwQQ+ivtERSSxJHssyhFOtmodRGDCbzoSlqgbitiOoQtM0aXXaLOdzptMp/dEJJ2dneL5PFEUcjUbc3YRs5xtW8wVP33+K47vMZmMcx0TzJJFttBoKWWizCTYUVYHfaGBaFne3d0zvJjx68JAnTx4RK5Hb6OgYXdP56osvCIOQn/70L7h884bGoweEcUQcxbi2xWa14PjkRMS6qTzTT05P6LYFt3F9dUlRFKxXS05OThiOBtQoTIW6wPsNuWxHCqW3xxHdu39fJVOvQdPp93oHyXCWSvJv7z/pdDqMRiMWiwXPvn7G+f17NFtNGg2fjz7+mK+/+pr1ek3T99lutrieS8PziYiIE5Fr5nnBbD7DVNiqD95/n8vLS6JYkCJZKsl3aQkUtDtdRqMjPN8liiJsy6JSuE9qkcvrmoXRFBzGcrlUzpQ2vu+T58LnF7Gxpur2Gr1BXxBq6jNuq/uS7/uEYchysTg0M9Br5UD5/bDEtMRXtuebl2UhYRFDLuiGZbDZrLFMk+V8IYtKw1AXTJ0kSZUcXjCZIN/FfQLRULiwRInO+8M+vueS5wVhGB7OONeXV/T6fU7OjgHQVFrdc2UZIMOGWlwqpqmY1oIqsx0b1/OY3o0PPPEwjCirQgm9S5rNFq7jslouD2k+XZdLdZEXtJpN6hqFDdM5OT4WDNR6TRyVaHUtcl/XpqYg3G2Z3d0y6PYZ9keYHZv3P/qYd+/eMb2bipdDuU4g5258w8XZGZqhUdYS+LAyl16vz9XtHZ//7nNa3S5P3nuPXr+PZtukiSyKbq5vKMuK8/ML+Yxf3bJZbdANi//p3/xbLE/SqqlCWvkNH9t2JB3YbjGdTnBcl8dPHinufERZlAfkZJEXB1SHaQqiYbtdURQlSRLhN5q02y2FNhTvjWmaLOZz4ZMb8hnJ1B1EUAYRWZoRKzzFYHQqC23H4Yc//jGmaTKdTWWR1mmjo7FcLIijkDhUeA71npZgjSw3XNdT0mpHFgZVieVYrNYbZnNhtP/2t18ABj/40Q9xPZskSfF9l+VqSZYk2LaJYQmWNgq3rFdLhkcjPvrkexiGzs3VOz78+ANs10DTLEzdIg63LGdzLt9OsLw2//4//gf+9CefkEQrJrd3rJcr1psl221ClmSCa6hKLMvg7OyEKI5YrdckaUav1+Ps4oyhOeTyzTvSJOHoaKTS1AamZlBTMRwNcZt9DNNivd6gaTV1XRKHEfP5nMVsRpHnTKcz4rQiiGKs9ZZOp0VZlrRaTYLtjtVyQVnkaL2uuAeTlPsPH3B3e6vwkIJIbLc7gu91Xfk5F8LSt22LJI7odLoUpfjN1usVR0cjwZMg909iaeLNFwuW8zme79JqN6GSz/s2CImiFFMt4D3Pw9Z0bt++o+E32Ky3ZEmOadiHxLTfaLAYL5jN57QbFrvNhhffvub2dsnjjz/l6fc+Iok2LBcFs7sxlmlQpJJEb/dGfPwnf8TRUY9wu+bm5prVNsTx5Pvhe03SOKEqSs7OTuS979jSkG1IkyBLc6I4Jgwj9mjAPaZHsHrWIbBo2Ta2CvG4voehGQS7jaCgahniAnh+UxCbtvy+8yLH8z2arRahFRxwaLqu0W518JQQu66Fs75P1eu6ILA1TdLce9+A4DcNuZMVIs2u6wrTMPB8Gb7XtbxX983GOEkIogANDt9pwzDUEkja13EQCmlB8dlrxW9vtsSXaRkmlm2iaTpFG4MewAAAIABJREFULg1y2zQPw8h9s1VQNuIl2AU7FToTpJO4+Cy1yJQU9mq1kme+QotzEBQX7J0IRSl4Ycs2abda5FnOWvkRHcehyKUhG4Uhjiut9FazqZw80rBq1i0cz4WqVkHRXKF6pYXRaLVUM6EgK3LCZcRus2V8d8dgMGI4GuIpubTneuRFzmq9JgwjZrM5cRzy8OEDaZFZNZqu0emIkLqplgV7LGpRmmpOmWKaDp1uT9oouqHQmNJ+jBXWU/A5+uE+kGUFiZpn5SoEo+saVVFgmQ0avo/jyjLu4t4F5+dnrNdrdkEg0GrNwLRkDmGZFo56Z5dlqRa1Jaku52dNkxlpUlXEWUoZFXiqNT1fLLBdl6zI6bTbcubxXB48fkgUxtiOR5Lm5IsFlisL60KdlW3kc1MhbRHXc/H8WpC+WU6e5Ti2DJwroyKOpV2xdxZ4votuaEJkKQoWswWz6YyiKunPepi2tHd93xeiQ1HQ6bTxGw1Wy6WiA0BVKAdQXggiSBdEJECszjyWIgWsVyu8hrSe9+5T6po4Tmh12jRaTfqDAevNhvF4LCjqVpsKaTXIfLIDtbQ2dV0nL3KKIqfb7dJoNAiDkKPjY0zT4fr6GjNJadk2pmlTlpl4C3VDsGFZfmiuCvJY/CJpkhBHQlTIUpmPtFpt7D0O3P29P05D7nBVVdFsyrslr3I1l1cCakPQ74bCRuuaTmkYrONIpMuWRZbmCg8tQaw93rQoSnxfAraGYfC73335/78L+C9BErmOw+P3HuH6Lp989n101yCMI5IownVk61QhPCXLtoUR2u1AXRNGGb/54iuiNGc6XzNdrjg9P+V7n31Gr9+n327z8NEDHM9mG+2YzWaEgaRrLcfF9RuUFQdRIAhSo1ZS3V6/j99qMJlOqTWNN5e3fPP8Jcv1luViw93tmPVqzb2LU/7sX/6E1nGPQCsoqBQXrSIt1IEYg3C1JVzvqIqS7757xWa14sGD+wyO+my3K2qtZDDqY1o2z5+/4D/99gsuHo1onQ6Ja0hKQNPQTI27mzsuL68lAZAkVFXNcrlivQ3IypwwCKTGlGVstjtevb3kzbsb4jCmzFIMTYOqBq2i1CvuZmNu7iYslxturu+YjCcsFkvSOGU4GPDRJx9y/OAczbD51a++5K/+6q/5xa//mXeXl7x++YbxZIqmawTRRjZ5pk1ZlYINUhWgYBeomo48sISTJukh1/XUQ1kOpq7jUOSZqu2IeLFQtTgNDvzFshCep6P447oh0uY0TXA9tXhQG9o9Z880LaIgYrlaoxkm4+mM8XjKb37zBWmS8OMffsYf/+RPefLRB2yDHYvZnLzI8Ts+/ZMBtamDDs1mg/lsThwLB3GxnHN8PEKjOkhSGwdes6r55bkkp8sCrZYU5mw6FVSOadDrD2h3WlIVSlN2Cg2Drh227nsvgeO63Lt/jyTPiOKMOE6FjbofUiqkhGyyDcqyPlTmGk2Rxnz+my+IdvKC3Ky3vH37jvFkzN3VLXleMhz10A2dRAmpG43GQXy0Xq9UIlgJgVyX58+eH/AiURhy/+F9Lh5esNqusHwHy3HwPJ8nT6UdkEYps7spq/mCye0Nt+Nbrq5u2a43vHn9lm+efUtWlGooLynbRrvF4PSYosoxkYqtZdvCkMtyrq6vqSvkIJznVKUckHe7HddX17x785bryyviNOPRk8f88I9/TP9oQFEXGJYuf1Yhw2THlYSBpNGqw5bUcSSFt1/oGKahuNOSOjWtP+ArVvI8QXEQy6qiqsG2HUwlpbJM8yDuPiy3QKXOOUi6AYIw5He/+4JXr17z4tsXfPXVN7x4/i1JmjEaHTEcDdlt1nz77BnX767IspJmq0O7K5iFPMn5x7//GZ9//hWXlzfEcUyj3SCMAsqqVC+hNoYpcpskSZUQ26TZbh9SL4auC7fW8yQd5tgsFkvCUOTpumGgGXKB26xXzGZTqCXFM5nN+Zv/9+/55a//E8+ev2CxWHJ+ds6g3yNKpO2T5An9bvfAtd/7TDRdmK0yfK7UQFUjiiJarRZJErPdbvj6y6/52T/+gjgtqDEOKJLJdI5hWfz0z/+MBw/vc/HoPhePH3B0dsJgJO2eQlVCLcuSxpNKHAiL0D4sfoTJXdJwfcF5KXeBYeg0mw1ZdtrCRvd9H9/3efPmLdtdRKZqxScnJwrz4BJEEWGciIRK14lDEUDblkWr4bMXzxVZTpYmgu7bo9qQhITne8RRzGQ8ZTQcYVkGy+WSbqdLopK1e1HrfLlmdDri5PSEi4sL3vvwffq9DuEmwPVcBv0uRV4wHB7RbIloybQtNQgzmE4mbLc7DFNSrLrGodquKWHuYjEnjEI05PlT5BnT8ZivvnnOYr0hr2sarSauYykUjUZJTYUsDjzHwTRMdMOQ52iRH9AYZVlgGXLpoJZ6tG3bBGFIlmW02h3yPGe1WrPZ7Fiut1RIcqfR9Dm5OKI37BDHES9fv+JuPKVICwyj5uLBCR987wNO750TZTHj8ZjFfM67N2+YzmYkWcF8tgRdo6gK0iRht92hVRWuKwiOr5+/5P/6f/6e3/3mt1xdvqOi5MGj+/QHA1rN5mHRIZf4THB8urQs8jyHuqbdbqkAhRyYsywnTTOC3e4wXJGkkwwbPdeRAawpTSXhxroHvJAsDTSCOOVuOucXv/5P/Pyffs6bV2+4uxvz9vJKLiCWKYihKELT9INozlaXu1r7fYvDtMRVoCE1f3n/uvT6vcNyIE1SOfiXpTpopvK/c5Ws1pZUX5rK8ybPJUlVqmVKr9tTFWJhxsax8LHTNKGuSmEk1xI+sGxBE0WRSINDlZQ2LZPtdqueJZkSihcHzJCnPBStdosnH75PXspCwjBM0ixjOpmg1SK9O3holkturm9wHJHDV+ryFccJmm7QbLe5vZvyf/7V/83Ll69wXIvTk1PSLGO32RIFAcF2p5YPOa1mi2ZLDvA1Nd1ej6KsaDQbnJ6d47our1+9JNjtaLdaREHIzdUV7VaLx08fk2QpzaZPWVSKEWurdoi03TJ1FtvtAmpgMV8eLi2e77NYLpiMJ3z48cfkecZqvebi3n2u375Do+aj73/EZrtB0zWOz04lvdWUZVmw21KVGc1mA9fz2G3WGIg0Lk0kzVrXvxfsua4jSAUlUc0zGUZGqm242+24ubmhRhB/hmmSJgnL1UKGLJYt3oc/WBoWuaAJt+s14W6L5znSdO33mc7mzG4n+L7HYCiJzKwo2G53oAkOwPM9fM9jOhljmDoPHtyXtkpZHJqVeS6y4kbDF6yE5wLy99d0jTiMWMzm0qDUUVxpjb1Y01R4H+EcywDZMOTPFdSXyXg6ObCPpeEj5+k4DgnCgDiM2O62aOpdI1JU7ZAS1nRhO+d5TsP38H2P1UqaxKZpiiRe19nttvSGfRrNBnGcEAQB7969k8BOIcLFgXpeuer7UVWVEqF7KvAgbjdNE+fEbrsjiiLCIMT3fJot4YZ3u90DSnO7FSTg/mxUViqda8gwo65K8qwQdIdtKyRphY4kW2+ubyiKkl6/x9X1NUWe0+62xPnR7TE6OjqERmzHIVItj4bvEcchlmkdkJrtTpuT01O2my3Xb6+5vLzh/N69gyhT06SFmKSJCjuk7HYBRVHw+Ml7mMo/kZelcgblTGZzNNPk4aMnDIdDhYMsyQtZdKdJqhjJDiC/t0F/yPvvv0+UxDx++lgaC6bBdrtV2AQJSLiuy2a9IU0T+n0Rm1u2jTyYayUnlOfqPp1YqOZGmqZyVui0JTkJ5HlGFEZMx2PGt7cYqjGGQmmUhXy/iqJkt9uCwoLYliRlzy/O0Q2NOI6ZTCfkWY5lGCJVVM6b2WTC8fExZ+cnVJX8nGxLhuaGLugH0xRR9XK1ZrsLMAyTwWDI29dv+dnP/onxbE6cJNxN7lguVtx/cA9Nk/uU7/u0Oy1BgYRylvUaDT750WcEqyXPv/mav/hXf0G76+JYcid9+fU3/PMvv2B48T7//j/+Bz774QcU2Zb1fMbbt28JwhjLdJlNFzx6/EQwpY4lg8pSFnR7lIvj2AplZyrxeMx2t0fs6gcXSpIkJJl8J4siVe2bWnkfKm5v7mg0W2R5wejsnO99+gkPHt7n9PQIy9TJlC/m+OSETz/9VLlsKpaLhfKtiR/OVFisupY/X3wksTgMPFmYF2VJEAjiZDga0VSiTmlVS0sWhb8Kgx2LxZx+v4/vO4S7LXe3t6xW0rDVdUN44I5NXVbMp3Mc12M8mWKYjkIS58SxtH3G4xluq0Wr3WK5WFHXJv3RMfefPqKINszHE1zHpcrl57iYLDAMlw9/+ANOzo/YLKZsNhtZGirmushBTbq9PlEUyX3VUl6qsiQOYyaTKdvNVhBmVS2IJ9c9uJ8M06RQTPs9R35/3pc0r7SE9pxzx7aVHykh2AWsVmvl15LPcrDbspjO2Kw3B1SwpM6dA/prn5TebsRVImhbW8nebbnjqr9fWVXiG6tr5XmSYefhbFdVspitJAWt6xoX9y5UE0cWrVmSUOSZOlvl8t7SZPDcbDUlta+QSqZy1ujq/WUY4meqa4jCSGZNcXxooQomUZL/jiPPxT2KerPZSPJb1w5LApG37l0GOpZlKhy5cXDWjcdjTEOXRr5C/YjHQATNtiOOjT3OGCTRXZcS4DJ0HUPhb4IwZHx3h6uadHtflK5rqj0gdwjbEpxoo9EQZ2FdEicJs+mU+XTKfDZntVzx3nvvcXp6ergz5pngkPZoMiEM5GowXyg+vKneK7IYsVSDrFbC9CSO2GzWmIZBXWu0muKpy7JciZ5lgV5WFSfHR3R8uYOHsZwlTEN+jvP5gulsqlBEkqbX1dJOmsv2oQ0cRxHT6ZQsSw+Y5FLh4YqyoNa0w2chCiOurq6YTMa0221cx8ZypFGvaQae75EXJfPpjMn4jjiO1P+fQW8wQFOhRUFzyrNpH4zd+1ZNQzyDeSH3INuWhZqmozyH0s5yfV9CfXqNpoNlK2eFLtjxYBfQ6XWJoojddiOfN7VY2223tNttCaHskbCm4PD2i648Lw5ekj1K1TQMdT6R+9f+zPTixQsmkymL1RLbEbRfVddqXmFR5oUKOdUMh0O6PfEfaqjBumWRprJo6w36OI4EIMTBmB+wcnu0eEst4vaI6zzLiKKYLM3lO6xpOK54NNvtjsIYCdrW8xx1Jjexbfl9L5cLgjD4g/Zig2azJe3rojhgLyUUJVjCPM9pNpromsZsOsM0DcJAMP+mcjaahsbP/vGX/G//+//xX+cwqOuawahPp9fm9PyEoi6YTMbyQZZYnVTN61qM8IsVz755zm/++XNuxgtev33H21evmI6nvPj2O67eXhIHId89e856ucR2HElDJQleo0WnP6DZbrPebFmuVriuz9s37/j2+bekSUq706YoC6bTMVlZ0BuOeP7sW2bLJdPZAk038bwGnufQ6Xb54Y8+4fuffkhuFARZTJxnoHO4UKdJCmUFac7k1Tt6rQ6O55JlJZPbCTfXV1zcO+XR00ecXpwKs9Lz+c1vv+Du+prBvRF2v0tlW9SaTGQ81yPNctB1RkdHTG4EvVTkKbZv0T8ZUetgaLqqilXc3k3YbHbyMq/kJeF5Fg+eXNC/d0SiVeiOSZan5EUGtUZ/MKTf74Olc7eYkBYFb2+uuHr9ipqKb59/y2w8wbBNWr0OYRoRxBG1Bq1OG03X2W62BLtAald5geO7aqAqdT1Jl7jy4DCMg0vBsUxZFuiQZylRFB+GhlVVHbb1+4RWp9MRBmBRUZQVq+VC0AZ1RbALDheoJEml7rPd8Ktf/prrmzt+9at/5rvvXhNsd3zyyff545/8EaPTI1q9Du/evePudkJFSf+4j+HsOYEF7ZaPY1oUSUxv2KV7NKB/NGB0MiIvMiW5KdVluFLMvP1nWtILq9WKXbDj4YMHjEYjQebkhQzHKhG/RUmCpXise8ZtXdUMBiPQDZbrHV9//Zy//uu/5c2bNxwfH9FoNgjDSA0HNd5d3vCLX/yKsqx4+OgReSEHt/lkSrDbYSjWrKZrPP3wEbVecHt5xXI5xfFdKjW89j1ftttZdkAyVHVNrclGN42FGT4YDVmv1rz/0Xs0uw3ulhO2aUiYRBydHPOnf/bnjEYjBoMh73/wAY+ePuGPfvpTPv7xZzx9/xHHRyPyNOX58+8ogDKTi3qWJpw/uODJR0+pdY1ou8O2LDzFow2DkPlszo9//GMajQaTyZgamC/m3NzckqcZrWaLH/34R3z40UcMhn1JcFBhuw6ddhvTslit/j/S3uRJkjS9z3t832KPyD2zKmvprt4HPSuMACnBaDKZkSbTRaaDLjrKTCfqf9IZ0kUEQBLLDAbAYKZn6aqu6e7asir3zNjD3cN3dx3eL6OHF4lmPNS1uyozwv373vf3e545cRTR7XWFQf0HrPQ77r+uyaZWLta1whWJONowxQkQBIFwo3VZRKSJfI5rxbS+402WVYnnulSNLBPKqlQDvkbxr2vSNNuw/MqyIktzvv32Je/enXF5dcvZ2QXj2zFFnhFHIW/fvGFyLcnV2XimmOhbPHv2e/7i3/8ly2XE9fUNtmNxeG+fsipkMKtwYGmaSrqtrESy6HnouiQxomgluJFuF5qaJBUkz8XlJZnCjkShVH6n44kgg9YpQdAiDGP+6j/8Da9O3pFmOWi64r2Lk0E3dXbu7ZMXufxuXY80EeHiXc1PZLZQ5Hc8SY9WKyBNU8IwRNc01vGai6tbKiUcR4eqEWyT4/k8evyQqi6ZzKbMFgtu5hMWSlCbZ8JVL/JCpb+F3ZtlUis2VOI9T1NsU6rEguGxsS1zs/Qr8oxkHTOfL8jykrdvT/nrv/47vnn5mndvT1kuFhzdO+KLX/+a58+/5p/+6Z/57ZdfcnLyVl1eJGVT1ZVgcC4uWMyX5HkmwnWF0XAcYbw7jkuSJOINWS6xbJPDewekSUoUJYwnU0zD5Ob6hlarRbic8fbVS2zLoN3xabVdjh894NHDY7I0xLJMwjAGGra2tmiaRpiMmkHdNJLYqEWMWVQV3V6Xvb09JStdi8ysKhQypGQ+m3NxdsrV1RWnZ+dohoXfbhO0W+zsjHBdG80wSLMU07ahgcD30DUDTaWZolWIpoHruQpttNw0D+5kkE0tz9i6biirmulkxsXVNePpFK3RME04fHDI4cNDgo6PRsM6zcjyEpqa7f0Bew8PMT2XOI7RddD1BttxGG6NSIuc66sx7aDD1u4W6zjCtiyiJOL69ooojDk9v+LZ1y948foNVVHgeQ6GbYnPZ2soQ81Q0iJFKSI727JxbHWIz1Ilc54JvkiJ70v1fqjrRrFN841Iud/vqwufeFTu5ON30jAZrjYkac7bt+f8+ndf8erVCWUWY5lQlPJcT9KY/qBHELSIIxm+iHhPKsiSFK7VJVVSbpUaoNwho+5EtaYp3yMZalkbBIN8pkbcf3CM63uUleIqZ4mkfpSAtVHvQVkOZKSZ1PtR+K61Eu/t7O2ooSX0+z1pjpYFtiXM9jt5t6mwe+s4VhcWuagk8ZoGJT+mwfckwGCYctE0dJ28+M5hU5aF1HQVvs62DcVLlzRnXTcUeSkhi1/9mq+/fkmcrNna6tNpB4RRyGwy4eriEs/z6PV7ktYeDHBdjyRNcF1XgistGQIFrQ6tlrBqJ+NbuYyXNZPxhE++9xlFXTKfzzjY30M3dBbLJcfHx4BGkmbMZ3Nux7eYpslqGTKbzei0e6yjNfFqycHRActoha5rPHhwTFlW9AZDri+veP67X/Ojn/yQrd0dikoQdoJ9GaGpxliWJORZQhyFeJ7HcjajUOLw7e0dudAka64uLjFUs/Pm5ppkHZMmMmCu1RBmNBxyfX2F5wcMhwMZtBsmaaY4sa02TQOrVai8ZsK2T9ME0zDIkjWZktN7gY/nu2zv7LBarZV3QJL9i8WS8e0YTQPf89ja3kJrYDIZU1UVxw+PsWyLcLUSWXJeYDuOYCLnc1xfmMcgS+EsTXn96jXzmXgm+sOBLGM8T8IVaoCdFwXrWIR8ZSULL9u2ZKCgS9ig15XGXVlVVKU4PAzDlHNsKQPR7a1tXIUj0jQN35PW2t3yIstSVosF15eXRFFEt99ViVFJnGm6hu1IojZXnOzpZMLB4SHdbhdd0zg6OsK2ZdlU17K02zhOEMwWKi1uGvJ7qqqa+XzB09/+DkPT6HS7DLdEkCf+CEnZWZYsTxLFFG4HLTzVFIiiaPPsq6pSOY3ksjyZTDBMg93dHXZ2ttne3iJNpAHrKa9UlmXMZlOFW3CoylIGdGpwG65WOJ7LcDii1+vz8puX3F7fMp1PieKE/cNDWq0Ax7EwNMiLXHGpv7uLDAd9SQoOhkznUyazKSK31KT1t7crgZL1mnUck6YpnisJRMeRNCianBV39/d4+fIls/mMDz/+kMVyjm2ZG2RE3UhTLM+zzXIoL3L1LJNmp6bpSugsZ+a7z7WnUCNxHIkE3DCYjMdMZ3OR365WLBdzPM9le2uEaegMFfc8yzPuvHLdbo+mhiItuDg/x3EdOv0eaZoStNtyvzNNXNchSdYb38F8NqPVbnN4uKdwSC3qSrCnlm3RNCLXKauK69tb3r47x7IcxpMpL1684Or6hjhLOTu/ZLlc8eD4mIcPJRCo6xpFVdBqi2C9LividcT9Bw85Pr7P0199QVUW/OAnn2NoDZahc3V6yt/8xd+yWMP/+r//b3z66XtE4YzFdMLVxRXLVUiWl7TaXWaTOYPBkL29XaaTMScnJ8ymMzrdDv1+n63RiEB5FhvqDY5xtDXCNEw1zClYrUJ8P8B2LNqB4IQsy2I+lfCVaZjUNBw/eIDfCnj85AndQReNhjResVouKJSfcB1F+K2AVrslzog8J8tzRqMt9TlNBY0HG7xMWZYbJMUdk/oON+m4DlUjvp9KoQZN09wsM9frmNl0wv7BPoHv8e71G+azBVkuyC3Bthh4jku6XrNOElZxjG6Y7B8e4PoupqmjAXmScnV1TdnAvQfHZGnK7v4u9x8cQ1MyvhGfXDsIqIqcKEzoD3f48LNP2T/aQ29qzk9OxNG1s8vDB8fS3l0uWa1WeL7HYrkUx4ums1otAY11krBcrGgFbbJMghearinWvaB3S+Vh01XgxbIkqHc3sARB+Nz9cVyXoqqYL5asEwlEmpYhaFKFpotCkaualvUHSwh1XzR09Vw3Nigx0zBxPX+zYJdWZUkUhxRpThKv8Vybne0tgrZPU8lAr27ENyWDOvFY2Y4tLHPH2dw50zTZoItQC6UgCGi3uwxGIwyFN0OTUO8dMjnLUhmMq5BW04BuGioBLgEe8ccItsdWLpy7wJ38zMQJIUi7hm6vz3AoS09N0/B9j7KU4XySJht8YLhYMOj38Txxadw5q6qqUs/5GVEUbpoZd439cLVivV4TRSHJOuFcLZfv7nPQbGYbji3nb9cVL0WWZziuQ1HkG/xTqs4UaZrSbrc5OjrCMCWYWTeCsr0jXZiW3N+kcVFs3p+GIR62O6SMoZYFdyGhWpE1NE3cQZpukGc5miHzI8FV6cRxjGOYeKbJ7v4ehbqbLhfzDSpTN8yN96uuahxHfj+WYQkKLReBta5r2I7J8YNjDN1QTTBTPQNy6qrCcSVlb5gmSSaII8/38QJfoTsNJQL/bon7XVipod3ukGc5q9WK5Xwhc4E0EQIGmlqQNERRtGlVxFFIWUpQ+G6O5qn3GbpBVubs7G7z4Ucf0B/2SbNE2ptZIY7bNFHIyUJ+7rUs2kzLYjAYSMuilAV2q92SRnQh90BNLQql5ZdhO448v02LLEuZTifqHiaLyAePHgkBYjbl8OhIsD2m8pWpZoEgKeX3TyPBMM/zsZQ7SNOlUWIpGk6iQsCW7WxCk3X1HR56EwBJJRQ7GU8VCquDYcnCotvtKUdLLWiiqtqEm3S1mLkLsuiaTpHl0iZMUwl/V+KS0HRd/KuGLBjuGmV3y0LQcFyHfr9PfyBn9rqSBeIXv/6Sf/fv/o//uoWBYRrs7Gzx4NF9gnaAbZksl/Jw/070mShuekWcFLx4+YbTd+eUVcVg2CNcLhCBWEXHcxj22hR5zkeffsKjD95nOBzitduUTc3N7S3ffvuCy/Nz3r45YXJ9w2w6ZTKeEEcho9GQTz77jPsPj6X2r5usVhGW4xHFCa1Ol+3tHXy/zTpJmE5vuZ3c8ObyNTgaVV5QpBmDfl/Y1EWJXteUYYKvWYKTqUo6nQFpWjK+mTG9vqYTBAxHPbq9Lppp88UXv0WzoXuwhdENCAY9uoM+XuCL8Mrz0B2LVqfN7HpCmSRs7w54/OEjWv0OYRKLvNWyMDSD8XgiqByV7DIdnfc+fcTO8S7BoIfhuuiWjeM6sqypGwaDPpoBGDV+26W/3aMz6INhE2clp6dX7Nzf5d5793B8H9N1KKoSL/ClWlyWRGHEcrEQaUq3g+VIaixeJ9+lf2xnk4QHQEO4iurLejeU1Q1DHYplG71exwStFq56McuDWpId0HBwsC9VZl2n02mTZSnLxYKLi0tJmo3HnJ9fsl6n5EVGu+XR63eIkoiiWOM6lkp1ZVxfXTPYHaGZxobjJ1LSFltH23RGPTRbp9XtYDrC7+31+pRFgWs7G8lRWZfqJSSHqjTJ6LTbSgYmDEjP9ymqiqpqqMuSfrePrkSJtUphFaXgrn71y9/wV3/513z17CvidcJysaDdDjg4OiDJpHEwXy7551/8ilevTzg/v2QyXXBzc4tlmjx47zG3kwnLxVLqwWWJP+iy83AP3dI2m/92r03V1CxWi42IWtMgTVMcV3AVdVUwHA7Y2duhruHk9Vu8lovT8cgL4VlnmcLqBC263Z4cWlIRdXa6coFqt7vs7B6xvXvA+fkFcbSmPxhI9a6u+PwnP+DhBw9pd1oq5aoOxOuE2Xwh/FXD4PT0HVkmVe6yLHn08BEff/IJrucLM4QWAAAgAElEQVTR6fYwLZMoCknTBNdxaAWSuLEsG+2OiayGWJL8ueDm+lolmURGm6uBtamqlbquiciuKDfSolrx73VNpL0i05EDXbJOMExDeQRqwjBSmB1T/Yw1HNuhVExZ+f2b9Ht9jh88YD6dcnl1Q63pJGnC+cUVaZYy2B6xtbuN77o4tk0Rr/nZT/+em/GCn/70Z9zejjEsm06vzfd/9D28jk9SZLL0LHPCNMFp+ayznHbQxrUteZlTY1uG2uCLoNiyTKqyZLVcsViuhMVdyAttOBhIGtN0qBuNMIx59uw55+eXGLaLZsiBOK9K0iLDbftYgUfQabHOMrqdHv1+n9ViQRSu2N3bk5eQQkLIwSjBVQiPPMtIk5Sqqrm5GXN2dgnoVE0jf+qaPC9YLJaMhgOKLGE+n7GKVqRNSUUjja1KknV3bYq7Vs+dyMhzPVxHNvhBKwDNoAbyrKBB8EWvX77g+lpaaNPJjC+++A2/+MWvuDi/Js0L2u0WLc/DD3yePnvGy5evWC5XhKuIKAy5vLzk7OyCcJ2gqVpwnhYsFiFxusa0babzOfOFSNrkgp6qWrZHHEa8O3mH3+1Q6Tp/+9N/4Oz8mp2dbQxNFk/vvf8Y6pLLszOoC7SmxLBMhqMhu3vbgiGLYlaLJYNhH5DDuKEbxFHMdDIlzVLi9RrX9XAdG9ShWdcNcS3EoaQSTJvTNyd8+eUzCnR0y5U2him16+P7h3J4jEPyspAXQSPNEVm4FCLM0gz6vT5B4LOOI6IowrZdhsOhSDYNg+ubG87OLri6keHo7c2Yb799wXwVytDXswgGXYJOgGVozOZTlsuQIq9Ik4Th3pCSUvBRsyWmAWkaczOZsE4TqQNrhnzHWp6wbH2fnb1dDo/vs7t3SNDpcHktsuimLmh1WwSdNq12QLha0gBXtzckaYpl2XJ4VSlUmkbSNKAaYuK7cRxJ+SdrGVzK8NFGN3TKskI3LRZxzGSxwvc8Wi1JfkTRSmSmKhlzfT3h2W+fcn52imka7B5t09kZYLd8RvtbdHotDMckKSRZLSgdeWZFUUSq5FdooDVsDrW6pt/JXgT5Y1pYtk2eS7PAtiyVgNPEgbK9rTiY683woshLNRTJSdeJIK8suSAVqjFxNxyVFtAd+zcjCAKm0ymZYsXfsfPLXA7AtuPQ7oojoSpLyqpmPJ7x7Nnvefr8OePplOlkSl0V+J67OWvcsWXvLt5NU0tCW5Oht6kcE51Ol62tbabTOddXN0wnU84vb/jlL39JFMvizXFtVss5RSEiZr/V4vH77zG5HRNFMZ12h0IxhNvtDqPtbcXLjfE8d5NMuzi/kEGhpqHpOq1ul4vLS+GdWxZ5WTAZT+j2e7Q7HZV+KwiCFkmacXs7RsMgWoRcnJ7xb/7tv+HDTz/h9ckb0BqOjo5YLJacnV7yD3//DxjUfPb976lhd8nvn3/N+ekZu7u77Ozui5jXNKCpmU2meJ7H1cU5b09OWEciXbUsGTrqmgZqKL9ardjaGhFHEY5KXbqOOC/W64Rer6ewVYlghIKABkhTEdChQZrlhKsli/kc0xZBcVPVbG9vU1WVOCtUq3X/wTHUGpcXVzJQT2UB5bkurSDAMs3N0hUgWq3Y399jtVpxcX7B1mhrk3Rcr2MGo5H6OzVQwypc4TgOBwcHHBwdEEfyjDJNU5ZXWcr6D6rbum7Q6/YwFX+3KkuCwMO2TBl+1o0ku/ICLwjkblQ3NGpp2lLvqSxPieNIeUR05SGp1I2rIYljdnZ3VOtSkq5o2gZbQyP4w+l0yr3798W9pS6ueZYyn88Z30jAwFXPoVwt8S1Lhp2e79PttHl78pb/9B//ln/+5Rfc3o559N4j7h3fw7BM5ssF8XrNaDSUZqISey6VF6rb7RD4vgjeMznLW4aOphkSFMrkuSeNGYNerydehzzbSPt0XSNNEsJopX7+MWmWqNabofBjIht0HPGYzKZznn/1NfPFggePjtGahtPXb3n8/nu0uy21lM+JIwlA1Sqh2VKyasd1WS4WmyboYDhgOBpB3QgfOC+4OD3HNA1arRaepxjpWaYwQx1cz+H29pa93V0ePDzm9vZWSedrHMWXrspy04oK/EDOi7r5n4k/xdFiyvCtKAhXC9bxejMc8H2fppaBceB7mLqkhl3XIfAl+T+dTDeib03X0A0d0LBtVxCqkymT22uefPiEsi5ptIbj4wd0Om1WqxWObSkEXUEURZIU1eD4+B6GqdNqtzB0g+l0umGir5OE2XzO06df8dvfPmM8GXN+ccH1zS2NZtKYJmUpy6VPP/mIBw+PSZKYJJUBdVbKe6auK6I4kuFXVfOLn/8jn/3gezx4sIdj2bx7+YY//z//nFnh8Cf/4//Ah99/QhmH3F5dcnt1w8nJW9ZJhh+0qWu4uhJfyXDYZ7lY4LoOVV3T7/XEJZckgpnVpf1uK1fQxlXWFTybZdqga7TaLXRdE577bEkUxrz/wRO6vR5uEDAYDdENXfn/BtiWgY58VqbTsTDpdYjXMVDTH/TpdLuUZaVE211B1xSFhPNMaQLbtoWIQIvNgNKyTAkzpTIAdGwXw5QU8d0yIY6F871er7l3/x5lWcqzcHuHdqfHOkkF62NJyyJchXIOXixptds4rjC0dR1m0xnrdUKSSlt1a3uL4XDA7sEe21sDtre26PUHVHnO5eU1b04ucP0un//gcw4OdpiOr1mv19LuiBJubm/pdPscPzym2+2wWgkfXwJtmixhVXtFQ553o9GIwA+o6lq47+22alDKo9BUgcW79//d0L4s/3P5d57nZFmqpKQNWzs77B/s0+v15Xv6B/dD3fgu9V+pgIgk6i21wKlZrxMsy2H/4EC5u6QdmSYJi/mcdRyznM25Ojvj+vqK1XIhrVZdw3JE7CtEBl3adpUM6KfTKcvlingtrahMIRirSloJruthmLIkmM0kVNTptKVtURRkWbJpY1qWRafdVtglmfHMFws0TSPwA3kXNvUmfNY08vO7a58maSJndsdRiwo5J3q+Jz4F5e4ylMdN1zTKomRyO2YdrxkOh5imtcEOi/y23qBp76gUjuuqZHZJlsq9MMsz9c6xicJoM8NxXUEnVaUkwC3LUgjfSgWXIUnW1DSkaUa702E03OLw3hGdbkc8lDR36HcJmWiQ5znVxlWlYaoBq+8HarmrzrFq0VP/wdnfVkvdIi8VjihXc45YmqO2/BsMNExNY3t3h0ItBDVNU6QPa4NMzvJcwhCatll45Jl4M4u7z7FK969WK+5EzK4rQQfTUrh4NaR2HAlN67ouSwj1Gb9bUhmGoZpu0shquJOMyyC+rqT53DS18i8KWcRU4ZOyyCmKbBPaK9Ri/G4hVKmzTVOVFHmKRkOgFuir5ZLz03PSJGVre3sja/Y9TxCqaJRVTUWzud/ceZuk+VmIS1HNHTXVKjUUWrhR/29N1+kN+moJZPDkgw/EB0DD3v6+fLYVkWC9XrNOxPUi72GomxrX96W1o+tYro1tWTRVRRSFIp42DZF/9wf4QUBT1USReDPa7Q6e52MYFmEYs1qGZFmu/ALSbNENnW6vt1laTyaTzbveNA3lRWzUklQWuqGa46SJzEw1Q8cwNO5QBnlRYFsmummo8ExCnhf0et0NUtLQ5buJJgvWL37z5X99wyBo+Rw+PGRvf4eizFnM5yznC1ariEwlSRw1wNN1g8vzKy7Or6irhngVspzP0LWGQb/HqN/hvScP2L23R2c04OD4iDRNuL685Jvff83Lb77l+uKaIs9wTKlxrOOIpqmxLRPbki1Nkue0ez1a7TbL5ZIf/cmf8NH3f8D5xTXLxYJwFXF+fsZsNiEt1xR1geUbjLaGFHGGazr0Bz3m8wVNUeLqJqzVg3U2o9cbkuQVr16/paoblrMlaZyQrtcEgce6rPjd06d09oe090fojoXpOKBrItO1hD2m2xaGZTC9HlOnGR998oTdewe4gUhbG2TTbKlk0M3VNboGhgX33rtHsD2g0BqwDSpdw7Js8qomitck8wjbtCibgmDQYrA7xHRliJ9WFbe3M8YXF7T7AYZrY7pyseh02rTbAVVTEa/lgpvnGV0lFVstV9zc3rKcL9A1HV8lr2qVur7bLtd1jee56kUtLHff92Vza8iBGzSCIBC8TiUHpVq9mHoqYXh3YAM2dZq6qgnabQ4Pjzh584bFYglVheub9Pb6FEbFzXRMURbcu3+EaZu8PXnLcH+b7cM9gpZPGEaEq5B2q4Xd9sHQaPc69IY9VTO2xTzu+gS+L9ViS5IWhm4QhyFFrpK36oVWlIXazsqAQmpjGrYXEKYJt5MpWt0w2tqm1WlTlBV/9Zf/kdN3Zximha6bOK7L/v4O/dGAWmvIqhzdtIQDPVsSrlacnZ7x5s0JeV5w78F9ojBiPB7LQRtJi+5s7+J5Po7rE8cRnu9i2pLusy1bORlEyqubFkmcKFE5+F7AbDwnWiy5vrzEaflogG1oUMkhuyxKtkZbvPz2W968esVyOSfPC25vp1zc3DKbS3J5f3+f1WTCeDqVFH7g8+M//WOSLCFLJblRFlLTMg25PB4dHGIYugxc356ys7srCRHL4t27dyRJSqfTwXZkIx5GEXmWsbO9RaoksndSR2Hmy2Y+zzMO9vZlCHHXEFCDa0PV8QXNJGlDkbRK3UjXdJXuiinyUr4Lq5CiKEmTRBjKirlYFDk08nm11ZAuXIU0jXgPWi1ZiNZ1SZHljCdTwlj8BIZpMdrfQ7ctbmdjut02W7vb7O5s8/rbF/ziV79kEYbUTUN/q88P//THtIcdFtGcpM7JKpHyttotbM/GdVyGrS6UtTp4TgiCgO2tLZJ4TbgK2d7ZIc8Lrm9uCKNIXvDq2e37PqtVyOX1DZPpDM00aTSNdZ5R1sK9K6uS4c6Iwc6I2jBI65I0z5lOpjQ1OJ6L5UjqPI7X0EC/P8QyDJarBbPZDBEOpxtcS5HnTKYz3r49o9YlDX/3LNE0qfh99METWp6LYeq0u21ZDGlQFyWmbjDoD9Slr0ADkkQSL6Zh0u12abfaZGnCt9+84N//1V/ztz//Bb/78jlVWdHttGkFAcPBgOvrG/7h57/gxbevidcp3eGATz/7mA8/eoLnyWL1+uaW2WJBZ9CnNxzS3x7R7rZZLVaEq5APPviIB48f4HcC/F4bv9PGUoiwwWBAnhdMbseUpSQpd3Z2yJOcv/3rv+OLp8+5Hs+5urpltVhxfO8ejmlwe3tLhaTm4zji+vKKOFpjWQaG+t0dHB1y/Pgxnu/S1AXUDdcXV2RpimmJEHo2nTKbTDk4POLJB4+hqVgnkpxNFJJuvZZ24GK+oNZMfvQnf8o6zZjNZ4JZMA3uHe5BI+l13ZCDRhKv+d2Xz3jz5oRXr0949fIVX//+a5paY2d3n7IsNjIouSDI7/n29pYwjNnfP2BnexvPldRLkmVYhoFu6pSNJB9dx8bSdK4vbqgrjaKq8doBbuBT5gVpmaOZCi1WVpRNQ9PobI22pYqJJF663S6u6wk+qKw5eX3C+fkV6yjGMhuCbptWr0er7WHYpvzsbZtWII0A2zIxdGNTq67KUuRTGjR1veF850W54Y6CppJNDcso5le/+R0/+/t/5He/+S0nL1+TpymB76AbKGGoJPJPT97y7u0Jab4m6PsE3RaaaanljYHuGGBqYEjCrt1qk6f5RupcK1fJXSolCAK1jJClnNRW5TmYrBORgtr2Ru6qaWAaJkmakCYJ8VqWxpVq0En9OvtuEatSeUVR0Gq1RSarFgZ3qMH1ek1z9zw2DFrtFlVRsVosMU0L07JxFD4tjtdkecFisSKMEk7PLnn56oTr6xumk1t0vWFnW9LhdzLdNEtJs4zFYsHJyTuiaE2n26OsG5I0lcti3XB+ds7lpaRg8zzn/PyCkzcnxNEKQwfX94nXIXlVslguGAyH9Hs9aYgMpV2QpSK6DVotNMRRMZ8vcB2XwXCIbphcXF4yuR1ze3PD9t4OddMwnk5ZhTFff/uSN69esZjOmE6mDAZ9hqMhlm0xmU64vr7G0A1Mw+L1N9/y8P59/rt/+99TGxrfvnhBuo558OABnudzcXbFy29eUlU5eZ5SFCVhGJPl4lOqy4puv6+CPg1xHBGuVniOg6Fr7Oxs0+u1yYuUNEvUJbrCMCyVxDqk2++RFzndThfP9WiqmuVSvBWu42IahloSF5R5TqoWQaau0/J95T2Y0+v3aXe7xOs1w8EANFiFIavVisV8zvhmQtDxee/Je7hewMXFBXG4IgpDOQcCfqCaJbqhFqMRYbhib3+fZB1vmp664vHfMajzLCNchYTKt2EYOvPZnPOzC4oyx3U9NE1jtVpxe3NDXYmcN8+LjRRxvlwxmUxIohjPslmnCRUN1A2aZuC3WxSqmu7YDromDdyyLjB0CcfcIc4KdX6wVGjGsq0NauAONZKmGXEcURYly+WS1TKk0+2K+NO06LTFtTGdTphOxpiWwdZoSxjATa0aPTI4K5VTYDye8n/9+f/Ni5evqDUdzTA4PDpg53CH28ktL9+8Zp0k7GxvY9s2RV6QpgmL+Ywiy/E8jyAQxF+aSPvCMmVhGK4iTMsmSVN2drYYDvrieWgaJtMJW6ORXLwti6aWu8CdOB3V2shV5f9ukCpSWEvhQce0Ol2efPA+elMzuZYwxsNHj/BdF9/3WK1kSDdfLOi025tg0GQypVQJUcPQGW2NCHyPqizwfJeWHxCHq01LJEkSTt+9IwgCut0OuWrfuI6N53q02i2iMEQHyrpGU9hBuSs1pFmqZMY6dd2gK6TVnUfDUsvZuqq4vroiy1Ic15F3lGGwWoWyHDANvvzNb1hFspifTKe8ePmaL58+4/LyUgnbXQzdwrZdqqoAas7Pz9jd2aE37JGXMhizLJOjowMc2yJRbYrFYi4hI8OgyDMOjw4wTBl42Y7N+PaWsqgwLZsiL3E9QXVOxjOms7mcE3UTzZC0pK4GKNs7I3Z3twjDlZzZywLdNGQgVNe4jsPe7i6vvnnBxfkF/+Jf/gS0gtX0lr/48/+HqA74wb/6M/70z/6YeTJnfnXL+btTloslV9djTNsVTndWcH5+znqdsL2zTdNURKEsAT3f3wzbJ5MxQeBvpOa6IWLz5XJJrXBAWZbJIsfzZQAWxbx9/Y7BcJvD+4esk5iGmqKUxmqZlyRxTJlL0Krb63F4fI/2oEdeFmRpTp4J/k43DAaDPqZtC886SRTeplGLJLmfuMqNU5UirPX9QPHwv3MD3eFvGoVRlc+cDMmOjx8QRiHrdcpgOMJyHKJIGPKGLqnncLUShn4iS2/LkmZ+WZTc3tzSG/Q3bs12p8Px/XuMhiJGNTSNq/NLnn75jHenlzx68Igf/viHHO6PmN5e8s+/+IIoSRgN+9R1yXK54uT1G1rtDoeHB3i+R6qcH2mabVBe9h8getElaDEajfD9QO5oamlmKMyPrZqQaSqL2CiMNs0i05R3w3R8S1lWDPp9dA1835MEfyJ4ojzPhQWu7n+V4s7blmCGgo6giZqmVkhC+W/L2d6HptlIWaMwxDQNxrc3goJ1XfyWTysINmcq1AJa09gMOQvVZLs7k0mbRxoLeSHNT02XFqikigVFVpUlpiVJaEPXN3iafr+PpZ7bd06zpgHX9QhaPg3qvVbkVJUM8h1X0GXL5RJNg+3tHQaDwWZ5UamgnjzfavXedyTslueEq1BS+EijodvvM51MCcNYuahsGhVccRwHx/7uDr5ahYJxLUtcz2Nra4Sh64KmQdskpOfTKalCHYVhyHK+UD4xC8/zCaOQhobpdErgB3iqdQLiBCryfBMyME1zgxsydF0Wc7at3m2BoAn/wDMkBANBdCZJsrnXGIauwoYSXLu6uZYFf10zn80Zj8douiTYd3Z3sB3xjuRZSqp8O/JukM+EoORyoKFUmDrpLEhzvFHfg7tGPbq2WRbrui6S4kb+fY7jEMWRIIObWvk35PzhuoKLEhEuyqkirdu7xouhBvF3bXENGVrXtQQ1a0V1qGoJoGXKadftdTchB0PXsUyDSmFqHdemSHOuL28osor7xw/o9LoYCg1UVTW6YaHpEnDIc2kMDgZ9Fe5sVDNFGjumKY1P15VGg4bCRKsWiKbrQlIJV4BGp9+l1W3jet6mySM/a7nPRVG0CRRoaFi2YHg11azTNATDVolbV9M1ccMoxKqu5kndXo/RaAvbtonjmCiKWC2WVNVdmEDwabLgs+l2uspTIcGalh9g2obCDsqyI0tThRhebhoGdyhIQaNZ6rMLk/FYob+kkV1VFbPJlE6nowKzhXK8NOgaVHXDF795+v/ZMPgvkh5btonftkmrFMsI8AKPrWbEYr7CMCzhJxYFtm6hYeC5DmWaYOgax8dH9HodXNvix3/8Y3QTlmlEUhY0VcOz3z9ntVigFTW9TpcsTdEMA7RGma9N6lrSe2g6jQaT6Yzb8YSvnj3HMA0Ojg7wum00r81qnXJxfommQ1UVdHserYFDf6+L0/KpMTb1n6uzCyxDI7AcLM0iKULi1Yrt0YhOv8/f/fSfuTi9wNA0Gq3k3c0VX3/zgovLc77/r/6Yzz//mMIzmWcRTgNRXpCXKUVd4rgeZZbTNCXdfo+d/W0Gjs37H7/PGpFNHB4dEUYr6rKmLEppARiaiCgGLdyeT9o05HVNtApptTsYpoHf9igpwYAwjXA7Lk43AMugBCarBWEYczW54f0P3+PjTz/m7PIC33JA18nzjGjd4DkuruejOSZWW8Q/wjOu2NcNwuWSRqELirJguVzQNCLptazv+KtSRxbhr+O4FHkBpqAV2q2WMOdcuWDYts10Nttc5mrFCgNJ1mk0eK6Du7sDuk68Tvngwyfk+TOSKGZ3f4/R4Q6LJKTfHdHfHbDKViSkBB1PNthaI1ZxU6fT62K5zqa+2el0MC0TvWkoEbRMTUOsErIikU24ubpmPptvHkyr1ZK8yOn1e8I49HwcXS4zk9mCv/gP/4mTt29Jo4j7e7v8T//L/0xVV0zGUzq9Lr3BiiiK0TBpasjqkt999ZTusI/f8qgbjc9/9DnvPzwmikKub2c8/+r3XJ6fcX76lk8+/5Tu1oDf/uo3zMZT1mGE77oc3T8ijkNsU8cNPNZJLAOtuqSolHTZ9jk9veBnP/0HXMflBz/6IYN+mzQNefzkiPUq5eR332B1XH7wkz+iPfBxTJMkCmnKgni15O2rV7Q7Haq8YDZfMJ7NyOI1raDFaDTio4/eJy9Tvn7xGt1zwTRodwO1AGqoi4L+cMig3aGpKhkEZjnD/pDJ1Zjd7V1WK2EnVkXBg4ePNpvsUpOka5qsmc6mZHm5+fxYinFYlAVZmuJ5PnmeM51NMUxB5UhCLJVErSeM9VINGxzHodvtSCI3y0hikbF22m081yMyIrJKeKS27qBrOv1Bn8V89gdoD3Oz2a4Uxqqua5UgWvP4vcc4nseXz7/h6VdfU5UVJ69PmM4XPHh0j7yCrCgofI3Pvv9HLOKId5fXFGXN9fUNb969ZZGuqMpcVVZL5pM5jmXjBy67+4fYezrFOiVaregOerRaHV6+eMXXz5+ztb3F4dER8VqSYWVZgaZj2VJNLEsRKR/cO5JBRKvFm7dvOb26wm3E7WFj0d8akDYFcRSz321j2hZlnpHmGd+8fEWahEzOL+j6HT759DNMy6IphRlpmDJk1U2DLElIs1RYwr6HbRrkdaUGjhpboyGj0RBd0+h32wz6fcbzW+En65Kgc1oBNjJAyNKMdRyzjtZMZ3MODw/QNJ3x7YSqKIiWS376dz/n9PwGTQ10r6+vuXd/D9NwWccJZVGzimJqXcdyXXYPdxltD7i6PCeOIh5/8ITjRw9J6wrbd6iBQqvINI3R/X1cTK5vLwjLJVBh2Q5ZklEkGbZhcbh3gOcF5EmKZVnMpnO2trboD4eMtnb4py9+RxSX7Oxs4Qct2p02i/ENTQnrdU6nZ5JVDcswYrl+xeu3pxwe7vPg/n1+8MMfsr2/x3B3xNXZOacnJ9xcXnF1ccH7nY7CYwmaph14vPf+Y2pqJtMpF6dn3FzfoGsmi9mcoNXl8ZP3yYoSx9QZX53LANVzcWxLDq2+R14VZEVBEoes5xGT2zFxItVhvYHlfMV8Nme5nPH4/UeKBZ1juy7tdpsyq9BMAz8I6PZ6GKoGf3iwh98SV05cJjz9+jnX19fEccgnT55w7/4Rk8mC/Xu76IHwqNvtDv3hAE2vMXVDtSYsXMvBdh0uzs8l4VIWNFVNWuTCHccgDNcYlkl/2KMoHAzHotFqsqbCdGxs36Xl+DiWQ13KkiXPMoU1kEXaXWonyzLKKJZEGBp5VZNkGWVRqOGXQ5yVXF6PCZchBjVnpxdcXl4xnX7CBx89oZlMN7xd02j48OPHmJ7HIo6YxyFpkVNrkJc5utGi1hoarcZ2JS2UprnUhi2NXqcvB+5ClsZxGFGqxY1umDSGIctlx/nu8K0WInWdoaFv3EJZIoiZu+R0HMXqEiu4k7wosBCOcCtoCQpF077j9iK8WFlY1LiOK8/z8QTQRVTZiJgzjKPNRaBpGrr9Hvcf7xImOa/enqDpGsOdLXrbQ1brCGs+paobtFouG1meE4YJz55/Q1GUPP/mFXmZMxoNabkOebKm3+uxf7hPVclwrx34dNotHNvAdkws28Btt9Etk6IqWWdrnn71jPlkxtHREZom+C7HFDnh6uaa6XTGu7fv0DU4fvCQTqdLt9vn5JsX9LtdtrdHRHHGYLTF27envD55J/6kuuLi8gpDa3j43iNM06LT8smHXaIoIY4yHMvigw+f0Oq0+eb1K+qqxnNdpuMxh0f3ePT4mNl0TpZEtNptaWn4Po1hcPrulG++/prlKqTV7zLa3iXNEln81BXb2zLAHfS7+L7DcrlinSTUaEwngkzTdbi5viRcrRhfXom0tswxdUFaZWtBm55VAhEAACAASURBVPm+i9duU5cVjapv65pwjS3dZGJYbI22SIucVruDblrc3t6Spgme51PkJet4xnodkj6JefjoPVqBz9//9GcUjTCjTcvGdjxW4YpMITzQGpanZwxGQ+7fv8ebk3fUlQxcRPRdc3t9JUtp5drQNMjylDzLcD35DkwnY9brBADX83A9n3A6Qzfks/723Tl/8zd/x2q5YHvY55PPPhavTrvNar4kjBKef/sN5+cX6LrB9nDI7vY2vX6XMhf3mm3ZNNSkWYbr+VRVTVVUaqEq4YeSkjiKsC1bDRolVSepdGm4ypJOJyty8iLfDKZN02CxXGJb4mRotQLFnjfJ8ox5PWcymTKez6kBnYa8KLidTZjOZ4J0UoOki6srRv0BRZHTNIIrcFWCfjKeEMUx6zgWRFpVMZ0teH1yKuLqdofPP/8eu9tD8iyl3e1iqL+beMJQYQtJ7OWFYFMWiyVoJYHf2nCRZThaY9sWR4eHrNcJjuUwOj5mNBpxfXHO098+4wc/+j69Xp8PPvhQkFdZpgJOBYv5guVqRbvTEYeAbeI6JslanmWWadJpdzjY3+fbb79RGAGbfq/PzvYOURTKORJZwBlaxvnZOeFqRbsdEEUhru3SVsOEu4URDSRpQtPIcApkWRQEgXpvpJimiR8E0NwtVzXFLJeU44tvXvDzn/2cJK+okN1KpRjPvmujGQ57+/dwffGXUZvUhk5/2GV/b08N+SoaTeP8/Iymqdjf3WO1WHB2dvodzqCR5rjjCm5qMpmwu7uLbgjeotPtM5lMieOIr756pvC2Bg0WumlSazW2rmE6Fn7LY/9gn+lixmo2V6gHF1OXhlOlCSO9zHPOzk959Pg+vZZLlYV88U+/ZJkZfP7f/jd87yef0/MdFhcp3371lG+/fsHe/iGd7oCiFuRmuo758IPHrNOCpqkUsnS2SZ17nofrudi2JctcXZb4eS6C5FarJe/dosSyDdWQLSmLXPw9vkuaZWRFTqM1aIZGk9ZQNliGRpFnNKXG7dU1URjT2RrR6vd4/OQDmrwgXIVMp1PiKGTZ63Fw7wGO7dHt9bm8uiRVzoqyEjShVoKum8oj0yiRuaUk5glRFOM6DkEQKF5+zHodEUehYFDWCU0D3X4fFCqlUg3oO3eb67oslysJLdoyxzFNg/HNDZ1el+3dHbQGfv/sa5Io5uryiq3tIVUu523L0gkClx//8Y/54Y9/RMs3mdxecP72HZPra8aLkKN7B1i2RbfbIQ4vefrl7yTUdbAvw/m6Is9ViAQwTB3HCyirkjRLNi4QTeEyNV0T/EqeE4XSUKSBqpRhfVl+h0DWNSibnMVkRpIXxHGC3tRo+hRNMemrppYQY93IUNkwsNUyN4wiGk3CULYlQQ3DlPaipomvcblcqu+uT+PKMHfQ720WG71+l4PDHbqdNudnl7x9dypoE8ukLKS9JvdFOR/5fiDNImr1nW0wqgbLcvDU0idL5fxpmaZC0ghasiwKOh1p1d/hh2qFyk2SlHW8JlknVFVJt9PBcz2Vmlfoq3VCURYEgS+OIN9Xw0xTPbMqYfabct8FCcncOYmCVoBpdnAcS4T3dU2r3WEyHpOmGYFyl/m+tL2SJCGMoo3voNVu0e50VfLd3Ayfi6KQ853WKKF8yItvv2E+W2BZFju72+haD02JqC3LRms04lXE/GZCu9Ni+2CX0dYWuh+QoG0cW+IeMhQP3qBW854wXGHezTY3C5NC0TNkwZ3nubTmihxdM9USSMN3JUS7XCyoa0mnr9OMyXzBbDpHM0zWUSy+DBV2my+XZGkm3pLAVwtyCX2Kk8VGA7zAVzhhIXs4jrSokkSaRp5ahKJaEXc4IxAPxR121A98Sq/CNu1NWt9SmE/LsSjKnCqTpZBtW0RhppCB0iwtCmkQ5pV4YHVDR9cMAj9QEm1pkFq2LW0dRJCc5zm6puF7Hr1uD29XKBambZLHEWEYYtsufmCJB8IwcGjQaJSI2JCllQa6IdSHUmHHNq4202Bye8t0PGE5n/Pk449xWwGmZSiXXCQzQIUvLauGohDUs6boKGVZbhxrnu8pWomG1VjiVYtCZtOx/B7qmjAMadCIViF+EEh7BcFtua6r/DiqtVA2m7ln3dSbd5MsshpxEnki7jZzQ1E/MpmFlQWr5RzbdhgMB3T7vU3Yuq4kMCoOuhrbtEiThMl4SrfbY39/j3prhOO4cr80LXStYRGG0mDyvf/fXcB/0cKg3W3z+U++RxjGG/mMVjfs2i61YlqtI9maNmXDqN9ne2tIpxPw6ScfUjVScdIcHd0ycHWfLIoBjTiMKbKcjhfQabfQmobjBw+FdzaZbvjhWZpTVjWNprMKY+azuRz09Ibz83OG23uMjh+xXM5JohXtrljXG63Ea3VxA4/u1oBClwH8+maKbZsMRn2aumY5nlFlBTujLfYP9vnq25dcn59hm4IpyauKqiiwBgEvb2+Y//xnfPLRE/xWl8C0GPhtnp+8lWG/46ADhq4RBC6twGN7a0hY5mR1wTyK0ZoG3/MwLZPFWrwFXT/g8f1/yXIRsa4LwiphvZhh2yatoEWR5ZRNKZI+22H30QMM36Y2JFkwn0iF3rBtBt0+5a6k+RZlSl5X5Ms5fkswTa12gN9ukSYZN6fvMOsGp9EJvBZZlrO7u8vuzi7z2RRH8efvDlaSGhTRa5kXVEXJcrUSGd9ENsDdbkdSC44j8mBDx9Rtqrqh0+3KhlQx6nQk1aCh4bqepBhrSNZr4pUk4ba3Row+fEKm5WAarKsSuyqYRDN82yZJVlhGg1ZmxNGShpqg3UKjAVPH0HS6g55Ck8gFrcpK2q5Y2pMwFozMcICGxu31mJvra7a2tzbVRd/3cRXj1g8CirLCMG2+/PIZz54+py5KqqJgOl/R6nSYzWacnZ7yR59/xmhni3/8+19QlRU7e9tsH+2hOxa6AZqusY4i0uk193b2aI261LrGOjriyZPHeL0WlmeytTfiJ//ix4xvJpydn3F9ccnO7kgaD2XBbDJH0xq63Y7UJNcxZVFCo/PVs+fM5kvKbAKNhuPa+L7Dx5+8x+7+Pmev3vLu5IT51YT3P34C6gGdRCFNI1U02zSZTSeEyyVDv8X+e+/R7rZZrkKK0udf/+s/YzDcYrJYojUNmqFj+y49U6fOCyzXwXQsTGxm4xlVXtHpdOj2ewStFlVdEkUhrXZLhlRpupFQV3lJnpa8mrwlaLXY29/bMAQNxdRLswzHcdVm1mI+m1NkskX1PXmRBr7P7XisECk2rueSJimz2QzbdsjVxTiKY5oGrq+uWC6W3Lt/j62dLSq13RYucLNJzlZlxWq5lGdkWRNHMW3XJilyFquIVbTGcT1arbZIPqua+XTO4/ces3NwiFHnvD45YTydkZsGeSm4qyItOT+9JExiTFNS3UVVyvBBa3Bim5vbGU//8QvuHxzyox//CDSNv/zLv+L83Sme69LpD7i4uiHJUmzHZfdgiGu7hKsVcRhSUbOzoxK0YchsfM3VxblqE/lyWDQb8HTKqGCwNaS/NUA3Jb1ZpBm/efoVebKm7dpkbsbZ6Snr9Zr7R4c4rsd8sWCdJkSJiITzskBHY2dnlz/67BOe/v4FlaZjuy5PnrzP7vaIbqdFK/BpNOSQWQtixrZt2n5AlUo1NVMOhnAVgabT7XTlEFvXnLx6w8X5JZdXY2qV7mz3Ojx4/Ih2p0uaJPzyF1+Q5QXvffwRWV3RHw7YGg4wm5osFt6mbpps7e9xu1oyW83RDbmE1YbO7s4OO50eVxfnvLk9wwBGw6F8D/Uav9cirwuyPMX1HTrtNrqhsViuRHaqaxiWJRzHpqbdbeO3W1gW9LdGeJ02mqXjD3qs65JK14mynHdvT3n66y+5uZ3zR9//lP39A/5f1t6rx7IzTbNb29vjTZgMl45MelaR1V3VPQ6DnjYzd4IGkH7kDEYaDTQS0Jrq7mpHFrOKJn1kRIaP488+23tdfDujpRtBgETeEEyAzCDP+fb+3vd51treu4/b7pIkKZfvrsjShKuLK84urhmPegSRz3Q2ozvosX+wz8H+PjeXVzz78QV5mlPoOTsPH1HUBbPJLS1Lp6wdRttj/CAgzTPKICPMRJJ7PpsTLTyKoqKo6kZsa9AeuORFwavjlxRSzv7+IZ1WhxqJ+WzFxcUZhmWwfW8Xq21jKSrdXhdJkdjaHZPmOX4c8EF+n8ubKZKiojoGB70DXNslSVLcUYcg3BD5KZZlM5/PSOPoDgukSDKT7IbEjyiyjDBKsHSR3FQVFde2ePLpJ1SywvffP8XzMyqpFklTx0Y3VFRNJckEX1xrmJCCYywG36qioKnaXeJIVTVWnkcUp6RFzXw2Eyx23WC0Nebq8hrf2wjRm66BXFHWBReTW+5/9IjBcMjjx49RVU0kE7OE5WrF2dUV5c0VaZHT7nVotyx0QzhzNFmFqibNxQVL03UMw8BttUiimDiKCctQoEo0jfF4hG7KVMBssULTDPqdNp1uD6iQJDAq445H/v4iosqaqLU2SwcJ4XMoG8mYZVl3jE+aJW1RCJeDIsvkNWiGSFHVVUUQhIRhhKxo0LDMsyQFZNK8JIpSLMukNxxh2A6SCoat0+u2sTo2pSqTKRKX81uoJTqWi9Ek4KI4ZjZfMr29heb8mN5OqIuMjbfmy88/uxO7JXFEVVZ0O202fk0YRjQBMVbLNUVdMPfWmIrKuElMG4ZBnjfpPgmiICTY+Giqymq5IvA3tNotur02u3u7HO7fo7895OTshncvXvPy9RveHL/FNC16nQ6KVHNyfs31ZEa/1+Hrr75ge2vMd5c/cnp6hoHEwcNDiqrk/N0ZdSWG3oHvc3z8hm53wBdffkIYbBgM+5iuTSXJtAdDuqMhm/mam+sJ803Aj89eYlkGu9tbXN9cc7AzpqgqFssFO9sjOp0OnUEf07I5OBJuHE2RKJvQyGrhkaQpQRIjlTWT6ymr5ZIsTej0RKOraAbgjitQPKEkc3sz4fTtCY7j0h30MDQNKrFcV2TRfLEdh1arxfR2yvff/I48ydg/OOJP/vRPefHqJWcn7wjTgvlqjWUKBvH1zTVVXTEeDbl4d87B4QHDwZCLi6tGQieSeaZlkWYliiYhyQqyDLouxLQ1NYqmEgQBURSLdNhoLMJLS4/FykOWNZ49f8XF+SVJErH215ijNt29MZskxM9CXp0e8/Tb3+EHkWgcITHo9/n8s0/58KPHuK7Dxt8IbFcJ5xdXLJcrrCYdtzUeMx4PkQhJU9FoFcMngcrQVJ0aif5gQJ7lhFFEEAZomobjujiOIxKFTXX9fSDANEws0yKMQtJMLITyskLRdUzDoKpKkcAsC7KyEO8eqZArd9tt4SGiZjga3bVvV4uVaDAoouknyzJXF1d8/91Tlt4G3bB49fqYB/cP+PCDRxwd1Di2TRiFxHGCaZgiFVuJxK6liSWI2qC9los5VTPQe/9zVFXJaDykLCu89Zr1ekVVlnjLFf/lf/7PSLLC4w/u47ZaPPn4Y/xmwBY0qBWBPU1J4phklfL82XPKouSjjz4mCmPmt1P0JlGqKgrXl9esVismk8ldYMhx2wKtqmvkmcBQhJFYyK7SJfm4RELCsEws22xQVCmKov0TAxvBXPabRLJhiMGN7dhNE1MISlstF2+54vmz58xXPophNB4BkFUVZJm1H/GP3/4WxVT51T/7I8o0Q0XCMXQ67TayKjwTNYLJnmcZp29PmE2mpM1zq9VqsfE8sjzH2wjO+9HRHpv1mqoETTOIpIzVesOv/+pvyNKcd2eXqJZDFCdoZS2wCYqCYZqYpk6n3SLPM7yNR5qm6LpGUZRCRpzlJHHM3r3d5l274vDwkLLIePb77zk/m/KrP/sL/vBf/QtaLZ3l7Q3P/u4fefbTMwokojij1bLQVY1ut8OqKrh3sMt65TGbTSmaJLGqqnd+M1UVA3et+XvvUSiyJGHoKqosY5oGWS416e4MVZWhlnj06ICbmyao1bKgqlANiUIqSPOEIPDFor0hIgQbn1dvjvnFr37FV1//HMt2GCkKLddmej3h2Y/PePj4A8bjEY7bEpisSghg0zIVw0DduGON67rwn9i2RU3VNBLE97uqRRhElqDIBddfJF4NckPMXpaLFXES00Ok72uEwFmkrGXCMEBWZFzHxnbEnTgrCiRFoTcccPjgPrIEdVWzWi7w1mvKsuTLn3/K3qPHuLbD+evXnL49pioqDMviYjpj6QU4hoXTkjh6cESWptxeX7NZrxmOhhRVyXvPke04pFnaoEekBlmkgiTaFHFYURcVtVzdSX3fewyoa3RNvIcJv4wMhtH40kLm8zXeOkTXBYLDaTn0RyOGgwFuyyWNE+bTuUAtN3LR94smo5GOl0XVIMRsQGqWuDVF00gQCzFLLHhlgZ8tFinttoqulQyGbaJkxHy2JM/F/U6WZRRNRbVUIeJu0sJZLgZ/ZVERhjEFCVmcMJ8t2KwWPHxwyP7RAXXz53s0bt4MtatK+PSqWiCU8rKkqqHlthgMRrRaDkkSk4UhnueJRpBuiGF1g2J7j3+xbUTAK8tJohhZlgX+qhnSvhcTG43g2LJ0iqpkNp9jWw7tbhckqXlPrIUzLSvJc9FcNU2TbqeDpmskaUxNRRyJc8J1naadYJBlmVhKKDJVWdHp9cnSlCAMhcxXe+/dkul1e3eusaP7hyi6aOMIKTR3zrD37bYCkcivCnE2l0WBIisUed7I6DM0VcWyLIIgoCwLNr5HRxazrG6/JxZHthDYL5dLANxOBz+Mmc1mzNKM0aDHw8ZjUTRNId8XZ0en122oCtr/JUzLHUbJsq3/m/tBdRzkBj8aRbFwAjXfhbIsSXOBY1QVFUMXS/k0FQGJPM9QQw1N0/G8DYZuYhji+0MzMNc10aBRNV2c2UXWpOzFgqGsSmRVZTwYkDftEFURy9Y0FUtFVxb4IyoVTTcazGCMqmp0ul2yrGAT+miZWGK23DY0ISQRTiop86aJ2bRuRItKfN4VWUbRdfKmyew6DmkiWg2WaTJLUuEWsC10wxANAFlqWP40VIII6vdLJBlZVVAVWSwVFAlNFy5X4bkEqZDImuS+3PxDNp6gkTz68DEt12Wz2eCHAZZlY1mCCNFpsIzL5UoENjWBojJ0QyzOc/HOFkcRZVGw9jeYkUmr024cJiWmabC9syNmV6ZFnpd3zZH3i5PFbE6e5/R7PbFQrufM5lPqqmBra4xuaCSJaF0UedaQVnIRHv//Y2EAkGQxeVWgyhqr9Zqu3WJvfw/V0LEMi8APuL66IfICtraG/NEf/yFFlgvch6LQGvSZrVaMRmN63T5xnBH4Pmkc0TIdwRxtt9A1DcexOTg4YDkQIjeQWK49qrLm5es3XF5ckcUJVVlQ1yU3l9fs3dvnfhDhTa4xDAnHFXV43dEYbo/BVBuufMX5yTuUvGLvcJ+yqlBQQFZR5JJe20VWddK0wLJM8lRc2kdDl6NPHyC3HcI8pwg29JZTurVglvrLNeHKp5ZVrI7dyEwUkbCXJFzHJDY0vDillBSksuDq8hrF0Hj5wyv6nQ6ff/qE6WTO97/7Cbfr0hp1mZ1f8dnPP6c36hOGMVmaEW1CepaNo9t4eUoliQpOp92i3e1gOw6OaiBFCUmWEUcheZULjnGa4HZaoKosvA3r1ZosSejZDpPJlNFw6y6tLTBDEEcxy+VSCFsKgWcRB5FI++aZYAZGkeDM1k0qyNBNUQl1TLI8b0z3Mju7u9R1hbdcoakaRZHfVb5F6ttssCYC1xT6AZqs8Gd/8ads8pBpuqZu6RiGRlkWpHWO23H48isxBDib3pDkCXlRYKgaWZ5imxaHR4eUlMRJBAp0W13UvEKuaso8Z2trm5bT4uTklNl0jqqojEbjBsehIquqSCVUFZ7nEacphulwcnqGIisgV6RVycGDI3TLJIhC3h2/pcoyChm8wGM86PH5zz6kO+pQIEQsYjATE4URhqZg6gZh7BFFG7zIx+k62LqG0WvTsgx27+3w4PF9lss5eZbRGwy4PL9kvVxQFBm2ZfLJx08oypxur4dUCaRPu9Mm2njcXJ1T1zU7W2OqD+9TkzM+2uL+h/d5+t233Fzf8MnHH1OVpagpS4jLo+/TarX49NPPODw4IC0yLq6u+D9+/WtWqzW/+uUv6bQd0jIXVec6oTsagCou6PPlHF2VaRkWqqIQJiF5llMhEBlOqyXqYaZEWddUNcRBIOqaScoPPz7n+O1but0uf/bn/4bBoCe244VYopmm+N7leoHpOLQ7HeqqJgpDDEMnz/NGxJ03wz1FLCKzAkkEJcRDtUFX1E3i1WweNrIsgwye55E2L1BlWZAlKVmaE4YRG8/n8uqW4+NjkjhGN3TKuqaoQNY0dFVHM3Xalg2KItJXYcCg1yKtSxbeitVmjdu1RSUzK4iTAGkDum3huC61JJJcMhBtUqokR6lKlMcG7Z0hV5eXLPwFkiGRSiUvT06YLBYcPTii3XbZ3dtHV1WiKBQvQ2lE6FUs50IOpMoKQeCLy22RY+g6g50Rvb0h3SBAVXWqImW1CrA0g4vzCyaTKZauocsKRRbQ7nZQVQU/8AUPUZFZvr84miZ5nGGZFlvjMaqq4gUBp+fXyLLM9s4WaRig9jrIioy32WC3bKhKiiRClmX8KCDdRIz7Q8Gz7/fZ29snywtabZckjlEklRcvX/P9jy/Ii/dy4hLDMjEsg+VqQbDecH5xgapZ/Mm//VMURyfNY6SypExS2u4DkT4wDSRdY3dvl+panIlRFqMoNbujERQlS29NbQhx1Gw2x/cDylzw/7M8p+26VFXNyvfodjqslmv+/i+/5fLyEsXQKKqCyWLOlqrw7uqCrXEfL4oocxVN0TEci3bZw9B11BqKKCJYevzw3VOC9QJNM3j45GNGW0MePP6Are1dfvfb33Py5phNEDAYd3h79hY/8tja3uLxBx9wsH+IZRpkacJ0OuXs3QV7ewf0Rj36/T5bwzHzNyfoskzbFpXUJEspqwLVUEGWmDfJTSQFTVewWjZFqePIEgd798QgNlxTVSVpmPP6xWum81sGW326oy6qCnmeNs+BFNM0QFNJc4VHR/fp9LpiqEBJnCU4rkl/1MbY6mDHFqupR6vbJ5dLvKW4mMR5DmVFuNygSgp1UeLaDts725imTrfbZbQ1Zjza5uWz50hphmvbmG0Hu+uQSSXT9Yp2UTDu9pGBMi3Iy4KyednUVcELLcryTgAmSTLL5Zyzi2tevTlhuVxDc5nfu7cjksFUor1gGpR1jtvrITsGF7NbJNfg9fkphqYTehG2ZWPZOlu7Wxhdm7PzC7q9Lu2OgyyJi0HZ4NgMzcBq2RwcHBIGIaEvEEJJmrFZeyiyzPbONuPxNkmWMp8v+O03Tzk7v2LU6/GLX/yMD548bPBuJVUthgqaLrAZIrUmnC8ykuCbGoaQvTbuA103SNOEJBHvZ3KDqckr7liw0CR6VI0wCLFcA9Ww8D1fCOJPTlFliW6nzR/90S/ZOzqiliQO7+8zXU3J05ggSUhvb4WLyLFRZZmszBqkgYTveaxXa/EOYBhUVcbWzh6KodMJByiuxXy1YrNac31xSU1NkkSs1h4SEp1hD6tlUaQmdsvGtC06psHh9i6u27ljCrfbHcqqJvBE6MMYDVksFnetKtd16Y9HzDc+qzjm+cu3PH/5ivl0ioQkBig3N5RVzWq1EQ2gh/vkRYbjtpkvN7x4ecy//me/YOveNmtvw7u3p+IC0WrjrTeohkZVgbdcAxUffPSEq6trjk8vODy6z5uXx3hewN/+/TcCNRf4jPpt5F9+zdpbEccb9vYPmS4XzJdzhoM+bqvdVNsrxuMhrm1hWQaDUZ+tnZ0mUSdY16qiU+6UdLstKklIeafXE7zVWiBB0xxFNbi5nfK7735HHKU8fvKY7XtbRKFIarntDlWWU9Yx15NbZtOZQEg8e8lmteKLX3zFR599wcm7a/7r//6/YRkKe/f22NvbwTAt2u0Wjm2xWq1ZrzwePXmC7Th46zWyIqMoOkmWcbtYs9msCf0A17IxdQ1Nqel2O6RJKloX1FRIFFXF5PqWb7/5jtdvjun3eyRxQpJHmF0b3TZYhB6T9Qwz9VF1lZ2jHZTvf2haPOJ7sw5Cvnv6O8Ik4Je/+gNQJAzdotfpYjgWP3z/A6enF2Jp1e1w//4R9/b3cWyTdksEXGRJFrLVuqI/GFLWpfiexQmyItHpdinzgrJpY1uWJVqwhsBSRGF4F8rRmsGGbZlEYSTCPzJs7+6SVyV5VaKZBkkYA4LhXuS5cFaUYpBTlmJg/n5Yl2ZJg3DQ0QwTRc+QFJX1cs2LOOXy7II//uM/4OPPPkJWFFzHafjXimAg5zVFmRKEERLCneH7IjwiSRJZnpKnAiWhyAqqJJEkJZ7nkWUpcRCyXHj8T//hP/Hf/w//HY8eHdDtdvnZz3/GD99/j78JsCyLohDM+iDYsF6vBB5It7m5maJIEkkS0Wq52LbNarHg6W+/w7IcHj5+RLffQ1FULMMgkxCfoyAQ4kxdpd3pNP8Pe+QN/zzLsjvxdJJEzbCxbtKTAnfhuLbAeZXizul5XiOxLRtPREG/38N223hRgtKgbOVSDJSKqgJN5d35O+K/3LBee+gotJwWnbbDx599jGkLr14URQS+j+O4hKH467woiXPhfdJMg2SesVp5HB7tY1gWZS1kkxs/IIrFPSWIUo4ePKQ3GnByekq3N0SSKiazOaPtbVRdwbI08iyhbLR3ZVUSxpFoo0kyGz/A7bS5OnuHrCr0B33Ojt/w/Y9v+ewP/iW/+he/Ytg2mV9f8+zb7/jtb/6B68Waj774nMVsQRBEfPbF56y9NVmeEQSJwCfWAn2pasJTkOVCBi29HxBFUYOyyUmbAbNwDCnEiWheiSaPcocKHg2HIt0bh9i28AfmWUaSJ8JfYX5PqgAAIABJREFU0UicQWKxXBGECVe3E4K/+Q2nZxdARct1+Xf/7t/y5ONPePn6mDevXyKrCg8ff8jJ8RuW0xmqInBEdV1T5hlG09pHgjCK8f2AOA4xDIPFYkG3KzxvdV01Il8V6oo4iho+uUJRCEHn+/SxaGQJfLSq6XT7PbIsv2u/dLrCd7BaromjiMNHQhKaBBvOT9+hGxq24zb3I50sCTm9ueD185dcnl+jaTorz2c1X3B28o5Hjw7RDR1V1VAUlTxLub66wmpStGEUEkUJI0mgFd8z+x3LEnftjYciKyxnC8pS/L9qd9toDfJQagKHaSoGc5qqiuGcqpGEEUjCM9Xr9+kPurTaLmVd0mp3aLfbFLl4P5rP5s2C28K0LLJMnJf+2iMMYyrAtIR7rLkgCqyHqiDL2h2qsShE61SRZBaTKZpUoMrQ7fXY2RlT1xJv355SVxLdXg9DUZvzXWlaog0mVNVIi5KLqxtOTk5ZLZbUVUXbNTm8v49umwLBGIbUtdlIcCXSOG2mdhJ5WWLaNnarBTViACxLyFVJloT4G4+qFMG9Xr+HboihrsCViN+PWFoJ3Jpk1URR0uCoLTrdLlXZhBMbd0KSZqiqIkJ6qkqrI5jpkiJTZDlpmiA1A99ur4tlmqSNfycIA0C4CaMgZDwa4AwHOI7LxvcJwwCo2d7ZRtEEakjV1DuvwO69XaqyvsNEKrJMu9umohYS5oYsIIbiOYEvGvBpLp4ttmU3TocaQ9eRGtRTkedkSUIY+ERRRKvT+ac0ep4xndyKZ1ojsR70+yL5LatcX97eYa7iOG448zKqrokmZ10zGA4bcocmGlKqQEvHkTiPJKTGm6g0rSNxn63KClXRsEwRQNZVVTTrskw0NGpE6K4WMuI4ijAtC8d1mExnZOkaqQbXce+wnpZlglRjWIbwGFQljmNR1WaDyMrE8zjLQZLodUXKXW3E2rEfC7SebiAhkFvifqRTlFXj8xABkTgRbW/TssQSRNUwLR2zaXaUucC+SWJbiSwpdz65uhTOwrzI8X3xfE81ETYoy4JOp83+4QHD4ZDOoI/nrUUoKU+RIkk4lJIIb71mMBhhmAbdbrfxgOR3bkt/4+O6CA9bM/PJswxVUbm9vmYyuSFJMnZ394Tfqrn3CIeiJegmdU2lFnS7PSzLYTabkWc509sJo/EYy7bIsvQOxSxBg9JCOLLqmiIXng3HcqDBjauqTlEK94RhmpRlyWq5JPADrMb5ITWLjSAI6Pa60DhFDNNgul6LcIzrsvbWVA2K6f/TwkCWJBzDIUlLqqLEW6ypoxxd0eh0O8jUXF1dcnM1od9s9oIwolYqSgkkXcFs2UxnS8qiYntrm9PX76irQgyMHfEQmU+F8TlPU7IkQZKVZkAm8+r4hJvpnLOzC8q8vDscq1ogJvrDEYPRgNF4gKKW1JRINVS1QlmJL30URuRZgaYq7BzuUwGbMMIxXLKipNft0u92SfOS6c2UKAiRmg9NZ3eM0msRpimaLFMrElGWY+QFJClpWuIoBmVVo9YSUjNgVGoJVVLZbDLOrxeEmslge0ToBWzmC1qtDpPzKSt5xt5wTJkXbOYztsYdtsd9qBKBrJFqwVTOU6q64MH9fQadIRcX12yyCKffwmlZ2K6NpihYssbO559SlCVpnrH0PKbzJWma0O10aLU7FHmFhES/1WJvexe5AkszqB2JKElQZIUsLzg/OSWJIxzXZRP4xGGAaeo4/S6SJDMejri9nQmpkq3QarXo9frixTiOMQwTWVZISCiKkjzLBJ5HEodg1nABbcfBcVwhmo2F3b7XN7h//z5SkdPpuFiqjRLrDCjuWF9VXhD5KdPrOSsvQrE1slxsroe9PnmacW9nB02VCaOQqq7QFVV8zsIMpWyqQlQEYcD0dsL21hbj8RDDMlk31bF2u91U9xJRL27EJx3X5aa6oigFUmkyueWv/uo3FEXG+N4OuVSzXK9ody3+1b/5Ix5/8IC0hHWwIU8TppMZZV0RRQm31Yxhr0er3eHRkw+IvICX05+4/+QB43vbqLJEVha4rs1o8BhV17idzakVDdV0WN1u8Nc+P/vyCwxdw7RMqlICBfb2thmPP6VIE0xD5eHjR1gtCy/28NMIZ7uLPmzz9Jun3Nu9h2nqLBdzWm4Lt925uyS2Ox3iNOHd2Tvm8yXTqymTyYTkiy9J84Sb2yv8PKK7NWS5WrN7uINl6OQ1vHj2kt3xFr12l4qatBAXqjhNUDWFrChwHZcwTFh7AZqhsrUzxj+/5KcXL4njhE0Q8vrNMb/sf33HEndbLWRFZTqbI0kSalOFC8NA1CbTCn+zYbVc4rbboKjUVU1eZhQIR0XgC/mVbVsNIzFAUWR6/X4zUEqaxVd0x+4ui5IgDJEQF8B+v09Z1Lx49oIgKZCzCpmaAijrkLqqGO5u8+jzD0nSjDxNOTk5ozzcR9Ytdvb2sGyDyfQWCQnF0CnqGsnUaA8G2LYrpNxJxuJqSlmU7O7tsr09YrA7wC8DUimjs9NHzzuEUcJm7nH2/TlZXjDeGVFJoOsKK29J1FxiJUXGdF2ksmQ5nzcp0YIkE0PcbfcQXVUYbG/RsizeHr8VaArVoNvr8dHPP0WRJS5fndAzXa6urxj2ehiGhm6aJFmG53m47Ta1JKEaOr1+H8Oy6A7g8y8+Y7X2CJMUU9fYHR9yeXnFu7Mz4iji4NEDjLZNnsVYLbthieZUlWh2DIcjJBmqWtRbAdQmgVXWoDasU1mR2SzXbJZruvs7qJ2eeHBOZ5y+PWa4OyLNI3rtNrZjUuQ5uqHQGwzwwojxsI+hqtxcT/DXAa5pI2UV707e0W51yBDJlTTJWK83SHWFomgMd7ZxLIv5ZEZViBfUKIm4ublF0TQsUybLS8IwwttsOL+6otLAsDRUSxfYHk1UsesS7HaLQtNweiHL2ZwgjFlvbpmtVuxs7/LJZx/TH/W5/8EjBtsjtMhm72iPokgJooDbH6e8eP6Kw3v3sGSF3/z9dzx/c8rR0SG/f/o74iTm/tE+kiIxGvZpt1u4joWmC3l2EoQYtoXtOrT6PWpUlvM5SiVRUpFkGYahE8YRUbAhiiLanT7TayGx7ww6eKHPD98/RZVLWm4XqYQkiSjzjNXGA1Wi12uzub2hVGXipKKsKrp2C8M0kXSZ1C9IyxwpCTBbFv2tPllekPgRvXaPOq9Iw5QqK1CADz96Qr/jYhg6tmkhlxKPP3jMg48eczOfcHZ1TlTmxGUuUiZFSiVJmC0HyarJG9GWbhi0HJe6LkmiGNdtNWnGCkVVicKYYBM2L/YaVBXr5YJ+v83+/T22RtsgVVzNbqhtBVSFVbhhXKb48YbZLOKnpz9iSQoPP3hAravY3TaDfpdKbkR5ZS74oIqGrIlKdA14mzWRH5M20mPR1si4ubjkzekZ+/f2sCyddrvD5198zs1kxrMXPxEnG9I8ZufeDkUhZGJm45VRmmFlDRi6SZFnVJJEWYl0oyRBkiQkadZgAVIUWci2ZEkSgi9VDDaQhCTbW3lomkFZS7x8dcwPz54Th5Fgtm88yiJmHa6YLG65ubxhej2lpep4WYysqAxGQyGJ1FSqBjXlWg6WbXFwsM+DB0c8//EnkjBkONqhM+ww8z1aww5Wq02tKri9Drbv0+61eWTb/Pbbp1R5xva4xfDeNut1QAk4lkXbtnE77eYSUKHrBmVZcXN9w3ol5H5X19csZnPmsylbu7sidWea/N23v2U1XzObL1h7G+IwpizyBv9UoikSvYHDo0eHHB3s0t8e8+rVMS/fvKSsSnYODjAsi7OLK2RVI01iXjx/Qct12NreQmnLlEXO9vYOEgp//1ffkBWikRWuN2iGSZzl1EgURU1R1iw3GzZRyNNnP/Hq9BTfDzna36fd6xHH4sIZRz6yJPHj7U2zUNeRJAWo0Q2lEQVqbG/vkJc5pqmxt7/Po0ePyLKMJM0ab03F9z884/jklBdvjpks5zx58giJnCAMGVUQhgm//+E5Fze3AJiGhlLVbI16/LNXx3S273F2cUlFzWQy5/ryls3mA/7kT/4lkgxxmlEhBmFX1zdiuF1VSIrC5dUNT5/+wOu3x5SVQEBINbRsh4+fPKLbG2AaOkEhkmJJmiIrGvPlktPTE7I05fxM4Kb2Huyy8/AISVXQdZmkypArFWow2jZbB7ssVq/QZIE6kGQFWdPxgoDpci4aPoZOVCQkRcpoZ4dXx++oa5gvPeaL33N+ecnO9oBut8ujDx/Q7rYJwhCn26I/7pMnOVUjStR1XeCHNI35fE6Rl8RFwny+QNPEr9dVzXAwRALhtlEUdra38IOQr776ko3v0+51SZtkomGYyJX4fq9XaxzL4vbmFkVRcV2XuiwFOkJXSeOE1cITeMdel95wyNwTDXKpGczcTnxeHr+ltzug3+uh1jLUVYMTKUjTmCCMUDWNVkuc73GSiGFQVeJvmgGuplNWIsjyfjFS5HmDVtNIQp///B//E//+f/z3HD04pNPtsHewz8mbt3irDbIslhWdDx6haTJJWvK3f/sN3z97ia5p3NveQtct0jQnz1J6nRZ+EEJd0261WSyXmLqBpuicXr1jtVry0UdPKIuC/nAgzrOy2Y7KElQiKV00CIu8wcPRIJDcltt4P0r0pllRVRVttyUG+M1S5f6DI5Ki5u/+8Sl5WTWIFoE0UTUNt9NiE0as36zRVBVN0Vh4PvZCJ6+KBkMoWMZpUVDGEU6zbCiKEklRSJohk4RY1kynM/r9PlXdIAlNk8nkgi++/JI4zWh1WmRlQRz7PHz4Id1+i/Vmw/VsQVlXfPrxExxdZ7ma4/kbQRfQNdIkJ04L2q0Omq6zWq3Y2dnm4vKcl0+/5/GnX/P5H/8hVZHxw7ff8vtvv+WH775jug7pbW0TBiESNfcPDqioKMqS2WzK5fl5w7IWQ/Zur0cURYRhwNnZO0zDFDiGqgYkvLV3h/coSzEADeKIqhAOFt0wsB0LbIuiKpFUifV8Rl7EVGXZ3FvF4rusCuqqRkZiOl9yfnUj2hrvLjg/u0TTVRzTwrFc/vwv/pzPfvZzVss1i+UCWVHZOzgi9ANuL69QVRldF3JyXdNY+T4nZ+fczpaoisrO1oj7D45AgvliTrvVuhvqCtl2zvX1Nf3BkKIQCBIhcBaDRGoabKFITLc7bSaTKYZu3N1xu+0us5sZqqIxGAzYrFZE3opv3rzhyeef8sHjhxiGwWw2ZX28FO605YrZdE5RVkiKhqEZhH4o7vx5ThKnFFneCN0r4VcLNqSZoEeEYYimCk9DjXA1VE37QFWE+09gPRSSJBXoLVkC6T16p6TX64p3laoiThLCKKakQtYk8iKhPxQc9JW3bpqFQkAbJRGKKjcpceHFvJ3cMrm+wVsu6Y/GjLbGtDstaBpA71P9ZSUaH0WeNe+HKXETqsyygtvbFY4t5hpuu8v+wR5+EHL85hTXbSG7YhmcRDHL5UogYlUFy2nh+TEbP2A2nZKlwrVgOD38OCKIGl9DXdz9XqqyunPgpFlBkhVMl9MmlV6TRjGjrsuo16brCpdHlpd33q2yru+8V++Xne/v/cI9JVA+79PuSRILDG+Ds4yjCMPUkd8PO6FpsghkEg1CSXwCuROuvhfaDodDZrM5J+9Oubm85JNPPka3TMq6ZHY7YbGco2s6nX4Pszn/LcsiikLSNMGyTFRNZ73yUDWdfq9LlqUUZUEchVQNlsswBHqxqkoUWeBEy6qESgRBxHA4JU0y0TpRVfLG57ezs0272+Xi/JLFYkEUhk1bKcO1XQxToDfDMBQ/MzQDZI3tnW0+/vQTNkFA2LhTFEUMzKMwumPRq6pCGYaNd1Fw9MuipMjyO0lyEif4foCmm1TUbPwAy1AZDfoCu9c0gjbehiAMUBWZ7d1dhsMh3toTbQDbRqoFBqesBJ/f33iAhKHryLrU/Pt16roml6XGpSDoKJqmoagCy6PIEqahC+R0phD44R02yrJMcrlEloWgOc0ygtAnz9/P/RyytCBJU8paYhMlUFd0HBskmVani20ZSCAcW6loPstIzGYzNhsf27GhHlPVJZZj41g2juvgrVd0+z0G/QHrjXfnjsqzkirPsQyDfr/bNKQ14jjEdcVzOY1TgiAg3PjCBxEESM395fT4hMvzM+GMGm2h6eqdH84PQ+EuCOZ4mw1b21uiZVPVOI4IJHi5Ry0JSUwcx1SVaFOqmlg6WbZNnCRcX1/juC6u6xCFEaZlo5sGslTjNOGGNEkELrEWi8n33qnlYkGSJE0DSiLLM9H4AfLmnUVRBKryTsT+//DH/yvp8WhryEefP+HmekKdFmSbmLqoWcxmzCYTkTjwQ4E6MQRT6ma24OnTH7i5vmZrdxvDdfn+6e+5vrwkCkNefP+CaBOSRJEQ36Yp6+WKMi9IolgI75qDdzqZcnV+ITipdQWUyFKFqkKn5dBxTbrDLh9/9Tm1omDZBuu1QBZ1hn3cQRvV1OkN+qCIw0k3DfEBUXTiOMPSDe4f7mOaOmUpkSU5s+lcmNVrMFwHt9/FatvYHQdJbUQam4CyKnFtm+X1nMwP2NneZtQbopRgKDpVLvH3f/0Nl6dXqHVNslmjNQ+azmgASOhAv+WQpjHtrkN/q0Nrq8dg1CcpU3LE5aesSuSy5oOjBziOg21bDMdDev2OeEetKkxVpUwzNFmlTDKquqQCFqsVpmFg2ya6pmAaBkpR4OoG4+EIVRLmc9dpAYJZJ8tio6moGt2+EOlkSUK/12Fvf4+d3Xv0BgOWqxVxGNHudBgOh2i6wXq1pqwEx9M0zeYCIWHoRmN/T/H9DXmeY5kmbquN1LQlVFXFMk063S7tdoveoENv1CMtRJW1TDIxKJE0rq+m1KXE7uEBiq7ScgTfNkkj2q7L9vYWmq4xnU2b5ZGCKsm0TQdHtynynGF/wNbWFrIskkL9fl8sEaqmHCXJOI7TyGpS8kzIouRa4BWur24oGullXYnLq+M49LZ6LNYzZpMblLriky8+oqKiQmouuWlzOFts1j6hH7OcLTBMFzSVBx88YDAcslotKcoCuZZwTPtOjpRECb/567/jejIjTXNur6bcnl/R6bhCTKZrhElCnMZ8/fXP2dndotN2OTw8pD8ekMsl6zRglYQsNhuiRCRmul3x3yBLMxzHFYeUrhNFAZ63QlNVbq5vKPKS9cIjSWI++/JzLMckTlOSPCOKY26vb/HWSwxVZXJxTZ6kPHjwAMd1RRVP1wAJyzYZDPokccJ8vuS//K//lefPX1LVFV/94dc4jsuLl69IkgxD10X6ydBIG4a+n0TczmcgS7RaLdJYoDOoxOa9LAugkWWZRnOAKlRlSZqleJ4n0BuWidv83tartUjcNwgSWRHODvEiUN5V/yRJwnUcQj/k9OQdluWQJwnLxezu4qg2G11JkhhsDXG6LlmWYGoKhi7j+2skFayWJQTLfkwYhrTGPQb72zijHrUmE0YBUeALvrGhsb014uBgD8cy8L01/mLBcr3i9OqKMMvIy5Lb8xtmN3MWixXDnTHtfpuszsnLgn5/iOO4XJ2cs5yvcLsd/M2G+XyJqhssV2vSPGdrb5ter0233aZIU6IG/zObL7m3f4+Dh3t0Bh2Usmbv3h6mZbK7u4NpmpxfXnBxdYlpWViuSDvopkEchVycX+JaDoPREF3XGPS6DEd9Wi2X0XDE5cUlVxdXrKIAd2+E1XVxTBMNmaO9A0zNJImF6M5tuY2oesPV1TVFkeM6DnGYEKcJstLc4eua2WLOer3GNC2iOGA+n+FtPIb9LlvDAZZpUFNSFELIXpYVi/mcsijQVYW262BoOu2Wy4OjI67Pr8iyEiSFGok4Spjeznj85AMePLiPoimUtbicFFUhhGyShCrLfPX1V9RUbHyRvIjjmMHOmM9//gWO4zAYDoSMqii5vZ0052PD3pREvbfTH3D06CGu6/I3/+2vefniGM8PkXWVKM8pKXn86AjbMfD8gNl8je/HxGHMq5dv+P2zYxZrH9dtcfLuHT/+8BPHx8esw4Cd/T2iIOL29oZCKpEbMafTapNGKY7jcP/hfahLaqmmllSSJGEwHNBpt7Aadr2MIp6pZYXVbeG0HSpqlssVURjfXfRmizl+GKBoMlEQEIUJu/d26PU6VEWB529oddtYusVq6VFVEnEco2sq45GoW5uWQafdpqoqVhsPWVdBkagkIdxdz+aQF4zHY3b275FXOWeXZ3ixj26b5E3Kx9ZN0k1E5Afoho5hW3S7XepaXC50TSWJxbMsSzMhvl2uePPmlM0mgLpCkiQ6rsOXX3zCYNSjMx7xs1/9AVVdsQ48Cqkiy8XweDQe0em1kTWdteeTRTGDYY9aFum7WpJIiowKkFRxLjmWg4ZCmYsadZKItoZpmIzGYzZ+yK9//Te8ePGK5XzFbDZB1iR6W32COOD4zVuqsmTnYBu7Y4EqNRV1XSSSDAPLdkjTjLIoRSspz5EUIXKrasSvNR6EovEFWY28WAj9QmRFLPCSOCErmpSyqoEkcXJyzsnJOXVZUhcikXf06JDe9oCoCAnCgKu3Zwy3+uwc7WK1HA6O9ml1XCRJcG41WcUxLOIgQtVUMUiXJNarJb2tIa1+l26vw3gwYGdrF103uZnccn5zy+XNBKqKzXpOr2fz0c8+pN3v4vkBRVWyWS/ZHozodvtEUUIcRSwXC374/fcslyuSUKBhwjAkiWO6nQ67+3sgK5ydnvH6+C0XZ+dsNh62Y6HoQsBXlRWdtsW9vRGPPnrI0eMDtnZHoKuEeQxyDZIskllxzLuTdximSbffRZGF1M7URFrWMgx2793jzZsTfnj6I59+8SU3N1f0+30kw+T5s5dQiCbI7r1t9h7sI+mi5bZYLYmSlPXGww98ug12KY4TSmQmswVVUbNcrFmtNlzfTLi+mWNaDsPRqOHgppR5SdyIPIMwwrItWm2Hbr+NZbfw/AjdsFEUMUj+g19+zf7RIRc3t7w9ecf5+QVlUTVIrhQ/CNA1Fds2+PH5T0xmE2xbDGyTOEHTVVrdFoatkxRiIZJmOZ63wXIcRqMtkFTevTvn+M1boiC8Y1DXiNTu7e2U29sJqiLwCuv1Gkk1qSWNm5sbXr95TVXV1HXJp5894ZOvP2e0s8VwPMCyTeRaFm2aukaRVcIg5vr8WuS6asGWjeIY1dDo9Nq02228zYbb6S0vX71hOpnjbUJABlkWDylZRjZ01J5DVCQohkqly5SyQDpIJeRpjqqpmJZFt9cDYDKZUJUly8WCzWYjnhWahmlZQtze1ODfC/dq4OHjR8yXC/o7YzJJBIxUTUOVZMosR1NkAj/kr//6NyDLdHo9gjBEN3R27t3D88T7XxJH6KZBlhccH79tRIg1eVHgtNu0hz0MU8UyDbzViuViSZbmTCYTAj+i1++jNn45WVYE219RBV6wLO98YmWeN0hI0VgKg5DAD4T4kZrry0um0wWH9x9QlSI5KkSuExbzOZPpjDfHJ0ync356/pI3b98RRDFJIrxKo/GYVrtNkiZomkIYbHBbLtu7OyiKwvGbY/7bX/6a69sJ9w4ORbCp221QDFnDkxdnkPicN+xlVSRDs2Zoa1kmiqLgrdZ3Q1RZlkTiOxUJzjAMBUo0Lzjc30OSJGazOVUhhntZnuG0WmztjInjCEXVRMitkcjWksx6tSKKwkaqqwpudiXu2QrCPSfVUtNGS1FkCde1MUyTTrtL223heT5pknH89i3tTqdhVMfMpjPCMKHX61FTMNoa4rQcVosFqiqTxRFxEpOVBVbLFglSzSCNhAzacSxC3+PoYJ+zs1Mk1eYP//k/x7QVfvruW/6X//Af+fGHnwiLikeff8bBgyNev3qJ3RGfp59++B1JLgZnL5+/Ic9rhqMtPn7yIYeHB2RZKobgRYG39kASCGXXdVku/0mAnec5a28tBi9ZSlmUyKrWJDcNpKpiNV8wu7ni8uwdx69fs5rPmF6LdOl7HEstKVxd33I7W1BUFXkhAoq6rpFkGbpuYGoammbQGw5x2y2CICRJMnZ2tmm12hRFxWq9Ik1ibMcmL8R3ZBPG9Le2cV1X4FFMA0WR/wmtUhZ36NU8zxsU0/tGUHnHaZck8RmMwhBAMN9liaossB3hgDMNQyCiZXG2zWZTyjzl9OwdtaJyeHTUEBhy5rM5aZqz2QSkWYHdcnG7bfYO9hiOh0wnt1xfXuF5HvP5nDAI8DyPXq+PIktYjdtQ00UwQbDIBcYrTQWxQFFUgZlUFNHOUcVChRoxCG4cSe12G1XViBon4cbfYBg62zvbdzx26oosSe+wL2EgBruqpiMrKrbtcHlxwWI2ZzlfIEsSo9GYwXCAZduCuR9G0CBjiqJgtVwQR7EIiChioa4oCpZlYxpGk1gXbPdut0On22M+WxD4fuN3Kwh8nzIvmmG9aNVP5wsurm64vrqlLkvcjktn2CUvMtI8JQx9ZCQ0wxRYKlnGsR1UXedmMuP1mxP+4R++4c2rVzz/8UdePv8JP/SRlJqjxw/oDkfkVSnE01UlpLSGcRd+qWvu0C9VXVNXQnqLJFwnaZY2C59CBERlCdt27rxYuqZhmSaqIpYJSRxTUwvpef3eGyE8LaomsDVXNze8Ozvn7du3REnE5e0lcRxSNb6w8faWwAu7Dt1uG1X9J0nwcrHAbxpaa29NGPoiONi05BRFRlEV8jxjvVo1P3PdJOkbtBMQhSGT21vmswXeakmWpCiqgqaptNot0TwJfPyNx2KxFD9bQ9fwNz5xnCBJEhtPDN8Fz77k4OAeX/3iK9y2WIqDEGbLDea7bvyH7xtLhq7fIQnjSCyuszRhMV8wnUy4vr7lzes3/NWvf81vv/mW3z/9HaenZyRJTKcj0LxpkojmIcK/ABAGG6qqRtPFEN7z1qSNX4DGYyNJcuNnE+dJlmXUvP+M6HfS6PfNibIUzRQJgdupqvoyK6Y3AAAgAElEQVSu0SCCq6K5XFY13mZDEAR0uj0Go1HTahEzmtl8wdPf/pan337L9dWVcCRINVVd4vueON+yjPV6LRaH/ydp77UkWZae2a2j9XEd7qEyUldmluzqbmjQgCFtjLQBb/giwwfiDV8BNMKMhA0wgmyIQndXd6mslKE8Ily7H60PL7ZXDq9oNEPe5kXoc/b+/+9bS1dR9+FYIQsX71Ehp872QnUoq/IDRivPMuIgoMjyPd7HJMtSZrMZ6/UaTdXwXE8s9R0XCdhuNsLv4nuURcFytcLzfQ7GE0bjMc8//pjBaLSXMEOSZOSFCPEcHh7tMVTVB0dCXgrPyHAs/BrGftmi7THXZVmJFkoSE+wClqs1dzd33FzfcHV+RZqlIEGv16Wl3WObjP2zvNn7GWohDJdlsbjTVBzXRdN04eX8fzk8ZFnm//7VP/Hv//3//K+THldlTZ2XjLwey9s5VV5iGRaSrGMZBnXZQCMRhxFlXuB5Pre3t6zXG9o65+//9j/SnxxgmTpVntFKDZ//8hMMS9R6z87O6LpdZEkhz1LC9XqfGnZZr9ZYlslf/Y//jm63y9XNNevNmiTekWYJpmkgyS2ffPExmlwSpyFlUzM5PWS71ugOemi6gazoNIpCqypIqkwWJ3RdnywTG0DbtKBp6fT6aGrG/bNTsjjh5Q8/Eicx8XaLXDW4PZ+0SpFllbqBaBfR6fVQZFVYvGUV13TQWgVL0qjyluXdgvViwUG/S7/jcvTokKqsUMKI+ewS1apwDBujo7OdBdgdB2/So5VqDMNkbFvcrde0dYMpKay3EVVWsJotRbVQVTF9h7IQtV2llbFNE1M1qFHYRTuKMKHcJdRqyqDrU6YZB8cDnh7fY3U3o8wL2kbUXIQ4ROACXNelBcp97aXT8aEqURWFo6ND4iTnm2+/JQhCLNvGtEzYV3HzIheb0UaIUbI903i5XFIWJaqmodc6rutycnpCXpbiASuBbqh7XqDFwXjIzU3GbHZHVlVEZUqSJ7StzC5IePf6HFWWub6YIrU1nmOg2BqPnn+EZ7mQl7SSTJEVxIFgNfa7PfzhEWoNpqKhyTrr5ZYwilAUBc9zRepAU3FUF2e/cfypLn19dUXViKbCerOjzFLaqqLZfw/f/fiK3XrOH//ln3AwHjE5GtHkFVc3M0xLYzges4siwiQlq2ukWkKWNa4vrwi2W77/7g2GpfEnf/ELXrx4zqcPjlgsZmzulri2i+e5GKaJZdkcHR6yDRMUTUh6qjLnenZHUWes1ls0y6Y/HJDmmWA9mgZIMttdQCbnNKokuPhVjWkZnNw/RdFUdE2nKAUD8fDomPVqhW2bzG5u+f7774mjGFlSODqe0Ol6tI0QVTW1qGbKikLb1pimzsFoiKOoaJKQSN7c3BDF4hJTVgWL+ZyT42OWyy1//dd/w/fff0+/28WxbX731Td0Bx0s0yLPM54/e8Fo1COMd9QtrKMt2ywGWWLo96hWJavpHUeTYyHaNkziJEVVVQzLpNwPNZSfEoDIFEXBQa9L20KSxPieR5HlzGcLMsNAGQ7RdJ04igl3Id1el6apP3BZZVlms1pRZyUv/uQZw1GHzXbN3WqLIHxLyLVEXTU0RYFUpjhqy/HhhOHBEFkTB5n5Ys6w32U07LNYLHAP+5RyQ1k31GVDW7coksx4MqIz7HE0GpPtIvIoQbMMLi6uKOQWZJlgtcVAYdTpES9Eksfv9BgcHLAJtzRySdbWTG/uOL+6xNYtfvZHvySMQjabLUkufo6SpqKqClma8tV3L6mrljhKxWE5L3n/5g2jgw5lnov0oKKSFxlpmhJFIVVbc3B0iGlaKKrMerUgK1WysuT9u/dcvr/k0y8+ZzQZY7sWnmvjd0XLpCxLNkGAcThgtl1h91yKpqbfEazD29kNo/FYYGvShChKCKOIu9mCFolBt8tf/MWfUdFSNjUX7855+eNr1psNy+UCRZH4/PPPuHd2SttCEIckeYbpmji6jampNHXLbrcljkI6/b6obLYSkiTj+i6TozF/8md/zH/+z79iulyiGCpREKDqGl63Qy03UKRstmuKsmazXEPZ8uTsISdnJ5iOhW1ZDPp9Fss1iqrS6XewPIumVFivN6iKsue59z/gYIqqpmxa+qMRlmWjKwZvzq/59vvX7LYbvvnuG+5/9JDFZs3kcMxivSQMt4RJztG9ezimy9Dv8vvf/I6k+IG6bTm/vBILZdvE6XYYjif43Q5xELALStIi52jQo6lq0ihhM5vTG4iF9eTogDCJyLKcumppGnj0+Cmq1HJ1ccnibolp2/QMg5YW3dRokLi4mZHlNYPhiKLMMWwDzRY+kTwvOD47ZrlYMLtdUZQNztBnsdpxeTtjtwtxXYeOb+NoMmQZtQxVnlOhUFelqFnKMoquEKQR6+WSLIh5/uwJ/STganHLN999S06NaRuUtNiGjmNYyG3L/O6Og/6QvCgoqgqlhboQ0k6qGssw0VWDm5spQRCSpWLpqigSdQ20DVWZE8YRaVMwOT1ht9vw8u0brqc3OANfJBhlwc3Mq4q6bXA7HS5evaP8oeHLX/6MpqlJwhBF06lzkWRTLAuMhiAMkBvIU3ER7ni+QPHUNT3X49HZKbvVhjxNkTQFzbPYxFuausF1TW6vr5nP5xyejWmo8Xsduq5PlWZ0Oh3qfaLS6XVpalGNlWURJJBlmd12S5YJrIUki/yYwBG15FlB2zYMhzp5XnBxeclPUs8yL9B0EWJoGsHtbZuS43tjJEfhajnlSJtg+zZ2z6ZSarrDHh3Ex8mLjKLMUTUFQ9bJ0pSmqtF1BdfU+bM//2NGhyMubq7JqwpHdYWwui2pG5n1esu7l2JhEs7nTA4HHJwcs90l3Nz+iO26dHs+21KIZ7Ms5+rikoPhiMV8Thjs9g1KwVT+iUt6eXXJR6slfrdPnGR0XJH4qqUazVRRbIWyKciSjMMHRzx88oCsLJltNhSUVKsZeVKCZXHw4JTdNuT/+tU/kec5J6eHfPLiGfcePySPIsLNljhNmEzGpHnOb3/za45Px3SHPq9eR5ycniDXoEgCs9MfCn/J5HDC/IcVWVEiayoNFYv1Gtuzme9WKLutwHVmBR99+hl1VnB7eb0P7eyxEbYj2MQtmJYtcFBRzGazoiorzs/PKasS07ZpG5Xb2zsuzq8E5rBISdKUkwf3eD+9pdJknn/+CXdXt4RhRFnC6f17fPLZc8YnI8y0x+3NLZZmsqiX9OiiOjq/e/kdz6SnOK5PU1SoisrxvVPB89/FfP31N/zLP3/FervFdYVUMU5ipLYRg42qIsoiLmc3RFVGHMdcTG9J//EfqMqKoiiREDiKJ8+e4vQ6nE8vGY4GlHVBEMVslyuMsuXZs08oi5I0zTF0UPfDkKYRMu6buzlIsF4uBd4lL5he3QhBZbuXlQ+6aIpKVsPdasXdLGcXBzx8+IB3798TbUNc1ebJ6UNOTk8Iooiqbsj3zgFZkjAtC0mW6fV72LYIIaxXKw4OxlRlxe30lqoo+fyzF9zN9g6KqgJdI2sqwsUSKS9Z3845PhxzcniI69rMljMGoxHXl1M6vkN/NBTMYUmipiVKYs7un3F8NOH9+Tmu63HvwQM0XWc0GjPojzg/v+Ddu3OKJMOzPSzHEmdwTafT9SlLBSSZoqxIs2w/cNIESrIsMXVdoCDzXLDoaTAsgyIviNMUwzL5/vdf87/+Lwl/9T/9FbZtcnh4SJ7lvH3zlrzYUJc1URHx8puXpEVFkmYcnRyhmSZ/83/8n5RZgeOZPP/kKS9+8Snd7oCmqbm7mfL29Sss0+T2dsH3v/+Bt6/f8ed//sc4jiVYxHWNpAi2suPYAu9YlRh734uhCZ52lmVi+FGJpliWZYwORuiqzuViRRiFSEhEsXCsyKrOw4cP6Pa6/Pbr3/Pu8pq8LFBUlYODCYosUVaFGN60DZIkkxcFrapwdX3L3e2C+48fifOmKguJb5RgGjZtKzEajWmRCGQJTdUIg4A3r9/iex3evHnLxfkF6+2GLCuI44S7+QLdsJAlhTCIWSwjOt0uD+6dItU12+2WBCGXdhwHVRbDXkXSqBrx7AiDEFUz0CyDx88/QtMtLF/nh+++5f2Pr1msN9SGhe13COOY+XLJ3XzBi1/+HNnSyMuCb779Fst0qFoZWTUYjvo8enxGFGw4OpqgWxZZmvPu7XvhGttuMVQVUzNYh9G+RSoCLK9fv+VuPoNWomlaHMfk/v17SE3D7fQWTRHD0xIFtyNjOx7dgyPOHt1nPbujKGpsy9xjTsQQzPFsNNOkzgquF0tul3O0c4316o7R4YRef4isqCRRhNft0un1GI4PuDh/x2KxxPUcnj59jH51i9vr0ut1kdtG4FvhQ4o5zzMx6GsFPkNGDPPyvcA8SzNx7tJ0FFmmKEpALBZEQE64hhRFpixLvK5P1QicSNvWmI7FvZNjpldT0qKip2p0Oh2By2hqJpNDPNenqktkVdAh1usF0S4QCfQ9ZuWn1kySxgyHfVzXZbvHvGZ5QVkWmKYQABumQZ4XIgluiDNCUwvnyU8to6ZpcCybsqoEJknXsGpzP5PpUxYFtmmK0JgkGk20DUWeo+k6URCQ5jllWZGmBcvVhigQi4Ze198jdXKm19cM0j5FkZMkCYZhCjejJr4eWZXRDYM8y4Wbs6qoq1IsVsqaKBLUA10P8Xt9Pvv8Y77++lvu7m6RJej3+oyGPVpkkjRntQ1YzRckUUxZ1GgG2F2HTRiyi0LCOKbX8bh3fIzpesi0mLq5996olHlBsNkRhyFNXWLoCsPjMaWh8urmhs7bt5wen6JrGp7vfZD7xnGEsm+j/ISHcl13//PLBAKlaUTzVJapJdD3yxpZFkHYsqqQ2r2wuKo/hJtaWtq9KDfdnxddsZUQThZJogEaSSLNS5abNWEWYFkGnScf4Xq+CBm27NGXMt1ehzxXmM+WLOcLZFnBth00RaIqc4KdkA9LkkSh6yIwsBcGq5rwfSmKQhiEbNYbETjcL6pkWcb1HCxL4F00TSzndtstm9WKm+mUJEnodAWubheEbDYbZFlhMOhjmiKVrqgKZVOhmSaO7wkvQHMnWnqywnq1EguUFjRDF/ieoiKJY4H1NkX6Xbz3CtI4Jkkzwjjh+vqG9WIFsnjeR2lO3paojka31xd0h0qhrhruZnOWyzW2ZaKoKi0yYbDbS6c9LMdF3TdAZEXGtAVWKkuFRL1uqv2zRDRoyqpE1wTuWWpbDM344JFI4piiKEiT5L+K21WNIIoI942Aw6Mj4d7Ic64uL7i5uWV2t+Dm7o68KFgu11xcnOP7BqZpYNo2Dx48YLJfnCZJimEYDIZDdMMgiSNA2Xsaqg+LraIsiNOEpm0osoKqrFjN5iznM0bjA8Jwh9/psliuBJarLKkK4Tra7QKWqxW7zQbPddFUMR88GE+omwZVVegO+hiWIdo2TSNcG7p4hjWNwJQpikaj1iLwXFVIIJD3WYFpmDSKShaL2eZPUvUyq2jqljwvKMsK1/W5OL8QvtW6oSoLoiCgLCvR/DBMEc6TEJ+rohKGIUVZ4uwRbmmSCCdUKeY76n5uGIZi6ff/9e//18Igz3LCXYgmqyhIjEYjTh+c0bTtHuURIUs1o+EQTVVRdZHgbdoWxRAva6Wu8To+TWUyOhIHk+vrKS4+EypKCvr+ANM2OTg4QNmLao9OEtI4pdvr4XoOtdTQ7XfZxFtW2zVxHOKbDienD7h3dkqn8w2vX36H5zt0Bl0GB32Gx0estzve/f4HNEMVaYi62R8IbHbrLavFnDbPiYMQXTNQNZnHjx/Q6bjMlnP8vs+jjx6xyLd71ElCXsJ4PCbLC87PLzkaTGgbmYv3lxSpSF1YloPcAJWQe5w8nYCtIlXguz2UyKSlxbUNwihlud3xZHzAZHLINtzR6XTwHJ80Lbi6vKLr+HiWQ13UlHlB3TQkRU4xv6Pb71LkOarT4aA/QmokyqpEy3I262vktkVqQK7B2S817t1/wKg35Nvff4MkKbQtH7Zgyh65Yu7ZXpoqDiFt2zCbrXj9WrBxkzgRrPxWAkni5vYGCfB8kS5kL2NSVbEZLGtRgRsMelSlQBjEcSJES/sHjOs6FGVJlqdkeUqSJFRhRdHU1LKQd1VVxfxiSjzb0rSVSFgiwVGHT599JuRFbcvlq7ec3H9AGcacnp1SVEJyHCw2pGFMuku4vb5FURU6gz6GZdLpdlAUGa/foywKgbPawzizNOP68pqjk2OQJO4/OMP1PBbzJVfTKav1Fte2+OjJQ7odn1byqJSWNInRghrTtojSlCCJyMqKupEp4orXP7wh2gVoqgxNi6GpVNRsoh2KKlFS4XaFnNKwTOI4RlJlut0OTSuhmToSNV/+0Wfolsb0/D1WCz3HQVUV4iQWiQ7Lo2lbsjwlrCKCfIdcFIx6Q2zTJklSNEmhSDPyLGe6mOLYDsPhgOl1huO4NI24zNR1xcm9Q9I0Y7VaYjkOiqJRFCGOayIXMn63Q50VdFyXbreHboqL1TYMRJ3LG+0FxxVff/0dr358w3A4wnVdbqe3/O9//b/RyFCj4Ps+ruuQ5THD8QFBGIEiYdkGmq6x3C6YZRW2ZFDuh3DZXvaraxqL+YLdbse9s/tiA99CmiWM2hGe5xMEAU3dYpgmm/WW6eU1T559hGXbZFmK4zrIkkgXjEYjJFliPl9Q1zX9YR9N0bBscfH9d3/1P/D3f/+feHV+Rdk0NLLYwO/WG548Pubjzz6mbCSaPSexLMUADanFtA0MR4e6Yuh3mK83aLKKqqiUDXTHEyQdgiJB1cDqOsxv56yiCMM0cE2XqAkZ9fqYhsntdEqeVbx+9ZqHzx8IWasing+7LEYb+Ni2y2y1QDEMvE6XzdWUsigYDDr0hh1UDeqyINjErLchlm3h2KL+fXd1C1WNa7lIWoOua+RVSdM2WJ6PYVvIkkwchiiqRpYmnE9vqNqWq5tbTM/n8GTMvZMjdF3n9dt3VG2L6dgMJhN0x6YuSyhKSrkhlVSidYCsKqAIKf3tfEGe54Rxguv73HvwgOPDMQCb7Zaqbel1fOqy4PW7czq9LkfHR5i2ycQcC0TaQuLqesr1zRVn90/wXJe7xYwwy2kU8G2duBWsR8VRURTYbdZMjsY8fvGQ9krFtEziMCGNI4Jwy+vLhIHfJdxuePnjG+I4x5RUxoMDVosFr17/ik6nh2XodLsen37xOd7IY7G6RZFk2rJBUiyKSiRk0iRBV3UMRcP3fOy9ODUMI358+ZowTalVmUZXWGy24vuRp2zSFN318G0Pz/JwDRullWhFoJW6qYiTCMvWOTw53EuIZVpZojvso5saSVsQRiFpnIgGna7gOpbg0zctwTqgkSRAJi1yirrEMA1evHjBlXvD+6tLNtstuiFql1XRoKsGQRSzCXYMuj6aqnB7PWU6m9EdDXl3fcft7ZxouxM4oO2K4bDD6cmEBw/POJyM6Xgel9dTITDdyyNtXSOuBfO0rAqSrMLQNVRFxhp2San45odvyPMCEL+ztmFRtQ2mblJX4nDZ7/cZjg/I6oqqyAl2IfFmhy7JDIZ9LMdFcw3qekyW5niuxNnZKWlRiGFPVRPFCVc3twxOxhyoElEScO/eMeFyjVyrZGXB8WBE13JpWnEJbpuGuobNcsvsZs5o3EdtJfIkE7gOVaEsWzS/j+37KK2Moqj7FqGNIsnkWYZpavzRH/yc/mDAy1dvsDsOmyQmnqY8PDvjo+dPCYIQRZaIgpiulzO9vqQcjPBMh+nl1R4Pon8IBaj75kCW5cK9s28D5kVBGO1om5aqrIiamKLIURSZYLejLEvKLEczDBzbIZMEj/vB/WO2m2f87vffsQtjNM8kkxqy3Y6sKDg9OOTpx09RVJ2Li0t028R2TWhFY9DRTYE52bsDZFlw3aum5fT0lNHhmOlihqYZ5HnOfDkn3eX4joPvWew2AaZlcXR2j1bXiOOMNEoYjyf4no+qymRFym67JktjHPueWHBlJVEU0dRCBC3Y4wp3NzeCa9vpkeUlQSgktqOex+FkSFzmOLZJb9SnkVs2cUpaZpBUZJT4XoftLmK53lIVAsOlKiqF3HJxOwW55nByhCopjHo9Op6Pa9tcXl5i2Rbj8Ziri/dcX5wzmUxYx4J/rWsqZ2cnPPnoEVGZUFLw0Rcf4dku8+lCsFl1hayp0CSQ2pbj0YAnn3zM3ftL0l34IZnleq64yGqiJRhFAgsgSxKe1/kQGoqjmLP791E1celbr9ekSYyh6+x+9y2FDJUC6CqabTK+N8He7bhbzPn0Dz/G812WWUhSZEi6xmK9IikSJidjojwhznLeXlxy7/QU07To9DoUbUWyXhJvQ5Ldht12TVkIfKCcxh/uNrIsMzjo8/DpfZKmZF3mKLqGJkkg1ywXiUB4yIKP3OsNKOWWoIhJw5LuwYDu0SHe6YiXf/fPLK5v6Ns2Hc+hlSQUJNIsx++43Ds9pdvrcXu3Erxsz8awbGzXpqlE1d7rdegfDsnjmKqt6A+H9Hwfx3dI8oqr61skGaImoalb7L4vEpFZiixJwouyH6RpmrpfoFX7pgPczOZ89dVX/Pqrf2FyOOGLL7/g69/+Bk3XmN1co/d8kiQlC0KkqmUXhfRTH8u2+OLnP+Ofvvo1/+Fv/w5aiRcff8R2uyUvclpZeKrev33PbLag03V5+OA+QRDy8198yY8vXzKb3jAYdViFAdagxzadslnMkWYtXcdDVoXv6WBiktUFtSQE5Jqq4bqCsdzrdlAVlddvXpOnKcfHR/R6PdHiiFPCKMYyTXqDLleX5/zzV//Cn/7pH9O2Oadn97i8vEJRZZ48eSyk2HXNerUWZ3/fo9vt8qooiKIQSYf3N5e0Rks3ibibzVEkmYfPHqNJGu8vLlifB/QHA/7Lf/kH/rt/+5c4ukYQiL/1KE/xfA9d1VAQCFO5KAjC8IOctWkbVFUkvMNdsB82yQRbkZIFsByHsqpYrUULyPVdPv3iEzRT5935BWEUcnlxwXgyJIwCLGzi/bCGtiXLcvHx1Zrr6S3jo0Mcx+bd7ZxX3/zAbrGhblp+/ge/pD/sC9yHY6NpOnfzGUVR8fKHl7x/957ZYsXxqWhJIat89rMvWa+XfPftNxiazueffyEG8rqK69sC5+t3KRox0LBsi/Vih+P7DEYjLi/eU+QZ795fcnQ8RtNlvvn9b7Bcny/+8Bfkdc2bt1dEaUaSpmRpRhqnFGmGLIFmmCTJnJvbBVVRcX1zx83shsXyjslkSF6U9IcjqrwkyVI0WaZKc17/sKCqKn788TWr1YrJZIxtG2ThjjSMKKqGqm4IApnNNkTTdLr9Id5wwOHpMcdnZ+imTa/b4+mTM5Sm4LsiZbFYUTc5TVVQ1y2apmKYumjVGjpRHBNnCdCQpjFvXv5Abzji7NEjer0uVVkTBSGe3+H5x5+wXS2Z3lyjqgqTfhdUiWC9II1jDE2j2+vQ1sIrRIsIMWk6li5QXXGSUJalEFsWuRgHNS2yrGBZFm3b7NPkNevNml6vj+vYJGmKruv0Bj2CKECSha9wcnjIy1fveP/uPb5t4duikX09vSFpYqSmpdvrUDUNwXZDmReioS3LaLqxHz5muJ5D1dSUVclkMkaSWlpJRlY1giAgz3OCIMT3XRRFpqlEMzTLM1RV3S9yRaJWlkRzokWgPYw9nqhpmj0zXsyiDMMgL0U703LsD6LWsqrpdHs4nk+0C7m7naHpOqZl4Do2nudz/v4tbQ2OYeJ2XGiFf1DVVHRdoLmrsmI2m7FarDBNE9d10HUNQ9fxOx6yqpKkOWoY00oyva7Hyckh798VSLQ4rkPd1jR1RZrGVHlKEuyIgoCiytBMnYYGWRWuqKptSbKSkoZdtENBxugb+7mcYPMXeU5Tt6iGzuT+EY2iIKkanV6PsqqY3kyxDJN+t4vvdVBlhSRJCKOQOI6RJRlj317I9hiYtm1omoYkjlFVgaD+KaFc1/V+odBSFCK8YpoWTdOSxNGH85GmaXR8X7heZEk4DiRJNMkkBI7NsJB1nZKK6eyGQb8vHJLBjjgISaJISIZlmdvplCRK8G3RtjIMTTRZ97g327aFH9M0BEKsLPdLDxXDNIiCkLzIsSwb1/NQVBUJ8fVMDo+Q9s+uKAy5vb1jOZ8RJwn9fp979872WLQFURSjqiq6YaLqBr7vst1uCLYb8jwnyzKquka3hEtks9lQlQW77VYEcxrhJmrqmu1q/QGfaFsWuq7vUVcpZVUJKbiiEsYxyAqypOC4Kv7Awx34pE2BK9WkVPzj179hfj0XvhZN4/mzj/Z+JDHP7Q1Fu0+EtjMkSRHBijjec/ubD6x8VVEIo4TdZiOaS3uMjQzYlvDWtq1ofUuyCGPKivxfsTeK+kEAnCYxRV7QNC1FkSHToioSvuexDSJaSWax3JLlLr2Byjbecjf7ipOjQ/7kT/8MvyNcibQtebr//WxEO0N4xowPrpOmrqmrGtd1CDbinqhpmmicOQ4d38cwTJq2JQoD1os5u92O3W63R2oVTMbjvfsi5vbqiiwvOTg+wHIMtts1mmqQJKLFmqYJi82ae/dOBTmlEgjqnxBTrmSjqSp5FjO9uhStjD26sG1rqqpGURUGg8EHH5Lvd5BVldFoxGg0oGlE26lpW/I8I9ztiIKQKAho25Y4jlivN1i2w5PuRyBJYs5UFLRNK/wjeS5IBWW5B4X9KxcGTSNenp5n0xsMyMKYPM3oD/oYukGeZqiygmM76KpGmuUcH064upzujdgKo6MDBpMRTVMzvbmlqgRrenQ8JitS4lzFrzyoJSpZpqkaWkVgDyRJZrPZUNYlVVmJenxZ8er6R3zfZTI4xLE9ZMMmT0tkJMbjCcvtGiQZxzBRuzJtItjjsiRj+i60ggWsGwZSI9NWzR4vUOL5LsPhkNP7J4RJQF7nqIr7E2QAACAASURBVKaOVqlQNDi2S9fy6Hc7NG1NJRXcTu9Ig4ymajBNjUQOafIWqagwFIW4qegMu9SSTKPJFHmB3fVJ0oKL97fcvrqgzQs+/fxjirokzXI0WUFpJbq2T92f0JQVqglpllG3UAJxlpMmMZPJBN9xMXR9PzxXUGSx1RuORhwcTEQKAZkqK3nz8i2+N+Dh/fscjCe8+vENbdOiKTq9gWBblVX1YWtVFQW1pkIrUdct3333A67r730I1T4tLrb8fsfH7/isVyshAdnLiXRdp8jFwzpL8/0h0qFtG6I4QdS3pL1sUd5f/hWOT04Iw4DVZrOXIdWkbYbv2LRlKcQ2dY2iwS/+9A9oDZk8L9FNncHRIXmZMxr06HU7VHXL9+dT/sNvvuPLL3/Jar3h3es3/Lf//b/l3sMHVG3DbrfZc+iEGKxtxee52Mx4f37OvbMzTk5PGB8cYFomd/MFTx4XvHz1mpc//sjPf/4lLz55xjYJqaWatipwLIPT4+dEYcR0JniwHcMiDlKm0ysGHY9ks0VuFVoJGqUFVSKrC6IsISlzRr0+WZmJtMSeHe3YJqvVmjJruZtOOTwdYrpdDk6OsQ1DtFn2f8dI0Ol0MHWdLLco1jnFJmXo9xg4HRRJQTNk6rxkt93uWblCpJLEyb6GapMXOa7viYqnJA7DHj6O56LezghXW1TTwFB1bN0m3MVs0wRZ0TDrlrZu0EwDy7KF12RyxN3NHZcXF4xGB2iGjqzqWLbOarfl/PwCWVLo9bs0L55ycnLCLg548+4Nh8fHZFHB3exGJGMcj8OjI168+AQZiTAIoGkp8hxdN+h0ezRNw2w2wzTFsFNRVcIwQtofkJaLFaZl8uDxI548fULd1pRBgayoKLomOHGmQbgLaOoa27aQD0ZEQQi0DEcjer0esqKQ/M3fMl8usByTshQYADQDxTKw1D2rV5UxDZ2O56NoirhIygoHvQFJkjB9c8kuTAV7WVNRZIXHHz9FaRrSKEYxLZIoRjUMLMvh+u0VeZSjjU3qtmI46pPEOZvNit16g25p3N7csNoFICvUqkRS5VxcXTK/W7IOAlzHxu94HD484uCox3az5eNPn3P56gIZibqp0VSZfr+H73q0VUl/0Ns/QzSKRiwef3pJNk3NfDHD73fIG3FxloqWOMuoGxgdHtLIMr/+7ddkZUktw3a15eT4HpKjockq+WYnxIVajK5q+B2fOM9IioIwjqkrwZD//IsXDIYDijLn7u6G6dU1lm3juB6f/+xznn36Qlx624a6rkiSTOAbTJ37jx6yWs25mt4wnoxJqwrdtpFlBUkRYicZMHSVsippmopNsMbqWnzkPqLn+SxnC87Pz8mLGFOzCKscTIusqkGSyYuKu8WKNM0JwhjTtOkP+pw9fsDkdIzhG8RpSN02eN0Opm4SBiFtXYtavSxjGya6olGXNUmagATPXjynPxpSUOP1hdBtu1mhujpm3xONu1qCsqHNGpI0Zzga8vzZUy6uppimSbfn00gQxjHFZsditSbPElzH5v7TB6JF53ls7uZ0fB/HtiizHBWZ+8fHqLZFmhf0D3poqkqVl2yjlH/81T9SSC29QRfbMUmSjCIrhYhNValpaWXYrtdMb+/o9AfkcczdfIVuOnzy2QmDvofrWdimgePYaKqC3ML2Zk4VJnQdh9HRmG6/S9NI9P0+tjVjEwRImkpV1+x2G6gllB1YsiwYmrpGK0sYpoHjeuLAF6dUtaivZ6Xg7MqtwvTqhrvzK0xNZTIZMTk+xu908H2P4XDA3e0dmiIJKRdiiS7JCt3hgMPTU7yOR8d1eHB6CllOWpSUdcGg16epGsHHNzUeP3lMuk2INzsMTcexXXEpixMc02I8HOK6Lq7poMoq4S4AhNRUalskCWzboiwqojhifDBEty2SMmMTb0jimDBKOLl3gmHbxElEFO3Yrld0uh3yPEdpJKIgRFIUDEscF9U9MkRtoSpjdtudSHDtU/aOa+/bYAVZFpNlGaYpXEBlUSBLspC4IaFrOnmRYRk6/+Yv/oz7D+7zw8vvMXsWlaUQFRG2aWL3fCzPwvZ8NukORZLpeC7rjcDjtU1Ni2hWyrKKpqjopoEqaSzfnPPq5Uvevn3P4GDA2aMzojBk9u49o36Pn3/xnMVqS28yBk14m7q9LuPDCXlb8+r6kigOOemPyOWCXq+H7bm8fnvOt999j6kbTCbjD2x1yxJp1evz9/QHQzbrDbPZHNs0+fM//UOGh31+/+Mrrq7vODicULYNdQNaEVO3BZKpETcFSZmTZxmO6dLrigZVK4Hu2sRZRkuNZtvIhk5RldzOZgRhyGQ8Jk1TLt6/o8oTPMciygv8rk+RiKr66GBEvZ0zGgw4OB6SRBGK3OIOugRBQLjd0e8NAFFXf/fqFcl6R1WWpGmKbTt0ewM008IwxTK9aX4SQYvlxts373AdF9tyCHch680V3W6HF5885+WPP9JWDYaloeiCAd5UNZvtRlTeXZOhdoBqGngdn2i9RFINFL0lTeaCVaxrFJFoRqq6gd/tYZkmSZ4SxBF1muPoJi8+fsZqveH12/dUTUVVtR8uuZqm4HdcNEPlwO1gWTZt2/L2/Tla18NF4vZuwWDYozvqc7O4IzNr3HGHoIpZhmvMOMIxHLonB8RpxtlkxC/+8OfM1yviKKKdr7h3dsx41OfkwUOmsxlRlqMaGmUhkDkPHt1H1mRWwYbt/rL34vPndPt9siSl1+8LtI/jkcYJsqpxfnmNbTuiQaJpeLaNokjkZY6MhKSId3TVajR1y931Fd9++x3X06k4Cyoys+UMRZM4eXhKb9xjuQuosgLHsxgMB/R6HjevLuj3upQ0GI4FuoIsg6RBFIfiwr5PmdZNzcXlBW6/y8P7D0njlKYpOTgakasS2sDj/ug5kqoiOxZvfveS1c2CLCvpDoZ8Mp5gOCbb5VxwpOucqmnQDB1fVxkdjFjO5zRNzen9Uzp+hziIUdQARVWEbFRVcbsdZEXhX/7hKx4/fMRg2Mf3TcaHk/2QZEIYJgwHQ7q9/l50WBMFEVmcIskSpu9Q1CXBLkRVDHTPZHxwgKSpQIs36rF6c4WhG9xM7/j9777hy198QdlW5E1JVTZspzsMXafrd/YYhJAsTsQww7Foa8TFPozJi4IkihgMBhi6QZqIRLLruCRpJkJTdctysSDNC55//BzbskiKgk7Ho8xzZrMFvufT8bvcTqeUpTizHh+ecDg+QFFagm3AbrNjenVDBRi+S1PmfP/d91i+z/PPnjE0DSRTF+1S20AxNEzbpm6W3NzNsSyLJx89xfUdVENhG2y5vrjmt7/+DU8/fkxcZqCL9G9ZlEiquDOGYcz7t+c8OHvI3/3H/8Q//cOvMAyDbrfDyekxJ8djdEvjk+N7TN++5vtvv+P6bk3ZSqRZxmQyRjdMFje3XJ2/4/31NZphYPkeUllRmg1RWvDju2uyvKQoUqa3d3iORxrHIjC02pElGXXTEkQxsmqQoUCrEJQtrWGi2TqmKhC9hSQjWy5f/jd/ybMXHzEY+Ay73j45WpCGK/IkJS8EjqrT7eI4DmkQo6gyTSOEoyjC22HZNrqpi/e0JHFzfcl6veLw8IRHj55wdHzEfD5jfndHrz9gPJnw9t1bphcXqLKMrIkhtKrI1GXFdrMRYSbHxbJMZElmt92hqMq+SS2krU3TiPBMvMO2bFRNEyEZCe7ubtlut8JZ53k4jstgOEBRFPxOl6pu2W42VGVOWeS8f/uOFx89wbL79Ho9zs8vyKMEVZFYViVlXSNJYlho6IIpXzURqqriOQ7HJ8e4nkMWx+x2G3RNIStrIZuvW6I4Zz5fs9tssW0Lz/Wotb1sdO+MqGuRGtd1gzRNKfZfo4Ro+Ze5IBbkeUG318HxHFRVE0nufdpdURTGkxG249Lp9VnIEqvFgrKq2QU7oMFxbIYHB+y2O7bBDsu1cV13LyjOYc/SxxKtlCiMxCBSVen1exiGjq7ryIpMmibsglv6/ZT+qM/oYEia5FxeXrLb7Wj3HHPT0rGsHrr2Mf3RgAfLY7yejzvokhYVq/WGJIwEmtgUXg5VU8iLCsVQURSJwaDH4dEhmyhE0hQU26atajq+x8nhBNsSLrg0iUk0DQlZYNCiSCy4dB1DN5EVGU3XkWtxvpElwbW3bBvD0ESTVFh1gVacxfZc/KZpiaKQphbop7Is6HWFR0La43/qqqRtG8qiIq9KDEPDsS0OhkNKOUdzTRRVIwhjBnlOUZS0tKy2G776ze/YrAPyNMU2TGzL4nC5pN/v4nc6aKZOJVeUhWgRZXmOJIszspDwVoLznmZ4vk+n00VRVZpGLC0s08RxHdIkYbcLiIKQpqmwHQ/Ddmn38mFdUjg2BNffdjyqsmK7WbNZrcXAvWpEEHmPOWv2zoAkjthsNqJdrKp7ln1L1goigqVZH4TsSRIThiFN02DbNppmsAtiHNdlsVjgux5e3+X+0wc8eijCqrqus9hsuV0thS+vlajqkqqpefbsCY8eP8KwTcqmZr1eE2wCsjRjOBgxHAwoy5Lbu1v6w5HwDyKhqjqGvhfuVhmtBEWeE4cRcRhR7D0lvW6Hbr+HdzACWdr7U1qgxHFdyrLgZjoVouwkE5JmGppGLF82QYimCmdRbzimaAQevSpq3p9fc//BDWf376PrGnGckMYJaZLssVj2B+9OsR+Qy4jfW6ltyfMUWZH45Isv6PW7dLtdTMtiPlvw9u1bZrM7yjwHWiRJpiwKNF3DMHVs0+Tu5o6qLOn4PsPBAE3T9i0LifV8iWEZaLqx97VG7LIcmpoo2H1Ab4l3u01elqw3S/q9Ho5jU5QpRVYKjKUs0+sPOTw6EsumSgTwOt2OQJdlJXmWUZYVSRKTpglxGH1oDwiqS4ksSximLjD0kkwYBuR7DJlpmbT7xmZV1//6hQGAjEye5UiK4FOlYUTjd5A0CU3RyOuCQX9AsNtSlQVffPYJz59/xHe/+5bffvNbJEMmr3MMzcDxfZq2wR/0aaSG+WZBkWf0/S6e5X9oRdStqC2t11uqqsS2bTqdDmme05QVB70BjiN4qJfnF3z9u+/59rcvkVoIghBZUUS6TZJxDYus2yGMIiRdpcgF39zUTUbdPpP7A0a9AU0D67XY7Mn7TVBSRGiKRluUjPyuYOgheGZpnuDoJqblglHTHXcoi4pduGF+e0fH6WAYFo/un1E2I0YHfWIaFNVkm2+J45jZ5ZzXv35Jvkt4/sljdM9iF8Ui7V9W5BQoaPQ7A1EJr1uSKEbWBIO9rQuGvs/ReIKkKFR5QZrm1GUjht5RSplXHBwINncQbrm+ntI28OMPP6IqKo8+eo5mOHz/+2/Ji5KyrDBMg6oQYtGqKKhLoGmwLZutvMNQdUajA8qqJo5iJocT0ShoG0zLoiorPN/fS2UKDE1HrWvaPccziiPx+bfiASjLspBZyjK6ZuB67r4yJjjl4v8tesMh05spbdvy6MkD1qslUZQA4HoOpuNRyQ2ObbBZrNF1Fc91sEyDRoa2aimLHE2SOLt3Qlk1jCcjTu4do2gKm9WWJEkZjYbkmUAy7HY7aFviOObw6IhHj5+QZxmL1ZKD0QhNVTANh6dPHvH5559wMB6zWM9J0pikSNAMFVWBNIyosxK5bNElmbE/JNMyxr90qfOa7XZNEudIrYyj63RdF1VXaFUxzGpoqJoSuW5RJIVizyHdrDf4nR5REHN3NcXtuBRVgamL+rOma+iqTlmXbLZrJgdjZEmiSDM80+HBvQc0eb0XTdUYukqSpiAJptzN3ZyzszOOjg9xPAdk8TvIfiMZrTckiai1Pbh3Rh6nvJ9e4/Z8qqyitVUMS/yMi7Ik2O7Q9gffVhab3su7czzHYrlc4xoeyGLo3DQthqbT6fkcHo1IsjUvX33P2/cXqLqOFey4W87I04xBt4+CQsf32W62eI6L5/lCJr7biUNO3dDpdImiEBDVL0PXKctKLLTKkizLcH0fvyuR5gmyomA7DlEUoWkq3a7AdOiGwXgyxjQMDMPgweOHwnOwP2C4HY+fffk511fXIMPl1SWSrGCbDnmSo7uaqA9LUJc1uqqxW64p8wxK4azQNQPLMMnjnLws0XSZcL4kOhjR6XpoKKRhQr6v/VZlTZoXREmK0bEJ12uiNMcbdOj2OgRBgNtYhHHK/8Pae/XKkaXpes8K79Nv72iKRZbprjbTp2fmNDRHwhEkQRD0iwUBZwajmWl0dXkWi2aT2+Xe6TN8xIoIXaxs6gccXfCGBEiQzFyx4vve93nivPrIIqzall9e/cLD3Rw/iAgHEccnBxSioMoLoigk2gs4Hu1RlZK7h3uKqmS5XuM6FpblY7oWsmtZLtc4hsnZ6bkS32YpTdsw2R/jBR60NSYtZV3T7/e5n95z+f49ge9hui7DoyOurm/Qd6zqzz65IIhcNAG3ry+5unrNr/7wezzfZ3o/JY5TirwkCEOFLmlKlssZVaEQJb7vY1k2pmHQ0mJqOnWtfCSWaeK5Lkme0nQKGXJwdIC7qxyXjapTOo5DrxeRJSmrhxlSqp8f90cUskR00Pd8yiRldntDP/TAt+h0k+l8yXg04unzZ7z78S2r+YLvvv8RyzJ5/uIF54/P2Ww3bNIt+trkbHyGKU003UDoGrWUpHkGTUMvCHENhdKQLbSyIasqhFADsOGoTzgYYNgGr16/xHJ1hvsj8izBtnRkq1PnNU1Wk65jkjhlf3+Mbhh8+HBFmmXIrqMTYBjWLo3mk+cl97f3eP2AaNDH8TxsTVCXBXXTImXNxfkpz774XLV7BFimyWa5YJvmNE1LkqeKsdg2ShI+HtEf9BWv2hDc399xezWlKCoioDFMnn7+GY8fn7Lf69HWFdssRtMFVhBiCp13L3+mLSqef/45k5MjkiyhrGssy+T4qE/UG3A/e+Bu9sDt3R1FkuCFPmld0Lo28WahEtytQZdVNPUWYycStTQDz7eoakndNLSyo6prtXyyLdpOKM9N15HEMXVV4jg2h4f7TB8WXN/dk1Ulgg5NCJJky+ufV3z+7BnucMTv/9PvyIuKlz+/ZLPdssm2GLrGcDwkCvucnZ3w3WzBZrNltD+mKEpcx6EsK3r9Aa7t0MmOIPJxLZssz9Vn2jDx/QDLMrnd+Txs1yHCYeCEHJn7FEWJY1m4tsWRfYBpW1xdXxEvFlimTRRGWLqJ5/l4nk+SqIVcEivJm9A02q5VWIJdmg+UFLkoSubz2cdk32K+YLteo+sqfRXHMVmWM+hFjCcjTFv5EibjAUf/5U90RseqyVlVqoXWFjXr7QrN1hmNe6ynCzzDpg0iVetuBbpUzzlDN5GVpKwq7mf3/Pnf/8zNzTVtA1eXV6w2a3rDHuPTfR5fnHFxfq6WQm3L5c0tdAatbJk9PFBbGoXWkTU1jYBtvOFkb5/VYsH7d+9wXI/nzz/l/PyU6w8fyNNULaA1oVwz2w2DQZ/jyYTz868YH/Z5ffmaqpVE/RDXshn4AbPNkuP9Y8zAotZq6rZhfLjPwA2Qac2rb3/m/u4Oy7YZTY7YLBf8cvmOg4NDGjo02fDwYcp6viLw1Eu+oet89duvOD47prFMjo4mzKYPZHmiOP2d4OH2AcvQ6A8ijs+Pmc1X2J5HIzvu76ZMRmOqOGYzvafMCrI4oaxKRuMxumnSfmRkK/mqoatASZKkdC3s7R2w3Wy5ur4CIAoDPv/iOWiCVz+9wjQslWrbnQuardNUHaVU4tjlZo3n2TitxmjQQ9u3yOZrFnczqmaGaSmZo24YCEOn0yDJMjrZIGRLZ9scHO7zx//0OwaDPq/fXTKb/y0ZJ3jy9BHD/TEtLZPRCNf3WG82BKFLWdcqdRg4nDw6pzU1pps5RycXtBTYeU3TNGTbBElO0AvpzIrKhpNPzgjzIT989xN+HTIaD4j6IZv1gtFkgGY/Yzad8e7nV9C1xFnM+GCf9L4iLwt0XSPepvR6Q9arNZ1UaIhsndLULVmWKoeXbqCZJnlV0LYNdVXSyQbPtrFNi7Is+f7rr/nl1RtEJ4iiiK+++grX8zBsnYOjfSQtcZFz6OjoMbQG6FZHZ0iMQEd3dYRjYpkalVbTuTAYjPj0xaf0eor1b9QGcZYgTTAjj1LWfPfddxwdHPH65c+0liA6P0bzTDzHJktTnJ6HFdqYto7pmrg9j7hMWCVLoijEc1zi9RbDMpgvF/TCiK6B/b09kCVtp5jVslLpdT8I2Gy2DMdjOtFQ1ZL1fMH/88//yn/93/5ntnHMaDyiLEvKuqSsShw/4PHTF2RZxvu373j14890aIT9CCcMkF3BfLHh8+e/4vTkBMswma2XCFPj+Mk5uuny5ee/4t3bd7x5+57Pfv0ZmqHRNBW25dHIikzW6JqgMZWc0nZsDNNUQsu6Vu+7XYeUNQhBnhdI2ajnZZpSNwqhaZgGh8cHpEnCt99/z3K5wjIMnn/6hFYTrNdruqZDAobv0BkaoGG5Lt4wBEtDWrAVNduHJXGaIYVGY5kIC7JtSrau6XQDtxeSpwlZVbKMN3z6qy/YOzii1Qxev35LlufIH38iTWNefPGCz778nHAwYLG4p9JavFEPP/LohRHbxYoszVjPV3z9H9+wnG1YTBdcvnujgkfoFPM1d4s1N/czvMDih5e/YOsmP7+7xTAdhCFIsozXb95iWBZlI8nKmqyqGQ76RL2Q5c0dhmkgZMV0MWO8N8TeBdyKoiTLC65u78mzSjWRxiP+6//5R778/BmmZfP6/S3//h9/4eH+Hsdz0XfhkLZr8B2Hk5MR+/sBRbri5voeWZWs1xuqqlVBH01heA4OD9mfXLNNMnzPZTgc0esNmC3m1I2kbVuSJMO2TRzHJggCqrLkx2/+yuzunkdPn3JyekwvCtms10hZcfHoEb7v88P3P7B5mOE4Lv1+RCslXddSFEp4mWUp9k7M+beFgRACXWhKeF0o11Lg+UgpP6JGBXx0ItxPp2iajmwkrutSFDld25CmCUVeMJmMWS0WxGmObprYto1lGBieq/5uabaTnTcUZUllNVSyxXY9mlZycHzC0ckpmqmzbDrevXvPeNSnlg3zzZSXry65urrj+uoK2pbnzz/hN7/5Ei/wlHfSMHY4moLpdErTtFS1GpyPx2M1eM3UPWi5XLCNE3RTx/M9leLtNJU2txW/va5r0jShkpLNZoWscnTTRsOgkZL1Zk2vP+D45JQ8z1nMZwS+i2xqLNvc8e7vldzV8/A9j7qWtB00TYdlq+dxIyVZXnJ/f0eSpOimQdQfsHewz2w+J0nVcse0XQa9PqZl0h/usXd8ojwgbcM2z1ls1qq50bW4rlo8tbu2xquXP1MkKccnhxweH/P3//kPDA8nTOcLVvGKppQ0VU28WhM6Dk1Vk2U5jmHRtag2ndjljHeIzL81UKDbuRgsurbF0ARVUeycO0LNdcqSViosYCXVkF5JZlU72jQ9PM+l7TrqutoJrdVyRcqWsqiQdcMginCePCLucnonIzo01pd3vH7zVol/NY3rq1sW8yW17KjLmiQpMMwE3VTi7L3DA4SuqRmaLBRiyHWxdGuH3VHL2rZtdn5BFSCWbYOm75LxAt5fXrJcrNiu14xGY0Z7YwaTPTRN8f1Ny8RxPZWeR+GKZvcPFGnC4v6Buqo42NtXmL2ypG3aj+FZx/UQWoxt64BGWdc0tVReCsukLEss2/qItdGEwLAtirwkyzaslivqWiX0VWNHUTBWyyXQYjgWeZGzXcQKb6NreFFIo2vK9xr6FHVNlVVUVUXbNCSblM1sw3fJXxiMRhyennB4dETbdkynD7x7+563v/xCUeT0+z0ePXlM0OsxGE3oZMNytSbebhBty+HxKQfHh6zXS4ws33kwVfs+iEJcTw3fb29uMQyd8d4epuWQ5iX3szlSqgWh41nIVtK0HS0g246ffnrFYDTE9dT7RLJNqIuKNEk4f3RG4PvoupJ3N027k91DXCiM/PmjxwxHI+LtlneX77i7ueb2Zqowf0L/iE5zHBMvCHBclzTJ0HbelJPTE/wowrQM2qbh9uaaNE5JNjF+EOD5PnnTcF1V9PwArW2Z3z3gRyHDifVx6ShKQVHoZFlCmsZkScpirlD8B4eHmLaBaZlUVU6ZZ1RFymx6i6xrFvMZZVntWjE6i/lcfYk71QTpANOydoJq5RFJ1hvevnnDcrkkDH0+efYp6/WG+XKl7iD/vQuDrkOlKnWN/dEEEXVqKJ1mlLkSBJm6jpT1R1P94cEhfi/k6eMz3J6FEbmUUhJ4ql4Z9ftkWUJR5YhW0HWdGspK0DV9Z2wWNE1L20osyyRJEoIwVFXm9Zo4SbFdj/d397z9l/9gMBwhm4IgtGlEixv4tJ2krmu6qsFqdZ6dPUboGptUbcNowJAdWqNedNt2V9ErFI89SSR5WSBFh+e4uJpNOA5J84yiKmjqEk3r8G0bI+xhaAbTuwcCf4DRabiWwcnZKRdPnyCMlsJouJpPqZEkRYolTKhayqTAC1zOP/8EN+qhGybL5YYfvvkZV/OI+n0cSy0DVg8L0m2CG7oEox69UCVQQUcXJqWsqOqKYpcIj4IQy7TwbJfNek0rYH+yv2ONdXx4947T03N+/bvfY5oOr1/+tNvkq8WKZZlYtk3btQhN4AW+SknYNqPxRFWVOiW8qasKXdd2lxCVytd39cemaRT3rFbSHE0TuJ760qSZEkS2O9zHZrulEwLfV58/QzdwLMUlbKoa13IQgWIYf/biOZfvPqjDtmkwNYug59JpgtRMcQwlhtN0nTwriFcbVcf+0z9x/vgJd7MFR2fHuIHParvlYXaPazu0sqYsMgYHB3Rtg9AMjnbMNUMTfLi7wTIt9icTBv0eeVFg2SamobPdrqlq9W8Y2CFSVgSuiywlTSURjUIm1EVLGmc8fnxOh+DJi2vevHpHFqecP77ADQK1PGsknuPQMlS7+gAAIABJREFU9yK0CpLVlmrHe3RtFyE0tnGGLkxWiw2mYWG1SqYpOvVARwgsx0IzDTbbze7BLQi8HgKNvExp65bNSqE/TMPANG2CMOKTZ88ZjgY0sgahhkBVqVhwYRgSbxVLPIpCXNfl97/5DUEQ8Pb6ktntLdHTx/QHQzTdVFxVwDIs1QoRgvvpLVHk8U//458YffsjTSf45c17Nps12+WS/rDPn/6nfyQMLYTR4gQem3iL7fvkV5fohs5kf0LXdOwNJwwGQ4pMMX19Tz3MT8/PMA2Tm+sbsixFCCU5rEqxq7Qq/mLXtmpZZfx/DxtNV5gLdRFXTNYiLzAHFqahkyQJtZRohmLSJmmOEEps9+zZY5qm4uT4DM91EYbGsB8xvZtSH4zVEDpVF5q0UGguNEE0HFBWJYPhiMOTQ4QumN49kCUJB0cHmELQcz3c4ZDFfIHpuhhCEIQ9xkXJwSODo8dH/N8//MA2TXny6xdommC2WmG5NhKhZG2aSgiauq58D2lOJTvCMCDq96njGbPplPHhPkbPwGg0wsDCDXyubq9JshTLsuhHIdt4SyPANHRa0fL+5j1ZXigx8WiM7QTM3k25vPnA2YWq9v/bf/t32m7D4UaJbb1gwnhvj22S0lQNw2GfUb9HELjkRcbx6TGnp8dITZBXKk1aVCVC17F2ou+6bbCESdd2hEGAQLWVnB1TmE7hKBzLxtAVz9cwdKIwwLVt8izD1AySJAXZ0TQ1ZdtRmCbxYsVmuSbq9Tk5OWVvPOHy8h1a3SFlQbrZkicZfrhPLQSLxZr1bEVXtxwe7uF7Lo2vOJaaplFKyXQ+w3EdguGAaDQkLZQczDV0VoslslR4J9u0sC0bS7N2zPcKATvEXktZ5Gw3Ww6Ojgh6IRcXF7iBhUQyW8zpZEuaV2SrFN906ZqOLM3I85LLd+9Yr7ec9kLEjrndtB1C17BNk8i1OT47xXFdyjIny1PC4YhBr8dsviCIAo72DzE7cGxHocg6iam1yKJkvDfEb/uEkwGmpSM6kFVJU+dUecKHrUr6DEYTHu8fcHh8CIamGmueTRCFRH6ApnXESczN7S23szl7ewd8/tkXjPbGyE5irS3W25iylqTblLKuP+ITx70ermagOSa1UGzVaBhiaQZmZ9DUkiiMlDiy6airmqzM1UBS6Mzub6FrefTkAkOg2nyNJI5jhCYId1gLNA3L9jD+8lcuLz+oF+eqVkLgrqWoa1arFY5jo5tqQbVYLlmt18pFVBSYQ43J/hg78FislkziCVmeYZsmk+EYUzNoarXEWCwWDHoRTx89ZjlffqzbV2WFEBpPPvmEwXjEbD5jtV0jLJ26KamaHAqJ0ARGpxEGHsNeyHgwwjRM8qwg8AOatt0NtiDPcrbbLbquK+6p51EWJZvVVKXSdkljxUT16dqWLM0Y7x0wHA1V/Xx6j2nY9AcRQtPo9QasN2s2qxVdK9FMgRZZaFKSFxlN22HrBmVVguzIk5z1YkNvPKDtWizTQgglW27bDt1U7qSH+yllnnN4dMTo4IDlesbkYMCji1N0yybwXWJZqWRlFHJ6cshwMETXBelVSlkVGLbFwPMJXYeuahkNB7x7e4VjWVw8esLJ8RGWbVLLCssy0DSVJE2TlGS75R/++Hf8w+9+Q1bGfPfzdwjNxNYt0nKL1jTk2y1UFYHvUZkdVV3QtDWiykmritD0OTocYzoWluNQVTXhaIQpOiQtNRKNllbrODk/5eToEOhom5a6adT5m6S8ePKYr754QX80oJZKYEfdsLh9oMwz+nt7VK1E6Npuqa3cKj0/IHBcmqLEsk2EFuD6Hk2rEoQdSkrr2ApFmqQZ6+WSWkpefv8j0WDAycUjsjRXDHff5/HTx7x/d8newT7j8ZgKyWa7wTJtTMdCQ1AWHauHOXVRYpk6p5FDV0veXb1lfb/GjyIme0M6DeIkVjhOTezCHS19W10ebddmOOpzcX6K0HWy7EeSNMW0TKJ+H8M0aYRaUCA6NtsNeZ4prEJdKzZt29J0HYfHR/iDAVW2pvkbZsU32cyWpFlM4Lg4gwDLdOg8naOLY7ahSzCK6I2H1I3EH/Rwhz5hP6CVJdvFkqouqWrJyfkZ2ywh3mwoi4okSekPxtRZxfX7a+Z3C0b9PvvDPYQuEIaBbup0RUNdd4oRLaDTUEMyXYlm66riiy9+xe9+/1uiyKeWNWldkpUFduhRJDt/WNdiWGBYGk1bg9aghQb/7c//ysnJCVI2mLbNaDSikw3VjrkbZ6p+r9sWw70x91f3JHHC6+QNhq7x5d//Bs81mc3u2dufkJcpYd/h7Nk51Tblk0ePcW2Dt29e4bsecRIrearrIltJVdfEScKwXyFp+PDuPfOHGXleMdnfw3RsinXBxeNHfPrsUy4v36q0/mTM1YcP/PTDS4UjLXO6rqMoC6JBxPPPP+PJk8+hbTCBqkhoZjPlaDvY42E9oysbbMukKnPqqkQAgeezf3LIZP+EL59/hhM6JOsND9Mpq3TF/e2NaiL5HoPxnnpO1w2BF6AZAroOczeIK4oCw9RxHQfXdri9vsXzfY6Oj5jP5woF0jYUWYm5WXF7fcu333xPJRsODvZ4/MWnRMMejufy4eqWyeE+v/39bxnvjUmSLbZjY7seg2GPkprO1OlMg6yoaZYbmqqirCrC0QBZ1Ww3K2St8BNlVZFMpxwcHeP2Q559/gJN07j6cEXTtPz4wysuL9/z6YtP+NXvvuL48SGaZ7JNNiAamrwkWW4oi5q7yxs+/PKWyeSI2f2MopRousk2K/B8HzdwKZqWeLHGMXUuTk7QLYOukViaheXYCEPH7wXkdDSuzf7FCUePjjDoWN/fK7GnpZEWGask5mDYRyDYrLe8ffeBSsLk5IzHT5/y+PEFv/niGaFvMltuOdgLePHJCU2VkJcSWSoJqa7rCCnZzh/40JXMH+7JipLhcEQQ9bCcjiAMKYROXTc0sqXfiwg9l8OjE548+wTTtPnk2TOurq/IklSd4VHIYNBna2zQdfXuvF7O+Nd/vqE/GHB6dk5/oAKKbdNwdHKCF0YsHmYs5wvmsweyNGc0HjEajnYoiw4pG8JQpZ8NTd0DGqGQPkmaEoWRcrd1oAmNsi5V7ktoBEGIbdnM5gsW8wVt15JnOUmsUuL7BwcMBwMur654++YN56dH9Ho9PvvsMyzD4OrmBnlzo4aeukEY9TAMk/U25ur6lofZgvfXUw5+/Il4u6apKnqByx//8DvOLi7YZgWr5ZLp9GG3eOh4+csv5FXBi0+fcnCwj2kYrNebHRLIxI96DF13J9i1KYqCOFFhRN3QOT4+otfvKZysrmMIHV3TVaq9rneLO4GsK3RdZzgZoRkmspZYpkFR5Nxd39CLepycnZJmKXmR43kujuvhStXgXK8KhNBItzFlJRmORqrN77jUdY0mNAzLxPMDFosVrusihI5AYzQaM5stuXx/ze2fv2WxmNPIGsc0Odjf4/zRGcKwuLq9Q7c1HMvk/MUzZKtaGdPpPdvVmunlDY5lIkzw+yGO3yFomN/esVgtcT2X3NTZJjGDok+WZsiyoukpnLUQGgiVwNc7HV3Xdk7KEroO0XUYuoFslYC2lvWujaDaKnmeEa83dHSKjR5GCpO5w+fomk7TNiqNLSAMA3TTJC8qNsmGq+spb355RZYkRKGPN46QWUGr66w2W64WKwxNQNsRRT2Ojk+YzeYs84qmA61tqWRNq2vUtDi2ycXFCaIVlHmBrqk2hKxVC6ZtW4IwVI2gHWu/bRqyJCHPc2ZFwWq1omsFmoDVakUrICkKHMcDAVmWI+sG2gZZFcynU25vb2ikmluOxhOWyzWd0EiThLIoiPo9LNMCsRNvbzfMp1OariOMQtpaUuQS13UQQhBGEWmaIHYDYDrBZh3TdY1qsLg2tusw6PdUM8jRWKZr9I1FulAhl83DUoXmbAvDMnn34QOHxwf4gc/t7R3b1Zr1/ZL3bz5AB8NBRDQY0h8OKeua+/sZ0+t7Xv74E9PbOxDqc/fm8h2HRwccnxzx1e9+w+nTRyRxyuW7dzysloTDAba9E1/n+W5J06qliGHS7/fwfR8pG7VEkjWnp4es4y1X1zdUtSTebon6Ib1eoNqhuiDdJiRJSktDWZfopk62lZiGjbMTpCs0mVrambs5YAsUec3V3YKfXr7iw/t3avlVFjzMVsQ7FNdwMGA4GBCGEYKOeLtVjoLBiP3DYxzPpelaEIr0kaYxUtbs7U9wXFvdoXWTopJ8/Ze/8vbVL9RFweNPPuE3v/01vu/T0ZGkBbfTB7Ik3R3DOnWpwo9N2xLH8W4JugteyprLN2/UGa4JLNdl//SUzWJBUZSqUVHXWIaSvNu2wsbZts12veH1L6/563/8hU4Inj3/hHLnfjo42Mexnf/+hYEuBKYwkHmNLGp8z0fXDLI0pWvUoWuYJrfXigl5eHhAUeZ0cYfru/z617/i8u4Kq2kYj0YfN2GG0OgHEf3hkHF/SFe2rBZLlZxsGjzHRSDwd5uYu+sbPN9n/+hQccfSlLppWWy2TO/n+L2IwUFIGDlYvovjeGqJUdeUcY4hNDzbx3Id6kJStzmGbuBZLr2eqrAuViuuPlzRC0N0IdA6wWq+wokCvL0QrYN0nVLmKbZp4Lo9BlEfS7eQlk9ZSnTN4Pr9FRcXJ0Sep6osvksrFKfUkDqN1mAIg/3hAbNfZiA6dNvA64fopgWahuv4tHlFvIxpywpBQ7pa45gmaQeB41OuU7ROp9IlP33zI7Zt4bkeQRjs6v8C3/MZ9vpYjkOWJmzjGNM0eHx+QZmroepP337D3/39P3J2fkaexRRJzjaOKVJV3Rn2IqJ+BLvtq+u5yN3/ve/72JbF3e0djZS4vkdVlfi+r5YDqAMiiVPVQADlujCMnTG8pmnU76MbBrpuEscxeabwUH9LdOeZYruVZQlth6EZdIbNs6fPeHzxmLIsmc7uifwALwxYrdcYGJiWg2zVUFjXBAeTfR6fPSLyIm6nM7pGMjk+5IefflCCUcPEdRyqqiTZbtg4NkIImrrB8xw+vP/AnBlHR0c4jkNZqS9pu3tICl3D9TwW8Zqma+gFPYoswxQmdSvRTBPH8dhsEoq8oi4LsqJmuVozv7snW6+pqpqirSjbFqvTyasC3YBOtszvF2RJrobzpo/rR5wcH7PcJPSHI2RbIjQT3WhYr5bYpk3k+WiAqRucnJyQxjFFkaOZBrpp8TBfUOQZSCX6MSyTfk+JfI5Pz9ib7O8YdAptFOcJZVF9FGTXleT84gw0KLIczRD8wz/+kaeLp6yTDYamYds2RalSe9puKahrBr7t4Jo2N+/f4wcBz5494vLDDbapIYscTcDjTx9zdHqIY+qs4jVFWRMOe+ieTdcoDNlqvUAXBu7pYzzfg66jLiqyPKMsciaTCVEUEYaBknvvhv9lodJqhq7TtGo54Lou282WFoVxMjFxXY+yrKjKkjhR7o6/8Rw1TaNjl87QNEzDIC0K3J1QSdPUpev8/IzDkyNKUSG3Ai8M2MZbXv/8hk7TcFwbA+hFIcLUWW7WpEVBvN2qP6uqqfMSqhq7BVHUCF01aA6OD2h0QRXnJKs1AsE3//Y1URiwf37Ol3/8DVmekScZCRJ32MNuOoqtSgxrQsMLleQ8TRJMy2Q4GuKPfDpd7s5sHT/w6GTH0FNVyGGvj9YJZCXR292iF42H9YJVHNM1La7lYm1iLl++Y71KuPjNZxydHvP1//XP9CIPt9ejaxsmh5OP2/CTk30ODyYcTsa4jkWep2gCPN/FC33iLGW+XFBWKpGpaQJ9V48M+x6j0QgZhmRJSrKN8cOAIsvU8q8Dy1T8zQ7wfI+oiUCDrMjYOz5TW3phUBc113d3yK4l2WbIqmYwmvDo/JzQVazYKivQZUdVV3SyVUtc16Ooc4q8xNZNqBo2yw2a0DFMlTpCQJzmeGFIZTacH+3j9VzqqsB2XWhaekGAFhmslkuE0MnzEk0HZEeSJAx6PTRDCbHMyqIqaiUtjGN8P8DxLRbbOVlZMDBd6qoicH2effIpoun44dvv+fDhiuOTY/b29vGjkEKqS0QnBEHUU/VFXRD2Qixbx3EcZJFg6Io7a1s2nu3SNJKffvie8f4BQRSR5ynxZs31h2vW6y2NrjE8mWDaBlqn6uPrzQwa2Ds6wHYdhoMRge/hWCZ+FKlaaZrT8wJMGl6/esP0YU4YRnz1xa94dPGYwPMoZYNjOOB35JlkEy8RnfgoLh0NR9i6TrxaE5c5UusIfJ+uael7EVVZsV2tMXUTP4wAsCybqqp3P1LyIqPfjxgNe9RFQV1JtUgEbNNUzbqds+Dw6ID//eh/5ZefX/PDTy/V+aBrDPoDBsMRpmurBWPb4nouE31MNOgreZ6h+KmGZfHk2VMu375R0qsowjYMTo6P1UC4kiznS4osI4tCyqzYnUMaVa2cQEWekxcFcZqo4RMdmqESiI7lYe5eEttWYdA0oanqs2xodxgJXdPoRX3CKKQo1CIpCHfLbNkQxzF1XdPr9xGahuc61LVKlrVNSxhGjMZjXM8jzzI8z2OzXuN5DkLA7OGBoix49OiCMOqxildcPVwh45Kdg40GycPNHXpn0Ov1uZ8+IHSDfq+HgY7rK2+DhkqV1bUk8AKVtvZcTL3j9HSPR8/Od1zwhiRLmN3e4xgWQ9fB8z3C0MM0DfbrfbwixXNd5YvKCnqex9HJEZcfbmjbBs+2aJqau9sHxfX3AyVYaxt8OyRJEi7fvML3AxbrB5qmwQ88ol5Eto5ZLZZE/T6BaVOsYzKzZVsnBH0PxzZo51taTWLqgtH+EM2xWW9iPN3ARsc2BWWRo3UdZ49PMVoTN/DVYvhhznK15nY64+HugeFwwHAwVPc4XVA3NceTfdJ0y6g/pNMEuqkjd6gH01K+r0F/SJ7m2I6D7wdstzF5luMHASDQNMXPbpoWx3ExdIPMTtF1g+V8xWj/gKLp+OH1W9bLBZoQ6tnaCU7Oz2lkTZYk+FGglr1ZiW5ZSuBt6cRFjqPbdLbOYDTgv/wv/8TLv/xI12kEPY+6bfG8AMPUycscXRNowsAPfHzHZ71aqZRoL2SvHOGYBqvdEvHd5Q3nT84QQuGQDHuMP4gYILm/nuJ5Lp7tsFmvsCqX82cXFHWNlC10Ol0riQYRVA0f3rzDGBjkRU5TSeIk5uzkEHk4IbI8dNtks83I0xVogtV2yfj4EMc0GQ8GmGFA3kqOhKCUktD3FXLDtgmOQ+6u7vAc1dxdrJc8efpYIQDpcG1H8Y47ob4HQEdHIxuODg9INjGPnz4iiDySPAZDY5GsycoSYeoYjslyvmQ5W9If+GSFhl8GbJOYxWZB2ZRggumYuMIFOr7/7hsmUY9SA78fQdcxGY1pi5brny6xDZu6bjB9G2FpjCYD7hcPrJYLotCnXqcsbu7I0wzRNTzc3ypcwnCE0dZIvUPTNepii2vaWLrOu7e/8P71W6a3dzSyo5QNth9xsTfBtB329/axbBvXdQmiiCCKSOKYb77+K3fTO/b2xzuOdEsrO+okJl3d4fouZxd7DEZ/4Ou/fs/bD+85Ozrh8199yu3NLegtNzfXmKaFE/hUlYXnmKRVzg/ffE2Sbjk5OuKHb79htVzQtWB0Ovd3U6LeANcxVKrSdkjinLquOTw6IAoCgiBQbpe6Vu/TVc3e/j5hGIAmWK9XrJZrDg8P0UxT8c9HEzRdJ+r3SPKMYi3pdPjy774iDEJMo+Wr376gSHOWqxVpWapFZCdJ0xrZduw/PkEzDJbTGa00aSSUZc3rl6+YDPscHO4zGo/J8lx5MTSB53v86X/4E//6L//C67eXCE2jrlvevn7Pi199jmf73E/vKLKUwblHvk0QTQdVw95wxOfPX1DKltdv3iu5aQuyqdDdHsEg4PD4gOViQZ6m3M0e6I0G5NuEMHQp2oZSqiFao3VMjg85vjikFRXxYonh28TzBNtzkEXFw2yOqXfIquHh7gFZN/QGfV589pSL80PKdMY3f5kTeDaDUZ/tcsn08jVtnhEEIfOHBbd3U4SuMxwOKCpJvM6oK4Ft+9S1Gs4LXaNuGjRDx3Fd6qrmkyePyfISzXY4Pj5mtVrRD3zGv/6CZL1gvVrieg66Bu1O2u3WDq7dIVcVm9WC+cM9jufz6fMXDId9dE1jPBwyGg6oq5q7mxtur25Us0+omb9uqGG4LtTidrlYsFwuEQjKslCYDU1gmhZBFGGaJpqu4Xm+SsE3LZbt4Pk+nufR0TEejf8WWlUM7LIkzVPm0zvubm4JAw/XsTF3w21Zq0WnZhh0nWAxX3J9fcv7D1fQdeTplu3iXjVNBQz3nlG0Das4YTq9Z7VcUBQJvb5PNIhoupZFEnN5/4DpO4x6iuPdHwxwPY/ADxGGQRRFFFlGkmQ4jodtGUQ9hVfSdYWClXWtkDNN/TE1r+sGlmlRlSrgd3R8zGw+I0tLTF3D1jUs26EuCpqqZDIesV2t8XwXy3YoyxyzMhDCpqlUa6NpGha7xaOTe6p1qGu0bYdp2XRCcHs3ZbPd4voB7O4s19e3/Pzq1e59D/o9H8dzGCQxmmawXSzQbYNo0KMRcH//gGw6Li/fk24TKGvGB/uYnkunC6qqYPEw5eHmmrKW9Pshk70xw0FEq0GrdbiBh7Nrh7Rtt8NZKmRT07a0taQqCnRdqLNaqHZAmmVUVYGpKwnxNk0UKruRH31XedPQiyLlmXAM6kbJXrtu11BtWxzDZLqa8f233/Pzz78wnU6hrTk5PcDsW8ikZpNkCMekFrBZrvE8j7HvkqY50ajPNo7RWjg7P+Hk4gTLs3lzd0W6WfHVr7/k+OCYqlLtmrKsCKMetmPR6/UJdsih8qP4WrXS27bFDyM00+L+7oH7hzkXF2fsHe4jdI0szRWKsemItynr1Zq//Me/sZovcFyXx08esX94pPA7skF2kJcl07spk/2JwknZDo5tk8iWNE4UtnM8Iur3CAIPP/CxHYuqLJRnx+tjOyo4u1qudhhjj5PDA4WNizxwDfy9IYvZgjfvP7C+esDGYDzpA4I0icldC+k5xGmMZmi8+uW1ol+UksNH55xdnHF2dMxg0KeuK16/esXDfMn93YzpwwN5rQInrudgBy5ZVXB9d0P3dcPTFy/w/YBgEJHFW+azKQd7e1i+R9u1TO9u0YRAEwMVJnZcPFd9FtarFaZhMhoO+N1vf81oNOHq6pbNNsH0XE6HI/S2YW9vwux+hu3adLskk2VbVE2F7/oslkvariOMIuqqoaxr8rxgu93QyY4fvv+Bu9tbTMfCNHWODlVz74efXtEKhV26ub2nF3icnBzz5Vefc3p2SpZmtA0fsXJFtfM9WCanpye4rqt+zbIAwWad8PU33/Hm9VtubqeUZcHtbMnN7S1/+Hu11F9vYr7/9nvubu7Is5rhaMxvf/drjo6PkVKSFTm6rnBOhmnihyGybhmPxzx58pi8qnhYLLi/v0c3TY739kmTjLataaSkaRrupw+MxmPqsubt67fYjsPFk6d4occmTqgrJV7uuv8fpMf7+xNMTWe73nKT1+i6jqHr+K7DdruFDg4Pj4iTnKOTE3xfDdZ0w1CXs1piCV3JBk0LNwy4vrmm61pcO8C3PIq4wNLVELksS/KiwDQMoiAijBSfvqorimVBR4dlWUwmE8Usr2yWumKmHRweoVstrVB1o062IDuqNMfxIwIvZL3dspwtgQ7PsXBcF9MwlbClqvFch/39PbquY7VaQtsxiHp4lsNisaAsSxzdppUNtuHiWD6OaaEHFoZukSc5P/71r2wCl0//+Iz1es1qvWaZbImznLvbK8K9CNd3WC+W9AKPo8M9ZfDeJDjnx8RlzqOzE/7x//gDm4cN8XqFLCslMGs7ZvMFo9GYy7dvkV1NEEa0siWrC2SZUJsCQ1fCDIUAqjFMSwldLQdd01g8LOj3InpByGa54rs//5lnL57z5Mkj3r25ZDq948P7K8qi4PhgzOnZqUJ+BBa9fo+mhTTNFLvWdqirasdWUxgcIVRzJI4TNPWUwHUcainJ82wnloG2kZimieMo4UjTKERN1yoB83a7VXy/j+KVDtt2sC011KfpMHXF6Ds7P0d04JkuIhLYusV6u1H1bW2XLGgg3sSkq5SXP/6kklTCU+2HStV71LJFXeYNQwmfiiLbbSsVT3qyt4dlmeRlSb1Dq2iWwXI+V0ODLMWwTbpGfQ5LWSpcQ5ogTJNv//3PxKs1vdBHFjm313fUm4RnZ6dM76ek8wWzS4/wYEDY99FNAyklZVFweKDqdiAIexGnx4c8emTz4y+vWKzmH3mVHYKmaaiKCtdU4l/Rqq14ksdqEdI2eEFIJWugxXMdmkqhoxxHHYDNjkvYNC2LxZztZqsEOIbJ9fX17vu4x2z+QNu06KaJ5Vh8+vxTaimJs4RtnKihrmbQ7FopjuNQlzW0LXmuklSe53NxcUovivjBsZjeP2BYJtttzP6TR6R5xmz+QC+ICMY95ssZTdvguj5t1VI0Jet4w3axZjIc4Tougo6yKFjM51SVEm0HfkCWZR9ZhWWpKpKKOWkipZKFqQWSR9cqrMjfmKBFWZBnGdFuqNk1KoVbS8WxbpuaSlZ4bsDp0QkP85niAvd76LaGbVuYns3sfs6Hqyl5lvLoySOOz44wfZu6LDEMk6yoqCpJJztMYWC6Fp9/9iVPP31KLWvFL3U96rLm+59+RGY5vqHT1C16C5OzE2oBcbJFd23M0EEIjf1+jyotuFrH6EKga4Ig9On3Q7bbmIODMRePT3nYzqg7ianrRK5PaAV0dUsnoB/0oGkIvYDtZk3XdjRdQ17kXL69omwaRCs4PPTRTIf+eELQG6LXkuXVDS+ef8rdw5ze3hDb01msHjBNB8eyeZje8ujiAtcxKbIEBApxYllkqUpXNLVipPYiNfCti5zxcEJozXZsAAAgAElEQVQ/jHAdh7xrsSxLMQ1tW6Uyd4UbgDje4vkefhBQViVJlmIInVZKtpsYKSXr5RpTtznY32cw6NM2kqYqiecrtswRnXqJcl2PvMixbIf+YEiDSv7XpUoeR2FIIyVVWVNUFQI1lOuEwAsj/J6L6RhYlkEaF+rvMhpTlRWOYzMajtlstrSd4mv6oc9oMKTf7+8WvzGrxVolhVAcRy/0KGSObbkcTg7JlgllnBMGPaqiRLQd4/GYppEMhwN1KbEsatEiTJPZYq1eDOqS8WSEY1u0UvLwsEY0rTpTdQMpGzzPRgeKJOWX1Sv6/QFxvOLm+ooP7++Qdcdof4AmGiLHxTF13MmAtpSEgc9g1ON+tQC9pm5rxsEeURip71UDP339PVJKer0e//jH/8z+3gjTNDB0E8dycFyNLEl48+NLXv78llrTOD0/xbLt3RBFpy4rWs9HaBp5XSMkqp23Wy5WZUVRVFhWrdLShXoRUKxViWs7DMIIx7KwNA09MKjqCk3XGQyHCCHYbmM8z+Pg+Jj9g0Oef/6cZy8/4W42o7I6XM8B0ZDlqXrOdequInQN0bITUmk4psU2WRKvl8i6ZlvkHI/6yLpisV4x7o/AANMwWWUlbdTj9nbKaG/C6dkxsm65vr5GaDp+EFKWCnUhDA1dCHzHQ0elXZumIc/yXZPPVkJ7JIZj0cgG13Hp9fo0TUee57umBOrf3zDwgwDHtplM9siylPV6RZ4Xu2HGLiGVZSxXCqPRCwL29kbIRtI2LaPxiG0c4zgOru8gzR7t/Qe0TgPZEUSBwhzoDrbhQAPL+QqZV7gjlSgKPZ9GNiRJSl3WtE3DZDzmy88/46dXL3n740uOjkbI432yTqeUBUHkMZgM6RCUoqHOEyxTZ+KMGPYHGFtBKxvSJKcTGv2LQzTDVPdTyySNY2YP9+R5ThAEjIZDlqsVZV1xdHJMXUte/vwK0zKIhj2KpqTrWnzP4/zinCwvsF0b27JZJlv+X9berEmu5EzTe4772bfYI3JFYqlCVZFVbHaTM63u6Zkek81c6h/oJ8p0L5lM05oLscmhNdlciixWoQAkkMgt9jj74q4Lj4J0P7qHAZaJEyfcv+99nyfTNXc37xkMQpInp/zDP/wDgRvxxz9+w7YoWDcV2Jqmq7GEjYPLME2xEQzjgcFqaZNSGg4GFEWJZXXM5zO06imLnLavGc0mBI7Hi2fPadsGN/V42G+I/RApbSI/IrQ9w0atKrquM14I1yUKQ7q+x5aStmmoqsoMZI7PcVmbBkrX9wwnIxCS3//rH/j6629o6hrv2CCQ0mDhbCFo25rAjXFdm9gPOJnNKU5PyIqc3rEYLUZYnqRua05OZlSXp6zuVzx7foWbJvSdQjiCTpnlb5UVWMB0MmbzuCIIQjzPZ64UP/nyc+SfvmW12fDh3TvyMuPzn/4YbzRExS5J7DI7X5AMh9x8/55suSYvMxwdUGQV6STGkRLL9nDsgHE6IhEe3b4mjmNcyyY/HLAdG60UUptmotKKw3YLpYsTeOx2B6QWPN7d0lQF3T0o2zK4tziiE61ZDDs2ymmZXY6ZzAfYwuHNN98RJT6z2YS2a+j7zmAObIfhaEjftAgFTV9yeXHGbDo5SjfNGUxjsbxfktcVduBguz773YH9es98mhKmJj1X5DlxEPLZp18wO5mTlyV3D48sLs4pd3sO6z2u7TEaDgi8gMAP0FlD6HocygqkRTodkhcZUliMRkM0mt12x/rugWy9xQ0crNQjnSc0dQW2Q2dBL8B2bJOAL0tU3VKXFWE65O+/+Amj8Zy8LIh8B5uOsi5p247VammSwqMxZVHy8PAACHzfR9guZZlRZhn3Hz5QbkuK7Z7hYsJwOiYdpfz1z36Cn/rYniCMPRZnM3ZrMywZjcZMp2PavMKqe66/+Za7m3tc2+Evv/szTV8jBdiuy2a7J4gCNssVOoqJ/IDDbs/qccVoNCIKI8I4pG6aj+2yODwG4lz3o4NGa0XXdkRRxHg2ZzpZULc9r1694v37a4r6wI9++iPCYYKyeuwAWqvBUpre6rClxSCJUAIe1ktzfm1a8rZldDplu16zud0wHpsEtWVZ+FFEL0BZGoUmK3KSOGEwSqFXTBdzdllO3RjB6WKxQPTQbPdM45Q29HFtSTpK2a13tJXCEi3PX35CUVa8v70l2+RYwowgpG1jRx7DixnaF8yTJ5T7DB2FnMtz9qsdiYbYEpxdXpCeTfAHIdK12K42BK5kMh7Sdxanz56QTEfmXWNbUCu8JMZ3PLq84vb1G371T//E48M90oLJeMg//qd/z3QyYb3a4kmPzz79hMPJgs16xS7L0FYKKB7vTTPu4vSELM85bPcIWxJ7IbZl7lqWJZidnPB3gwG7omS6mOA6Fl//9l8ZTUdUeXa809istpLReIDvmgZ/37amwRIFlGXN+vGBX67X/OznP+fk9AzHdT42+v3AZzqfUVclm60ZtJVVSVXX9H3HdrPl/v6esqxBCoNecV2mkwmu66EtPmJZwyCiPQYj4iRhLCWqV4bJHoQURfERJ6LRzGdTuqZlt1zSViG2EHRNg+PYzGczeqWoj8PZpmm5f3ikKEukgNEgIR0P6YSmbBqSxYR0PuFQGI9IEHjMTib0lgZHYmEjsMi7nqyuifsON/CRljgO1HLjuhQW9w+P7Lc7gxkNfXzHQ6OwHfmxFa+6nrwosCwLz3WAHjCziiiOcFyXbLdH9YrNesMwDjk9O0NIizLPSaKI2WjMocjZ7bbstltsRxpGvRfg+z7L1Zqmqbl5/57haEicGERJ3yukkAyHJtGvFOy3e/wgZL/fI4SFsAyS2ZYWi9MFSgquP3wgCDxOL+fYfkBv9WB1gDr+v9dkhxwHQV5V5GXFu7fXpIMBg+GAz3/8GY7rcnJxRhAF5u7Ut1i2RDgS1/cMMvNQ0Ctl8DdCmIF421LmOU1r/J9Pnz8lHERYQtE2NXVWopSg0xrX9xikA+IoAWmb56AoyXZ7Nqu1IR5g6BKO5aGUafStl4/opiIOPabjEVVtEEzrbMfF4oJOapJoRBxF/Om3vycZD/DikBZFUzd8/tPPGSQxT59fEQ0HbPc7fvXPv8KqK/L9jvj5p5Q7I6OX0kFp9fG+X9U1RVGaRoqQ+IFPVdbk+5x8teXu/oH372447DNcz2VxNkMIi0E6pMoPZLsDt+/v2B8y6BVRFJEMBkRxgrAdhuMxtuOyz4qj4HhP35shd5wkdJ3izdt3qK4nHY2xPZ8gCnny9AqljMy26838RQN13aAtTZJEXIoTzk/nKEvgJxF7VdIFmqKpSE8nDE4XaM9jf/uACI3IeRhNcDwP0MZ7pjSz+Rzn4pLPXnxKFA8MsltYZFmG7Zhl3Hqz5WH5QFYU2I4kThMm8xnSkTRlSQ9Ix0ZI2O42lEXOYjZFKEVRZPSZYrVaUVYFo4Hx24E2KCSlWD4uqasaMKE/ITQnJxOG4wFOEILnoFBs12vKQ0FZ5tzeRSRJbGTVccLFU5syK8iLDNt1ODk9RWPx4faRP/zhT/z5j39Aaqj6Bi3BdQOS4Rg/SemAeJhQFDVdq0BaVH3P9d0tzrcucRoTpwk3728Jy4jhdERoRQYTG/h4rovjOsaD6ftURUHTNNzd3lJ3LVpKLNej17DNMt68e4cMPTqhEKGH5fqoSrHdZ7x6/Yb52YzpZEqrerKqwpO28XAUpqm73e0oa9P8eff2DdlhRxwnaKUZjydk2Y4PNzdkh4z1dofvGedmWRonlrAFZVWSDhLSycS0Z9T/Dw6DNI4NN0xKlO7RbY/A4cdffUG2z3j//oP5hXkugeeR57mxLVuGD6e6nmE6ZLfdUhwyvDDEsV0a0VKWNat2Sb7PSWMj9dvtDevWdz0Aojjm5uYGjfn7tputEey2DbaQTIYDNqs1b1+9YnLyM2xh02pFWZc0RYWueup9jis99ofDR9yN77okg5TADWjqmqZtWa+W1HXNerNBa420Jc+ePWOymNF2DappOJsu0MCr77+nqVpCJwRXE8UOw8mAMAhI4pD5dMbyccl6vWIymxA6Duki5nQ2RNpQdy3z2QnyJxH/6/Z/QbUtqqyRGlTf4zoucZKga0ijGEsZTnJdliZR5Tk8FU8JE48gCinLwqAFpE+Rt0amGfh0bWcs30fXAFj4nmes2ljEcchsOuH25h3r5ZKXX3xGXlbcLfe8+strTmcpg+SKru9YrdaUZQUWpIMBvhd8ZLfNpuagoC2TvDjs13R9b4YifX9E6HQ0nakBuo6LlII4Ck2a4ShzyQ6Z2XJLQd8pfN+nKszPkvjGa2Bs8WaAbzb3ivvHBxzfYzKfctgdaNoa3/cNi9nx0FohtCZwPVSvePXqLb/53Z+JA4/5fMbF5Rmj4ZjdbmdkgsJiNBxiOz9I3QzL2pKStjVMccc3FyDHscmLnNQfUTcNVVnh2jZRFGMpEEiTbhCgGmV+H2WFVIpPnz2jq2qen57iX11h25KLy1Ma1ZAeL7qedAkdn65oOTk7ZTaZfxRboY1oKIlCvvr8M/71dyVdWYF95JhpWK3WCA1pELF8MAP2fZYZLlylUMokRX3hIiz7I5NwMBzi+z59b/i4+/2B3XaHLW28wAzW+75nMZ+TZQeznW8VPcZWnx0yqrZFW8bHUVaVQav4PijD2quLitPFjMXJAikEWIIwNvgo15HMZxOm6YjHmztoWgazsUkwJzFhGvGnP/Xc3H3AH6TEaYD2LK5v32H3gqvoCdKyDKvzKN9NkpjskJEXuVnA1OY5aZoGsLAsYXj4R/mp7xsm94ebG2zbHCgcx2E6nZoLdWwWD80R46X6Hsexefrll9x+uMW2BVdXl0wmI7I8o69rtJY4CN5+/S1F2XK2OOf99TXf/O4btLBYnE5whWQ8GJHXjWE7Nj0/+zf/lul0xpdf/Rile3bbLU1RQqsYeCFfPf2Er//1d9RNQzoeYHk+SEkUGhxWkET8wKJUuicexIxP59y+uQZ8XMtmMh3z/NlTfvSjz0AobEfgOj6B42Mp2G93aKXp2o6qqJDSMTgg16c5Xlb6XiEa49lwHfNFVVcVVxdPGI4jqjwj9gMm0xEPqxVlXhAORmZIcdjShzFB6GNpTd+2SMsghfq2JQpCRpMhd3e3OMKibE3rIzkKYOMwQXUtm/UK27ZxPBdpS66vr4lTk7DRWlGUJVEUkqYD9tnBLF8awzbulEIKQRAnTMYT2q7lk6dPODkx/PLNek0tKxzHwdIwn86oqpK8KI5yyghlWXy4f0A1ph4Y2y67rKSva6QtjpXaEwbjAVEaY3kWmp44DGjL0CA2pMTyPHOgbRWWtvAcD8/xsbDw/QAhhHGUuC5JGnNpXzCZTbCkRdvW1IeSYp1ze3vPbr3jdLHAFpLtamNSa5OJwT0dL4Ntp3jYrJgsFrz89CVFVVI3FWEU0rUNm90atEXbapNUixNum3cc6h2uLWmalsOh4J9/8Ss2mw377Y6u6zh9csIXP/2CxckEzxK40kY6DlmWM56MWZzMCW9uuHtcoRA8bB65e7iBWhFKl8lsytOnz5lNRtiuRFqWGQJJh7ppef2X73n76jWvv/2O7S6n0ZrLJ1ckcYrCLKwtG5Qf0CtNr8B2XGxpk+elWYA6HtPZnNAP2G93lHlB4PrEUcTj3R193xmZuVa4QWAu1UqCsBDCAizKsqbpWvb7PUEY0rQ1o/EALwq43y7Jq4xDWyK0YhAlDJMRreopqhLhuDSWwHMdRumA8WBC4IRGuLbdUY6HREmEsvQx8SdI0pTD4YAXhsyHQ0bjIY7roVRNGIXHRqCRufZKkVeFaYJVFcICz3HN0t8xl8bZZGp46VlJfVw++X5A1/fUVWOEd0GAVuayKqSEFELfpy4r3nz3irppCCLjrImiiPl8zna74931e0LPY+s6TGcTvNDnh1BLksRsNxtW2xW90Ehh4/shgecRhgE9GicZ4gqDSppP54Zv6vhEfohS2iBytBkah755pv/6p1/x7NkV//cvfknXmEvdNl8TuAYJZtmC/WYH0iyF6kNOU9Qf3wdZlrPfHJhPhsd3RcFqvUZrTdPU5JmROdqOw2A0RNgm+RvFMdvtnmQwMN9truT6wzWxH/H08orD4MCbt9cmTKBqQseDXuC0IPOOgYxYzC7Z7TL6XtPUNZPBEJRmm29JElM19l0fT7gEToBA4NiOuZRbgufPniKEze37G95dX7O8veXk8gLf8bEdAUrhei7rzRbV9LjawZauwdRhsTvsScIY0KZNGoa4vofszDteK012MOEB13Vpmoo8y0xaWimTDl0tWT480lYNrmtCKxpo2obru3d88qNPGJ5PeXxc0uYVT07PmH72KU6wYJPv6SRYjkBKGAQR4zBh8bdDbt6+w4tDGiloZG8CKWGALSI6L2AxnuPYDq7rEQaRQUS6Np++fM5iMaOoW757/YZdXfLk5RXpdEDTGayEJS32+Z6bDzf0u5zhyYRomFJ1Daw2IDXxaEDfddxdfyCxPSaD0cfFtRf6FE2NrRWJFxAFPtKymQxGvP9wy0ErNncPCGmRjFJaS1NrE5ypadC9wFIC33FAt6im4uXL5wyilCYvGcc+95tHPjy+N59FDAZLaBMUcl2BtAS67cyy3PepmwZFj9Ka4pAT2g6q7Xn/7oa676jLEtuWBIMEEVh0fYfr2yzSOZfnC5CSXtt8/vI5ulWsmpLx+QLftjnsdwziIaHvcbaY8T/+p//I7cMjvRTYkUuja+5vP9BYPV7gU2U5i7MzPMen63qk77I5HEzlvm6QCOpkSCI9psMRVVYwGo65uHiC6/lI4VGUFWHsItGotsF2bPI8R3Uttu1QVRW9Ujx//oIwitDA9Ztr7m7uQWmiMOLFX3/GbDGnaCsc3yUMfZJhgvIB3zIi+OJgPgfDlNFswmq55Le/+i27rUHVeXFCkiS0dcvP/+4rgsghW+3RveLi7Bzfsfnw+o1pmzouC9slCAKKuqTpGoqiBCGYzcyCvGkapC3Mud7iI2pG9T0f3r2nrlturq/ZrE1T5e79Lbvdjicvrji5mHN6tTDt5KIidAPiUcI+z2m0wk8i4w+MQ8pNRp4VDMcpafwJF1cX+FGIZds4aci2OrDfGC/CdDTFdR2wYbvekKYJ/+4f/z1pmrLfbkH3dG1Ft++JBxHj8YDxeIKUPrtdhhcEpMmQw+HAZrPhyeWpOfMIm96y8CcRg8WEOrAYfHqKtCUTa46n4fOTU77/5i1vvnmLFyUUdISjCC90qaocevOesV3JcD5k8eSEsqnJ9jlNbxO4AaPzExwEf/j1b9ndr6iygv2hIk2HlJ3LqzdLpvMLul5RVgVt23L+5Jy//buf8+r71yRpiiNs8Hwmkxlaa1zPIQgDg9YQ5h7WtyZBjYYkSQjTFEv1dFXJcvnIarfGljZu4HN7f0eQhKSTFGyBZQk6pRhPp0feu1nwt13Pd3/5ltevXvOzf/tzhuMhhyxHa4W0BUEUMRgNsW2Dz1mvVjiOTZykXFw9Q2kLJU2Toy5KPNsx/r3lEsf3caRN1dQEfsBoNGYwHJEdMjTaBCWUucOHQYDj2Gy3BqUYj0YMBgZDqvqeyWRCWZSmiWw7gEBrgeO4hiHe94wnQ4azCZ0ybdzueEdcL5fsNlseH5co3ROEHp2lUNrCtV2arscSID2XWvfYto84BnsUFkFoQmGh79MGDaPxCMcWeJ6DtG0CP8C2HTJ9YLPesF5tcF0HORwQhyGOa1L1nmdmA7a0KbK9ISG4LtEwZbfdUS2XxEmKTmLKPCcKI7Q6uv+0Mu/WskRYksEoNohGP8D7/zTNLSEYDocGl6IN6kSp/jg47RlNRni+h+85TBdzqqamrEqUpZiGM5LxgDiNeVwtOXt+hZQeu0POu16zXq7ptaasKmbTMdPplOAq5PTijLKpTSi1NcNx13XwfI/QN8vhXpmGSuhFuI5D13Ufz/tJEjEaX3B2fo50JYd8T1nlNLVB9rZNRV3X5Hto84J+1CFcH2VZaKWoqoa6qqiqGq20eXYd+4intqjKjPl8RJJE1G1H03VYvkXva9zAZxL4+NIn8iO0VuweH8mLA27gkg4ig6pyHTobDk3Nal9SV0DRs1seyHcHqrJmezjgeR5hHDEYDUgHqfnctS19bxCeTdeS5wVVXfPhwy2vvr9mtd6AVrx69RrHEQyHMXEac79cst/saUrjWD1fzPCCgOF0wmQ2Jx0kTCdj6qrmcNjh2TbFYU/fmXlq17bUdYu0PU7O5lRdx8N6SVEVKNUzm88JwtDgjroOzwtQbYelocgzLAHTyYjLZ1eEScSr23f85tXXKFswCk9wY4/0bMLlJ1d8/V9/xfd/fEUYx6Shj+M7WK5N0VScX50D0iw2VmuksLDDgDiOjjOejtPTBTcfbinKCmkLhrMR9jHE2uke1/UQjs1+t2e73eK7HlEYslouj0t7TRzHPH36zIRKj4SRvuuODe6GrjcuktCOKauKzWbHzfsbTq+uePnyK25vPxAPUlTf8eTyBY5nk1Ul0vOo24ZeHfFEUtK1DW1vGj+bzRrLgt12j3Akw8UEpSGIU6TnInwPpw+IRynSLjjsDoxnE7NQkxb3mw3//OtfM5uMuXxyxcnlKW3fURYlXdsdyRKSpu0oy4r1as2bN2+5vbnjL9+9YrXcHMNhpmE0mc9ZnF8yGs+omho/iGmVhULQa839es1fXr/GjyN6DK5/PpkaJ2CxpWs62jbj/v6Ri/MzLk5OKXd79ssVq/4BJzD3viwvuHt4xA9Cfve7P1BmGbP5jJOzU5IkIU0ToiQ2lJCuM3e5/96FQds0NKVJEimMxV1pxe2HO549eUocJLx7/573N++ZzWf4QUAQBhwOOdrShFGE63vHqn7OzfV7dvs9VVWTDgZI36BB9nuTMGvqliT2CMOQyWzOm9dvef36e+iNFLRvO3bljqqq8BwbYUlOTk/wtlusvsVSLnmRU2nzIpdWi9YWDw9rkunYsEqPQuHDbk/rNWRHe3iveiMbaWrDfBcOw+HwWJfZGmlQ2xpbetdju5L7m1uSOCHPClaPS969fkXom6rRbrPh2fMXuI7N7c0N1k7x07/9G5q+57Df83d/+/c87DKSdIig5cnTS/wwxMr3vP/umv/t7n/H6o0gJQw8RiNjKl8u1zRNQzqKCZMxYRSw3xXk2YHByME+XhrbpkEKm7ZpKYsS3WkWJwuU6tmsHw0+IDLp2jhN+eUvfml+rjTl1//yW3bX7/if/vP/zOnzc/709Z/ZrveMpxPSNKFvezzfRykjFRWW4Wl5gW8SaY5j5CtKU1UVznFpYWEk2q7jMBqPieOIMDAXmrfX19zf3qGVZjgaEYbRUXSiwbIMbkFY2LbNfrej7TojOnIMb77te5zdAUsKkjRCdYrNw5oojJjMpqA6EIK7uwe+/+YVmw9r7sqC/ekGi544TRgOBgSBT1EUhKMhrmNSpGhNW1fUdYXrGfv6fr+j735IKCiyIqc+2szDIMK2BG1rWiGqU2xzk7xsmpZsucWxBY4X0rc9SRjheS51VbJYzOmsnmCQ0FgKDxtXOFRtTRAPj/+vlpF3Nx0CyHc7Xv7oM9AtnTBb1MZ2qOvGtD40JHHMcDCkUz2N6rh7vDetE+liy4C2rumbHsc2Mqu6MqmCoizYbjaURUmZG6Fv33dcPXmCsAT39/fYtjgeHhqTptsfsKSkrGsjEbcl0pJ4nk8QmA2sY9vsq5LpdIKl4d3bd4br3nRcv7nm+vUbvvzqS/7D3/0d795f87h+5OWnL3n74Zp9fuBh/ch+s0MKQdO36BZ63TEdTlgMTRKgb03qRx5fhm3b0vU/HOwV2eGA63g0bcvZ2RlKKfb7HY7rIKVku95we3vLZDIhTuKjq6OlPzYKDvvDEb0FCiN7LStTV6zr6shDNqmK4WCAVgrVQd92PD1/wvs373j78GC2v1XD8n7FYJBQNg0q7kmGQ6InVzi2zfn8BAuL7XZN0zYUlRGW9X2PxOJsccrlfz5n8/hAVmesDweqVnFxeU5vW0e2t5EH2Y5EW7A4P6Gpa7L1Hsf3+OLLH7GYjYmHEUWVo5Sia3uDpNvXNHmDVlDVDZvthvnZ/KPc23c9HKERjcVkNuFutUbRE6eG5bneb3Fjn9OnC9osJ4gDoCWOxzx//gm3d7doS6BRnJ6dcDpZsLp/INvtmM1mCEsYjmCrEEg810PKig/vPzBfzBFDgS1tVG9+v7bjkA4GjCZjhCOZzmaI4yJbW+B5Lkr3ZGXO5rADYTwWqsiJ3RAUTEbjo2RSotvOiE2P/EW0GVLudjuWj49EUYTdmcVY07akXsDk6XM812M8HOFePeP52QXbfU46GjE/mSM9h0pVdKKnbSra2mD/OLLfkZK27/Fdj7Zq8aWDUJrXr75jPJ3w/NkzQBFFIYuTBZvNhvyw5/Hxkfu7W7brPVlhWOyXF1ecnZ9gHRnnruMQJxH8MIDW4PY9MwsEYAvNbDyk04r9YY+UgiQIWT4uka6LRrBab1BacPPmLU3dslxt2B4OdKrndDHniy9f8uTZFcNxiuM6JGFIHEUMh1OS4cAIKOuS/W6Drjsi1zA266qkUXBydcoXL16SxAnCAtuyjChc2LRNx2r1yNu319zfPVBkBUKaIXYUeHi++VwLJKDwvQB5fIa0Jai6BlsbebUX+AhhHBFt0+BIm6cXT+jaDqE18eUTlo+PbJYrHGnwKEIYlI/rmtaO8VJY+F6A55rwRFWWCCFxbck4SRCWIq9yk9pPBniuC03DKBkYfqa0CT2PNEpwHBdpSabTCdUhYzGZ0dLT9p1hlQOD4YAwDGmahiAMzcKzMu9p3fc0bUsXtDi2TYVFGIQ4nvsxtWRLhyj4f0V2o3SAZQlc68CyWdF2BnHlOi7Skx/T9HmRo7RCILAsi+VqyX6zo2k7FqenjCZj6tosLVzP4+bmA6ees10AACAASURBVI7jMJxMQCnyomSz3R4LxaZt5rg2ru9iuTZIg5ixpMV+tzPnSs8hDVNsHNyZeT+3dUNlCdMGkzZh4FMVJQQBru8ShoHB8AiL7WFDMArY3L+ls23KvMDGYpQmOLaNF0aUWcl6tzUeCzRtrww6qu/xo5hDltO2iv3eIBsXi/lxINLSdi2u5+J6LlVZ4rkOL168IIojyrogcD3T2HACDvqALQy+IN/vTdtPK8hMsOLp6QXDIOXuzT2hG+IsQvO52pX4SqLrjsALSKMBuurQPSBNytUk5yqqsuCwz6jLiuF4zCBNjavpcY0XeDiOpGgr3r+/Qfpm+Wcpi75sSeYjkiAmLwqK/YFhOjR84+NZoigMgsBxHOIkNkPTpkYd23aFV9DU5vJ9f3/HId/jNC762NKMRyGf/eQLxqdTvHFCmKT0WUm129M0NeEkZpiMWK1XNEXFZDImcgN0a5Z9yWhsBFda0aNouxYhNY4TMhxPcG3HoI+UQrgCz3JRYUjnttiOzcz3ePb5CzopqOwOpRWB435sXR7yA+P5mLMvPufk6oJdWeL4Lkp3LJcPaASB71HvcxzZEcQxjrDpbIXneuy3FU3fEQYBwzClbVvm0ymHzZblcglNQ1ZmjD99ymA2pdKKsswpjkvnQZqSujGOkHjCIfVCnE4dm9gWrerI6pK8qfBsh8D26FVHnmcElk2nIQwj7GPyODzW6POiMNLavuH+7oauMx4cF4tonLAv99iBZ3CasxGj8RjXk/RKo/seq++oshy7asnqFXI44NnZJRKL+4cHoijmxafPeP7yE1o039+85VAdyA8H8iZncrpACoNI2R12nMwXREkMFgwHAzOA7TSTeECaJJycnNBVDXGcUtYVm82W7HBAHlOeZmks6BWmRYimFjVaQ9eaVvLN+xvTJHdcnl5dIaVxjszOT0gGCe22J04ipLTohcPsZMqu2hu8JoLpdIrrBay2a8pDTi81q/WaOBlwfnJqPney4SBaKhTuwKHJcpSn0LZgenpCtcvRdYsfhJR1zWq7QQPz2Zw4jPB8H0sIrL4nDEKkFGjdU+a5aVp0Br3p2oIocLFtQddrHOlRFw1/+cM3LO/vGEwHROMUiYWjBKPxkG2+IytysI2oUwPz8Yit3tDlkmS2wPYlndWh6Fjn5vtCOw67bIfSK9b9kjgMOWz3DIdDvvyrn3J+fsbrN9/xr3/4FyzbQbXKBES2BbtVhuv7lHWDoyR3yzssDU8uL3COCdUsL6j7ntGTE6LFgLIrUJ2Pj03VdmyWa7q7W3Rr0ekOiSJdjLB9B2FLmqqja8HzA7PojyKUsOhtyXw2w7KkGVAKieeHvPjiU64tgY/NeDjm5sMtCJssq+hqxfnpOb//07dcv70hGib86Msf8ez5c/aHjCRJsAYxrusYDEavsYX5+x8fHhkNBzRNw/u37yjrFj8yw7biyL5u25a7uzuePnvKJ5++RDgWk7OF+TnahjwvmI6nDIZDDvsd6ngH1hru7+4oi5Lf/MtveP7Jc1zPo8jNe0JYgrZt8Y/IuPV6bZa5lkaarBue6+D5MaNnQ3zPZ7Ve8+yTF+y2W+qqMj8blhEJ396hlGIymZKkCW1rXHmGoV3Qdy2BHxAlCXVjvqv2+z2D4RCFaYt0XUtZNqyXG5QG27aIBwleElO0LeIoiHb7juV6w+FsQToe4XoufuDyuN2x3O6wpEOjjBvu6skFs8mYrmvNPODYgEEr1qsVqu1ZP67wwxDXc3Ad+xjiwLgLpI08BhzCKGQ0GpmFjxBm0KXNXKHD4GqLoiCJE2YnC9wgwK0aXNshL3IsC9q+w7E8pLRBg8Q07vq2Zz5fcHl5DkIc2eY9trSxbec4MAfHcSlK03RwHJvzizOKqqYDuq5FSHm8pzkEUtB0NZ2wsByJ6s1sa7la0ymNHdg8+eQ5bhjgRz69VjwsH8nyPS9efEIyiKhWFauHR8bjCb3JtpDECe4R1+TYDqEfIYR5nuq6pu9aBqMRZ6cLpJC8u37Hw+MDh8PehMNaE0Ltuh4hHYbjKdO5R28d8CNlECedoiwKLEsYj4Nnf5y1WRZHzrwCrREWxIGPcCQycOml5tAW7A8HlN3SK4sojqj2xlnUqY5hHFGXBap3qJuS24cdX3/9iuxhyWQQc/O44r/9+jecnJ3y6ecviaOYMIwJfEPaqKrSPCPCSIn3+z37LKNuNFFsPFxqtUUrxS7L+fbVa4ajmBdfvMAbpRTrNe9vrhknA2I/pNpnCNdmOhsDim+//ZZXr77nm2/+wnAw4NPnT+kbc8fru47xaMRsccKf//Itdw8PZNme87MFeVUSpCmdZZL7URwbEkNdUhQ5cRwxGo8YT0bYts12t2XzsETVHXUHj7cPSNdh+7jh+23Bw5sPZhEVhwzm5tl3QjOr2xYHhLbI1hsix2MynRuMlJA0dU0Ux5yenvL3/y7k8ukdb6/fsi32BhkNzBYLpCO5ubvDD3zz/gpCmqY1hA0gCAKiOMY5zqTarjPLmzACCibTKfPFgjCKEcdQ7qtXr8gOGarrqIucyA+4OD1hMhsTBAYH1jSVmVE0HW3XGv+O6qmrivu7OwbpgOxw4PtX35OXFYGT0PYmNFm3LY7quH98IDs2P/wgMDMGYeF5hpbS9PDm+pam7vjqr/6aputYLR8p8oIqLxkkKcORaW5td3t+8Ytf88t//iV5Xpg5suOauacUBIHP6dkps8WMVrXYrs3V86d8/901hzbDjR20BY/rDevNljLP+f1vfstsPGGYprx/847FdM56s6FXisloxHQ85puuZ7PZMhiNkNKirmriKOL09JTRdMq7t28ZTaZcPXtOEBhXgecHxHFiAvidaWX/dy8MiqLkw+09Gvj53/yU86sLDsUBW0oeNyuKsmZz2OEFPrPFnOXj0gh1hYVzFHJ0SlE1DX2n6boW3WoiP2QxndP2Lb3dkVUNu82G/GAejMlsytd//BP/7Re/QgI9iigxydNDdkB1ipPFHM+XIF3i+JzRcEbZV9TdFmVpoigk7CyqrCMaxMRxQlFVRHFMU5a0TYeUZthWlZWpA6Yp6WBA0xr/wWG3p+l7bEeiNLy9vgatqcqSrm6o85I4ilGWhbQEVX7gs89eMhiMePfuDzy5ukIKixdXT9ntN4RhQrZcEXgJy7sV9zd3jMKAkydXnF5dsm1yhBQIoWnrHWfzS5JkwHSxYDBMyfKcHijzksf7e5brA+dPLnGcGEdq+haybG8aEtLwprODSVNHsZEQep5L03Q8PD6wODmh7UryomG/O/D73/+e/+E//COqyjgZJwyHA/LSpLM9xyaJItarFVEUc54klFVHXdWUZUlVm4RWGJoN1zAZGDGH69DUNavV3ngpwogkjunalm+//QtxHHFx+YSnz55xcnrK4/0j7ZEX37TmgiePkrD9bmcSl1nGi08/ZTqb4nouWVnw61//mpOm5sdffUXdVNzcvKdtGtaPK1zXZTQcstuZhPwXX3zGT7/8KyPf7isO+Z7FYoHveTw8PKBVT+G7SGkhpaDMCrTWjMcjHMclyzLyQwPHi5l0XTbrtRH82JKqbSnzAtdxUW2H6npcabOvatDgWJLZZEae59RFyeXZOZalmc+nhuWrO9zQY73f0u4K8saiq1vqqoJO4bgGGdC2LarvWG23dO1zoiSkbjs84SIswV7tKesOzzFLpKau2WcZTVETOgHCFfi2j9RgSYXq+o84qdVybYSvlal7b9Ybvn/1ijhO+NnPfobqej7c3LA4WdCqzsglpx2d6vGD4COKov4B0XTEOdRlSRpHWFg8tM0RZwCPj0uEJdltdrx7/RYBnJ0saPuGdJjy7MUzpNLEns+HuxsORWbkoYPISLx6TSR9np5eIrRAtwqlelzHDHfbrkWJ/sgdNy0Kw/c0iVLbNX8Oyyzp8izn/uEe1/OYzWeYCl1LUzdGMKgM7xkMw5kfhvdSUlU1k+kEC4vVckXTGKG64zjkZY7A4osvfkRTVDz+X/9E3yqiIGA2npnDpzIi9h9Sg5Htke/2hHFEUdQgMUM+x4GuN62RQ0ZbGGFuEg2Rtm/S/9Lh0Brkk0TgSMkP0Co/cLl4ck6WpMwHQxwgDDzcwKPqGvoWQLDdbOi2BYdVxvffXRMNEsYnY969fYsbeGhHUDQV6oiqsYRFGgZHrJdZ8CkU690jX/z4JZPJmKovmc0G2FKwXy4RuscWmuyw5Ww8xpGSw3ZH1zRUeY7r+2R5TlFX1G1LVhQUuZFOZXlJmpga9Tbb0dZmSYqG4XjEIdtT5NlHMatVWpRFiZCSrCjYFwWD0QDR9tRlTWib1knXtoalXDe0TUORm5ZW3/fHgbHBc3iu91EmZ1uCvKr5N3/9N7i+y/39A3XV0NMym06YzmeEcYQWFq3uEZZGdz1d17Nerw2/Wpu2i9ImBe4gkQoO6y2VsJnOppyczGmaiv1uh5QmsdE2Ld9/98pcXmrNbl3yVz/7KUr2pIOYxWLGbrvDkQYJt91uADNsaTsjO4xjI8Zsq4oyz2hVj7LAO/7+s6xgvkhpe3AQpOMJ3/zujyzv11i2y4tPP+fZ83POT2d4rsT2PHw/Ik4HzOdzkiRFY76ntqtH7pd3FE0FGB+I0D3zyQQ3jkyLwpFIAa6UKKXZrtesVlt2W9N4arseRwgcx3hAvLZhOJvieybJ2R+bjrZj09QNZVlRVBXSM/zaIPLpmpbWtlGqRytN6AckYcxmveZw2JvlShiilDLLwCrEcx3z+cOi7XqUaogi4wExqbPKCN6ERfPDYbZTuNLBczwEFtn+QKcU7rEmbFsC3zWV+yLPaOqay8tLyuzA5eUFdw93NGVlWm2Vwf5EoWlN3d3cMhqlTMYjUD1SGMHndrMijmKEhVnuS4nQx3eVZVBIXdfheh5SSATmnRP6AZa28B3jRtJKk2c5ZVV9bFV5xyFd27Z4vs/Vs6fmYnJsYik0eV6QZQeC0Gc8nVAXJVHoIyzLfB9UFdPZBCEttLDo0bR9j3Z8HMcmEzmWFjjCo+/MsMbSYGnMsripkUISD0xLtchytOoRmIVOXhQsTmfMzyZsyz3j2rDMLQWRHxLHMXXbcnd7S57nJOmA8XB2TML35vu717x9+562UaAthsMRTy4vCIOA9zc3pOkAx3GOgYAfMIVjXM8soFSvGA3HeI5nmocPS3zbZ5dtaTODKuqVYnu3Yj4bcTo7pziYlqytBIc8p2865pOZGRj0rRFoZiXNvkRiLtNJkhxTi6Y9cPHkkiSK8Tyf3W7H2zdvaOqO8WiI47k0+x7f9RnPZ0RRTFWVNFWDLR2kI8kPGYvTUwZxYnAJrouUDW+v37Hd7Tm/ODdIreMz33cdcRwd0aU2dlFiIVC9xnI0ClNRd2PJbr8lGkX4vsunn7zARvB4d8/17QferW558dXnRF5Al9Vku5zAcnG8mL7TuE5AXVdopaBVSA2hb1o/TdOgypa+7cxSzjNnIc/zOOSZaeAlAcPxhKyu2NYFTWcGRW3bonVH6HuEUxcn9fGHEfY4Jc9zJC7pZGq8C47PxfklsW1wF5EfoiyLbZmhLHNncV0Xz3Xpuo4gDHn+yXNO5lN0ryjLgj99+zWZI5FJTNt0DKKUYZxwMVwwCM3CRrUdXV8ZDGiR43seJ9MJlu1QVJVJ6QnJ3cMjru1w8uQ54rhR1BqsRlBWFUEUoi2Loqnx4oAw9OgONVEUkyYnaF9zEAWt6siznEa4pGmNXRbGVZNGKAXJcMBiMCXbZkjH4XG1wvd9yr5DlSVS2GCZxWYa+Ahb0cmA+q6gbztA03Ydbd9i25Ikiul6E2QIHJfQDRDKwnJMCy30At6/u0FrqIqKuqr59NNPcF2Xuq4M0sZ2kEIeHQX9kc8uqYrso7fADwKunj4jiSL+/Oc/88c/fc3Z5RnSEQTaI/BjbOFS7ZrjuVrhaIHqehqrodcK5Qpe/uxLVpsMWpuHu3scKSiqAvdNzOnTEyxbkncV39+/I/USfvLpj1F5y83bd+a7yraZzRcGjZkOiMIQ59jON0lkgRQWRZaj+p62aTi0ht1cFCVXF2cIIXj97gNtr5C2g1Yt+aHgj7/7E8PpiPl0RuEb7IPAoi5L/Ni4+RzpkEQDRsmAOAjICoMeSZOI1tLsDxm10nS9wg18XN9lFMQEjoduFePxiLYqubt5z3a7pqwrHN3j264JkZUVdd1S7/b0PSzXOzarLZ9/9hlxHHIn7um7lvV6yfh0ThB4CE8aBxFQ1RWx7TEIU4SCYrs351rfZRgtwNJYWmJpSeDF1NuMw/0SMdeE0wkOxseTjIY0bYNruwS2i6MsZuM5Z6MZ71694f/4P/8LTd+SVSXbLAdbEoQ+795eAx2f/eglbujj+ILl5oEgCPAxbSYhJP3xFF1UJW7psVqtycoSz495/vIz+q7lv/7Tf8FxXc6eXFFagkNT893bN7hhQDSbIvoOq+tRaNLhgLbr6LUmShJs2+VwyDg5PTP/TlkazM1wSN/1prGtNINBSl2bBDmWZc5ubUfXKVTfYVlQVQ1+4OF7nuF7Jwl906BVz+XlJRr409dfm+Gx636Uk7bH8F/rGCSdVkZO6vkeTVObVKplsVytzWBMWEhpU+Rb09b3jV+l7ztaDY4wzqSuV3iBT9u3fPP9G3xbsBiNCKKQq8mQ/R//gnQ9/CTED0Mm0wG2AMd3kdIx7WXPNHxtIdmsdyyPhIT/h7X3aJYkO9P0Hj/CtYe8WqZCoYAC0BhMoxvdaJrRaDbGFTfkj6WRNBpX5Ay7DZxpVaiqzEqdeUXocC0PFycqOfvmuixvRtYNdz/+fe/7POYn95x2GY1GDP3w/6F2pHVNSKW+MLvdwyK/Kiv6vqUsC4u/nIyYH83Z7fZ8ODgY/EMY1Pd86qo6pKNr2qamKCpGoxm3T59ydHJk51l5StO0dL05hMjsu6MfeFaGLOWhtekThQG+K4njkKqqCMOQrm+JxhHGsSi5Is3oXRdPa4aqZnVn2eU4As8TeK5Nfa+2BbtM4oUBZydnBK7HbDS2wU7fP6DpDFVdE3nRAREDVWnPY13fMXQdrvLZbg4N7LIm9CNm0yMcKdjvUpq2o28NOMI2rnHAKEw3UBS5pXyYAUdIy9+XEhpDmZU0TW3vsdplMp6CA1VVs91taMsSRwmEga5qWWR7yqLCcRWe6yKFjz8OiSdj0vWGYlnQ1CXrx4zdu08EWnF1fWE9My9/ZJtlbHY7jk+OmU7mzMZTxnFM29l3vKqqWa83VIfm+W63IEsLTN/hYCx6uusoq5rOMSSbDdFkxPTkiEk0Il1uAQfP99llGR8/3RHuMt59+MT9/QOLzY6y6dnsdjRVifItxiYII/K65s/ff0d3eP+q+4EgSSibkqzJmc3mGAbazvoyq6pkv9kwmYxxwDoYOovTfjF+wbrM+Pj5E/WyRmufjz+8xjUOVy9uEb7Lk69f2Nx0231p1vquz+X1BdNkimMEdx8+UeQZ6W7LsxfPLa617QgCj7rMWXz4xGQ+5eb5LfPjY+7u7uyCcxgotnvOjo/pe0sTmc3mOI51q7WNnatWxpDu7CIGIPRdVosFP3z3/QGNI7i7u2OzXPHsaI7DQDAKcUMPKRyqoqAztqVjBttYGE+n9h2r7b/4TofBzlWEEIdrCPwwxA99zi4vOLk4w3QD68cl+92OPNshXM0+L5Cd+hKKEtrjcb3hh1ev+PeTMR0DWZmyvHvgu3/6J6R0GY+nXN7cEEcWza61i5AS9+AHGAbre3vz5jXRNCCZJxR5wd2HR1brFdpVSFfRm4HtasfrH9/AMPD50z33nx9xtebps6d0jm1R59sdb398zeXlGdrTeFFE2XUMtaBrLUpWJhrh2IXY/OTUXoeeT13V/Pjja56/+BkXl+cEIvz/p2EQJwnz0yPOzy64ffqErrcyXaEUrTFEo4i/ffG3eK6Vww7DwGqxxPU9e4hTymIa4pim3jAejzk6PmaX5zwsFzAMKARNXWH6nlGS0HYdr1694u79HXQ9ZVlRNTkfP3+0Nai6xVWS9eMjk/kRvqdJJmOGpZXj+UKApwiVZozCH08ZTSYUdUVV2ENrUzcUdUuRFYRhAENPXVcMQD8MVAfMRd8NCMdhMpowm9mHR1vX7LZb9tsd8YGd2xuDH8f4kylhnHB/f394WFTEScD0aMbRyTGr+xU/fP+DRRv0Dnma8stvvuL05pxSDJiu4Hx+wkUyY+L5FGnLZpey2adE0Ygew/39A+vHNavFgsncDmX3my1JGHFydkyWZcRxzCAVZW/ZaePJ2IoUlTow6hw2m5TPd3fkRcV2k/L29Xtmv/sNrpCcTsY8OZsjXQctBYEfMIoSTk9PyfOCsijJs5yqKuj7wSYMzEBVVey3W1sv8ny0qw8Xj21rjEfjA4/N0FQ1w2C4u3vg8XGJH4WWu5eMUK7LYrFAex7a9ej7AUc41E1DlqWcX1zYKqZWBynjiMloROB5CEegpcd0MuP1j6+Io5BRFLO8f6TaF0RhhO+6BJHH9HxKluVc6RvG45iH+3u6zh4C1usBB4MUAikUbuQjpPoy9JZC4noexhjaxiYncOx2z2Aoi5Lp+ZTZZMpisWS725JnGWEUEycxURTxePdA7FuOtue7JKPESpQHSeCHjA8itP1mh689tNSHFEdHXVc4QiKVZLfbIoVD4Ac0rZW7JJ6PTmDXDRxPZ5h+IM8ymqrClZJ4MiXd7RnqhigakQQx6T4lCHymsykP9/cUeYWD/bmv1z/y5MlTbp484fTsjM16zfOvfsZsNmW9WZPlGVpr1OFw2XUdStkboDEWkSQB37PYgzzL8LRLVZSMJxNmsyMcY7mOu82Wm5srrq6uuH98QLmKGfD57jPt0FLsc4SySA4lFbETogeH5atPfB5CLq+uwBEwGLzApa4qhrZHaLs5dxxBEEj20lroq7qibRpcz6UsClbLJQ6C6XSG57lW2O1YHrFUyg4rjN1U//QCEQS+9arEEWEU4rkuaZoihfjSBOjalq7rOJrN8LTLZrOjrDpwFMIRxHFEHMf0nofQmqIs8T0PT7sIY/mzQ9+BI5FCoBzHVvsGQzf0CGETNGEUoZuKrCho64YiTRFa4gU+jrJIF6Gw6ek4INIuiesztA1CCqq2pR46HKVtRTctcDtYL9d0Tc8vv/kVbqS4//zJIk9cSdGWlGlOmRccz+b8/vd/RVOXbBdL1ssFdd8yOLDPcs6urlBSMZ3MaKqWoS0IfajqHhl4jOMYJSTXl1e8ffWSu4+fOL65RkuftizJsoymG+gMBKMRRigGDH3bo4zAUS6tsikGJSRN0xBHEV3XsttvcYx1DGzbLWVR4rk+zuCghSIcR1ydX9K3HevNGiEd4iiiaRrbupG2gj50HLi1lufeVDbZ6Hk+k5FDXVTUZXWQaPUUWUWcJPihS+B7FHUJh1YKw8DQ9kjXx5MaL1TUTYs0AtFjX+j9iDzLGY/H3D55QlNXLB8fKcvyy6DBD3zKQ2pmOpsgtSZKfPZZiqu0fXat1yRRTLrbIQ+um7bvERLaurYJ4DhmGAZ22Z6+thzcpu3I8oosKxnMA8l4chg2xXzzzdd4v3HRbkg8HiGkxdY9ffaUIAoO9wBbUf7w7j1FlaOVom4qumHAOA75Pmc2m3F2fm59OUlipcU9ZGnFdr1iv7ey2N0uRSkPrSRaa/qht9enUsRJYjnQxpDt91aw6/n2uu2sP0IJSaDtUmDoB4rSDt5Mb5/3DuAqxXw2JQg8ygPuwg98giD48qIYhSHGAQzUjb126rr5korvGSizgo6Bzgx0na2DR75tA3iej3sQWo1HFp809D1d09G3dsn89PoGIx2MGFBCYKSkKkqqskQrFykUu+2WPE2RzjkCqKuazXpBlhX0ZuDo+IgginBde7+VUiKNgxn6w7CupxeSMs8pspy7z3cEYYT2fStB1y5Ku4SRddpgsC+WbUvb2hab1ArjWH9R39uXnzzPaJqWyXTCerVmu1kzGY9wpEAqRbFeUZUl48kIOr5wcHtjm4m+7xO4gR1KD4a6rOjbHmMcO3wcBgYsgqcqXVvVBtvsw74MeZ6LF3iUbY3pB87mJ+zylPbA599vra9EGkEUxoySkT0jti2e1hipkEh++PYHqsLe96fTCcYBoTXPf/aC8XhMXdkFUd9b5KJdvHXWKyIdRsmYMi/453/8Z4s26KHMSsv57lpcz4decHP1jOnklMVizZvX78jzlF4JWmHwggBHCOJkjFCSOq8I4gjTtMxmM8uddTW/+PoXhGFEked0bQuOIYysOwFs467rO0I/5Hh2RFv3yEQipaYbKlbLFRdnZ5yfnuN7mrZuaevapiWVZj6fk4wm+IFHURT2GT6KOT4+/uI78oMAL4g4v7zgcbnCAb56bgM0o5MJ0+mYLNtbiboQ9FLiT0LSMmW9WKJeveFkOsMPfFqg7wx+6NH1HXEUEUYRaZFTNw1JlFi8WF2CdNnt94yi+MuLmxSCsutYL1fkRY72NGEcY8yA5yiM6RHGYegNcRjzd//ur3CVYrnd8rBY4Y4Sm0LsevwgJAkTxpGPL5RNVrue9UoJYXEeg8H1FXmeoQ4p6PFkhnBdppM55X7PLt0ymx/jRSE6ikmCiHGc4LQD83iMdgRNB33v2AWvhCIrkJ7Gk55dBnT275ZKc3V+SRKPqOuGOIzh4KFCSOqqstewVIynM4Y9hHFEPIqZzqZ2UETLKJQUprJnR+HiKR8zCBxHIpRGGohEgOgGxrMpuyzDCTwaKeiEYBon3Fw/sWzqzRrlCELPZ7VbU672KOESTg/yRqm/4LYUEoae6WhM1w2sV2tMv2W72XJ7eoUxhiQZc35yQds2hFEIBrIsoy0KRuPDMMzzcF2Pd2/f8enTJ+v7iROUUkxmU7qu4U//8C+8/P4Vuyznr9UfuL69ous62r7B9IaurvGlSxQH7JYWmTi4GiMc3MhHycJYTwAAIABJREFUxj5Pfv6U+x/vrKTxaI4XeJxdX6BDl7axC93VboOcKlTgMZ2d2BZ0WdM2LUkyIk4Se81j75lSiC/P8f1+ZweywmE8HhFHCV7g2yYCT5nNbLL01Xu7hMA4MAj2q9SiYmcOddWw3+/Jy5xRFFvkXdswIOmMsUGUKKLvBsIoAiHwlaJ3e+qmIfRdizIZBtq+xZXaNv/nczyt2W02FHlB3XXUDGg/wHEVbdHTOgOm71h8eKTILF6nyAruPn1mvVuTZRkP9wtuf/UVlWmo71NwBUJLiyNuO8Q+Zzw5oVKKyfkxziimahpcreidARxh/Tttw/TyHO1qdvsUoTQOA4kbcL/ess1XzCZTTNNyc3nN5ckFH9++RXsubVWR5zmv33/g5z97xl8eH/P+wwcWjwu+/eEHvvmLXxGOIoy0v58WO3QWWtIJG7TQlUsQBszmRyjXJ0pGB3zdnrY3vH/7ntnRnJOLK5QrWT4+UD6uOD47I3Qlvnbpqob1enXA+TgW39va8NX52QVaKdbbDZ5nvULNwR/j+z6u69IPA4HvE4WR9Tdoix3cbkr8wKfvOnabksp1LXJ2GKiriizPGU+mnJ2fMT+aU1c1XWcbCvs0tShf4aOkwjlgiqqqsgMkpb4M5uu6RklFW3c4QuC62lICoojT4yPuV0sbvOladBQSJQlu6OP6HpPZlPkkgarCtC13j48IAeP5iPPba/q+peoK4lCjXA9Xe3R1yzAM9G1HuV1R7DO0a5vxXd1iOkOxt234/W6HEMq+f0qBg10Mt411bWZZZkOuP/ERHbt8P7s8Z3p8RFnVSEdY7HAyssjGoqQsS0sfYCDPC5Ryub694fzykr7vDx4HO4wuyx2OsN4/3/dxhENR7L7gvrV2uTg/4fT8hME45EWB8jRpviNIQsqmYpen1E2FdhXjScL6hyX5Zsf8aM52s6bNc3rXJa1yBgeePL0lHidURcp0NOF4PkdoRVHYhYhWigG7FHIGDoghixN2hEBpbRv3aUpZVghHkMQxo9EYP4xIkomlDpQVTdMQRQlSqUNIorKhDungDI712/U9RW6bqY4j8P2AvuvI85Kqqm1Yx9gFZ296qrahl5be8BMe8+7dJ+jh4skVneuQ7lNCoZhN7dmn8jrOTuZkWWpDJwh+9ptvODs/Yflwx0O6IW9b3v34hqPxlKOTYxwpWS1XX5ogURByeXHOcrEkigIuLs74fH/P42JDVVZsthnu5weulCbwfdJ6hxk6rp5eIYREOC4f3n/iu5dvKRt7jrQeJY8PHz/weP+Zi9snhFHINn3DdrfF83z2uwe8wKc3hruHe6QH109vMBKKpsTFYfO4YHl3z+TItgQGbCPFLhschtaiCb96+hynGcj2O+Z/93uSMCKZTfi4WjHQU5cVAmvwGI1ijpIJwlF8ePeJ5eOK3W7HarlgFEdc3T5hMAMf3r/h/cdPDF3HfBTz9OfPiE+OSIscN/ZRoc+bzx/QyiE80Eam4ykYe89o65qitIFZ19OUbU5T11SV9aKNxhN8LWmbjrIu6NsGB8Pj3Wdmp8dEgY9FKg8sVwuiMKSqckajMdPJlPViRZalHE3naKUJ/IC6rpnNpkynE6SWJNMRX//uV5zdXtL19r3clZrLp9c0bQ2mocwL/vf/5f9gMj9Cuy67zZbdcosfRhgt+XT3mSzf01Y1yWSMVgFN07PZpcj7B5Ry+OU3v+T+cc16vQUh7DJ36IinI0pn4LuXr5gsRmy3KftdzvHZGVpJuqYFYRvNj8sNnqeYnV+QJAmnF+cY0/Pk4pJpFLNbrnn35j2jZMz/8D/+TwzCYbFYsLh74OHTHQ939+w2azAG6QjOzi+YT0ccz6c0dcvLH1scM9h5z+Ge/m9eGPzqN7/mj3/3B1ypieOQtmtsvdO1G+amLHGVomk7FssVWZrjuS5hFHFyfo6j7ItJEiVfxIJZmlHUFU3bofqBIIk5vbrkaH7EYOBhsUBqyfNnTzifTzFmAAm+pymzgtViRRDal5gyq0n3ez5v16hRTA+Ek5DkZIIfxUjH536Rst2VnJ2f0lcHGU9VUWaWV+gHHqNRYtl/YWTTKY7lSDrAaDTm84fPSCFtKiSOeHLzlP6s4/XLlzxuHi2/vx8IAh+pXB4frJn68sryyT++f4/v+ownE05mM+LRmO1mzWgUU2Ul7968Z3w0p1qmGKeg6De0RWXldp59SL598595XDyitaFrawLfBZGz30sc4zC0JdCiXY+usw+lrmvtw6ssLJ5BCNbrDavVmqoqubu7xyD58OETu32G7wWYruPs5JjRbIz2XdRhINMNPf/5H/8LZVERRxHb7YbNoRrT9T1RHFnev++iBm2TXqanOyQePM9jvVqiXfszDTCfH+GHsa2Y9R0Pdw8M3YD2XOLRiOlsinQkZhgwB3FTGIa0bctuu0WKGWWekcQx19dXtE3L/fsP7LZ7WtNRpCmhp20b43EJHZRlQ10WaEcgpbI89zjkztdESUwURzg5TGYz64bAEIQhXdUTRvZFTGn3cPDo8X3LkFVKgTGEQUDdNiRxwtD3bNZryrKgrkrGkzFK2utjvdkiBByNR7Rtw8n5CVIrFAYtfZRQDJ2VJidhjOe6DF1P2dnFj+9bBrQQwjYxpJUGZumeIAisnFINTMaW15dECfvdHv9wwFQIjmZHBxab/fOO49C2DVVZ4vseRamsDMj3ODqaow6Hw8Vyged5aK1JiwJHKnbb9UH+ovA9nyIvyIuctu8JoogoDHGwaVYpJcKxg9jNas1oPOXmyS2fP3zk1cuX+J7mxYtnzE+OKe/vUFLSm58OHIaL4zMc6VAkU9qmYTYZ0xQV22zD93/+nu1yTTRKmExn+EEIjqBpWhxHAAYh7FApTmIrqamrw2bbHtakEARBaNEzWN9CPEpsKrYssN0EK3qUQhAnllmZ5zlZlrPZWNbrdrtFOoLxZEyaZVR1jRCCzXpNkecEQcDx9Ji71Yq+7xnFyWHpYl9Qu4NATKuacGSZqZEbgLSySHpD7IXkbYZ2XaRvB3pt2yCVRGpJUVcox6FMC2IvYGjsfx9Nxigc6A2+59FVFdKx08+6bmgci3Oq0gKnNWwWG4Qj+Ms//J7bp7cEscezJ08Yjcas0y2fP3/ku4dvOT+94Je/+Qtev/qRvCo4OTvht75il2Vkec3V6SXfvPg5J/M5dVGBYyjqjKrMKfKSuqy5vr7hyeUtEsEkTvhf/+f/jUZ8ZnI8p+k7FssNddWgfU0ceYShR1tVvF3bB6jruZyenOF5vhV1bzf4rmvTPa6HKzSb1YqiLm2i37Ucv9gP8bVHWZRIx6LTgjBAacXi8dEORqV9DjSNRZW52iPrB8qqxHEkYRgyGVu0S1EUmH4gCkLy3tZ3PS/AQYKxmCga66wJXB/T97R1a5dE0g6whr6z9xxhP0+eZ7x+/SOeq5FCMJ8f0XYtdV0BNjmE4yCkYDpLaOscwUBXVyyKPXmasl6uWNw/EEURVdVwenHGZDLBUQohncP3vGS32ZGXBfF4RFmU7NMCJTWh56O1i3Y9tAMXF+es7h/BGbi6vuL0/JwkGaG1ompLmrJkOGA39vsVXujhBS7t0FLWDY50SMZj5sfHhGHMPssp657NZke63jDkJdk+RR2Gf/1g6E0HjsNg2i8cSak0sW8P533TEGiXWmvrkJH25Tz0/C+S1jor6boOX7lIzyd0PeqqYpduEcbguhrnMIiyTDxb3S/KEs91yauKru3I0pTTiwuS0ZgiL2EwxKOEPM+tqLBrGQZDUzfURUFftQRBYJeJwmE2nxN4AV3bIbVP33cIT1AbK6c2GIq8wMG+8G5Wa9arHZc31+RlweNqSV/XfPfnHcqRCAGuJ63rJYiZTqcMBrL9nsEYoiiGw6AdIQmDgNlshue67LZbWyEXNiXedD3r7RbX9ez3vq4Z+p4wts9hx3FomwalXZrG4gssI9enOrTThqGn7Rr+/u//I9988zVBENLVLWmacnR0TF3XVmyOQWmXvu7wtYcnNUhDmRek6Z6hsyLx/tD6HI9jXC+wS/Pt5kuDsTmce6RwiMIAoSTrdG9xJG2NROIlY7L9jrapacqaqq6IxgkCh3S/twtcP2RyfIonNT/++RVtXeOFtkXouR5KKcIoZhgMZVUjpCKI9OG+EdJlKVJJgjCkKmvev31P27QUecVqseb1yzcoCWeXF4wmE/a7Nc9/9gylNa++f8l6uSYZJ0TTEToKKBvLAR7MgK98Jsdjyn1KWm0ZhoHLy0uOTk5IQpvyr6uSsuxsotKBZDymaWxTUUqJMxiG3qBdKw93lcZXLnEUQ9czOIaqt6loIQRCDIRhQBjFNsiQ7pFCEkUh4oDo6Lr20LwztG3DzfUFb9+8JtCaf/cXv+bFixeo2GNd79nlO3Tgs9ltqdMdZhi4enJJnES4QjI0LVEU07Y93b6kc1uqrEA5EuW5KEcS+/ZslBU5XdXgxmNEEhO4PsMwWMfHwVlxc3NDXddoz2XoBpqmJggjAt9nn+4QxkF2oAaLcHTnHlXd0gy2Um6kdck4DLRthzgkbaWU5Ls9RluPxCQZIRAMDnR9h6xr0u2OtMyZRSMYoK47+h6ko1BY1FDf9OwWS2ZhgnvAz2npIh1BHCeMp1Oqtma93XJ3f48zwPXphT2P59nhDCesoyeIcD0PUZT4fkBdNSipMAPsdxnz41OLLlGSkR/ixx77botut8jBMB2f8OT8OXXdkR1e6l2pcQYHiUJoQTJWbEsbEoijmPl0htLapmcPbamhLeiKGs/16MqWxmtJojFXFzcEvoeQLnHos91uWD6uMQ72nI2D5yiOTo6JvYgsyxhFI1zfNgvKoviv2scdnbHXRZEXfPr0mdFowtX1JUIcGhahTxgF3D3cs1wuMUaQ7zPyNMVxWh5Wn6iqmrPTC7zD+4sxAulHdsEkJH5o08nPnr0gkhHHRyccnRxzejqnES0P63tqpfDGE+bzKaKHrmus7DyOydqeuqoJwwCp7FlCShv+SPeGdJ9RFQV395+5uDgn8IMvz/Qsz4nihPFsRlmX/O53v+Hm9pqXP77hcbHCUZInt0+5+dkNt09uKMqUYWgQSuEHAXXbIpX1iOR5waA0Wnt4Xmv9GV2LaTsbOglCHGElql3dschWhBcRnuvZc7JjMRNH6ohVuSetC7Km4p9/+A5XaZq2o8ly/ss//Il0V+EFgW3Atg3a02x3O0Iv5On1E/rYIasLdtkOqVyUUkgcjNSURQ2dw/jkGEaBZbrXNc3OIt0ipVHxiKHvyYuSum3xXIMjbQhIOQ6eUIRxTKRd6yI4eN8QILSkKAvefvhwkI1eMz0/IphYxrMKXHpnYHo0gX6wgcGhQzqaprVD8uHw/huEIULbgel0OsIREIYhA5CVFagCWVm57GQ+w/QdH95/4ubiiuvLC3zXOzSeG/wwYTy2Tjw/CHCAsD3w5Q/htLbvadqO7X73X4WSbIOn7zqkENx/vicej/E9RRAEhFGI1q59H0ntonyxeOToeP5lGeC6Ho5jh9tKKVxXMyhJVRZo1zbkTk5PKYqcNM0OkyLL549Ho4PQ3iJBcRyePb3FOIZaCdqhZzy1xAQ/jpgd20CGFEAbIgeD49rQE56LEAYtFcqxTg/Xc/Fdj8YR9my6y7h/+4FsvePF1z+3843FGgfHXlfafpYgcO17vQPDwRNpsJi1pqntgNN1qQ440SgOieKQqiwwwPHZKeOqRipJmmX2TGMM8oAmNZQcn5ziBz7LxYJPH96z2azoBtvUMMAoGVnKAwbhOFxfX9M0DXmaHYJHDs4BGZYkISiJ0QOdaehocQNtA3C+R5EW7B4WrO8eyDc7Prz7yMnZKUEc0/Y9s6M5R8fHdEPPdrlGIZnNxwxtTV0WSOVSl3YRUg81dV/SNA2+56OVph8GeybwPBs4wJ4HhdYHF6E9DhsH/CDADcIvQUGtJcKx7ft+39HUHXma4WrrWhuMXVIMfY9zCO9lWUpe5DAYhJY4vqKoaxgsOjYXwqKzpwnZJsVPYlQckS6XPCxWMAimJ0coLyCeTbh/uOf42RXx0YTjoyPK7Z6bF8/tvaVzyPstZVmx26UgHKqyxvcDqsLOLx2pUNKieRwluLo659OHe969fc/jekWe1Xz48BHf9xAYLi9OCKKEtmuJXJ/53IZe8rLh7bu3VGVtW6of7/jXb/+MDgParsZ1NWVZoLVCSWXbPQ6UXcvjasPkaE5ZVSR+yP27T/RZydXNDUfnJ3h+YNv8jkBIjRlsw79Mc7LNDs8RbO7uCbyA6fk5eV0S+IquLg7n8R7tBpRFReP3dFXB4/2SLCtI04zlast2u0fpfyEZBUxmY0azEUVRsisyBlfQOgO9duiRVGLg+PaS49gO0ZfrNZEXYDrDKBnRNh2fP36yaHID7969pSpLwijg9OyUqqrZ73bUdU2UJIwnI25vb3hcLnn57XdM5kfEUYwUxvornoSURYHnapomZLlckoxGTKZTPO3ZBX3TIBg4Pz/jZrMmGCe28eIYXCVwhA0cr/dL8myPZKBrW55//YSvfvtbmrZj6GG73OJ0LdoM7IuUwPXQQvHu5Vv22xRjDIHnsd+uUL7Hb377F/xWenz/w4+s1usv74Hj4zGdHOy7u+syu4lIqp713Zqu60ELpkczZkdHPH/+HN/V7LZ7XE+TxBF1kdPlJUWZs1qt2O4yVvuM+8Waq5sLvvmLX+P9+98xVAWPywUf3rzn9Q9v+Hz/wHazZugbFo/3PD48UhQlV9fXNIdZ0Rc8279lYZAklnu+XW1Y5Tm9GXC9gmQ8wvU1ruexeHhgvdmyXW2/yFh7wAu2REmMI8TBQi6o65rtemOrKpMJkyjml9/8ktVqwd3dA3VtB8GOgEmc0Pa2KiyNpDeS6fEx8+MZWgviKMKTmiIv2OcZaVWwXW2o25r15wXtOsUUPbv1Hi0lynEsJ1jYpK6tUA9UX1If8WHIoXEPHHcZjbh/eKAsrRgo3afcf7oDY7Em2X5PMkno+p7lYsl4MsYMBuW6HJ2ekGcZXdsRxwmrhyVxFKNdzWwy4aGxdeDBcXj542uquqduGz4/LK18ryw5PjlidjRjPJ7z6fNnvvv2W/743/yOy+eXhGHAeJxYX4SBoTdEUXJ4aLt0w4CQDlpLmzbZ7QDLDFZaogebvF5v9qxXa9qmxRGCH1+9pGkrvOicZDzhzdu39H3PZDqjqluU8ggCn7woybKcp8+fcXR8QtPVrLcbK9vxAzabNUEQMJlMKIsC4djvgTGG5WJB07Zc3z5lONRfhZAorVmtVmilKPKC5cMjcRzbz6wsvy/Pc6QQhFGIGSxv0/U8XK2tdHGf4yrFX/7xD4ivX4CUOAiqLOd4fszJ6bnlPAJm6JFS4CpF2zV4vs9isTgIeuDd6zdc31yx2WwpyoqT83N+AkgHoRUaCceyz4WUDAccj6oqClOQ7lOG3lakpFSEfszD/YKPHz5S1S2ulpwezXE9z0obcfCDgKqqWS2WTCYTO7zLC7Tr4hjQ0iY7PN+jrhscM9iGjjEMA5YxX1Vkmf2uu4dkmetamZExdugiPPvvcByHNM0oy5IkTqgqyx3WPyF6sLiguq5I04yr62vCyB6+8jyn6SwaqawqpJKY2rDZbGyqoOssKqWqGVyPwPe/pJSaquL9mzcUac6nj/cMBtLtlqaquLg44/r2hqIqyNL9wZvRsl1vmB/NuLq4oet79kVB0VR4rmY+nXF2fmmTiJ5PXzek+5SmbSnLEq00o9GYru+scKip8Q5S2bZr2e129P1wqLH2xAeEV9u2tsI5DDSDbXzUh8R6GIa4BzfAbrOxjhQMvu/hey6jJCFNM7a73ZfKuYP9nbRNy+nJEf/hv/0j3/7wik+P94ctukPV1fb3LaUdxGB5pMI49HWL53tgBMPh5Oa59mBnhgEpBRho68ZW8vwA/8ALDD0rLG0Q0PyEKNLIw89RUtjDv+NgOvvwNFWH7B20UoxnEzrT4nnKDjIHUFIRKJckiPnLP/wNeJrX79+zW6x5/tVzzq9OcawKm+9evsIPQr5+8pSuK/i42uBHCVK69H2N1hGem6C0z26fEmiP85tb/rv//j/w6eMH8q4krfcMpiQINYGvCaRDogX79Yb/50/f4ocx8/mUpzc3ONajzT7NCMOIyXSCQPDj9y/5/PETty9umXgzmqHn9OT8cLBp6buWrjmk0aUm3dmEfjifU9c16T5Fa5fA90mS+IDlMJRlRd+1bCuLZtjt9yitOTs/BWx91MHiBvZ5ijeySfM4COw11LSY3h6Uh35ADg7igCfq2hZPu/hBgHEsHgtjlzvD0B8O7B6np6c2oVbbym/XdOTp3qbYthv6oadpOsqmI4wlxnEQUhNFMfP5zNZVh94mkfqe9sEm3rN0b6/3xtaTtbTfgaKqSIKIyfEJZxdXnF1eoLSmqiuyoiPdb+1QTQmqyiaefXyEsImlSTVlMAblKnAkbdPSNR2f797z8eNnfEcQoqmqFs9ILp9egwPbze7gDzFobaufQvY4QhzuywItFcHhO+96HkoKjDF0XW/v2QLCKCAMQ+qqsggRpZFYWbox9h5mjB2sNU1jHRVdS5TEjCcj4ihkNpsymU2p2x652vHw+Z4sz1DaLnWMsYm+IssIPP8Ls7pu7DOnblqb8i1rlJJEcUTbW65kWVYUZY2jbNK3KCrybYqDxPcDst0eU9doYYgCj2dPbjm7uuDo/BTX93jz5j1tZRcWfd8zNFYk3vc9TdvgCIdoEn1J5Gjtcnp+Ttt1ZFnBYA3LMAxs1hu6g7coy1Nc1+WwOcXzfbQOSHc78qymqmq67iAFAzxX4XuS+emY3a7g5fffcXF+hqeldeAcMEl9137ByBVZRrbPqOsGzEBbt3z68ImiyLi8umQ8igk817YkWitNS9OUwQyHNpcdhvmHlktaVbR1ZbF0xtDUHV3T4rqase8RRyGuVHRC4Rho9znC8zGiQwmHX/z6V0SjxP7+o5DwIIYbeouH84PAMljrhuVigZDStpykoiw2KEdipKHIct6+fo3ruvztH/+GeGSZtpvVI2fn55RFxWqx5Bdf/4LxfIoOfcq25v7+gX2+RwjIqz3+bE623aMOw/CzszPbcNnv7PemKBDSCtn6wxnENqI0bWOfF8dHR1zdXjOYgcXjgqYt2S6tKC5OEtukAKSUFoVRFIwnU3tWqEuG3rrN2gMDeBgMVVkdfEaGZzdXbL7+GZ5WmN62HeIkoBI1zRDSmp6Hu3tm4zFJEuN0PSM/4HQyO6zHBI+LR/KsJDQadcAFxo7Aly5+7FJUOW1ekm13vLh5inED6rK2iygDDXYY8tNnDePYtp4Og4i26zC9IQ5Chm5gv99bxIaWTOKEtKkZDozlvrMpWoYBKSyqtG9bBmMYWntvDVyLy2jrlk5KXDTVPoO+pxxypLCp0iCMAUlTNQe3SMdgHLreoDBIxy7txuOJ9UT0He8+fmSX7kEIvDCk7jvaIsdIiZGS4eBfa+qGu093pHlOHIV0TYN2NXEYcTw/QUhB17dcnJ0ShQHLdEm9K6gaadnAeUu3rwjckCAObTpYKMZJQrbdkWc5k9GIvu2ptcMoiOibloe7e7abDThYVJYXcjo/QShFVTWYztDXPfPxnIGBsq6RxkFrj7ZuSPc7GMNkPOXs6IxRMrHBBuOQ5RmigPUhOdcfJJpCCMIwoKprttstddNwdj7C823rcxgM93f3zI9nnF9fEydT3r9+zYd3bzi9mFJWLVWV8+TpC85Or22TsusJgt0BLwXOgL2WtWZ6NWP4+a/ou5aqLKiqjLRMafMcpQSjScLF5QWm6RF9T5XlxGGMMoJ0tydNUxLHfmYzDJRVTd91pPsdy8cFYRTgei5BeMx4PGLxsCTNLD99NBkz0NH3HWcXJ1xenPGwWuFEAc+/eUFNh440p9MTttsNbhBYPGPTMZ/MLFe6N0isy68sK6SrqbuOoqkZDMRxbJ0lUtMIQzQeE49jVA91XSMch+1mCwJmyQQ/tNfxx48faXv7Tt13Hb1jPTs3t7ecnh6TJDGjUczf/8OfOJGaaTxBxQpxfMb9+pF9agWl0nUJwxGPP36kqxqOAx+Ug9SKMAjxpcdQNVB09GmB49r0OIOh7zviMEQNhlEQUOcl5T5jMp9T5zmVF+BpdUCvCtqup+l6/vzyFffLe5599ZTpqW2GZ4VF6SkhcIxDEkRkZUnbtPhugO96lI4NVEXzmDzL2O/3VGVBHIYcz6f8+YfvaBrF8vGRKApwHIez82O8QDM7P0L6kmfPbwhcl7KoSdMCqXw7cJcS7WqUlCAcuqa1ITGlKKoSz/OYTMZfQlhhGPL500ekkEgjqaua4/OIZ0+vqevywI63nHopJXGSUJQFgxkIo4DlQewbBAGDsY92638zuH5A1xd0/WHgaw8GdK111dR1w/HpKa7nEcUxo9GIumnQStmzHwYRBQhXc3R2jJ+ECMcgsUuBthvwfI+nt2PkU0XWlOzzlK6pLNVCSrqup8GiVmyDJuXk4oIXL77i5uYG19PkWY7BssOFcHB968R0XU3TtAx9ewgzWtnxT++kwBenwHQ6RkpJut3bxSEGPwzwfY+yLPFDSRAECKmo65pkPOHs7AzX8+08bLUiHEVMZzOEI8kP536p5QGBUx1cjwrXc63XQEk7TO9721QT9rNlZUvo2eFwut+zWa5YP644mR2xXWy4e3ggCHyS2RgviTidXXJ1eUESR3RthRwMeV2wfblAGIdkNsP1NUIqtHKJgsjeD6QNZmaHBcbQ27O467qMRjZoMJiBvCwZHJsiT0YRQz9Y8JkjDk2WlO1mQ1PXlEVJUx+aqIefpT3XLni77svySkhBekBwaselzWt6WgLtk6c7NstHXN8n8DWT21Nun15BEmGuz1h/vmOcxChfM4lOuDAC82eBShS3X9+SLrc8Pj5oqtwkAAAgAElEQVQQXF/h+5qjyYwXl08RA1+wW1VhE/DpPkfKFV4U4gjsnDGJkVIw1AWac8bjiNIZ6DrDfpdbZ+lohPJ90lVBOEq4+uop4XTHD9+/pm1ahgHSvGC52fNP3/6Z8fEUL4iQStD3Havl0mJljQNdbxHasyPmx6d0XcUP335HtU7567/6PecXFygprUvS2Oty6FqGzjoZPddFRSFdWZGMpjgDtGXLbrWkqHPioxnBaExelASuzzgeE4Uj0ioDKei6hvu7e5aLR8qi5NP79zx5fs3v/+Yv+eUvf8F2u+NfXv4ZEfr0ToeRxjrOsOeRYDKmKVv26zW13zA0LWm6Z7ve8OnzHVrb0G8YJ0yOjplNJ7hKkGcFWV5xdHyEVPacenp+xsXVFYv1hn1W8vCwxHMVN9cXOAiiJObu/oGybIjiCF/5VHWNlgccWdfhScGvf/k1xjG4cQSupCsqhJa2Rex5xIGPLwxlnpItU+ga2roAITEMzE4ndjlcVvRVyee3H7l7+wEaAwN0g2A2OWU2GdNTI4UhDF1+/c1XNF3PYrFk8bBgnW7wxz7j+ZjR+RR/EmHans37FZtPC2SsSWYT5sdz0mZD2UqUdvC1os33xK6PNwt4uLunG3r+6m9+Tzu0/NOf/oEf/lXjBh6TyZSrq3POzs/46z/+gb/+mz988Sx+98Mr3rx5hx+GaD/ACHsf8zz3C17737QwaBuL7fmXf/xnXv3wHePplG9+/Sui0G5Ai7ygH+BnP/uazWzNf/qP/4m8LInHdvBipSitTTsPhraqkUJwdXlJHEU4jqDpOqqq4dPHO9brDWDT5FvfJwoC+rZDCgiTiN3aPuzCMGA27wlHkX0Aza95OoqYjOwW/uPdZ3AMSmjSTcrD/Yqi7u3BD0j3e3vD8jzG0zH77QbPD+yBFqiKkvnc1vgx8NXXP8fzAz5//Mj//X/+X4RBDIMhLwu++e2v8P2A777/nqHruL+75/zinDD0+fz5E57rMZ3OWDws2KcZ+zTl4vqGKIp5XCyJRjFfff01u2zHh/cfWD8ucR3Jze0tz58/s//vAM/TKCmYjGd89fNvyLMU4fS4rk9RVdR1w2TqMZnOwQjWmw1SWVFdXTdfvhASDkNvwXab8vi4QGqF1HYQvVg8cn15yZNnTxFKsVlvrRzDEdzePuHo6JiP7z/w/sMHoiTm6PiYYbADmJ/aBkproshWgbOsAGMThmEQkB2S1Vq7ZGnKw2LFYrFAKfvwrSs7uC7SjJvba0axrePGcYSrNNq1abfB9PRDxzAMVsaYRNw+e8IsGjEdjRnNJ6zzjLu7e3a7jR1sBgFvfnyDHwY8e/4MY2wDYLcpGY9HvH/3jq7vSaIR2T7j8eGRy8tzHAQ3N7cEcUzdNDR1y2a9JQojyjInz3NOz84wwG6zpShLzs7OmE6m7Pc7m/AbDLvdnjTL2KUpjiMZJzFPnz3j9slTdvsdm/X2IPUUTCczZtMpRZ7TiIZsn6Jdl9HIs6kSrXEGg9YuTVXTVNbD8ZPwNfZtukW7mq7t7EO8qVFK2XZQU3/5HYVBwH6//yk3f2Ar2pS9FSD1TCZT+mEgSWLatmO9XjGbz5nHEXXTYk6OD0MYe93XZfFlIKZcl02/sXJKoVgulniey3g8Zr/Z86///C1v37xnOoo5PT1hNBkTxTFtXRF4LsdHcwyGwXT0dBiGg4BxOMim7GHEDVwiFTCNJwSHVHBRlqxXK8CKJcuyxHVd4iShrmvrtdCKKIwsC/vAgXaE+MK5jOL4UDOtyIuCIAhwPQ+trZdgu7BL0J9arUmY4Po+/y9p79UjWZKeaT5Ha9fuITNSZ1VXN7ubPd3UxC6BWcxigPnDszNY7MUsuJwmh2xZOkXoCJdHKzPbCzsV/QN4VUBeZGVmuJ9j9n3v+zxZluvvRS+ePgNCCEzLQwqDLM/xXJtf/eJnTC+n1EVJPB3h2rrlZAxoDsey2W92LMdzst2Bx7rEcm1Gk6lm1DYafaNAu16iAF9J7LbWiyylwNTJcSUkSZxgmAai08ND17bopNKfHdvBtWzKosAxLHw/ovdyUrHHj3xm85muA1Y1vufiey5lYZEfcvwo4svf/J7Q9fnJFz8imY5YTZe4jj4Mi17RdC2///3vsU3Jer3GcVxWR6dY0kD2kIxHPFw/8DHN+OKLzwmTkNfvXjKfj7jbrll2FXVXM52O8XC4ubqjLkruru75/qvv8IOQl//HPxAnMXmegYLnL1+wmC8Qoqetaqqm4q/++q/4xV/8gofthrv7B7q6YdcfBiGWTY9mj5uGiW1ajKZTXfHPS4pcP8P092CLkpr9m+c65dl1LX0rOKS5XnyVFbvdHsM0uL25QyI5OjsBz6LpGkzDwvO0BLUra6Io1jXpVmJjaB64YdE0DQqJ5/rsyz2H3V4LdCdjwBhSkRqVpdEwYpDNG2AYevA0GhHFCQBS9uw3G9Y312TbDUL0NG1D3lS0bUe6ywCDqq/pEcynY/q6Q3YSz3IIPQ8B2KbGS23XGw5pynQ2o+869rstrm2xWC6YzxZEp8f0otfitL4jDENenj9jn2UcsgP73Y7csjAtG9F2eKaNbDrSuqZttITdcTQX3DYt8qKgqSuUVDiOo7m9g1ukbVrKoiQMw2For7Ask7ZpsUzNXBVC827bRv+sldRtG8s0dZq+bnBc3TJRCvIsxzBtDuke13V5/eo1lmOT5xnffPeezXaH0Wu+vjksCqTSfyYldLLGcTVWLokjAj/EMI0BZaOX13meaZRP3eg0W9thmBazoyW2ayPiEUarh7J1XeG4Bn/79/+BZ6dHTOdzvDCmbAW3t/fcffWevmk5OT+lKErKUl9Uu67T4QGlMJVB3/Xc3dyhlKLtBi5vL/UCTEpMDIqs4Pb6llefvWE8mbDbbWiahjiJsS2Tpq6oK325T+JEo4uGVadCMZtOEPKY1dkK0y8ofv0bPl1e0TQtr1+9wrRdPUA0radgQ7o/PLVr6rrl8eGeIk85OT1BCcHt9S3Xl5f0oieKE0bj0ZD4Uxz2uyeZnR+FeK5H227phSRy9cLKsWzcwGaUJASep5NDlsU0GdNUWhTYZAWdaTFfzFEmKEPpxLqhnSVSSExLp3ht20YISa1q1FDrN0wTJRVRGGE7Dvf39yipUXa//Iu/YL6Y03UNEsVsPmd1csJ2t8PzfZarFa7v0SnB5v6Rq/cfMAyT+WJGKwRd3ZAdMkTb8un9B26vrrm7u8N1XVZHx0RxzA+SdsuyaduOIsuo6xrRa7SU5/hUecE+HRaCjW7hJqMRVVGSJFpW59g2XauHLUWuh96e49CIhrqqOez2GIYiDEJQEndAoGAoPv/sHWHg03YNTVuDaZLlOev9hjTLUVJyPFuAkFiOhRtazJMRsZ9oHEIDciSwh9aAbdnIrsdCnxnXd/ccHa2oDzpdF/gB/Q9DfCGRvYWFQdO1uK6r8UpK6j9Pp8/GvueDElR1hWWbpEVKp/tauBKUaRJYLlUnsS2XXuj2j21ZlHWHbZmErm66yabHG5aPSI3vskwLy7SoilKHoDCZjKZ0StCKjqbTmA1sG8fz8VyfSZRQlxUSOKQZZVVS1w2WbeM5AXXfUnUtsmsJB+RYWZbkrW4DKClZ3z+g5jM8z0EIgyAIeHZyggL6tmUaJ/RSs7vzKicvShzTxsTGVBay7TGEwrcsLCxE1dEUFa5hI5seq5PYwsDoJK2oCfyAwPcpqvJJwGpjMR1NMeY2huvi2A6qE4xGIyzLpkgzlBAgYZJMmY9mrBZHnJ+cUeYFXdWw2WxBSRzbxg90u0cpfVaVQjN7DWXQxprzXNSlTgFbFsvlAkNJLj9eku0ytpsNFy8vGM9GzOdL4nFAMo5I4imO5ZJECYdDSuCGWI6WBfdtr0MbmMhWew6aukIpSd1VPD4+EEcBQRjS1S03Hy9xDRvfiyEE19Ry+R/O1E5d4+Q5UgoOaUr71HLVrVXTtPnbv/97zs7PKMuCh9tbvn//gf3+wG6/Zr/f60Gu6zOZjwmP5hR1TlqXtF3NfDpGSMl6u9WL8zDCxsK1LBxHL/+yMqXrOh7Wa7wkQpr6/bjdbvE8jd+zTQs/cOlEh+pBtpr3nqUHfa50ht+va3GxMJVBU9XYvsvbH3/GIlpyfn6OUoLZOCFJImzL4vL6jsPjhrD2mZ8eEdkBrVljmQoaSVfViKbFxKBKC5Ikpm1qTAMcAV3d4JsO88WSu/t76k7jk8zYoq1qmqYmiUJi1+Xh8oqlFzEOQspDSlNoVKf1Aza5bWnbBmV2nLYnKENRtyWOa1NXFWYnCS0PU8A0noBpIHulB5u9HsLrtmat73m7HVEUMR2P8BwLkHiegzfcUdzh16quYT4ZcXv1iYvzM5qmYrvfEyUTQsuiqrUb0B4wmF3bUg84nDCKCMNID51dVzPkDVguV5iGwcPNHW3XYrs6MW6YFpHvg2EOWGKJ63uUdcl2u+P8/AzLttnttiimGIaJbbuDuNjW9/OupR48eLqB6RHFCW0vOTl/xmw+16hUZ/h3q0yUFMyMKdI0mJwuMRybTgl60YJhDK42sEwXs1f0skNaEkcZiKIeBMYmnutTlRVlX+C5IWVRUNcVpmHw5t07Tp+dE/m+ntNc3wDG4NMxdfsfHUioSv3/dWxbz5Ki6Akt7PU9y6MjTk+O9a8Jfc/0/ICmbsAwCCMdgtXnO558KXlRkGUZTd1wfvGceBIhpaIoKqTUtArV6WR9XVVDOMMhijXVQKP8BJat72otQrf8y5ym6ejagnS3xQ9CXr96xSQe8e6LH7Hfpzxut1iBTxBHJElEMoowlECaLpEz0Z+dckyZlhRpiefF2u0zrORBYyx1AEdLkMui1HgiS7fbPNdDKYljOwNyUbdoqqoazqI1ZZ5xdXVDkWZ0bUeeZfR9RxzHrI5XnJydEcUxD/d3VFWN62i84Wg0wvFcqlI7sg5FyjgegaHbGEerFYv5nCiKcFyHMHBRHqS0dF6L8DpQApOQZ+dnNOkBQYtXN6RFxdnxMcv5jDLPaZuKUlkalSQ0HslAt26FkCxWK5ShMAw0/kxIfN/l9ZsXXFycs97seMxSvFGE6VjEYUgQaD/S7HxOEIRIYbDebIjCgDiJObR7LMvGdl0OZcHl/R3JKOH7775GtRnTxEfTaCxGScyL58+ZreY8rPXg/uHujjcXL/BCH4UkzUqqusJxXBTaOXl6fEwQBzSqozdABj3WGLJDyv3tPdeXn/BDj+XJGZPJjKOli2FYbO7WfPvHb9nfr/n49XvKvEIp6LqOvmtYLoZ7RRBQVCWjccxsPuFQlTRFiR9pTKZjuTimQ9v2pLs93g/4LdfFd7UT8M27d7iehxDi6f4ihSBvaizX5Sc/+xnxKNEic9k/LeXCOKGRgu3hgBd4mEoihSSOR7S9REqlv4/oEEFWaHdRtttx2G45PjnmaDmnVpJWCQLHo5MtsutolCLybQLX5vq7B4osJxyPaLKC6XJJWTWYBhimorcU1jggPF/g7racjo44Xp0yWR4xms+IfA/XFBzSA+v1BtvsGc8SymyHuZoSJi6LkwW12SB86PqS0PUYj32arYlQAql6sjKjb1tsTFaTGbatAyqeZdIUJfvdjul8xrsv3pKlKZv7Wz5dX/Hp0yWGZfPy9QtevnrBs4vnnJyecHK84sc//hFv3r3h6vaOD9994PrqFtu26JqG68tPVGX5718YXF9e8f8puLq6YTxbcn7xDNtx+cPv/0DbNloQN5tz+emSqqpYHq1YLBeEUchut6PMtQm+LkvS7R6U4uLiGfP5nO3jhizPyPMc0Uv8IGQ8VgjR0oteX16EoMhyfNfBSlNM26Hte8ZxMmySNQrG9Txm8ymLkyPmiylYDmnRsNutkb0imq2YODbr+wfqqiIZJeRpgWEYLKYzjpdLprMZ+8OOqigHpMiYkeMQJwmLxVK/ePuOs/Mz5vMFs+mM7775iqLIOTk94+TkFMvUA9dXr1+jVKcXE53m+UajmNlyTjhKqOuayXRGJyWP6zVCSSazCS9fvuDVs5fMkhGdEHiex+3NDVVVcrya4/78J5weH+OHMfF4zOXHD6Rpget6BIGDbbm0TUfbCT5+/5GT0yMmZ8e6VjYkK+u6piprmrajqluyQ0ZZlniOxW675uWL53z27h3xeIQQEtt2cQcpV9f12KbF13/8Ett1efn6peZ8HQ4IpX+GQujk1WQyoyor1g+3oDSr2/M8PNcj8AOEkLS94NP7j/zTr/8Zx7F48eKl/vedTVnOZnz2o8+HIUajE9pRrNPeptSsWNPE912CIGSxtFgdH2NjYgFeFHEyGjOdLiiKDJTkyz++5//5v/8H/+k//j2eKVhvdvzhd78ljmMMQ/Ll7//AZDJh+vZHPNx9T9c2OvUfhoRxzGQ2o+l7Drs93/7PX+NYDou55uwKIdhsNvR9x2Kx5MWLF2w2G4TUyYn1+hEphU7cdx1x7PHi5XMMy0SgWCxXRKFPVVUopRiPxtzd3ZKlGU3Tsllv8H0X07R0UnBIwWr0VE96SJkvF7qWrvTVxh7kg02lBYGmYWisUVkSBCG2pTeMldLLhsNhr+W8roPt6Bpn1/bDC6QnHsXsdjviJMEevBSmaZLnBWE4HKrQL6nvv/6eVgpOL845Pl7RVLWWhbcaA3bYNHRVxfvvvuebr75mNl/w1//734HoEX2nObDrR9wBA9P2LcvjIwxHM/1CLyL0gyehVZ7mTCcOjmNSpCm1beG4HmEQcnR8/FS5beqayXQ6yMA1a9l2HCxLf9etqiLwfL755hstuBp+tjptqRsgURiS5xmPjxm+79P2gkmcUBSapakPkKXGrlkWdhCigNvbe64+XXF+cUbge1i2SVFV+AYcLeds9nsspTg7PiHLcwypaGkIPB9Zdggh+f3v/sgh3XF0esIzTB3/VAp3OLjqyrWiLkqk7LEDH9O2BpyLgRw4kShFb+vmhGO7BK5LWRRYto1v+6hO0tYN+f7AYXdAiF7j56qC77/5mtFojD2Z8PH776nKmu39I2V9Seh5vHv9mtAPuPl4xcP1Hc/OTrm6vWabH3ACT78AlaAbZJHXH27peknX9IxHCbv1lioruPzwni9++mPG4zFFlrN93PHx5pa66QjiiN1mx831Dfk+Y3v3yNn5Of/wD//Am3ev+Xj5Ed9zOXt2wWw5H4akiqYqefn2Fc9eXlC1emHk+z7vv/+IMkzGozFHR0uiOKaqazbbzYBgO/Dp00cs0+KwP7B5XFOUOmG7Oj6mrDuCeETftbR5wc3dPe/efcbbd2+xbIaEVE/VNCyPVvozWBW0ykA0PdJUQ3VVr8Qs18V3bZpMV3XRP9oBVSZo65a+1w0Y13XpBqlbHOukW9M0WjibZYRRhJD6PWQ7NtP5hCxN6WpF4Lr86z//C03X4/serewIkhjfdvn2q++wbJtnry84e/ZM4ywedyRJjG2arGYLfNdFdlpmFcUxneg1p7eq8Bwby9M+E9MwqcuaNDvQta2+sAiFYRpMY50U72RP1dRUVUN+yNnfr2mLCtu2MQ2DvhesHx5ZHa2esGbukByuqpqm1UkTE4OyqiiKAtfTSbOm1Qz7Px1Wa3w/wPH0Qj0M9cDXMM2nhUNRFBiVqd+Djm5UmqZJ1zeUZcnHT9cIqWjrkmZo6CVJgmXqJR5KIaVOXpmGiee6dE1H4PmMR2M8z6eoKmwbgiAEqT0Hu+2WMAg4OTnFdh18PyQajbSorqqo5hmz+ZTpYkEUaiRPXVZ89+kTHy9/TV13tFWFqCu++PwzJuMRXa8HdFEca6yKaSI6h08fPvK7//VbolHM6uT4aRDXC0nbdqwfHymKgjhOOD47JQhDjaQI9WDYGlob+iKpW2yWbZFEI6TUElqdnO44Dc5o6hYwmB4tcQ2bpu1J04zZYg5ovF/X9VSVvkyIXrcK8yyjrktsyySKAr3wEpJvv/5APEo4PTvHsvVwvhqQetGA5gEIvYDAdtjXJVWtsE0T04DJZDKgyFxE2wESSxmM4xGxH1EW+iBtmFqahkK7YEwTiUL2PaJpqcoK27E1Tk4qLew2TWzLxnM97u8e2G42KCWJkxHzruPFqxcEgY9pwPvvvuXF8xdEccKnyy/ppSQtcqymZrNZc3N7je+4rI6OaNsGTD3MHcUxSRwTBAFNVRN4PqbjPC0MXVcjuIo8Z7/fc9gddGDDdsCAsiw1hrDROCmpFKPR5Kk1YVkOeZrT9y2WZbFYLMC0yPOMw26P4+g0+363xQ98fM8nCENsx6FpGjw/YDqdU9UVdlPh+Z5ehA2i96aqiDwPOkESx7pBNSC8mkbjo8IwwhhwgUKoJ8Fi4HqUWYZru7x7+zk//uKnPD7cc39/N7CSDfquxbEDTMvENTSerBg4zbLvkW1LXuTUlR4aiq7B8V2mqyXmsJhUNrRdz2b9iOVoKahpGniWg7IFu3pPMJ0Q+qH2xOQpFiaR79OUFXEUEw2+s6rrMCwdBojDSKe6paTvW5qqZhTGxGFMW9Wkh5Q8TfVyy3VxXJf5fEFa6BaNJfSA1jUtPGXhCKjbHoQCU+nvbRjqdKupG1NdXevEpNJIjoe7O8TwLnYdD8uwCZ2I0A1BaFmflB3SskBBpTQms0cLwOMgJheFvsCHkX7HldVTglQqiSEhDiKUYyIxsJVBKxQeFqbp4UYGZVEymU15+/oNnuPSVg23l9fUhX7/WbZNkozwXQc/8Nnud7Rti23bdJ0+/yo1tFuV0qEO18METENxe3PDP/6PfyQII46OV5yenXD6/IyiyDHtBKW0MN2gomt1M880LVzLQQgBUiKE9lOIpqVra0wpMU2D+yylkQLZVJRCt6GKssAxbBbJnDru8Gwf2zDpupa2RQdd+galFFmaDbLajqqpCOMA13X0u0V0BFHEq3fvOLu4IE0P3N3ccHN7y83NNdvtliprME3Jw2FHmMQYpkGa5U9Jau24UliWjaMsDAllWtA3Hc9Oz7l8vKPrdCPA933dPHXsIWii8TSb3Z7E8nCwqJsaxxsQLkVFr7QcNzBdatkjeolqe1ZnJ1wsT5lGMUWWc3K8pBctk0nIx081D3c39B9bNnf3SBsO6QY1tP4PuwzR9Di2w+NuzzxLsWx9f9GDTpM+CFFRxOnqmO1mo5GlVUOTFhyyivDinJHj8fXVDftkRnJ2zqE4cHV5ycnJMcfPn9F3DVLp74p0IIhDfM8ZcCMG0nQIHY/I9vHcgLNnz3hcr3l8WFPWpZZLmjZVpfGEtmVRFRllnhIEHj/5/HO+ev8BJRVN29JJSXrIacqczWHH2A/Y2TYmkOUlVSvohObki17guZ5G4yilF9RKMh6PiKJIi9yzbEioO/h+QBAEFFnO4+OaXurAwsPDA4vFnNFkov1rlcZ32Y7FcrFkv9txdnZKGIZst8P3ynLwAwvbsRFdR9u0eoBsGAghcVx3aK91jCfTwcmh36F/+rewiQb/l2GbRK5HZwgMTGzDRHQCs9fNLtfXgaqqLLFNh7ZrabOa6ckRd+sHyAcko5TITg+5R3E8BAcuOVmtGI3GnJ6dgWFwd3NLWZYEvje0HHRbIxmNnhxHVVVRleXQGjO068XzGE9mtH2DMtDfIamfM0EQDg675un3CIKAsizZbrc0dc18OiNMRtRNTZlrbJNp2dimCULpEBOK0WiEYWhviet6emjfNvTDkkcqE+oKwzAYJyPSwwElFcvlEj8I6Q2DxdGKk+fPedNJmqamE93Af+/om4q+b3FNi9APGS+mMFH6KuE4mLaj/WpCamSQ6+pmvhCD9F1oVJK0tEheiiEcod+bZZbieQ4WAkP0fHr/npvrGx1KOOjFyXyx4MXLl3i+x3Q+ZTRKMAbRs2Hou2hZVViGwfHxMW3b8rh+oOz04i0IfN6+ekvbNEzHE42yFB09HUXXYwjBfDxhPp1htorAdElMm1/+5KccshTZSY6mmkVv2hZ5WeIaLtNkBlK38E0MLNvE8WwuXlxwdHREXqRUwzC7Fy2+5+mDnwvT5QQVWCjHIBrH+I6rh7nBhCAO2W32fPjmkv16zdFySd9rP0MU+sxnU+IoAaG4u7vh5u6GN+9ecHZ6SnooOX/+gtnJCity2e432oEaR5jHRyyPliRJQp7mlGWp5d2WhWXb1GVJWZTYjp73CCTBdILqhF5qdpLz12+YHc2pRc/mcUsvhL7jZAV911Jm+eButHXMRynm8wVvP/+cz378Gck4pm0bHFPLy7uqQrQC2w90Lkj01E2P6iS+4zEPY5qsYDwekQzhzKqstNfUcDEskygOWd/dA+A6Fm3bUJYmnu9i2yGTyYR2mCmZomPhzIgniW6TwdC6M7BdR2NmpSaVFHlOU9fs79fsHh/xfZdXL59zu1nTG+BYJr4XMp2MKSrtg5NNzWiUgG0TRiPCIMYwNObWtAevneNQtyVW4PLzv/4Llv6E4/lKhxPLCtl3pIcM0feEvkbLWqbi4tkZd/cPuIGNZaEXAz3EQcjxdIa0I7xecXV9S7bdYbuORkb5DqZrUzYlfdGwGE+QbU/ftUym2kt7d3fHt19/x+bhkboVnFw85+LFWzAV//2//XdsHI6WS168es6bd6+YLKf82c9+wmQ85dtvvua+ztlsd7rF/e9dGBiWRdO2rI5WnJ2fMRqP8FwHUETGGNu2+c1vfkte5CyXS6JBRmYOl8hm2AAbSnObjo6PdOo8yzAsEymhb3ru7x8Io4g4iWgqgyCcMp1Nmc7nfPmHr/j47XuOT46ZjCPawwHTtgjjRG8Mq5a+bjGVIjsc2M7ntEJyffuA7LTEJQx85vMJtuPw9rN3XH665Lq7pshyZN/jRyFxHOmBUt1wOKSsHx91NcbUjMnDdottW3z2+Wc83t9zf3fNcrXQFefA10P94yMunl+w226wTJ1WPDQNcZJw/vwZpmHz7MVLLUg0TY6OjklGI+4f7piOp8wWCyVRDX0AACAASURBVLJdiiENqs0G2Uuyw4E8zzkcUkaJbjY8Pjxy+vyC85dvOez/lf0uZTadszuk/P7rb0mznPvLG35UvmM8HVPVzYDZ0SzkPE+RCq4ur7m6vKQpS04WU1zT5NWrF0TjGC8IEEIQxjGWpWWSQkjev/9Amma8/fyzgQkPo9EIIRWe65OlKWVZs93e87t/+x1S9Lx594LJZIQ5DKiVAsuyeXzccHd7R1s3rOYn/OVf/JLxZEJVZviurw/VA0+vLEsswyRQvq6R1dWQ6tZDCcuyeXh40Gn/1ZEW4touaZqjpOCw3/HP//Sv2EpQFyVfffU12+2eru2YTWcEfohnuxy2ew6HA2macXKiUxcoxR9++xvGsxmG7SCFvlR/9803XFw8IwgCDNvk+esXjEYj6rJ+EgFbtkWapvryPgygbcsk8FyCwCUMI3w/IBklxKFOH/VdR9M0fPftd/S9pK41L3Mym2u8ShQSBQG2ZZEeDriuy3634/jkSDO+hdIX4/TAZDzBNDSmR6FTtsdHx/T9YJOvG/IsYzQesd1uqeuaMIrxvQDPDRByr4XYiylHUaQPkMMALE2zodYnUArSNOOwT7n9dI0pYDyasN8fWMxn1I1eSlimvjTdXl1x9fET68ctf/M3f8PPf/nnhKHLv/3618xXS9quZb/fc/FMJ7Sv724xHJPRXHsgLNPCNm0iLwQP0jRFNYLWaCmLgjhJ2O72SKFTEXEc6haC51JV9cB5twjCiLpu9OfXCwCTPMu0d8P3GI/Hmlc/1FwNy6Cqa+pGi5CFQnOQh4SpH3iURcF+u9Nirr6nH+Tt337zHf/2v37Ld+/fc35+yuefv8NyHZZH+qVzyHJa0ZMkY6SQiK4j8Dwcy0a5+oA7nc04udBYlk4IxlGM7/l4nsbVSCmpyprdZqtTCL6H4Wqe6NPnz3HwXU8vM5VCOgAmotcM6rYv2G82yE5wd3NHukufRLhlXjzJrg67Pff3d6BA9IKurnEskyzdcfnp05BAjkhHCQyIizDROCuF0hxaN+Cb9ZfEcYId2SRJzMnRMZfvP7F+PPCH335FEPrs9weyrGS7O3C33rK+f6QudCJyPBrxl3/5K/7j//mf+Pzzt/r562qZ5SFNsV2NBtGHlpIwjvh0dTkM2fVFIE4SfD9kMp1iWgbr7ZrL62tOT08xHYf3335L33XM50u2xhbTtJECpDRouh7LdVmsljimwb8+rjm/eM6f/4c/p+u02OlwONB1PWEUMx6PNV/RMDGkqfFoSrsORNdxf39PGITMwkSjZJBUZYZp2XiWxWaz1UlQx8ULI+J4RC/0wqDrWlzXwfcCHspHHNthtVxSNbptcnS80rKxNCc96IX2aDpnMl8yX0wxLdhtNnz5+z8yXS34/IvPabuO799fD6ijnqM3x4yTMaLvub6/18g/x2Y0iplGWibmOg5SCNL9gdubW66urjRmwdetlMlkQhRGOLZDJ3oi1ycvcvb3G95//MT2cYeh
