# Supplementary material for: Drone-Based Digital Phenotyping to Evaluating Relative Maturity, Stand Count, and Plant Height in Dry Beans (Phaseolus vulgaris L.)
Source: Plant Phenomics. 2024 Nov 28;6:0278. doi: 10.34133/plantphenomics.0278 (PMC11602537; doi:10.34133/plantphenomics.0278)
Supplement: Supplementary 1 — Figs. S1 to S14 Tables S1 and S2 Data files S1 to 21 [file plantphenomics.0278.f1.zip › Data S2.ipynb]

# %% [code]
# %pip install rasterio
# %pip install geopandas
# %pip install fiona
# %pip install earthpy


import numpy as np
import numpy.ma as ma
import rasterio
import geopandas as gpd
import pandas as pd
import os
import fiona
import rasterio.mask
import warnings
import rasterio
import rasterio.features
warnings.filterwarnings('ignore') #don't display warnings
from rasterio.mask import mask
import cv2
import datetime
from tqdm.auto import tqdm

# %% [code]
# from google.colab import drive
# drive.mount('/content/drive')

# %% [code]
root_file = '.\\2022\\SVREC_Mat' ## Paste the file directory
shp_file = "2022_SVREC_Shp_Plots_final01.shp"
img_dir= f"{root_file}/"'b._Orthomosaics'
shp_dir = f"{root_file}/"'c._Shapefiles'
plot_dir = f"{root_file}/"'e._ClipPlots_BN_512_128'
ground_dir = f"{root_file}/"'d._Ground_notes'


plots = gpd.read_file(f'{shp_dir}' f'/{shp_file}')

plots_names=list(plots.columns.values)
print(plots_names)

# %% [code]
shp_file_info=fiona.open(f'{shp_dir}/'f'{shp_file}', "r") 
#first feature of the shapefile
shp_file_inf = shp_file_info.next()
print(shp_file_inf)

# %% [code]
img_list = os.listdir(img_dir)
img_list = [v for v in img_list if v.endswith('.tif')]
print(img_list)

# %% [code]
# Create an empty list to store the img names
img_list_names = []

for l in range(len(img_list)):
    print(l)
    img_list_names.append(str(img_list[l]))

print(img_list_names)

# %% [code]
plot_num_field_name = "Global_ID"
trial_name = "SVREC"
planting_date = '06.01.2021'

width = 512 #256 #Image size
height = 128 #64

# %% [code]
# Create an empty list to store DOY from the image names
img_DOY_list = []

for l in range(len(img_list)):
    img_DOY = str(img_list[l]) 
    ts = img_DOY[0:10] # According to your image name length 
    ts = ts.replace('_', '.')
    fmt = '%m.%d.%Y'

    dt = datetime.datetime.strptime(ts, fmt)
    tt = dt.timetuple()
    tt = tt.tm_yday

    pl = planting_date
    dt2 = datetime.datetime.strptime(pl, fmt)
    tt2 = dt2.timetuple()
    tt2 = tt2.tm_yday

    tt_f = str(tt-tt2).zfill(3)

    img_DOY_list.append(tt_f)

print(img_DOY_list)

# %% [code]
ground_df = pd.read_csv(f"{ground_dir}/"'22_SVREC_BN_ground.csv', usecols=(0,1)).astype(str)
#ground_df= ground_df.astype(str)
ground_list = []

for value in ground_df["Global_ID"]:
    ground_list.append(value)

ground_list

# %% [code]
if len(ground_list) == len(plots):
    print('Data set has the same lenght to ground and aerial plot numbers')
    print(len(ground_list))
    print(len(plots))

else:
    print('Data set do not merge with ground and aerial plot numbers')
    print(len(ground_list))
    print(len(plots))
    

# %% [code]
for tiffile in tqdm(img_list_names):
    print(tiffile)

    ts = tiffile[0:10]
    ts = ts.replace('_', '.')
    fmt = '%m.%d.%Y'
    dt = datetime.datetime.strptime(ts, fmt)
    tt = dt.timetuple()
    tt = tt.tm_yday
    pl = planting_date
    dt2 = datetime.datetime.strptime(pl, fmt)
    tt2 = dt2.timetuple()
    tt2 = tt2.tm_yday
    DOY = str(tt-tt2).zfill(3)
    
    noPlot_list = []
    with fiona.open(f'{shp_dir}/'f'{shp_file}', "r") as shapefile:
    
        for feature in tqdm(shapefile):
            
            Plot_ID = feature["properties"][plot_num_field_name]
            Plot_ID = Plot_ID.replace('_', '')
                      
            if Plot_ID in ground_list:
                shape = [feature["geometry"]]
                       
                os.chdir(img_dir)
                
                with rasterio.open(tiffile, "r") as ras:
                    out_image, out_transform = mask(ras, shape, crop=True, nodata=0)
                    out_meta = ras.meta
                    
                    out_image = ma.masked_where(out_image == 0, out_image)
                    out_image = ma.filled(out_image.astype(float), np.nan)
                    
                    os.chdir(f'{plot_dir}')

                    new_img_name = trial_name + '_' + Plot_ID + '_' +  DOY + '.png'
                    
                    out_meta.update({"driver": "PNG",
                    "height": height,
                    "width": width,
                    "transform": out_transform})
                    
                    with rasterio.open(new_img_name, "w", **out_meta) as dest:
                        dest.write(out_image)

            else:
                noPlot_list.append(Plot_ID)
                pass  

# %% [code]
noPlot_ID_list = pd.DataFrame(noPlot_list, columns=['Plots'])
noPlot_ID_list
#noPlot_ID_list.to_csv('.\\noPlot.csv')

# %% [code]
#ep.plot_rgb(out_image, rgb=[0, 1, 2], title="Red Green Blue", stretch=True)

# %% [code]
#plotting
from matplotlib import pyplot
with rasterio.open(new_img_name) as src:
    pyplot.imshow(src.read(1), cmap='pink')
    pyplot.show()
