# Supplementary material for: Drone-Based Digital Phenotyping to Evaluating Relative Maturity, Stand Count, and Plant Height in Dry Beans (Phaseolus vulgaris L.)
Source: Plant Phenomics. 2024 Nov 28;6:0278. doi: 10.34133/plantphenomics.0278 (PMC11602537; doi:10.34133/plantphenomics.0278)
Supplement: Supplementary 1 — Figs. S1 to S14 Tables S1 and S2 Data files S1 to 21 [file plantphenomics.0278.f1.zip › Data S20.ipynb]

{
  "cells": [
    {
      "cell_type": "markdown",
      "source": [
        "# Calculate the distance among the beans plant for each plot\n",
        "\n",
        "**Objectives:**\n",
        "\n",
        "\n",
        "*   Plant population influence;\n",
        "*   Plant distribution quality;\n",
        "*   Plant spacing quality.\n",
        "\n",
        "This analysis will be performed using the annotations data only. That means the GT boxes will be used instead of Predicted boxes to increase the accuracy of results. However, this method can be deployed for both data sets, GT and Predicted detected plant beans. \n",
        "\n"
      ],
      "metadata": {
        "id": "1Vts6lrNrAns"
      }
    },
    {
      "cell_type": "markdown",
      "source": [
        "## Setup"
      ],
      "metadata": {
        "id": "eCXtFnsFsYTa"
      }
    },
    {
      "cell_type": "code",
      "execution_count": 1,
      "metadata": {
        "id": "RndNaqnAh-0b",
        "colab": {
          "base_uri": "https://localhost:8080/"
        },
        "outputId": "008f80d0-09d4-444c-ad2d-0aa3785ffdd0"
      },
      "outputs": [
        {
          "output_type": "stream",
          "name": "stdout",
          "text": [
            "Looking in indexes: https://pypi.org/simple, https://us-python.pkg.dev/colab-wheels/public/simple/\n",
            "Requirement already satisfied: timm in /usr/local/lib/python3.7/dist-packages (0.4.12)\n",
            "Requirement already satisfied: torchvision in /usr/local/lib/python3.7/dist-packages (from timm) (0.13.1+cu113)\n",
            "Requirement already satisfied: torch>=1.4 in /usr/local/lib/python3.7/dist-packages (from timm) (1.12.1+cu113)\n",
            "Requirement already satisfied: typing-extensions in /usr/local/lib/python3.7/dist-packages (from torch>=1.4->timm) (4.1.1)\n",
            "Requirement already satisfied: numpy in /usr/local/lib/python3.7/dist-packages (from torchvision->timm) (1.21.6)\n",
            "Requirement already satisfied: requests in /usr/local/lib/python3.7/dist-packages (from torchvision->timm) (2.23.0)\n",
            "Requirement already satisfied: pillow!=8.3.*,>=5.3.0 in /usr/local/lib/python3.7/dist-packages (from torchvision->timm) (7.1.2)\n",
            "Requirement already satisfied: certifi>=2017.4.17 in /usr/local/lib/python3.7/dist-packages (from requests->torchvision->timm) (2022.9.24)\n",
            "Requirement already satisfied: urllib3!=1.25.0,!=1.25.1,<1.26,>=1.21.1 in /usr/local/lib/python3.7/dist-packages (from requests->torchvision->timm) (1.24.3)\n",
            "Requirement already satisfied: idna<3,>=2.5 in /usr/local/lib/python3.7/dist-packages (from requests->torchvision->timm) (2.10)\n",
            "Requirement already satisfied: chardet<4,>=3.0.2 in /usr/local/lib/python3.7/dist-packages (from requests->torchvision->timm) (3.0.4)\n",
            "Looking in indexes: https://pypi.org/simple, https://us-python.pkg.dev/colab-wheels/public/simple/\n",
            "Requirement already satisfied: pycocotools in /usr/local/lib/python3.7/dist-packages (2.0.5)\n",
            "Requirement already satisfied: matplotlib>=2.1.0 in /usr/local/lib/python3.7/dist-packages (from pycocotools) (3.2.2)\n",
            "Requirement already satisfied: numpy in /usr/local/lib/python3.7/dist-packages (from pycocotools) (1.21.6)\n",
            "Requirement already satisfied: cycler>=0.10 in /usr/local/lib/python3.7/dist-packages (from matplotlib>=2.1.0->pycocotools) (0.11.0)\n",
            "Requirement already satisfied: python-dateutil>=2.1 in /usr/local/lib/python3.7/dist-packages (from matplotlib>=2.1.0->pycocotools) (2.8.2)\n",
            "Requirement already satisfied: pyparsing!=2.0.4,!=2.1.2,!=2.1.6,>=2.0.1 in /usr/local/lib/python3.7/dist-packages (from matplotlib>=2.1.0->pycocotools) (3.0.9)\n",
            "Requirement already satisfied: kiwisolver>=1.0.1 in /usr/local/lib/python3.7/dist-packages (from matplotlib>=2.1.0->pycocotools) (1.4.4)\n",
            "Requirement already satisfied: typing-extensions in /usr/local/lib/python3.7/dist-packages (from kiwisolver>=1.0.1->matplotlib>=2.1.0->pycocotools) (4.1.1)\n",
            "Requirement already satisfied: six>=1.5 in /usr/local/lib/python3.7/dist-packages (from python-dateutil>=2.1->matplotlib>=2.1.0->pycocotools) (1.15.0)\n",
            "Looking in indexes: https://pypi.org/simple, https://us-python.pkg.dev/colab-wheels/public/simple/\n",
            "Requirement already satisfied: albumentations==0.4.6 in /usr/local/lib/python3.7/dist-packages (0.4.6)\n",
            "Requirement already satisfied: imgaug>=0.4.0 in /usr/local/lib/python3.7/dist-packages (from albumentations==0.4.6) (0.4.0)\n",
            "Requirement already satisfied: opencv-python>=4.1.1 in /usr/local/lib/python3.7/dist-packages (from albumentations==0.4.6) (4.6.0.66)\n",
            "Requirement already satisfied: numpy>=1.11.1 in /usr/local/lib/python3.7/dist-packages (from albumentations==0.4.6) (1.21.6)\n",
            "Requirement already satisfied: scipy in /usr/local/lib/python3.7/dist-packages (from albumentations==0.4.6) (1.7.3)\n",
            "Requirement already satisfied: PyYAML in /usr/local/lib/python3.7/dist-packages (from albumentations==0.4.6) (6.0)\n",
            "Requirement already satisfied: scikit-image>=0.14.2 in /usr/local/lib/python3.7/dist-packages (from imgaug>=0.4.0->albumentations==0.4.6) (0.18.3)\n",
            "Requirement already satisfied: six in /usr/local/lib/python3.7/dist-packages (from imgaug>=0.4.0->albumentations==0.4.6) (1.15.0)\n",
            "Requirement already satisfied: Pillow in /usr/local/lib/python3.7/dist-packages (from imgaug>=0.4.0->albumentations==0.4.6) (7.1.2)\n",
            "Requirement already satisfied: matplotlib in /usr/local/lib/python3.7/dist-packages (from imgaug>=0.4.0->albumentations==0.4.6) (3.2.2)\n",
            "Requirement already satisfied: imageio in /usr/local/lib/python3.7/dist-packages (from imgaug>=0.4.0->albumentations==0.4.6) (2.9.0)\n",
            "Requirement already satisfied: Shapely in /usr/local/lib/python3.7/dist-packages (from imgaug>=0.4.0->albumentations==0.4.6) (1.8.4)\n",
            "Requirement already satisfied: PyWavelets>=1.1.1 in /usr/local/lib/python3.7/dist-packages (from scikit-image>=0.14.2->imgaug>=0.4.0->albumentations==0.4.6) (1.3.0)\n",
            "Requirement already satisfied: tifffile>=2019.7.26 in /usr/local/lib/python3.7/dist-packages (from scikit-image>=0.14.2->imgaug>=0.4.0->albumentations==0.4.6) (2021.11.2)\n",
            "Requirement already satisfied: networkx>=2.0 in /usr/local/lib/python3.7/dist-packages (from scikit-image>=0.14.2->imgaug>=0.4.0->albumentations==0.4.6) (2.6.3)\n",
            "Requirement already satisfied: pyparsing!=2.0.4,!=2.1.2,!=2.1.6,>=2.0.1 in /usr/local/lib/python3.7/dist-packages (from matplotlib->imgaug>=0.4.0->albumentations==0.4.6) (3.0.9)\n",
            "Requirement already satisfied: kiwisolver>=1.0.1 in /usr/local/lib/python3.7/dist-packages (from matplotlib->imgaug>=0.4.0->albumentations==0.4.6) (1.4.4)\n",
            "Requirement already satisfied: cycler>=0.10 in /usr/local/lib/python3.7/dist-packages (from matplotlib->imgaug>=0.4.0->albumentations==0.4.6) (0.11.0)\n",
            "Requirement already satisfied: python-dateutil>=2.1 in /usr/local/lib/python3.7/dist-packages (from matplotlib->imgaug>=0.4.0->albumentations==0.4.6) (2.8.2)\n",
            "Requirement already satisfied: typing-extensions in /usr/local/lib/python3.7/dist-packages (from kiwisolver>=1.0.1->matplotlib->imgaug>=0.4.0->albumentations==0.4.6) (4.1.1)\n"
          ]
        }
      ],
      "source": [
        "!pip install timm\n",
        "!pip install pycocotools\n",
        "\n",
        "!pip install -q segmentation-models-pytorch\n",
        "!pip install -q torchsummary\n",
        "\n",
        "!pip install albumentations==0.4.6\n",
        "\n",
        "\n",
        "import pandas as pd\n",
        "import numpy as np\n",
        "import cv2\n",
        "import os\n",
        "import re\n",
        "import random\n",
        "\n",
        "from PIL import Image\n",
        "\n",
        "import albumentations as A\n",
        "from albumentations.pytorch.transforms import ToTensorV2\n",
        "\n",
        "import torch\n",
        "import torchvision\n",
        "\n",
        "from torchvision.models.detection.faster_rcnn import FastRCNNPredictor\n",
        "from torchvision.models.detection import FasterRCNN\n",
        "from torchvision.models.detection.rpn import AnchorGenerator\n",
        "\n",
        "from torch.utils.data import DataLoader, Dataset\n",
        "from torch.utils.data.sampler import SequentialSampler\n",
        "\n",
        "from matplotlib import pyplot as plt\n",
        "\n",
        "import six.moves.urllib as urllib\n",
        "import sys\n",
        "import tarfile\n",
        "import zipfile\n",
        "\n",
        "from distutils.version import StrictVersion\n",
        "from collections import defaultdict\n",
        "from io import StringIO\n",
        "\n",
        "import math\n",
        "import itertools\n",
        "from itertools import compress\n",
        "from PIL import Image, ImageDraw\n",
        "\n",
        "import matplotlib.patches as patches\n",
        "from random import randrange "
      ]
    },
    {
      "cell_type": "code",
      "execution_count": 2,
      "metadata": {
        "colab": {
          "base_uri": "https://localhost:8080/"
        },
        "id": "iP5sXQ6QiFYo",
        "outputId": "3599f507-3c0b-4a4e-dccd-b20d0e9f9e54"
      },
      "outputs": [
        {
          "output_type": "stream",
          "name": "stdout",
          "text": [
            "Drive already mounted at /content/drive; to attempt to forcibly remount, call drive.mount(\"/content/drive\", force_remount=True).\n"
          ]
        }
      ],
      "source": [
        "from google.colab import drive\n",
        "drive.mount('/content/drive')"
      ]
    },
    {
      "cell_type": "markdown",
      "source": [
        "## Dataset"
      ],
      "metadata": {
        "id": "Hgu-fZKzsoIa"
      }
    },
    {
      "cell_type": "code",
      "execution_count": 3,
      "metadata": {
        "colab": {
          "base_uri": "https://localhost:8080/"
        },
        "id": "fzGCwPTEiN9F",
        "outputId": "2e9417cc-9db5-4cd2-acfc-c52f5d40dc61"
      },
      "outputs": [
        {
          "output_type": "execute_result",
          "data": {
            "text/plain": [
              "(17259, 5)"
            ]
          },
          "metadata": {},
          "execution_count": 3
        }
      ],
      "source": [
        "train_df = pd.read_csv('/content/drive/MyDrive/UAS_Beans/Beans_StandCount/2022/SVREC/ByStep/e._Resize_img_annot/Annot_beans_22_SVREC_7m__3.csv')\n",
        "train_df.shape"
      ]
    },
    {
      "cell_type": "code",
      "execution_count": 4,
      "metadata": {
        "colab": {
          "base_uri": "https://localhost:8080/",
          "height": 206
        },
        "id": "8gCzcAZTunid",
        "outputId": "7516254b-fb10-4d05-fd3f-397f38b06862"
      },
      "outputs": [
        {
          "output_type": "execute_result",
          "data": {
            "text/plain": [
              "       image_id  width  height source           x           y          w  \\\n",
              "0  2202_3008_7m   3872     640   bean  544.903955  135.439642  29.830508   \n",
              "1  2202_3008_7m   3872     640   bean  579.706215  124.947839  27.841808   \n",
              "2  2202_3008_7m   3872     640   bean  609.536723  141.162444  11.932203   \n",
              "3  2202_3008_7m   3872     640   bean  648.316384  123.994039  30.824859   \n",
              "4  2202_3008_7m   3872     640   bean  688.090395  146.885246  29.830508   \n",
              "\n",
              "           h  \n",
              "0  31.475410  \n",
              "1  40.059613  \n",
              "2  19.076006  \n",
              "3  34.336811  \n",
              "4  30.521610  "
            ],
            "text/html": [
              "\n",
              "  <div id=\"df-2628a913-394a-4ba1-a4d6-44bf4faa5364\">\n",
              "    <div class=\"colab-df-container\">\n",
              "      <div>\n",
              "<style scoped>\n",
              "    .dataframe tbody tr th:only-of-type {\n",
              "        vertical-align: middle;\n",
              "    }\n",
              "\n",
              "    .dataframe tbody tr th {\n",
              "        vertical-align: top;\n",
              "    }\n",
              "\n",
              "    .dataframe thead th {\n",
              "        text-align: right;\n",
              "    }\n",
              "</style>\n",
              "<table border=\"1\" class=\"dataframe\">\n",
              "  <thead>\n",
              "    <tr style=\"text-align: right;\">\n",
              "      <th></th>\n",
              "      <th>image_id</th>\n",
              "      <th>width</th>\n",
              "      <th>height</th>\n",
              "      <th>source</th>\n",
              "      <th>x</th>\n",
              "      <th>y</th>\n",
              "      <th>w</th>\n",
              "      <th>h</th>\n",
              "    </tr>\n",
              "  </thead>\n",
              "  <tbody>\n",
              "    <tr>\n",
              "      <th>0</th>\n",
              "      <td>2202_3008_7m</td>\n",
              "      <td>3872</td>\n",
              "      <td>640</td>\n",
              "      <td>bean</td>\n",
              "      <td>544.903955</td>\n",
              "      <td>135.439642</td>\n",
              "      <td>29.830508</td>\n",
              "      <td>31.475410</td>\n",
              "    </tr>\n",
              "    <tr>\n",
              "      <th>1</th>\n",
              "      <td>2202_3008_7m</td>\n",
              "      <td>3872</td>\n",
              "      <td>640</td>\n",
              "      <td>bean</td>\n",
              "      <td>579.706215</td>\n",
              "      <td>124.947839</td>\n",
              "      <td>27.841808</td>\n",
              "      <td>40.059613</td>\n",
              "    </tr>\n",
              "    <tr>\n",
              "      <th>2</th>\n",
              "      <td>2202_3008_7m</td>\n",
              "      <td>3872</td>\n",
              "      <td>640</td>\n",
              "      <td>bean</td>\n",
              "      <td>609.536723</td>\n",
              "      <td>141.162444</td>\n",
              "      <td>11.932203</td>\n",
              "      <td>19.076006</td>\n",
              "    </tr>\n",
              "    <tr>\n",
              "      <th>3</th>\n",
              "      <td>2202_3008_7m</td>\n",
              "      <td>3872</td>\n",
              "      <td>640</td>\n",
              "      <td>bean</td>\n",
              "      <td>648.316384</td>\n",
              "      <td>123.994039</td>\n",
              "      <td>30.824859</td>\n",
              "      <td>34.336811</td>\n",
              "    </tr>\n",
              "    <tr>\n",
              "      <th>4</th>\n",
              "      <td>2202_3008_7m</td>\n",
              "      <td>3872</td>\n",
              "      <td>640</td>\n",
              "      <td>bean</td>\n",
              "      <td>688.090395</td>\n",
              "      <td>146.885246</td>\n",
              "      <td>29.830508</td>\n",
              "      <td>30.521610</td>\n",
              "    </tr>\n",
              "  </tbody>\n",
              "</table>\n",
              "</div>\n",
              "      <button class=\"colab-df-convert\" onclick=\"convertToInteractive('df-2628a913-394a-4ba1-a4d6-44bf4faa5364')\"\n",
              "              title=\"Convert this dataframe to an interactive table.\"\n",
              "              style=\"display:none;\">\n",
              "        \n",
              "  <svg xmlns=\"http://www.w3.org/2000/svg\" height=\"24px\"viewBox=\"0 0 24 24\"\n",
              "       width=\"24px\">\n",
              "    <path d=\"M0 0h24v24H0V0z\" fill=\"none\"/>\n",
              "    <path d=\"M18.56 5.44l.94 2.06.94-2.06 2.06-.94-2.06-.94-.94-2.06-.94 2.06-2.06.94zm-11 1L8.5 8.5l.94-2.06 2.06-.94-2.06-.94L8.5 2.5l-.94 2.06-2.06.94zm10 10l.94 2.06.94-2.06 2.06-.94-2.06-.94-.94-2.06-.94 2.06-2.06.94z\"/><path d=\"M17.41 7.96l-1.37-1.37c-.4-.4-.92-.59-1.43-.59-.52 0-1.04.2-1.43.59L10.3 9.45l-7.72 7.72c-.78.78-.78 2.05 0 2.83L4 21.41c.39.39.9.59 1.41.59.51 0 1.02-.2 1.41-.59l7.78-7.78 2.81-2.81c.8-.78.8-2.07 0-2.86zM5.41 20L4 18.59l7.72-7.72 1.47 1.35L5.41 20z\"/>\n",
              "  </svg>\n",
              "      </button>\n",
              "      \n",
              "  <style>\n",
              "    .colab-df-container {\n",
              "      display:flex;\n",
              "      flex-wrap:wrap;\n",
              "      gap: 12px;\n",
              "    }\n",
              "\n",
              "    .colab-df-convert {\n",
              "      background-color: #E8F0FE;\n",
              "      border: none;\n",
              "      border-radius: 50%;\n",
              "      cursor: pointer;\n",
              "      display: none;\n",
              "      fill: #1967D2;\n",
              "      height: 32px;\n",
              "      padding: 0 0 0 0;\n",
              "      width: 32px;\n",
              "    }\n",
              "\n",
              "    .colab-df-convert:hover {\n",
              "      background-color: #E2EBFA;\n",
              "      box-shadow: 0px 1px 2px rgba(60, 64, 67, 0.3), 0px 1px 3px 1px rgba(60, 64, 67, 0.15);\n",
              "      fill: #174EA6;\n",
              "    }\n",
              "\n",
              "    [theme=dark] .colab-df-convert {\n",
              "      background-color: #3B4455;\n",
              "      fill: #D2E3FC;\n",
              "    }\n",
              "\n",
              "    [theme=dark] .colab-df-convert:hover {\n",
              "      background-color: #434B5C;\n",
              "      box-shadow: 0px 1px 3px 1px rgba(0, 0, 0, 0.15);\n",
              "      filter: drop-shadow(0px 1px 2px rgba(0, 0, 0, 0.3));\n",
              "      fill: #FFFFFF;\n",
              "    }\n",
              "  </style>\n",
              "\n",
              "      <script>\n",
              "        const buttonEl =\n",
              "          document.querySelector('#df-2628a913-394a-4ba1-a4d6-44bf4faa5364 button.colab-df-convert');\n",
              "        buttonEl.style.display =\n",
              "          google.colab.kernel.accessAllowed ? 'block' : 'none';\n",
              "\n",
              "        async function convertToInteractive(key) {\n",
              "          const element = document.querySelector('#df-2628a913-394a-4ba1-a4d6-44bf4faa5364');\n",
              "          const dataTable =\n",
              "            await google.colab.kernel.invokeFunction('convertToInteractive',\n",
              "                                                     [key], {});\n",
              "          if (!dataTable) return;\n",
              "\n",
              "          const docLinkHtml = 'Like what you see? Visit the ' +\n",
              "            '<a target=\"_blank\" href=https://colab.research.google.com/notebooks/data_table.ipynb>data table notebook</a>'\n",
              "            + ' to learn more about interactive tables.';\n",
              "          element.innerHTML = '';\n",
              "          dataTable['output_type'] = 'display_data';\n",
              "          await google.colab.output.renderOutput(dataTable, element);\n",
              "          const docLink = document.createElement('div');\n",
              "          docLink.innerHTML = docLinkHtml;\n",
              "          element.appendChild(docLink);\n",
              "        }\n",
              "      </script>\n",
              "    </div>\n",
              "  </div>\n",
              "  "
            ]
          },
          "metadata": {},
          "execution_count": 4
        }
      ],
      "source": [
        "# get an array of arrays of all bboxes in the form [[x], [y], [w], [h]]\n",
        "bboxs = np.stack(train_df['bbox'].apply(lambda x: np.fromstring(x[1:-1], sep = ',')))\n",
        "# save the values in the respective column\n",
        "for i, column in enumerate(['x', 'y', 'w', 'h']):\n",
        "    train_df[column] = bboxs[:,i]\n",
        "train_df.drop(columns=['bbox'], inplace=True)\n",
        "train_df.head()"
      ]
    },
    {
      "cell_type": "code",
      "execution_count": 5,
      "metadata": {
        "id": "cnejyV9su50j"
      },
      "outputs": [],
      "source": [
        "DIR_TRAIN = '/content/drive/MyDrive/UAS_Beans/Beans_StandCount/2022/SVREC/ByStep/e._Resize_img_annot/Plots_img'\n",
        "\n",
        "image_ids = train_df['image_id'].unique()\n",
        "train_df = train_df[train_df['image_id'].isin(image_ids)]"
      ]
    },
    {
      "cell_type": "markdown",
      "source": [
        "## Sorting out the dataset"
      ],
      "metadata": {
        "id": "K1ry9HSGstNp"
      }
    },
    {
      "cell_type": "code",
      "execution_count": 6,
      "metadata": {
        "id": "mMCqCDWzxsX1"
      },
      "outputs": [],
      "source": [
        "train_df_adj = []\n",
        "\n",
        "for j in train_df['image_id'].unique():\n",
        "  #print(j)\n",
        "  df_yl = train_df.loc[(train_df['image_id'] == j) & (train_df['y'] < 320)]\n",
        "  df_yh = train_df.loc[(train_df['image_id'] == j) & (train_df['y'] > 320)]\n",
        "  df_yl = df_yl.sort_values(by='x', ascending=True)\n",
        "  df_yh = df_yh.sort_values(by='x', ascending=False)\n",
        "  df_merged = df_yl.append(df_yh, ignore_index=True)\n",
        "\n",
        "  train_df_adj.append(df_merged)\n",
        "\n",
        "train_df_adjAll = pd.concat(train_df_adj, ignore_index=True)\n"
      ]
    },
    {
      "cell_type": "code",
      "source": [
        "train_df_adjAll.head()"
      ],
      "metadata": {
        "colab": {
          "base_uri": "https://localhost:8080/",
          "height": 206
        },
        "id": "wSkoESiUePAP",
        "outputId": "ce7f4cea-d61c-495b-fc64-c78560c9f391"
      },
      "execution_count": 7,
      "outputs": [
        {
          "output_type": "execute_result",
          "data": {
            "text/plain": [
              "       image_id  width  height source           x           y          w  \\\n",
              "0  2202_3008_7m   3872     640   bean  544.903955  135.439642  29.830508   \n",
              "1  2202_3008_7m   3872     640   bean  579.706215  124.947839  27.841808   \n",
              "2  2202_3008_7m   3872     640   bean  609.536723  141.162444  11.932203   \n",
              "3  2202_3008_7m   3872     640   bean  648.316384  123.994039  30.824859   \n",
              "4  2202_3008_7m   3872     640   bean  688.090395  146.885246  29.830508   \n",
              "\n",
              "           h  \n",
              "0  31.475410  \n",
              "1  40.059613  \n",
              "2  19.076006  \n",
              "3  34.336811  \n",
              "4  30.521610  "
            ],
            "text/html": [
              "\n",
              "  <div id=\"df-4aa93c12-1986-4a87-98d2-1e0bf1bf7c1a\">\n",
              "    <div class=\"colab-df-container\">\n",
              "      <div>\n",
              "<style scoped>\n",
              "    .dataframe tbody tr th:only-of-type {\n",
              "        vertical-align: middle;\n",
              "    }\n",
              "\n",
              "    .dataframe tbody tr th {\n",
              "        vertical-align: top;\n",
              "    }\n",
              "\n",
              "    .dataframe thead th {\n",
              "        text-align: right;\n",
              "    }\n",
              "</style>\n",
              "<table border=\"1\" class=\"dataframe\">\n",
              "  <thead>\n",
              "    <tr style=\"text-align: right;\">\n",
              "      <th></th>\n",
              "      <th>image_id</th>\n",
              "      <th>width</th>\n",
              "      <th>height</th>\n",
              "      <th>source</th>\n",
              "      <th>x</th>\n",
              "      <th>y</th>\n",
              "      <th>w</th>\n",
              "      <th>h</th>\n",
              "    </tr>\n",
              "  </thead>\n",
              "  <tbody>\n",
              "    <tr>\n",
              "      <th>0</th>\n",
              "      <td>2202_3008_7m</td>\n",
              "      <td>3872</td>\n",
              "      <td>640</td>\n",
              "      <td>bean</td>\n",
              "      <td>544.903955</td>\n",
              "      <td>135.439642</td>\n",
              "      <td>29.830508</td>\n",
              "      <td>31.475410</td>\n",
              "    </tr>\n",
              "    <tr>\n",
              "      <th>1</th>\n",
              "      <td>2202_3008_7m</td>\n",
              "      <td>3872</td>\n",
              "      <td>640</td>\n",
              "      <td>bean</td>\n",
              "      <td>579.706215</td>\n",
              "      <td>124.947839</td>\n",
              "      <td>27.841808</td>\n",
              "      <td>40.059613</td>\n",
              "    </tr>\n",
              "    <tr>\n",
              "      <th>2</th>\n",
              "      <td>2202_3008_7m</td>\n",
              "      <td>3872</td>\n",
              "      <td>640</td>\n",
              "      <td>bean</td>\n",
              "      <td>609.536723</td>\n",
              "      <td>141.162444</td>\n",
              "      <td>11.932203</td>\n",
              "      <td>19.076006</td>\n",
              "    </tr>\n",
              "    <tr>\n",
              "      <th>3</th>\n",
              "      <td>2202_3008_7m</td>\n",
              "      <td>3872</td>\n",
              "      <td>640</td>\n",
              "      <td>bean</td>\n",
              "      <td>648.316384</td>\n",
              "      <td>123.994039</td>\n",
              "      <td>30.824859</td>\n",
              "      <td>34.336811</td>\n",
              "    </tr>\n",
              "    <tr>\n",
              "      <th>4</th>\n",
              "      <td>2202_3008_7m</td>\n",
              "      <td>3872</td>\n",
              "      <td>640</td>\n",
              "      <td>bean</td>\n",
              "      <td>688.090395</td>\n",
              "      <td>146.885246</td>\n",
              "      <td>29.830508</td>\n",
              "      <td>30.521610</td>\n",
              "    </tr>\n",
              "  </tbody>\n",
              "</table>\n",
              "</div>\n",
              "      <button class=\"colab-df-convert\" onclick=\"convertToInteractive('df-4aa93c12-1986-4a87-98d2-1e0bf1bf7c1a')\"\n",
              "              title=\"Convert this dataframe to an interactive table.\"\n",
              "              style=\"display:none;\">\n",
              "        \n",
              "  <svg xmlns=\"http://www.w3.org/2000/svg\" height=\"24px\"viewBox=\"0 0 24 24\"\n",
              "       width=\"24px\">\n",
              "    <path d=\"M0 0h24v24H0V0z\" fill=\"none\"/>\n",
              "    <path d=\"M18.56 5.44l.94 2.06.94-2.06 2.06-.94-2.06-.94-.94-2.06-.94 2.06-2.06.94zm-11 1L8.5 8.5l.94-2.06 2.06-.94-2.06-.94L8.5 2.5l-.94 2.06-2.06.94zm10 10l.94 2.06.94-2.06 2.06-.94-2.06-.94-.94-2.06-.94 2.06-2.06.94z\"/><path d=\"M17.41 7.96l-1.37-1.37c-.4-.4-.92-.59-1.43-.59-.52 0-1.04.2-1.43.59L10.3 9.45l-7.72 7.72c-.78.78-.78 2.05 0 2.83L4 21.41c.39.39.9.59 1.41.59.51 0 1.02-.2 1.41-.59l7.78-7.78 2.81-2.81c.8-.78.8-2.07 0-2.86zM5.41 20L4 18.59l7.72-7.72 1.47 1.35L5.41 20z\"/>\n",
              "  </svg>\n",
              "      </button>\n",
              "      \n",
              "  <style>\n",
              "    .colab-df-container {\n",
              "      display:flex;\n",
              "      flex-wrap:wrap;\n",
              "      gap: 12px;\n",
              "    }\n",
              "\n",
              "    .colab-df-convert {\n",
              "      background-color: #E8F0FE;\n",
              "      border: none;\n",
              "      border-radius: 50%;\n",
              "      cursor: pointer;\n",
              "      display: none;\n",
              "      fill: #1967D2;\n",
              "      height: 32px;\n",
              "      padding: 0 0 0 0;\n",
              "      width: 32px;\n",
              "    }\n",
              "\n",
              "    .colab-df-convert:hover {\n",
              "      background-color: #E2EBFA;\n",
              "      box-shadow: 0px 1px 2px rgba(60, 64, 67, 0.3), 0px 1px 3px 1px rgba(60, 64, 67, 0.15);\n",
              "      fill: #174EA6;\n",
              "    }\n",
              "\n",
              "    [theme=dark] .colab-df-convert {\n",
              "      background-color: #3B4455;\n",
              "      fill: #D2E3FC;\n",
              "    }\n",
              "\n",
              "    [theme=dark] .colab-df-convert:hover {\n",
              "      background-color: #434B5C;\n",
              "      box-shadow: 0px 1px 3px 1px rgba(0, 0, 0, 0.15);\n",
              "      filter: drop-shadow(0px 1px 2px rgba(0, 0, 0, 0.3));\n",
              "      fill: #FFFFFF;\n",
              "    }\n",
              "  </style>\n",
              "\n",
              "      <script>\n",
              "        const buttonEl =\n",
              "          document.querySelector('#df-4aa93c12-1986-4a87-98d2-1e0bf1bf7c1a button.colab-df-convert');\n",
              "        buttonEl.style.display =\n",
              "          google.colab.kernel.accessAllowed ? 'block' : 'none';\n",
              "\n",
              "        async function convertToInteractive(key) {\n",
              "          const element = document.querySelector('#df-4aa93c12-1986-4a87-98d2-1e0bf1bf7c1a');\n",
              "          const dataTable =\n",
              "            await google.colab.kernel.invokeFunction('convertToInteractive',\n",
              "                                                     [key], {});\n",
              "          if (!dataTable) return;\n",
              "\n",
              "          const docLinkHtml = 'Like what you see? Visit the ' +\n",
              "            '<a target=\"_blank\" href=https://colab.research.google.com/notebooks/data_table.ipynb>data table notebook</a>'\n",
              "            + ' to learn more about interactive tables.';\n",
              "          element.innerHTML = '';\n",
              "          dataTable['output_type'] = 'display_data';\n",
              "          await google.colab.output.renderOutput(dataTable, element);\n",
              "          const docLink = document.createElement('div');\n",
              "          docLink.innerHTML = docLinkHtml;\n",
              "          element.appendChild(docLink);\n",
              "        }\n",
              "      </script>\n",
              "    </div>\n",
              "  </div>\n",
              "  "
            ]
          },
          "metadata": {},
          "execution_count": 7
        }
      ]
    },
    {
      "cell_type": "markdown",
      "source": [
        "## Dataset function"
      ],
      "metadata": {
        "id": "SfGG5tCys6iB"
      }
    },
    {
      "cell_type": "code",
      "execution_count": 8,
      "metadata": {
        "id": "iEJAD8aJiPJc"
      },
      "outputs": [],
      "source": [
        "class BeanDataset(Dataset):\n",
        "\n",
        "    def __init__(self, dataframe, image_dir, transforms=None):\n",
        "        super().__init__()\n",
        "\n",
        "        self.image_ids = dataframe['image_id'].unique()\n",
        "        self.df = dataframe\n",
        "        self.image_dir = image_dir\n",
        "        self.transforms = transforms\n",
        "\n",
        "    def __getitem__(self, index: int):\n",
        "\n",
        "        image_id = self.image_ids[index]\n",
        "        records = self.df[self.df['image_id'] == image_id]\n",
        "\n",
        "        image = cv2.imread(f'{self.image_dir}/{image_id}.png', cv2.IMREAD_COLOR)\n",
        "        image = cv2.cvtColor(image, cv2.COLOR_BGR2RGB).astype(np.float32)\n",
        "        image /= 255.0\n",
        "\n",
        "        boxes = records[['x', 'y', 'w', 'h']].values\n",
        "        boxes[:, 2] = boxes[:, 0] + boxes[:, 2]\n",
        "        boxes[:, 3] = boxes[:, 1] + boxes[:, 3]\n",
        "        \n",
        "        area = (boxes[:, 3] - boxes[:, 1]) * (boxes[:, 2] - boxes[:, 0])\n",
        "        area = torch.as_tensor(area, dtype=torch.float32)\n",
        "\n",
        "        # there is only one class\n",
        "        labels = torch.ones((records.shape[0],), dtype=torch.int64)\n",
        "        \n",
        "        # suppose all instances are not crowd\n",
        "        iscrowd = torch.zeros((records.shape[0],), dtype=torch.int64)\n",
        "        \n",
        "        target = {}\n",
        "        target['boxes'] = boxes\n",
        "        target['labels'] = labels\n",
        "        # target['masks'] = None\n",
        "        target['image_id'] = torch.tensor([index])\n",
        "        target['area'] = area\n",
        "        target['iscrowd'] = iscrowd\n",
        "\n",
        "        if self.transforms:\n",
        "            sample = {\n",
        "                'image': image,\n",
        "                'bboxes': target['boxes'],\n",
        "                'labels': labels\n",
        "            }\n",
        "            sample = self.transforms(**sample)\n",
        "            image = sample['image']\n",
        "            \n",
        "            target['boxes'] = torch.as_tensor(sample['bboxes'])\n",
        "            target['boxes'] = target['boxes'].float()\n",
        "            #target['boxes'] = torch.stack(tuple(map(torch.tensor, zip(*sample['bboxes'])))).permute(1, 0)\n",
        "\n",
        "        return image, target, image_id\n",
        "\n",
        "    def __len__(self) -> int:\n",
        "        return self.image_ids.shape[0]"
      ]
    },
    {
      "cell_type": "code",
      "execution_count": 9,
      "metadata": {
        "id": "YDVUdJ2-nffD"
      },
      "outputs": [],
      "source": [
        "# Albumentations\n",
        "def get_train_transforms():\n",
        "    return A.Compose([\n",
        "        # A.Resize(512, 512),\n",
        "        ToTensorV2(p=1.0)\n",
        "    ])\n"
      ]
    },
    {
      "cell_type": "code",
      "execution_count": 10,
      "metadata": {
        "id": "GvY544MriPGi"
      },
      "outputs": [],
      "source": [
        "def collate_fn(batch):\n",
        "    return tuple(zip(*batch))\n",
        "\n",
        "train_dataset = BeanDataset(train_df_adjAll, DIR_TRAIN, get_train_transforms())\n",
        "\n",
        "# split the dataset in train and test set\n",
        "#indices = torch.randperm(len(train_dataset)).tolist()\n",
        "\n",
        "train_data_loader = DataLoader(\n",
        "    train_dataset,\n",
        "    batch_size=1,\n",
        "    shuffle=False,\n",
        "    num_workers=2,\n",
        "    collate_fn=collate_fn\n",
        ")\n"
      ]
    },
    {
      "cell_type": "markdown",
      "source": [
        "## Displaying GT img + boxes sample"
      ],
      "metadata": {
        "id": "cTLcK6-Ls-uB"
      }
    },
    {
      "cell_type": "code",
      "execution_count": 11,
      "metadata": {
        "colab": {
          "base_uri": "https://localhost:8080/",
          "height": 299
        },
        "id": "hqzNs8C_1t7n",
        "outputId": "d586bb01-9d46-4518-9a70-b2cf55e055d2"
      },
      "outputs": [
        {
          "output_type": "stream",
          "name": "stderr",
          "text": [
            "WARNING:matplotlib.image:Clipping input data to the valid range for imshow with RGB data ([0..1] for floats or [0..255] for integers).\n"
          ]
        },
        {
          "output_type": "execute_result",
          "data": {
            "text/plain": [
              "<matplotlib.image.AxesImage at 0x7f21a88a98d0>"
            ]
          },
          "metadata": {},
          "execution_count": 11
        },
        {
          "output_type": "display_data",
          "data": {
            "text/plain": [
              "<Figure size 2304x1152 with 1 Axes>"
            ],
            "image/png": "iVBORw0KGgoAAAANSUhEUgAABwgAAAE1CAYAAADzp7TPAAAABHNCSVQICAgIfAhkiAAAAAlwSFlzAAALEgAACxIB0t1+/AAAADh0RVh0U29mdHdhcmUAbWF0cGxvdGxpYiB2ZXJzaW9uMy4yLjIsIGh0dHA6Ly9tYXRwbG90bGliLm9yZy+WH4yJAAAgAElEQVR4nOzd949l6X3n9/fJ8eZQuavDdPdwZjiBM+QMg0YStSKtNQQLEvw32v7Ra2Cxy11BIiWRFIdDakJP6tyVb04nn/M8/uHcbtKCtRa9gBdePi+gga6ue29Vdd2E8zmf71eTUqIoiqIoiqIoiqIoiqIoiqIoiqIoyu8H/b/1N6AoiqIoiqIoiqIoiqIoiqIoiqIoyv93VECoKIqiKIqiKIqiKIqiKIqiKIqiKL9HVECoKIqiKIqiKIqiKIqiKIqiKIqiKL9HVECoKIqiKIqiKIqiKIqiKIqiKIqiKL9HVECoKIqiKIqiKIqiKIqiKIqiKIqiKL9HVECoKIqiKIqiKIqiKIqiKIqiKIqiKL9HzP/SJzVNk7/98Tfe/Drfe/dtXM9jOBzQ6XTYbCJGkwlhEHLt+DppllFVFbZlk6QJjmtjWhYAVVXh2A5FlmHqJrqusVmvydOUz+7dQ+pwcLDPo4cPOH16wmYTs7e/x+tvvs5qs+bqcszlxYhWu8trb7zO4eEBmq7heg6OaTKbzUiSlOV8TpImGKaBbVks5ws2qzWmZXHn7h380KMsS0zbxQ8CNCTj0Yi8yEnimLIoGA56HOzt47ouVVURxymz2QzLsinKgkpKOt0+mq6DFJRFznK94rPPvuTs/AzLtHEch9HVFUJKdnZ2EJVgNp0C0G636A/6OJ5Lt9Pl/PycIs/o9XqsNzFfffmAzz77Ai3PuHF8jbffe4+9awdUQrLZrEnTlDRN0TQdTTf4/IsvOT+/QEiJZVnouoau6WRZxmI2J8tzHKf+XZiGQSUqpJD4YYhl1XcDKSWgbf8uANA1HU3TkFKwnC/QNY1Ot4PUdIoiZz6bM55MkYBhGGjbryulpKoqpBD17Woa2vYP26/y/O+8+HeJEAJRCTRdq382TUPTQMrn3x/bjyVFUf5XPwAURVEURVEURVEURVEURVEURVH+eySl1P6lz/0XA8J/Lgx8jq8dslqtydKE2aSiEAIpBEVRMp/P8Xy/vrAGQRDgODa6obNYrrAsC1M3WW7mTMdjZtMpvu9zdHTA+3/4XSzLwgsC3n33W8iqJMsLhJBs1ms++fRTNE1j/+CQwc4enW6XVqfDcrEgSVKkbeE6DrZtoyGwY4tOt0uz0WAyGRNHEZZl4/ourufheh5FUWJaJpUQuIGPKz0Mw0BKSbfXw7BMzi8uAI3bd+5ycHTEar1mMp5wcvIM0Oj1eni+R1VZxPGGawe7+J6N47jYlk3ouWgatNot8jSn12riODZlWfD1N76O5djsDIc8bgasViuu37rFT3/+S2ajMa4UvPLKy/zF//xXvP2d99B0jdl8xtVoxHK1JktT8rzA90PefutNJJJKCtrtNo5jIwXc+/QTfvF3P6XIC45v3qDX7+H7HlmakuYFh8fXGO7uAlBWJYZuoOsaZVmHb4auo2mQxgm//vk/cri3x9fffIO4KIjiDU/u3+f/+Hf/Hk03+dZ33+Pg+jE7+4esFnM++eAXPL7/iHWS4rguO3s7NBsNiiSh02rR6nTAtPCCENd12axX3P/scyaTMfuHBwyGA8IwwPM90izn8mqEpukEYUCaZvzig1+y2WzwPA99GzJWokJK0HWNPMvZbGLQwNANNE3DcR103cAwdHTdQCLRdR1dr0PNNE2YzebkeVEHnpqGaRgEQYBpGqzXGy4uLl8EoEI8DzP/WQCqacBvws3tQ3H72NDQACHq2wCJxvb6+vPr1aGslHWYKqQgiRP+L4m9oiiKoiiKoiiKoiiKoiiKoijK/wu/U0CoaRqDfp/1asXps2e4fkC708EwTAzTfHEZKSWe570IbHRNQ9d1XMclSRLOTs8ospRWo8lwZ4gUgtPTZywWS6IkZbizw+HRIc1GA800ubi6Is8yfM/FMG0arYCyKinKHM2ogyBDB1PX8SybqgzQdR3LshhPJmho7OzusFqtyLKMwXAIukacpJiWRRxFzGYzRCVwHYfBYEgYNkmSmGenZ2w2EatNQr/fwzANprMZp6cXXF1N6HRG+IGPY1tIUVEWBYcHB6w3MY8ePKYoCvb2dplOZ4iyotvpEkUbnj59ynB3h8HOkIcPH7KczVkvN3ww+SV/9zc/YTWd8NrLd/j+D3/Aq++8jeO7zGdT5ospi+Wc9WrDZhMRxzHNZgc/yOj2ujT8AEPXQcDF6SmTyxGe63DzxnW6/T5BGBAEAUIK8rxEB2RVoRsGjmWh6XVrT9c1pJBoukaRFzx58hDD0rh55xZxnjGejNE1aAQ+vVaD3nCH1165y9GtW1y7eYfx6AItXeHpGlguB0dHDIZ90jQhjxNu3LhBBViej6YZLOczrp48IR6P2es0ee2VO9y4eZOsyNA0HXSDIPDJi5L9/T00Xecbb71OWRWYuk5ZlsRxQlkW2I6DrulMxhOursZ0uj2azQZSguO6CCmxbRvXdTEMA9u2cF0XKSVf3PuMLx88pL+zQyNsIKWg2Qjp97q4jkNRlMwmU6bjCQ8fPGC9WbO3v0uz2cC0LMJGiBcEmLa9bXKaVFVFWRaIbaBoWhYasJgvePLkCaZh4roujmNjWXW47Psem82GLMuwLYOyLPj7f/g5luPQ6/VI4pjxeEyn26WqKpI0ZdDvkyQJaZIihCBNUzrdDmVZkhclYSPENEw0NEzLJEtTkiShyHOKoqDVar0IyDV9G6BKwaf3Pmc6mVJVFaZpggb6Nkh+3uoUQlCVJZquY5kmaBpFUQDUAaymvbhvaZpWX76qQEoM00TKuj36PGCVUpLECXGSAPK3Qtbfap7ym8brb/9dSvkvXOY3fruNWn/8uzwTKoqiKIqiKIqiKIqiKIqiKMr/v/1OAaFpmkgkjWaD1WqFpmuYloVlG9iOg2lZCCEwDBMhBJsowrJMdN0g2kRkaUaWpgx2BnTaLXRd48t7X/APP/4b1os5QbtNs9NmMp7w5VdfYWg6gR+yXq8JwxDLdlgul5hTB90wSJOEqqrwPBfbstCRuJ7HbDoljiIcxyXPczTA9wZMpzOyLKOqSmRVhxtJkpCkKY7rIaUgiWOePjth1W6zXCxZrjb0+wMc12O12eA4Nu1uh5s3b1JVFWenp3x273MG3Q43bh0TNkIcz+X09ILlckVZFPi+T57mNBoNKlHx5MkTXMfB9zyKvKDISxarDb/65YdcnJxBVfHOG6/z/T/7M9569238hs9qveT0/JTNek3DD/FsjyLLWVeCi4tzOt0+rXYby7TQgdVszrPHT4hWS6QQ28CvoipLkiTC9300TSJERZ5n9ceArmlIoBIChECTOuvVkuViyeHhIVEcc3Z+SZZniKrg6uyCKE64O+gSNEIsy66D0jInThOyIkfXbUohidZr1usVge+TlyVlJRFaxtnpKb/+x1/y6N5nyDTGsa8zGU+wXY8ojjEtG8MwKauKNI25urqk1+vjeh6+5RFtNuRZzuhqBBp0e13CIOT4+Jhef4jjuui6TpIkgMZiuazH3W4DwkoIhBBkScLls1NszeDll18m9H1EVeA4DhqSoijQNVjN53z60cfYtsXLd27T7rbp9roIKWi0WvSHQ8qyoizrQK2sSoSoqMoKjTo4i6OIaVHQChv0+n08zyNJE3RNp9lsUpYlZZ4zHY/QkHiey9dfvcvu3h7feOcddE3jk48/ptFs0h8MuH//Prfv3K7vkydnZGmG7di8+tprXI1GzGYzeoM+YdBA13QMQ2c+nZIkCZZhkCQJ/V4fwzQoqwohJbpuIIRkNpvyxedfkKYpvX4P1/cYDoe4bh3451nGZrNhuVgSBgF7u7vousbjx48pypJ2u4PreVi2BVJSFDlCCsqybqz2+30WyyVJEuM4LkioyorFYsnZ+QVFkb8IS4MwpNEIQUqyIsd16xMR8izH9TziOCZJEpqNBqZpkOUZGhqO6wLbExiEYDweo+s6fuCj6wZxlKDrGmmWUeQFX95/AJIXYWYSxzi2DRpouoHn+ejbhmkURURR/fkkjijLkmarWZ8U4ToYpoEQon5syPp+VN8HYgAMow64o01EtG2JatuW6YsEc0u+SDIlQvwm1dR1/cXntd+6zm9arduQVUrEb6Wh9UXrn1FRFEVRFEVRFEVRFEVRFEX5/fE7BYS2bYOu0+n10E2L5XJFnhegVbTaXUQl2KQRjUYDNA3DMCjKkvVoRBzH9Hs9et0eoiooihyJRiVKGs0md+/c4dbdO4TNJkVV8eTpExbzOVmWURQFnW4HTdMRQjAcDGl3u9uD2hIpt+0lQ2c+nzMeT1ivVli2Q7/Xrw+Cbw+Uh40GQsJqtXrR5jJ1E83WqURFbhY0G00CP0DTDXTDpNfrEzZC4jgiTSIMw6DdbaNrBs1mC98LOTt5wmwyYWd/jzLPARBlxeXFJePRCNd1eOn2bfI8wzRNXvv61wn8gDTPcV2fs/MLHj98TGg7vPftb/P+n36fr731Jl7DJYpWjMcjsizHMux6LyB14JREMV4Q0Om00TWN9XLBarng6vySaL3GtR2sXg/btkiSmKLMt2FZjJCgG8Z2X+G2+en7aLpOEsUYuoZlmRi6zt7+PqBxcnJGkta/kyTZECcJYSOk0+3Sbrdpt1qURYGsBIZhUVaS9XTKOoookgjbNLl16yVM00bTDcaTMR/89Oc8+PxLOo0G7/7Bt3ntG2+SloJHjx7z7OQMz/fZ3d1ld38Hz/OoyhLP87Asi/PzMwxdwzRMgsBHSIlpWtiOQxg2qYSkqEQd7GgaEkmRZziujWXVOxOllFRlxXw2Zz6bYdg2VZFjGiFCN+udj0lCFG3YrFY8/PIBUpO8861vsrM7JIrrMaeGaVJWgiRNyLOCSggs00TX9Rfha1UJirxgPl+wWq4IwnDb2DQYDncIw5DlYsFsNmW1WtXjbvs9/MBHk4KqrDg9PePu3bscHB4wHo9BStrbQHtvf287DtUkDEPOz8+I4wTLsrB0E9uyqaqSIi+wbBtR1Q1f3/dBg0pUCFFtH8sblssVRZ7T6bQ4Pn6dIAzrYM33KcuSuZTIqiLwPHzXxbUdDvb2iKINgeehGQadbpuyKoF6HGtZ5vhBgOu2CMMGRV7guTaOU59gYJk2jmVzdHjAq6+8zHw2Z7NZ47gOjuPS6baxbIvJZILjOISNBlmao2ka49GY+XxOr9+h0WgghEBSjzs2LRMNiOOE8XhMq9XCdV1c1yOJE9I0q7/vIKSqSoSQ2JZFnqY8ffiIdrNJCXQGAw6Pb+CHTTTd4B9+8g9Mp1N67Q4f/OzvGfS7fPs73yFKI/av7dHr90jzlOFgB6Tk6uKKzSbiyZNnRJs1hgZnJ6d8+MGHbKKEbrfHwcE+QSOgN+hjuw5ZniOE5OzklNVyxWaz4cmjx0RRxP7eLq+//jpZnnNxccHx8TXa7Q5oOoPhAMu0yPKM5WrJZDxmNp8jhSD0fWzHxjItnpycMpnO6h2gUtBoNmG791PX9Toc1zUM08Q0DMqyoihLwjAkz3LiJN7evytsy8LatpGzNAXAME10QwdZ7yo1dJ00TXn89BlZlm9PLDGoo0x+U+ncBqVy2wR9HpwKKRBCvgg4n19GSlnfvmHAb26t/lnYjvSV1CG4CkUVRVEURVEURVEURVEURfk99jsFhJtoA0DQaFBJQDe5uhyhaRpBEKAbdWPHcV1My8SRzov2387OENDYrNekaYrj2NiGyXBnh9b779Nqt0iShFJKXN/j1VdfBeDs5IzLyyvarQ6Oa+N6Lho6i/kc13XY29vD9z1kVVEUOeOrEXmWYRgG08mEMs+xLIuNbWGZNrqus1ysQNOwLBshJHEcb1tTdfvRMi2KokBDQwhJnueIStRhQV6HnqZpY9oWOzu7XL9+i4vzEy7On/H00RPCRojvOgx3BpRVydXlJXEk6laXbXHjxs0XYaaU8LNPP+DjX/6KTtjgnXe+xR/8yfd55c1XCJsecRIxGU1ZLZdogGlaFFlOmqbEUURZlAwHO7Rbbaqq4P6DhyznM3zXQ9fry1u+t915V6FJA9M0ENuxlJ4fkMQRi/kcwzDw/IAszyiLkn6/x2Z7IN02LbI0pdXqEAQllazYrD0QEk2CH/ovxnSuVyviTUScZKyjGMcL6Hd7NPxDup0u/cEAzdS5GF3x+P5DLp6dcvvWLX7wwz9lcH2fB8+ece+jT3n08BHTyRzbcWi1m+zsDul0WjQaDYqiHiU6mUwIw/r2LcsCTavDnUqQ5zllVQF1TCBERV4UmJaJ6zj1uEypI0RJWZZ4vsftV16mKCtMQ8c0DapKEkcRi8Ucz/VoNhocHh3Uo04P97Eti6IqEFLi2TamBpZpk2f1SFHNNDFNsw5kq7pFliQJq9UKx3FoNpt1AB2GaLpOHMcsFgtGozFFkXPt+Dq3XrpZ70eMI+aLOVcXFxwcHNBqd5iMJ4xHY/qDIYvVAinBdizKqmC+qAOfIGwQBiGu52HoOkUuKPIcz/Uosow8y+oWXp6TZVkd7mha3RLWNHr9Ho6zTxgGJEmCFBIpBHEcM51OWS9XmKaBrut0220Mw+Dxw0ecPjvhxq1b6Fo97tcwDBqNBs1mC93QqbYNwoICzw8Q29uFuq38vL2n6Rqe79NsNrFsC9Oytu09/UW4KyqBaZkEQcBqtWS5XIKm4bkehmnUtyc1omhTN/yaTRzHQYp6tKnrei+CJcsyKQqNLKvbx4auk21iHo/G3H7tFXb3dqk3RUrGV1csZlP29/eZXF5iWxbvfutdjq4d8fDxQ9JtgO5XHr7nbFuOEbZtU5aCe598TCklm9UGA53XXn653st6fER/d8C1G8cIKZnP5wghGV9eQlVBWWGbBq+9/Rbf/d53aXc7PHnylFs3jrl+/Tq7e/u4nkdZljz46j6b5QLXNHjp1k0GOzu0Wi1EWSKkeNHATLOUJImptiOiV4slQRhg2yZpmtLudPA9H4nk7PSMTRRz48ZNptMpRVHi+3V47zgO7vbPcr6gKAvcbQBtWzbdbgfHdjh5dsrDR485OztjPpvzxltvIGQ9Gvd5eBeGIYZpEG02OK5Lu91CSjg7PWV0NcJ3XTzXw7LNupU7nnDj1k2+/b3v4AceWZZRliVSSjbrDfc+vUea5lyOxsRJiqbXoaW23UOaxDGz2QzHdijLkmcnZ2i6jmPZeJ5Lr9/f7jHV0A29vl9tg8f5bE4S1yfI2Hbdcl8uV0RRxHK5YrlcIrfjbg3DqHenbtujoqp4PgpXAwSSqvqXAszf2lmq/aYl+s//ABRFSZKmyG1QriiKoiiKoiiKoiiKoiiK8tzvFBAahsnO3h5ZXhAlKb7v0+11sSwbTddeBERpmuC6DrZt02618X2PNE24urxiNpvRbDZpNhtYpklv0GcynlCh4foBzVYL27ZwHAfLspjPl3R7Bd1el8vLS8ajcX2QVTcYDAc424PQD+/fp8hzRqMRy+WCu3fu0AhDvvjiC/Is49ZLL3FwdESW50RRRLfXI45iFssltm1RlSW2U3/Phm5g2RatVh1kAHXTxvKpRAmahq6ZFEXOYrUk8EMOjq8x3Btw9uwZH//TR5ycnBInGf3+gPDGTUpR0d8Z4vs+m82ar+4/osxz1osVjx88pNvp8J3vfpc/+MP3ufbSDRzfIUkiJqMxm80GwzAp8hTdNGi0mpRCsFqt0aj3O5ZlSVXVwcetGzewTYNnT5+yXCwoqhKZV1i2Ve+CA0RVYZsmabQhT9N6T5xtk8Uxs/mM5WLJ1fkZRVHQaDYY7uzw/AC2bTt0e10MUydaX2M2naCZdXtos17z8NETJuMRZSm4dv0GlRDMplM00WU8nvHs2SnXbx4jihLXdnj33fd45913CDsNPv38c1ZRzO2X79LrD3j44DEAGvWYxzSJmdlTzk/rA/emZeF5DqcnJ7ieS7fTpdFsEMURlRBoQJ5lCFkfmtd1Ddf1kFKymC/QtrsxNctCN00Ge7uAxs5wiG3brNZLQBKGATs7u9iGge95rNcbiiInyxKKssAyLaqqwrDq8bqe52GZdWCZpRmb1QYNjWWxqptvtk2r2SIMQ2zHRjd0hJBsNmvm8xmu67K/v0+n08YwTPI8A13DMHQ2mzVXV1ccXTsiCAOePTmh0WjiOC7j8ZhNFCGFoBIVpmnhOi5+EFIWJY9OHjKZThFC0G63MLYhQxD4VFX1YqJllmXomk6r3cE0DabTMZtojaaBbVqEYcDTpyO++vIrAs+rg/52i2aryaNHD3ny5AlHx8d0ej1A4rouuqFjWw6IusElZX2f0Q2DeFOPCzZ0nTzLiKlbjZZl0Wg2yLKcoiwxrHrUbJKk6LqBadiUeYmuaSAESEGn3cYP6yasbdvb56QUJKRZRqPRQG5DtyKvw13X8fB9HyEqNpsU09TrkCjLt2HnKcPdAUfXrtHp9sizkjRO+OKzz+rRowgmkyvu3r3L4bUjdMtktV4TJREv3b6N4zrkeT1m2HNdVos1uq6zu7fP+ckpjx4+IkszWp02+0cHtDotGu0mlRBIJIZpEC8jet0uL995mcuzc/q9Ln/w/h/QbrdIspTjm9fxXBfbdkizlMVixbOnTzh98pRmq0Vr0KM3HHBweIRAMp9OsRyPMPCZTaasJ2Nc16UZBJxfnJMmCY7jUJYFrlsHfmiwWW9YrVe0Wm0sy+TatSOazRZ5nrOcz1lvNvXPGgSEQcDl5SVRFOH6HsLzt0Gw5Oz0lHizoeH7HO7vcXRwAJrEtEwazRZJFON7HpquMZlN6XZ7mIZBVVUUWcqg36PTbOE6LlmWEm3WDDodKlkReC5vvPF18jyv2+pSslquaLebjEdjbq7r14Cg2UAKgWmYWJbFvXv3uLq45O7dl5nPl/zv/+7fUxQlnU6bneGQW7dfoj/oYRg6vu8SNAJ0XaPIchbzGaIscFwH1/Xwgwbj0ZSnT57x05/+lE/vfcbe/j77e4c0giZ//hd/jtRKPvjZzxldXGDpOpZlYlo2JTpxWSA1HcdycS0L27bxPAfL1PEcG9s2MDUNz7EJmyG+79bjlC0bUUlOTs74yU/+jp/+/AOKoqIUFcPdHY6PjsiLnJ1hn16vu30eSzk4OKAoSh4+eEAcxaRpRrPZYr2KWC6XBI16f22cJHVIr+tkWUqz0aQRBoiyPinD8ernEravGJ999RWbKEID0qQeoWsYRn2/1vUXZVFd16mqijiKcVyHIAi2r2sV+baVr2vai/ZnvbfVYbVcYm7/f+I4wnFdLNNisVzWEw4URVEURVEURVEURVEURfm/9a8OCA1D571338FxXaIkxQsCLLvEsuvdXlJKLNuq2x5xVAeGjktZlMRxzHg04uzsDCEk+/v77O/voxs6j+8/YLVYcf1Gn0a7VY8LFeV2B5pOlue4rsvl5SVnZ2f0BwPCoEFRVTRaDYos4+TpUz761a9ptzt0+13m8xmnJ6eEyyWiErQ7Hfr9Pp7rUmx3Avq+T5ZmtNstOp0uy9USNHBsh+ViiZCCg4N9hKiIophGo4FlmzQare2B0XqkoWGalKL+GSWCdm/ArTt3Wa7WXFw9qHfd2SbDvX2Oblxjvdnw8c9+zpP7jyiylMCx+drtO3z/hz/grW++Q6vXoqhyFou6mTUaj3CcegxiVUlEWVGUdZDTbDbx/ZAgCF60vgzDqNtwjsPh0SGmZTCfzcmLHK3UMIx6RGDdGMtw7LpVGUUxWZLg+z6yLMmSmPPTKY7jsLMzpNPucHJywpeffYmoBG9/6x26/R6O7+PnDSbTK7IsRdMtRFURhiG7wyFJkqIBs8mEJ49PSJOMJE2IP4tBVOzu7fLKa68hEXx87x5np2e8+tprHN+8zmQy5fj4Oo1WE9/364PKom4DiUpQbXflVVUdAghR7/gTErIsxTQt0jRjOpnQaDbpdNpUUmILSRTFFHmO1LT6d2uZFEVBnuY4jk2SxkRRRJYl29syEaIiKQssxyYZxTx79hTHqXfMdTodSlEhKx1t21o1TJMkjlmv1uR5jue6aJrGcDjE8zzEtiFkGPqLxpRtWwy2n/dcj7ARYho6Zalh6DpVJcjSlJOnT+n1unQ6XSbjKePJGD8MMQwDUQmCMGB3b6/+WEKeZ2zWdQPRNAza28eDFAJt2y0yLRPbqceOVlWJ57nbdlSBbde/12aryeHhEZbt8PDRY27fucPB/h5RVLfikjhmPptz++4deoMBaPWYyTRNMQyDxXyBlLIO4x0HXa8bubbjMOj3sUyLyWTM6OqKJEnqsaCahm3bpFlKURSgaRRliWXZ2zGpJaZhslotyfOcMAzRtwGErtejJpMkIYljhJC0Wxae7zG6GnN+dkGj0aQqBVmWoms6rucRNprkac7n9++Tpymvf+Mtrl2/xv7BIY1Oh/HFhCdPnxCt1rQ7He7f/wLD1HjltVcohGS9DZ/n8znz+ZLBcECeZ5RV3bSzHRs7K/Acl6urEUmS8fU33+Cb334P0zYxrXokZ5pliKoiTXOElBwcHtButlgtF9y4eZN2p4tEohkmvU57G7KI+iQG0yAIQ+688jWOjo64mk7wPB+2zcxWq4XtOlRFSV4ULFZL9PWablnSCEK67Q6WZZHlKVmWkWYZ3ja0PTw8pNlscnTtGMu0uLi85OrykmdPnpJuTzgY+QGiLBmNRgSNkH3/CIAkTRmPxlRCcO3atfp1w6hPytCQuJ6LoWlYlkVZ1M1uKSRpkhCEIRcXF6xXa/r9PlEUsdlsaDbr1p7jOKxWK+598ilHR4e0u+16ZK4QuJ5Hp9thPpu/aPMlaYrruYRhSJVWpEmK6zoMBkOk1HjppVukScbrb7zO0fE1uv0euqHVDUJdI01TXNtGuCWGoVHkOZvNGs3QkUhMTafIMmbTKTeuHfGXf/WXRHFGEDTp9bp88sk/IYXg+rVrBK5Hu9PCDQL8Zhu/0cByXRp+gOe49Ykzro3nOpgmiCpHQ+LYNrZtoWuQlyXLdcyHv/yQ//Sj/8AXnyjX7q0AACAASURBVH+FLiXtVgPX9/jDP3of3/XwfIc3Xn+VnZ0Bz54+Ym9/l1e+9gqPHj7mJz/+MWVR4vshRVHxycef0rh7i9fffIPpbMpnn33J0fVr6KaBZZrsDHZoN5qMzi/4xT/+gkYz5KXbdyi2gfH3vvNtrt+6zno559OPPsIwdHZ2d0iyjCzPkBJ008QyTNLNhp/99GfcuHmL//HP/5zR1YjxZMTl5RVllnNxds56HWF7Ljdfusm3v/Me/9v/8r/S7fX52tfu8p9+9B+4cesWb33jbf7zj/6a+w8eYjsOq+WGMGwwGPT44f/wAwI/qMPgq0scz0VISbPZqnea6hqTyRRd1/A9D4DA94njiCiOKPKCPM8JwgCN+r0AUmLbFo1mi9V6w9/9/T+Q5wWeX7dEpajfzzwfc61p2ovpt2j1SSxQv35r21G9Elk/BsoSKeSL13chJWVR1I1n0yTbPt7iOGE2n//XvytUFEVRFEVRFEVRFEVRfm/8qwNCDY08TTk5OaU/GGKUJbmRY1uSJE62B+51JALTsutraDplWVDkOa7jsDMYoms6vuuSxgmrzZKP/+nXnDx5hucF7B0csInWiKqiLAsW84TFfEEjDLe7x7rs7u6iaTpFWVEWJY8fP+bs5BQNjTDwcWybTrtNkefMZzN29/a4c/sOvu/x9MlTNF3npdsvEQYhy8WSLM/QdHBdB03T64ZEFGM7NmVRIUU95q4eA1fvyaoqgWVb25DDRghBmqQgBI7jceulOyzmS07Ozul2Wly/cczw4JCTs3N+9tOf8eDel2h5wcHOkO+9/13++E//hNtfu4vlOuRlQbTeMLq8Yj5fYNkOtuMh5HYLl6ZtR+bB/sFBvcexLImiDZquM5vOmIxGfO3llzEMHdd1EUKQZfXuw7Ks9z+KqqQsCyzLxjRNiixF03TWiwW6YdDv9dgZDjm+fp3d/T00sz4wKUXdlomiNbPFDNdz8X0f1/OZTqegrVivVwhRMbq6Yr1e8/KdOwyHQ+JNzP7RNQ6PDkjiiOVizsHRIVmec+/TeyxXa+6++gp7h/toWt32CxsBjWaDRtjAtEyyNEFUot6HZhjb5p1ASgHbUNkwTaIo4dmTp1xeXhI2Gi/2olloFEWJbdu4rkMUJ8RxTKfTYTDsoMk6sKuqirKqR7miadudeXVDNs9zBJKG7xMEAenzMYaahr8Naquq2o6nLerw3LIwTRNj+3kdqKSox/JmGUWxpizq8YwH+/tUQqDrdXu1LHKi9YrTk1OEqADJerNmvV7TbrfZ3dvj9OSUJE1wXO9FA9c0zPoAcp4zm82oygrP93Bdl+FwiGlYbDZrLs/OGY+v6vCp10ZWAssyEdS73lbLBePxiGvHx9y+fQchBGdn54iqwnVdyrLcPh5syqJguLeDlBpX4zG9Xq9uWBUFRVEQxzHdXg8/CNB1vb5OVdJoNDg8PKSqRD0+2PPxXBfX8+tQP3DQdJ00TdDL+utapolpWmg49U69sEFZlmiahmlZdXhcVvX/t1Y/HzmOyXw249GjBYvFgsPDQ64dH1NVFRfn5xiGQavZxPM80ihhZzhkb2+PsqhotBugazx9/IQf/+cfs95sGO7uEoYBnutw5/ZrtLsdFus1SZoyHAyZjsesFis810HInCJrYTs2nu8iBTx99ITFbM67773Lu999j3a3Q1HUjb1KStbrFaPRBJB0uz02a43z8zPmi/m2KZiRl3VgYbsu+rZh12o10UwDe+PRabfp7PQ4n454+PAB62jD8fXrlEKwXq1JkoRGo8Frr32dOI5oNhposg7yTMuiY3ZePM6LsmRjrPE8Hyklk8mYoih59vQZo9EI13bYPzjANAzizYbJYl6foDEc1IHktqGtaTq7e3sIWYeZjuOQpimWZaJvR8eaukGSpEgp2KzWtFst0jhmvVwSBgGmYWDYNghJUZQ8ffaM9XKFZZk8e/qUD3/5Ie//0ftY272bYaCTZQ16vR5xHGPoBoamYeoGvlvv1Ox2O1jmDr7vo2s6t2+/xOXlFYPhgP2DfSzHRsi66VqWBaZpUok6UNcNk5KUOE3qkFRqnD4+4VcffMDNo0P+7M/+LZ4f8OFHH3H75a/x8PEjDg6P+MEPfsCw38ex7HoPbp7T39lBajqaoWMZBlVeUGwD5rIqSNMNWVLvzNxsNiyXC5aLOcvVktHVlJNnJ7TbTf7w/e9yfj6iQuPOy3dpNpvkWc7dO3cZDoeslgs83+f68TFJEvOrX33IfD7j5vWbNJttRuMxt2/fZHf3AD8MefjoYT321TBxHJu9/T1GV2OSKObBF/d58OV9vvb6a3Q7bT769T/x2Uef8Cf/9oc02y2ePX1MIwyxbYtupwO6xpdffEnYbOJ6HovZDN91GQ76iKrAtS0c20SUFcNBnzItyOKEvd09NMMi2kSYpsFg0Ge5XOF5Ls1mk/Ozc/74j/+Et7/xJqYuybKcx3HCbr/Le+99i7/8iz/n7PSM8ekzNrMJhqHTG/S4fvMW164dA/CLD35BGIQMBgOkFEghWC7muJ5b7w5OE/K8IM8LbNsmS+rwvD6Rp2Kn0SBOEt761jsE7QabKMLQDYIgoCgLirzANC0aYch6veLi/AykRqMR0mw22UQbirLEdV3miwWmYeH5PoHvs1ytmE6ndDsdPN/n4vwcy7JoNlus1mvyosCgPqHEskzKoqLZbtHr9Tg9PeVH//FHXJxfYDs27U6bdrfDzu4ueZbxyw9+Ravb4+7Ld2k1QjQkl5cjPr33KVEU4bkevueyiTZs1usXI6Fny9WLJqhpmpimgWVZhGG4fe2rR1ALIV60up/vA03TlMViWY+o7vWwLQshBXmW1yOPt/tJq7I+WcAyrbp9ahhcXI5etEtrEiHqb+TFflKtXmmqbf9RynpXKdv3U7+56m/eY0H9/uP51ITnl3/+d7W/VFEURVEURVEURVGU/178qwNCISUPHjxk/3Cfa8c32IzHLBYLkPXIScuy65aQaQAgkXXjZ9sOardarL01WZqCkKyXKxazKfFySR5HjK4uXzRUHLduIiVpimVZrNfr+qCzZfHo0SPKouSl23ewTAtD1xnuDAmDgOVySRTHBGGIlJKTk1PuP3iIrpu4nkuapgRBwGQ8ZblYkVcFjmvX+wa1OogRlUvYqA9qaWi02+3nx4hehA+aplEJgW3ZLw4cSVmPwNxs1qyWK6Ik5v3vfY8bN45ZrFb86G9/zEe//ph4vqLpOrz1jTf5Nz/8U977g+/R7XfJy4wkidjE9R6t0dWIPC/oDwOqStThShRjWxa+46BldbiS52V94C7waQRNbNfl7PSEq/GIMPDJi4Ig9AlchziOuTg7x7BMup02lmkRb+oDkRoa5nY8ppTg+l7dCEsSzs/P0UydqpQEjQCz0yZNExbLBV7uEUURSRKTFyXL5QopJY1GE8MwuHHjBq7v88W9T7k4vWDnYL/eI6lL1tGaTRKjaRqNdpOw1aTT7dUhmq5Tiaoer2oamIaBK12SNOX5YTspJWVVICqB47p1qCIEZZaTpgmWbfHSS7dotTsURY6hGzjbQAtACEGeLXA8D9dzMQ0TXdPqsBFJltbNKSlEvWtM15FVHTh1u926lboNRvOibiPW42BThKQOQwwDx6nHSz4PEg3DeHGQUxQlcRKRJglZmhI2GnVAKQRlWWybJvVetixPWS1XtDptdvb26zGpi7qpdnzjOovlgsV8gef1WC5WXJxfETZCgjCkqipM08C2HbIsYzat9xNenJ8xvhrRaARIZD2OtazHA1qug4ZGlqbceukl7t69S5alTKYzptMpQRC8aLRUoh4vWImKvCrr0X5S4nluvW8vL5jNZmiaRqfTIQhDNpsNk+mUosgpyoLHjx8jhWS1XuM4DkGjbkRqukZZVsRRhO3YuNsmphDyRfgax/F2r6hFJQRCCOIkQUqxDTRcDKNudG6iCFEJ9nZ36fX7xHHMfDYj3o4e1jTI0hTTMinKksuLS67fvEnYbLJcLPnxX/8NcZzy+huvU1Ql8/mU46Mjjo6OqJCAJAx8RFkgq4ok2oDswfZ32mgGeJ6HhoEXeBxfP+a1V1+l1W7VOw8Ng/FkSpqmjK5GxElMv99D13WKIsd2HA4ODjAMk2anzXQ6wfE8wrBBEIY8P1KfZSnNVhM3cEHX2d3dJQwbNBoNkigmTROiKEJKSYaGY1sg6hM+8jzHMEx8P8B2bAA2m3p8o+8FVFXF6ekJs69mSCHx/YDrx9fpdrtoQFEUlK0mt27d5OrqiqIs6la57+M6LpeXVyyXC46Pr9FsNbe7I9cYhoHvekxGI37ytz9BQ8N2HTzPY2d3l7Io2N3bR9d1NptNvS82z3ny6BGVgHfe/Sb9fp/zszOePnnGw/sPufXSLUxTRwKuY9PptJhOx1SlYHd3FwmMRyMuLi4pyxzX9fjss8948NUDMAzyvGC1WtajShGYpk5ZlYBE1yBNs3r0rmVRlg6+H7AYTyiSjIuTZ7z52qu8/0ffB3T+9m//lna/h2kbjEZXvPetd3nrnXdf/B8nUcTDBw8oKkFe5kxnM6L1ivHlJfPZhPl8RrTZEMdr4ni93ZurYZlm3S70XAb9NsfXDuj3BiRJxo/+419jOz57O7s8efqE/f0D+r1e/fyxXPLy3duEYYMPfvGPPH70ENu0WK9W6JpGMwzxPZfZbMb9B/cpK4mp16HltcOjOgTyAzbzJY8ePeDw+jW+9Z1v8fDhV3z8yw9phvVzlek4NFptLk5OGU8mTOdzBoMhtuNhGhZIcG0Px3VoNltkWU5VlkhRN3sN08T1XfywDu2KqkJfafUO3uGQzz/7nDRJuHPnLr/69T+haTo3X7pFWWY8efKUzTpCVCWe5zOZTPj7v/87Hj98hOO4BO0W3W4XU9dZLhdIUZ9YMBwOCcOQq4tL1uslnU6bW7du4TgOJycnRFFUjzk2TYSQ9T5PXWM1X5FlGcPBgGYjxLTr9xjPx90+f660LQtRlazXq+2JPJJNFBE2GjiOQ5ZmrFdrHMt+8diO45jZZIq3Dex1XScMA+I4wTB0ut02nusBkiSKWM+XzEcj2s0GpqYxuxzhGhZvvf4Wd195mcPjQ0aTEfPlgkG7A6XA8UNeff01TFPH0DRu3LyOZRt8+eWXOKbF7bt38D2P8eiKi4sL4s2GXreDYVk4jku708F1bcLAoxGGoMHOcECn08ayLAb9AYvFkjKvn8sePnjEZ59/wZ27d/nmN79JmmUUZUEcRyxmC3Rdx/VcLi4uKcoCfduAvnnzJvP5on5fputs1iviOObeJ59SpAX9QZ/BoE+r1SIv65OCdM0gjiLuf/UVpmkSNhv160UlmC8XpEXJ3t4BO8Meb3/jLdq9LhfnZzx++JDAb+B5Hl89+IpPPv6E5WqNZdu0221sx0EIgagqhKiYTWckcYJh1u8pXMfB2rbw6/eM9fSJ2WLJfL6oG6NSYJkmvu9hbk9+kqJuCLuOg+M6zBdLzq9G2xBT255IZWAY9aheIev3b88DWF036vfkUlJP4d5OLdC379Nlfb9FUrfupawfd9ttqVUlXoxqr7bX1fhN+fX/yfOQ9vnX+u3rPo9m1W5URVEURVEURVEURflv61/fINTAsi2qsj7rWwixPQverFtbuo7j2AhAlgV5UdQNI9uu2yFxzOXl5fagWN3AmF6NyLOM/YMDqqriww9/ySuvvkKn3STTtfpgihCMr8akaYZp6cxnMxzHZzyZ0Go1kUC722GwMyBLMyzLwvM8/CDE/+hj1usVe3t76IbOJoqI45jHjx/j+T7tbhvTNCiLOogxdAMpKqoiJ08zXK8+YJkmMYZhvjgIY1oWlq6hazq6riEqiagqVqslZVnRCENef/3rrGYLxldjPvvqPk++eohMUg56Hd795tv8T3/1F9x95VWkqRNnGVmWMlvMWC6XLBZLFrMlXhCg6yZRFGEYBkHYwNDrIE/T6wNMRlVhGHVD6vkYy6Nr1wgaDSbjEYYOnXYHx7J4/PARk8mEVruFbLcoRT2i07LqoFUisWybqhIYpo7lWGyiNbPFgt6gT6PZZL5c0vT8/5O9N2uSJDvP9B7fd489MiK3qsyq6qpe0OhGN0EOOBwSJGWiRvqjMtO9NCOTyWwIYggCDaDRS1XXnpV7ZOy+77o4XokZGceMvJHmIr+bWi0zMvzE8ePf+73Py06/i9/tsF6vyDPxXtm2EDNt26aualRVoywKTk7eUtUNw/GIINhycXGOZmiYjkVZClGxqutbp19R5AiSZIuWTFM0LSaMQvIsx3Ha3K88Y7lcABKD4YAwjKjrCr8VcvK8aF9LJa6VoqDICrImk2vC2ed6Lo7j3oq9DZDnOXEcsVqtaWjodrtomk7dQFnWlFVNnhfM50t6fSFSyZKCZdmUZSUQjq3jVNYUzBZTl+c5mqbjOPbt56dGNN0cxxENQRrSPIWmIYoi6qbG0HUsx6Y/HKIbJscPH6AbBlEUoSoqSDJam6XY7fZJk5QkTXBsB1VRaaoaz3UxTYs0SZhdXXK63ZImGYqicO/oPq7rIMkQhSFhKBxiXV3kMvZ6XVzH5erqmmdPn1JWFcPBkNF4RFVVRGHYNiNlkjQlb92Uqq4RBCFlkYs8v7IUwli7VvOyoK5rJElG0zSKoqAqK3Rdu70OumFQVhV5molGsWnyR4VYiPZhGFBVFbpuAKBp7xuxAkNbFAJLm2cZSZJgGDp6m6GW5zlNU+M4NpZl4DgudVMjNyBJDfP5jEF/QF2XJHHC1cUV5yen/N3/8j/z4IMP+Pt/+HtUVWF3d4+6rqmKAkWRURSZOBQDCWenpxwd3cMyLdIkxe80IIms1k7X5+D+ASgSs5sbbmY3bLcbLi4uUVSVwUA0uR3bRZIkHNuh1+0RhSFRnBAGoknteh62bUMrzhdFThyFqLJMEkZkaYqEhO8Jsfj8/LxFveo4to2hCpF1uwmwbAvdMLAdB8sRuYxJmormdyWyLeu6xnVcNEVrG9RiT6rKEtO0WK1WpElM5bqomorl2Gia2jb9V1R1xfHxMfeP7lOWJUVR4NgOdd1wfn7Bb371a7779jtMQww2jHZ2SNOM6XRCfzhAN0zKukJrRFasadtMJjvs7u8BDY7nEoQBL1+8oNvrsLs7pa5pkck7lGXBxfklsiwRRjEn797S7XTpdCeslkvKoqTb62C3AodtG9R1IZCnlSwGBxDuNMMwcBwbVZZZrTZYhsVNlvP6+Uu+/OILfvpnf4qsaPzyF/9IEiV8+uV9pDZ/b7lccnJySlGWRGHI5cU5v/7VP6HqMvPVktlsRllkuJbJ/nRX4E2lBlVVGA6HIvfTEw5WRVXQVAVaB3PH77FYrKnKgsnhDkmc4Loe3V4PwzCYz29wXYdOp8PV9RVPnz4Ve6VmsF6vCIIA23LRDAPTNNkZ75DEKY0Ek+mYKAgwLQtFkri6umQw6PPln/4UgDdv3uD5Hf7q539NkRV885vf0dQVQRiSpAmdXo9tEPDu9IzNeo3neiKfsKmZza7xXZ+3b99yM78mirZ0Oj1c32O6P6XX7+N7HknaimKDPlEc3Q4tOJZNFEUc7O9hWhadjs//9O//DpDo9rr88MMPXF9f4Xc8JtNd7E6H/rAvBPMgYLXekGUZm82Gm+sZy/kS3VA5Pj4mTVOCICDLMuq6ZrVa0el0hLs9y1E1lV6/T+cnHp7vUdQlyTYlSTPCKMLzPEajEbqqkWUZeZ5RVSWO42JZlkCYtiKYqqokYYhu6PQHA9I05fWrV+R5xnhniOfZt/dbTdPo9notYroiCAMkWb51Z8uyuEZIEqPJhHtHx3zy48/Y3Z+yH2x48+Y16/kCz3HZbkNoGmzLQtU0xraN63o8OD4mz1Im012GoyGr5YJnT5+ybIcr6kq4+nTDQNFUVFXsryJ/tSDchriuw/X1NcFmK1Cz9gSAx48/4Muf/glNXfP8+fPbgR/Dsuh2u7ieh6xqSMBmu6EsRbakYWhiOCuJRY60qjLq97i6uGbY6zIeDsjyHEPXmOxMRKZqXkBZ4vk+aZHz1W9/x3q9xrRtLNdld2+Xn/3ZTzm6f8h2u2Gl63Q8n7qC6WTC0fE9PvrwEVeXl7iuw3R3DySFuq6Iw5iz03fcXM8IwwjHtqAWgwmOY0Mj8omXqzXrbYRt2VCJwRGamo7nMBr2GfT7GKZBkeV0Ox1URcF2bIIwJAhCDNMQWdmaRqfXZ7K7S5ykZGVJA2w3Aa9fv2N674ij4/vUZYomw/XFObqucrC/T1HkbDdblusNim4wHO0QrDdcnp2ShBtMTSNIM757/oY8STFMjeF4RLfbZX49Y7Fc47niTKHoOoN+H9vzaZDYrBaoikR/OGAymTJbbrg4O2M6GrYZtLUQDyWJLCtYLhekWcb17IbtZitEy7pBlmQkVcGyBPlAUZV2sCsDSbhkpdYVWpYlWZa1ZwH99kxRVxUg0L5N0whMtq4SRwmaqqFpKmEYkmU5lmWhtLnj2yC4daP+19XwR3nzn6+mFWSb5r/6y/eKafvv0j/rZL1zp97VXd3VXd3VXd3VXd3VXd3VXd3V/9f1LxYIQcIwTFbLFVdXl6RZ1mIrxUO47jgCtVWIbL5OxxdTx0WBIkGWxJy8ecXpySmSLDHo9qjqisFkl0ePHrFYrji7uOC840MzpcgyojDiZjbn1Zs3DPp99vZ3WSxXrNcnXM1mHD845mD/gPHOiKosSLQY3TAYjkZUVY1hm4wnO3S7XcqyRNV1ZEUhz3P6/T62YwM1cRwhSxKO45JlGdvtBl03sGyLuipRZCEEypKEpMjIMqiqyDZ777QxDIP9/QMkYL1a8urlS55/94x+r0ddlOyNR3x475AvPv+Mf/c//BU7B/s0jUxVpORFzmK1YjabEWy3aIZJrz/EME18z6esSqpaYM5kWTQ6FFURaLu6QlVVIbjkJY7jsLu3i2VZIjMpCFhvAoL1hpcvXoEsce/oGFmWyNMEy7axLQvf98UEfNNQVSWKpuF2OsK5lYg8vzASuC9VU6kbcD0PSZbJ22Z5t9tlOBpRFDlSI7CSm82Gyc4O0nRCFEYEQcg22OLLfuvQKlBUGdu26fgdZEUhWkdYpsgFg/dIr4rFYonZNg5pEI0pRWU83uH+8RHLxZLVakUSx2RpimmaqIqGooh8wTQRWXi+79Pp+OK6mQZlWZHn2W3DRkzf10iSxKA/wPU80iy9zbCr65oGiSAIqJuGbqeLbghHW1EUuJ4DdcNysURRFCbTCb7fuUW9VnVFkedUVU2aJtBAt9vFSA2RXyZBUZTESSxyphTRFJNlGcd1cF2XBgiCAE3VUBWNUhcimGEYZHlGnhV0fI2mfZ8Mw6AqS96+ecPpu3e4rkt/0KfX6+F3fOpaCGpSUzOdTmkaIWB5nofreVRVyXq14vTdO0zTZDgcQOtSkGQhUFZNTRCEuL0Ovf6AOiu4uZ5xeXHB7mQicvEUmSgSTjRFVqjKEllRMAwTCYSwrInm+Wq1otfvCzydIoMs3brYTFMIpKvlkiAM8D2fXr/XZj/KQINlCXGrLArSPKMsCmRFxmiFzzzLybMMRVVxfVdkn1LTNA1JmhEFAUmasNlsePP6Da7n87uvfktTVhzdv8+7dyeslkuePHmC7VgiS02WUBqZ7WZNuNkShSGL5Q2f/Ogjdvcm4vWUJXVVEacRqq6iaAovX72kaYQDdXd3l8FwzHK5pN/rMdnZYT6/4fzslOl0ius4RO3nIsvzVnjWKOxCuAzzjLdv37Ccz3EcSzTpLRPX9ZCQWc4XRNtAuBJVBdMw2CyXvPjhJZ1uF9d1kdpGv6Yb1LVoOheFEC7KokZVFPzRWIjYdYOExPnFOZ7rEIQBZ2dnGIbR5v4JpKyu66xXa5IqZtDrYlsmq+VCDFxoOmme8/Xvfs+bl6/bHMvHHO4fsN1uuJpdc3Fxztu3b4Qr0rZJ84ye3+Hx4w+YTHcYjYYUZSnWbcenoaHIMn549gOyLDMc9rFti6quGY93SJKUNE5YL5cM+n1+8sUXKIrKy5cvCbYBXsenyAssx0Y3DGhqkjilbPPhBKbYJMsLTp4+Y7Nac3lxwZOHD5lOdpmOJvzk8y8omprvv3vKi9ev2T08IIxi/tMvf8nrN2/55utv8fzurcMsS2KyImf/cI+yqSjKHL/jMR4M6A/6uL5Nx/eRJDBNE8/30BUZ09DRNBVFlkizhDhJ8L0uL1+8wu92cDyXMEo4PNxvReISRZbodjss1wtO3r6h3+/z4OiYjt8lzzNO351xdTkjTJLWySxyhS3H4cXzFzx9+oymgV6vh+c4PH7yBMMwKIqCDz/8CM/t4Fguv/j7v+fxB4/wOx5XVzPOzs+Yzxes12suzi8wdIOHxw9YrZeEUYRuaOS5yG386KOP8Dsd4iQVTisawiQiSWOmkykAsiJySuM44ssvv6SqasJgi2k+QFN1ZEnGsi263R51UxNHEQ8fPUKVFEzLJC9LVFUVQyB1zd7+LpPdKXVVs623JElCFFd8//33WJZ5i0t2HAfHtul0OqR5Tg2YloWqVdRNRVblYv+WZUxdiKyGYaCpCmGZsVzOqeuKXq+P6wjqgaZq5HmOaRqomsZsNuP+/fu3nx3DMDg8PMBxbcIooigqVE29HRDIUnGesExTuOErMbQgyRLjyRgkhbdnF6yCkPl6zWBnRNNI7O3t03U9Tl+/5fWLFyw3K44ePqQ/HKIoMrqmMd6ZsFrMsS2L8XjEcNBndzolSRI2qyVZkqIbOoZpYpgWkoQYZFJkmqqmzLL2XpxTZQWdrk/H76DrQtx0bJuT0xOKIsP3fZJEOPCaBpIkEaJ807C7t8t2syFOEspSiEG+75NlGbqm0et0CTf/QBzHnJ2dgSyxt3+AbVsoioKqypi2xWa74Wo25+pqxtHxMZ9+9innVxf4ns38ZsbN7IqqLLFMk+FgxHq5OFhmrgAAIABJREFU4vrygk8//4wHP/8b8jxju10TRTFXV9csFks0Tefg3j0ODw/57a9/gyQ1mLZFlmYgy6iKQlU3PH/5mjcnp6CKYRbbNPEcm47vMOh3GY9HWJaNpqhEYQgSyJJEv9djdzolCkO01rHZAJqiMOj3MB1HnGd2SgzToTvdZWdnBGWOXJdITY1lGYxGI4LthqZpsF0XzTTRNR2lLqlGA2ZVhqNrfPDJh+i9Hl/94p8YDwY8fvSQ0WjAhWfz+uSMH336EU2ZY3ldTMNgsndAbzTi4t1rNqslDz94xEeffMK7i2tePH3GZDBEQqKpK5aLBXGSsNrGvHz5grdv31IVObYhBtYcx+Hw/n0++vgjPvnkYyY7OzTAZrPm9etX2K7DeDRClWUuLy65vr5kPrtB03QO791DU1VWqxVFUQhiyWpFmqV8+W//jEefPOGrX36F73jsjAb8H//7f+BmseLPf/bnLRlBZr5coOgamq6j6zp5XhCF4e3nVFFF3nPdiIGNskXmqqpCmqa3OHpZkqmrkouzC/YO9omiiCgUTuGTkxMs02Q0HhFFMd1ulzcn71itVoJ00YihPRAUlyxNQQJd06kb4XylAU1TRa5u3TAcDdE0VQxtKbJwx65WhEF4m5dtGEabhSqTJGmb31yQZrk439Y1siK3Gc5/xAEr7XNPVZZUddVqntLtkKgki7NX09C6VqVWFG3+iPkVf7qlsdS1GLi7q7u6q7u6q7u6q7u6q7u6q7u6q///6l/hIJQ4ODhkOBqwWa/Ji5LtdoskSViWRVkZYnq8UcmzlDzLSZOEcLPBtS3SOOb05ITz8ws+/PgjBjsjFFmh2+9TNQ2GZfLog0eMxmMuLy753a9/w7t3Z1zdLOj2ezz+8EPRoE0yDu/f5/7REbu7UwxDpywLyqKgbhpsx6ah4c3bNwRBwM7OhLwoKKsKTdfo9fvoratR1cRrfS90vM/IMU2TwWCE7Tg0dU0cx7x795YkSZnu7gqBSpawLBupAcPS8VyXy4sLri4ubzMXJ9MJdVlSxAmffvwxP//rv+TDjz9C1lXy1uF0dn7Ju5O3UEOaCQzljt/FdXXSLCOMQ0zDFPi6qqauS/K8xHZcVC0XQlIUczNfYBo2h4eHyJKMoij0+gMkJBRJ4oenP7AJQu4d3edmviCKAhzHZjrZoakbVqsVtmWJn8mw6Ax6aLrBcrVCkmXWbV6jZojrLEkSDRK6Lhw+tKiqOI4pyxLTsCirWri/irzNKbQoipI8z7m5ucH1XEzTaJGkHpZtcTO7oW6ES0mSZbQ2s0yWZQzDYDQaYtsOq+WSKI4py4r1ZsPV1TV7e1N296aE2wDP9QjDSIjXuk6W5eK6WCYgkWU5mtZg2zZxHIncJlluEaAqiiKcf7Ki3DrbFF0T7ramQdNFZqNhWnidDlVZstlu8DyPyXSHq8sroijEMEzh3jKFOBYEIj+qLKt2+h16/R5xHHN+fk5R5hxahziuc9tEMQ0DWVbQdf3WJRdHMZqqUVc1WZndOvEMQ0FGQlWEAJZGCZqmIgHL+ZzFYs5oPOLw3iGaqoEkt5gykBoJr9NhNB4xu5mRZultg1fXDJSOTNfvCGxw26Bq2uZR1mZYWo4tnK+aQpXnfxyhl8RaUdu1Y9u2EGcr4R5L4hhZkltcX32LgZUkCYk2d7NuhMuoxb/ezGZIEhi6ThSFmJaOonqkaUKSpJiGhaKoLJcroigEJFzPFg03SUJvcaSyBHmeocgyVVUShmHbxIRut0eR5+R5wXKx4vz0nB99+DF1VXFxccrBwT470x1kSQak1pWxoSpKtps1VZGRRiHL+ZzxzgBF00mTRDhCbJs8Lynrik2wRdcMdiY7fPyjT0QW43ot1mSWc352LpyJLVozCkOKrCSVYrI8R1UUVsslWZpiWTZhFNLrdFrnsSOcEoqKZVlkjkNTCfRq09QYmsb8Zk6aJjyePGGyO6WsawzTuEUOa6pwXJZFgaypyLIiBFFJoZHEa725uRH7bZ5iuw7D4ZB+v48sC7xnkqbCeeh51FXFbDZD03UhHhoGb968Zb5Ysn/vHg8ff3Arhuq6zuJmzun5GVVR0O112QQBl5cXaIZOnCYMh0M0XRffo2lQAcOysCyT7WbDm9evsW2Lbq9DURRYlsl0MuHs7Jwizzk6PsIwDLbbLfwXzsqqdZ9UTS2QqsslumHS7XbZBiHXV9d88823vD05JW/xx1mU8rd/+3M0ReHXX3/N8+cvWa3XjIZDUFX+w3/8P/nmm2/Ic+GG3p3sce/+EaOdMZIMiq4z3ZuiWRpZnuF5Dr7t0Ov4TCZj/I4vXPxVSV2XVEXZDovUyLKK7/tMprs0tcRisaI36JNkGZPpLpomIysSeZHRHw4wdOHqtC2BIPW9DsFmw/nZOU+fPSMME1Rdx3VdVFXj+uaaHWXKeDwiTTJevXjN6ckpmqZxfnaB47rYjtjnP3jyIW9P3rFYLFkuVyyWC2bXN1xfXCM1DYPBgB998gn9/oDPf/w5cRqxXK8Yj0aMBgPuH92joSGKIzRNw/N9qqZhfblBlgUSUVNU6rrCNEx8v0O322V3d8omCJAVWbiSrmeMd6ZMJhOqukJTNXTdQDcN6rpis9kgAWVZkKYZdVNTFCVRFGPbLv3RCFmSGI2HuK6NpilkaUpVVSwWKxarBa7nMRj2UTSZospJkghJFu1wVRZC5HshPc9ywiCgLAsxVDMckGcFSZIBtKSCphW1h3Q6XZq6xnEcRuMxhmEgyQIXbdsqRVHC+z0SsCwLTVXJ80wgmTs+pmVimhanZ5ekLeZ0E2wJowhVkXEclzJN6fa7HOzv8vSHF3z/3TMMx0FTVWQJXM8hzzK++PIn1HVJHCdUZYGmqEjUqIqERENVFmzWAs+tqYrATGs6VVGS1znX19f88MMzPvr4Ewb9EeOxOGuBhKKoDIZDgm1IFEd0/I7IIU0a8jyj2+liWzZlUaAqKpv1htVyRV03dLo+050dVFlGt0Ses+179HpdbNtmu920eac6aZbw9de/5/p6ju36fPknf8KTj55w7/geg36fxfyGq8sbdE0jjmKom5ZMYSNJMpKkiDOi65DEMZZl0+n2OX7wkE7HZ72cE2w3LBdzNNXgZr7Adj2apuZ3v/s9P7x4TVU3mJaM5zgMel08y6LX8/B9F0UWeNeqKKjKAt0wsEyTqiUPWKbVkiRkLMfBcR1UTUczdJbhEklWODiYUikqVZVDVVCUBYPhAEWRyMuCohJ7MYjbtOf5UFXEcYRhWazXK7rbLfvTMd95DjfrDf7VjCKPqauSqihQdZ3dg1327h3z9sUPrGZznnz+GaYO33wVEGwjkijCswwO9nYpkhxZlYW4RsMmjHn2/BWvXrwg2m6YjkYYhsZ0MuVHn/2YJx9/xGg8hgaCzYbtdsMm3NLtdun2xVqoyoJGAt0wePT4MZPJlLqqWK9XHD94iCRL/PDsGav1igYJuWoY9fs8fviAty9e893VBevVit2dMcN+j/6gTyPD8aNjBqPhLRo2SVJxTlBUpPasUlYVRV5gtE73qirxfZ+mbgjDsM2+dVgslvzw9Bmfff45uqaxWq3YBgGaqrC3t0en0+H8/Ix79w75i7/4mYhW2AYURUGv10OSZbI852Y2w3YdBv1+mx8c05QNctPw1W9+w+HBAX/113+FbigkaYJl2cxu5vz+d19zeX6JqSs8fvIY3bJwPY88L/nNV79lvVnx+MlHBNuAN69eEGwDPv3sU6a7uyRRyvfffkdRVXz2xefYtsV3337Pb7/6LfObG2RJ4nB/n09//BnTvT02waYdaqvwPBfXc6GpxftRVjR1I1zk3S6D4YDlcsV//sd/oizK2xiHYLsRA4t1TbfXxbIdsiwnjmLWqxW6pjLZnWLZliCVVBVRFIv3o4E8y9F1nffipiQJ4VKSZGga8iKnKAour2bt/smtw/S9q1OWlVuc8fsBPfHcQxtDACCJrNIW69sghPy6qanr5nYv/6PpVIilWZYJ2shd3dVd3dVd3dVd3dVd3dVd3dV/J/WvcBCCZZns7e0RxzGGZaOoCnlWkKYJZVmga3orRCyJwkg0ZMoK17a4PD/n8vyC/nDIgw8eC1GuLKkbiNMUTdfRdF04fAyTMAw5OznB7vb54qc/RdVVfvOrf6RpJPxOF9sRTqq6Fm4OJImqrthut2y2W25ubhiPx3i+x2K+QFZkNEM0fA3TxHZsFEVMdJumiUSD3Dq1xJS5cCVIisJyueBmdsPx8THDQZ/1ekNeiiZNt9OjLEvevn7N+dkppmnR6XTYrJY4ro3rOHzxxRf86Mc/YrK7Q1mVbKMISZK5vp7x7TffUeY5vudTVRVlWVBVFd2ujazKFGVJqQiXlaaqlBXISo2ialRpeut8kxoxRZ6mKVmRISsyvf6Afr9PU1XMruccPnjI4yePSZOIy/Mzijyn2x9imyab9YoizQm2MaquU0lr1psNRVFimAI1puoiB0eS/4hrquoKRVbQdQ0aiTTJOD07I4pijo6OGA6GKIoiHCstJgtEo9Q2LUxbNC5VRSPPcmRZRtO12zUnSyKPr6oFmsuybcqqJGub641pEYQBz55+z2az4uGDBwyGAscWRTFFnjOPY9abDbIsMxqNyLOUBpHXoyPyr7I271I3DJqa1u1h3jrrZFlwLbMsI4pikftoWpiGSRIn7bS1zDbYEgTbtnlaYXg6eZ6LJmfTkCQpji0EkfeNXEWRmc2u2Gw2HB0f4bWORbnNCSrKClkSzjrDNNuvl/C+oQp/RFopsoIiq3T8Dr1Oj6vLS56/es69+wfUdUXH9+j0BFoXYcojTVPC7YYoCEiTmIePHjDd36esKiQErhBVNEgePnyAZhgYlomqqiBJLOK5cGZ2fBzLQZIgDELSbYiqqQxHQ4E/1FW0Fu1ZN0IEtEzhHMzSFBSB091s1kiShN/pIEvvBbGodVk4eB0f07QYj4YYrWC9WCxJ84QiL8iyTAhFjsg8yrMMUxf/z7ZtJrsCa7e4mQtnRiPccVXTkCQJaZqi6yZFXiJJMkUpBLw0zUnzjMMHR7w7e4dtW4x3dhCtpRoJiWC7Jc9S4ihkdn2NKjWUec711SUPP3iAaerkeSZcerJKnhd0Ol12plPSOBXYuzQVrj9dpypL3rx+TZ6l3Du6T5HnIImcwjAUbm5Z/WN2pmHoJHFEx3MZ74wxbZEBuV0Lp0te5ORFit/1WocCpFnGcrXi0ZPH3Ds+opEapKJAkWTSNBVitiKj6xqKKtbbarVGVVT6/T7b7ZbVasXB/gGdToftFlzHQVU10ZA3zdaRKgTnzXrN6ck7LMviwcOHKIpCFMfEcczh/Xt4nnDISapKkMTkmxU3sxlIMByPkBUFt2lwXRfLFI3O0XhEWZYkWYKu60iyaELbhkFdllxeXuF6Hqb1SOCyVZVut0NVVaRJgqZpLBdzsixHkiWxrlSR7ZWkKWmacXr6Tgxw7EzJspzZ9YztNmC9XLOcL6iLEsMweP3mDf/r/7YgCAJkRWW6s4vf6TBbLrg4+wNhGPLo4TGe67F3sM/BwSHjnR36gyG6oVEBZSWckKv1gqosKPKs/TUXLswkxjR0bMvE8100XUNtMd+yJFNVNb/6x18TRhFNI9aw1/GR5QbHNlB1FU1TBYa3rLAdlzTJ2K7PefXiFYvlkm5vCHLAcrliMt0nzzIuLq5ZrkQen+e5PHz4QLhHNJXlYs7V9TUvX72gKmtevX0rctgkmbPLU4EvBfb39/jLn/8Vjx49wrRMwiBE13Tsyma6N2V//wCahtnNjbgJSBJ123y9vLhCQqLT6SK12GjXcRkORwwGQ5qmxmzFIV3XUFUVRdXY2dnBdhzRpK4L4jjm4uqKRgLbMtF14XYtWjR0nmW8fP6c+WLFy5evSZKMbq/Dwf6Un/3sz/A8BxrwfRfTtkGW2nOEyIN8nwW6Xm+QGuh1++KMo2nUtWhYC3FwRJEXbYagguPYJGlCkiSURYXjOJyenrBarZhMJrf5dIZhIEkS682GsijxvU6L6BUO5TiOCMNAOOxokGSZIAhuc2DNdt+9uryk0/FxHZv5YsFgNOBwfx/X8/mP/9f/TbANMQ0dqS5ZzK4py4L57JqXPzwT7nJbZDarihBBBY7WwnUdDF3g3ou84Gp+wdXlNTQNZVFQ5AX9wVBg0hWV66sZV9cLNkHAwcE+kqTidzvijGCJ3GBVkXBdVwyJVDVJkpDEMVEQivu1rnNyciKGZ3RdXHtFfBaKXAwIyYqCYRo8/OARwTZguw05Or7PcDRgMBqwuz+lKHI0TRXnuPWG87MzDvf3GY/HBGHIs6dPkZ7/wPGDYwbDAbpuMN6ZUNVQVBWqbuB4PoPRiH/4xS85u7gmiRNGO2PCMODy8hoJmWF/gKbJ9Htder6HbZrYpolj2aRZSlxW0GYQyrIQNlzHIU9zdF2jkoRIrus6dSOEdKMuSdKEsqrpD4ZUQJWlZGmC3Q6tJXHM6bsTsX47Pk1T0/E6GLrBYjEXJII2W3mzXOMN+uzuT7m4mJGVJavlGteyhNBS17jdLp2uD03N8x+e8ejLz9kZjdA0lflsDg1Yhs52tWQxX9LtdVFUlbKG+WrD9dUVhqIy2N/lwYNjDg4O+PyLnzAYDYiynNViQRCErJYLGoQjc+9wD93QCMMQJJl79+4xHA3J0gzTtlBklW6/jySJoZZHT54wnuzw4vlzZpdXfP/bb5BqBII7TplMJuzt76NqGoqmorXOQeFskyjyvB0etFvxXkHVNHRJIpVTyrIUzxiaRV4I519RlSiyQlnVnJy8o6xrsjTj/OyUsqhI05SdnQkHhwfIsoxlmfR6PTRDIwojFos5tu2ALKFoKlkYgAwd38cyLZqqQpYgXG95+v0zVFnhJ198jufZBOEWEA7GVy9fUVUNDx48ot/vYZoq5xcXxHHM69diKOff/uVfMOwP+NUv/zPj0YC/+PN/w8G9Q2azGbqsMOp26A6H7E0nDAY9Hj18yOef/Zin337L6bt3GJrGxx8+QdE1ZEVi0O/T7fpCbK0rkMQAxvzmBvG4JlzdvX4X77NP+Iuf/QmX5xesFgvuHx2xnC84Pzulbmq+/NOf0hkMefvmHb/51a85ef2G+/cP+B///d/heE57pqnZhoIocXlxSbANefjgGNdzW+cxJC2RQ5Ykojhuh0LbYae6ZrvZkJc5ddMgKQq+5+PYLhfvzphfz5hMJox2xtQyLFZLaBpMy8TzfMoWEd40DZZpCpR2ErOzMyFOEupaZIDXtbgmL16+YrlcUZUFqiruCU1dQyNIPUVVsVlvWgR6SNPUjMdjBsMhqtqSNyQhWMqqgiTLYjgzL8myHF03cH0xiJXlmRgkTFMWixXnlxftM4N4BiqLEqT3aP5aIPZbMfS9SPp+WBGgqWvKsqIoxZCGrMh/zBZth23fn8HeP5tstwLLfVd3dVd3dVd3dVd3dVd3dVf//da/WCBsmobZbIZtmUiyzAdPnuB5HmVZEAYBQRhyeXFB3E5xLhZLLNNEk2WePX0GTcMnP/oR0/19HMdmu9kiyQpFVWIbNoqmoWoaNdAd9Lh/dJ/5zZyHH37E4eE+L54/JQwCdvfvgySJRt77qU4AucaxbIIoagW2Hr7vCzEnjhgMhm1eYusMkxUhqGgalO8z/DLhIEGiakBSFGhdcf1ej+PjY0zTwLZs6jbT7PzslMvLK9I0Zbwzot8foGsG4+GAhorJdJdet49hGYSpeFCsqorNZsVsdoNhmHT8jphAns8IgpCdpqGuG8q8JE1TMXULrSAjY7T4sCLLxIO2ZeLYTpvd0tDt9wR6sBAZb6qi4Hc7yKqCrCo4rstoZwdJkvB8D01WKMqS5+9+4PTdOd1Bn+FkRFbk9PsDsjY/qdvvibwxWWmzWzQcx8HUDfIsE3lcuo6pG6iKwaA/RFMV6qokyQtMy8J1PWhq0iwjCAKapsZ2HKIoRFFUHMdBkmWaWqAeszRvXTzcNmZEM8W6zb/LC/GQvd1s+fr3f8BxHHRNI02EcF0UBYaus7u3R6/XIy9y4igiy3OxBlQhxEVRRFGWWKaFYTjCIdcIwXi73RKu17eOol6vi2VayLLMZru9dRaKaXIdx3FEs8o0xe+zjDAIUVUV27Ja51wushSLjCRO8D2P4XBIWZakSSZEalmmacQEs8gpVEha90qSiJxBTdNYr9aY7dc1TZMszvj9737H7379FZvNGkP/S/YOpti2RdPU7feWybKc5WLB9eUV6+UC13GIo4g4S3F9n7ppqEuBsnJdl16/T5LGyC3iMAhE/t94NGrdmYAsUZQVtaZStkgzTVNRdZW6qQmjkKoRzrSmFo0LkQUIb9++oShLHj56hGVZt8Kr0eIcVVmhKitm19eEYdg6S3U22y2dXhdNVanqCtsU4msYhkhtnpfUYtpc1yPLEkzLJEuFoCSysWbEcYzrOhRtA0+gHwuCULh0NcMgLXKkXG6dtGL/0TSNLM2Esy/PeXdywvXVBdQVe/u7wuXQNl5oGjzfQ1V1oiBiYSxxbAdFVm9zEeu6Fus0DJFkiU8//ZRuv8d8PkeSBN63aWB3b1fgaU2DJEkwTYOiEHuj4zooqkqapIRRLFyeOcK151ps1hsMwySKInqDPveOjgjjqG1yic90GsfESYxlWRh6B03T2kZWg+/72K5DEIb4vneLaNY0Fd00W6FfTNdnWd46c1VWyxVVXXNwcNC+bynzxZKqqrBsm6vrK2zbFnlQmkrZDgc4ts1wMARJIkligbb0PaIo5OrqWrhuG0jTDBqBCFZsl35/gKIoXFxcoBsa0+kOnuuhaUIk3Nvb4+zsjOVyiayot9hMkXMqcq2SOMZ1HNGkG4zYBu/3K1e8D4aJ3REDFNtgzWot1spoNCaOY2bXVxiGyf379/n0sx+zuztFVRQUVSFNM9abLYvVAkWRSYviNmOtqgpsy2xRpjlnp2fYjsPudMp4Z4QsyRSFWKdF06KJw5ivfv0V//hPv8b1OhRVg+t7QrgPA+o6ZzDsUdc1YbARgriq0dRQVQ07kz063RGXV9e8PXnGm7cnIGtcnJ0xu7rm8YcfMBgOaaqGbbPF0A10Q6AV7x8fkaYpSZzw9NlTFCqyNKMoxTVBEkeOOIqRZHEvUxSVIs/EPdx12AZrgs2W169f0+l02D84QJJkNusWoTccsbM7wXMc0kQ4j33Xo6kayrpB1jRs16Goa9I8F87DuuH09JzXr14xv7nBdhyqps0vHg4BqcV21yia2KfG4xFhEFIXJY5ts14tmU5GdLs9bm5m5HmK3+lgWBaaoqEoMpIk0zQqeZwzm4n9ZDrZxTBN6tYVqKoKtm2RpiIvrSxKqqq6zQqsqpIiz4XLpKpIM+GadgJbEBKaCtGOlYWDsqzZbrcs5nNM00TTNKpKOHFE7mdyK3QYhkG342OaOoYukKpRGKJrCpqho1smnW6P8XSMbZlEeUndVPS6HbREp273sfnsmiJNUHfGGIaO6ft4vo/RZhG7roOhqUhIXF9dEccxB/fuMdnZ4fLiAklR6Q8HSKpKWdbkac4Pz19wenHB3/zt3zAYDTF0/fb+lmU5VSkGwITbs4KmQZYksiRhcXODJDV0e12GwyFRGCFJwlXpuR6+77FerwV+NbdbAUtjMpnw4NEDvK5HQ83s5ppgu8WxbSzbQpZE7nWSpiRZSlWLnMX1esV3337HZHeCJImm/mazZbUJGI52cFyfe0cPySu4uLiibmrWmw2094rD/QM6nosswXg0wLEsDF1vMcYxZVHeiv1iwKpqMzobqrJGkiVs18XxPExbnEebSpxVZUXBcx1UTcFUxZlapsFxXfKiYLNZE8Uxo+EQSZYockF5iKJI0EFycfaoqoaT0zP0q2ss3WA6nWAaJvF6SZFtycuSTRCyWCzpD3coG7iaXXJ1fc2D+wccHh7w5tUJ1A1FWbGYL7i5mVHVJX63x818wffffEsRhxiqwqOHD/l3P/9LHj56hKIqLJYLzi8uuTw9Q1Y0yqqk2+vid7qomiCHxFGMrut0ez38Xk+gyZcrbq4vsSwLz3XEcJlt0et1MA0DU1MxTJPTk1NevnnFzXLJB48+4PGTD7FsG1mR0DRdCKBZ1t6/BD5XkiWkRmrPe7SfMe02J7zX75EkCXGLozcMFd3QyYsc07IxbRtFVanKitVqRX+0w3A4wvVckjgW709Us9mIIcTj3V26vS5Jmoqfx3Pp9/vkWS4oG+25OEkSDg72GY6GbDYrlqslumFQ1XBzc8O7kzOiMGEw6PPjz37Ezs4O7969Zb1Z8uf/9mccHu7z/OkP6JrGaHSArMh89+03LFcrsjhnNZtz9OAYy9TFcJzlcP/+PR4c3WuH1UBTDRbrFUogc3F5wZs3rzg6uk+310UztFvKi4SgUuR5xvnZGb7no8gyz58942Z2iabKHD94SF0XbLYBrueTpDm///oP/MMvfokiS/SHPbabraAsaJogqqji/DSfz6kr8fygaRqu65LlOXV7ll+v1zSShN/x8RyXqqh5+/o1wWrJwb1DJnu7VE3Ddr0h3IScvXnD/HJGmSRMdkYiNqIW+eaO46K1+2hgW7dEHXu7palret0eeVncDrNutwFhGNL70seyzHZ91dRVhaHrBNuAupI4O7/kTLtA11Vs5z6OY+P5PvfuH7IzGolc9na4wuuIc/rN7IamEaJefzhANw2iNpe9rms26w1FKgbMTNOkqiqub254/eYNpmlx7/CQqiwJoxDHdui22eOappGk4mzZ1DVplnJxccnbN2/ZP9jHsR2qqmoJFwpXV5c8fPhQOGkliWAb8E+//g3PX7wQ+85oRMf3bukgkiyhqhqKrLJZr9mGobgvBaHASOcFi/mcJEmYTqf89M/+VHym8gytdeNmaYqqKiRxLMgSmsL+wSFl1fD8xWsUVWmjKppbJO77yIfwqsZ+AAAgAElEQVS6qokicb8Qz0ViiETXDWRZQkK4SQURoKFpRd4Gsb7eDxQDIl+1ETEUV9czqqr8LyAqf8wf/X/X+wjSf+af/hv/97+dgfrPff27uqu7uqu7uqu7uqu7uqt/Sf2rEKNW6wTxPU8gl0yTopDJkhhD11jcLNmsN2w3W7r9Ho8ePWKzWnF5eYnr2Ny/fw/X85FkhTROiaII22kzfLKszTMDTdNxux0+/cnnTPcPmN3MKIuS0XBEkafYpsloOETTdCSpgbqmqhuurq7QdAPdMFAUFbXNJvJ9H9u2UWWVRqGdKi8pivq2kVY1ECeikeZ6rmg8ZZlAi43GSHWN3IAmqyRVxbuTt4RhBIqEbuo8evwIz/OQGkiihLQo0QyFoiwIk4iszJBkibqqmbeCTBwnrNdrDNOg1+0RRbEQAhWFINgSRbF4oJbEQ4qiKNRNg6FrFJnIsJMliawoiaOI2c0MTTdwHFfkY1kWmqahqRq2bRMEIssGScL1/dYBKISaJMtYbQN29nZ58tFH+L0O23CLLMlsN1uCq2vqWqBAy7aBqWmayCQrS/IiFw/+moauaRiGjqZqIsvnZobjuhz4/q1DIt2ITCHD0ImjmCiK0TUdEG4RqXXsFUWB1OIg36ModV0nDEOKsiSJY2gQwqIkEbaCVafTQdU0ZEXBrBvqRuQ21k1923xtJGgagRx1HAfTtEAC23ZEPmImHhbzLKcqSmzLQtP1VrjMhABbZSiKeNisqhJd19E0nbIob69XVZUiE7HNgRPOkjV5mbfTuUIktW0bSeIWc6ppuhB1ZZmqLFHbXBmRgyjyBvv9HlmbGyMhGlvrxYp/+E+/4NXzF8iSRLdFoJZ5iaaKxlYSi7wb3/PxHId+t0scheL6ZBmnlxdU52fcPzzC0g3qpsFpBBoqDEJ8RSGKQtI0pdPx8TwXSZaoqlogmCrxs9GuW0VRb925YRizDba3zTcJKMqSohBijHhdLoZhYBimEGjLFcv5gs1mIwTUPGsbZh5JEnN1fU1V1fSHfdEkV8Va0jQNWZGxTZOqKtlsNjx9+j2moQuRuaxQTEU044ucfreLaZpcXl4RhYEQTzSDLC+5vrhmZzzE7/rsH+zz7PunBEGIqmkURcXlxQXBds356SnBZouqKnT9Lk8+fEIQhyRJQn/QQ5EVDF2nqSVMy8IwDOq6zRdyPbI0I01Tgk1wm+PT6fdRdZUsF8Lu3sEBvueTZxme7+E6DrObG4FIbJFYmirEgSAMcV2PwWBIkkSCdiXJaJpBVVWs12s+ePyYfr/PYrVs9xaVLMvIciF6ep4r1mFVEUURWSacy1kqHLWyrJAkMbquYZgG/RblfNuEqSsUWSKOYzzfo9/v43ke8/mCOE3ZrDfYrsNifkOWpjiOLYYxHJs8L9AUhcl4jOd5IEnkmUsURSRJ0gqUPoqqUqcpWSrwhp7rigaUJOP7HZIk5vTkHXVd8vDBg9sp+cnulIaGq8srqjplNN5hOBqStgKNQDc2TCdTDMMU10w3efb0OV//4RuC5Yoff/wRpmkwXy7wuz6dThfDMsV+qApE53i8I66V66BqGnmWUqUVm21AGEbIsozrubiug6ZruI6L41jYlkUUBOStEygMQq7la+aLBVEQcnFxzvXsChqJnfGYOIj4w9df0+0PQBLOz/F4hzRNUTWVo6MjPM9lubwR0/6aTlVUNDXMb5a8eX3CcrXh5avX/OHb7wSeW9UpspTjBw/4sz/9N/T6XV6+fImkSCRpTJSEHB0fs7u3y831jKZp+OzzH7O/NyVNE87Przg5OeHbb79ndnPDV7/9inen7xiNR7e5sq7nsLs7xTLN2wyvJE1JkgRNM0mTnKaRSHOB1l5tNsRhyGazpSpKkT+bZhSFcOipiiocdJrBxcUVT7//nigIOH5wzPHDB6R5Tv//Ye/NnuzK8uu878zjncfMvDliBgoFVFU3J1HdZKtFUhG2Hxz6Sy3TcljBaFIS1dXVXT1VYU4kcs68mXnnM49+2AfZDDocFh/0ZOw3RAAIIO++5+z9W2t9q9utOvpk5KpHzDUMKEv6nQ53795lfX2drZ1dvv7F19RrLv3hGjezCWdHF8IA4dg0ms1KnA4pcjGQTdMUTdPpdLqiv3k2YzaboSoyK2+Jqqq37+A8F8ah1cojqRJsWZaiaiqm2acsEUj0RDwbNMNAkSVcx8X3rnj58iVlXrC2vsba2hq1mkuSJiKJ5nvi/Sdr1Gs11oZD4jAkTxJU2xKjxrLEMi3Sqg85qBKqSZVaDaOoEnMt7t3ZZdDroOsatl3t1ZqLYRpouugg1HUdRZYp85z1zRGtZou6UydY+Xx7+iuRKlks8Tyfd+/ecX56xtHhEdfTKd98/XP+/Ef/mubmNkEQcHJ8zGq1xHVr1Oo1MYhWFOr1OpoiYxki+Xb37h1a7Q7L1Yr47Vs0RafIcxaL+e3nIowVwqBk2jZ/9q//nNH2thg4Z6nAnVeY3CIvqDXq7O7ucnpyyv7+Po1Gk2ajiaapt73EUUUVKEuQVY37Dx+zs7PF5vYew7UtavsfyIuUJBYo6FazSa/Tpt1waTQaUBaoiirMVEVBnmVCyDJNZEW+xd9bloUkybitBm6tRq3ewHYcwqRKnBuix7Ver6FqOnkhhOSyKLAs0emcpQmWbdPvDzANgzxPUSSJOI4Ig6jCqYuO3OFgiKJIzKYzvCii3+uR5iXecsn06opF4CHJMhfHZ2xt7+G4NUEVCQIs26HT6zGfzimLAtOyuHv/PpZtM5tOubq84Vff/JrJ5RU7m2s8+ewx/+rHP2Z7b4/JdMLh4SEUOZOra96+eEVWQqfXpdFsQC7OWlFlumq1W6RJSpGXyIrG+fmYl99/z+Mnj7Edm8ViTq1Wo8jEGa7X61HkGZZlIlekED8IKBFCRZ4Lg4YkywiJG/QqkVpW/XxloZJm2e2cXpJKgXvOM+Ik5mZyc3s+AdB0DctyMAyD4XBI4Ptcjq/QdY0wFPQK0e3cY76Y3fbL1uo1NF0nyzPRiV4UTKdT/JWod7BNi/pog9nNlLv371JKJcvVskpvSSyXCx49ecygP+DyckwQRlxPrll5c8IoYGt7REnGm1cvkZFptpuMxxcslxq2ZaFrKoWW0eq20UxxpiqLHNPUhNEsSSnKjDhOCUi4ubnh/OICioIkCvn22xvceo12u4Usie5CVVVpNpuUZUlW5JTIHH844vvf/5ZBv8352TGuYzPaHNGOUxRN4+D1O/7+Z/+F1WLF1s4mF+MxNzeT6ozgEoaR6IxUVNY3RpydnHJycsLh4QdURSUvS/H5KgqartNut9B1A03V8BdTptdX3L9/H7dRIwoCYViVZbI0xrUtynYTXVN58d13OI0aw5Ew20mULCukqlsTPbKr1YogCBgO+tiOTbpc3u4fkNE0Hc9bUOQFllkhctWC+WzOz372M8IwpdZo4Lg11tbXuHv3Lm7dJYxCkjTld9+9EN2hlk3g+VVnuUAID9bWGa4NyctC7AMkHNsmThJ0Q8MyDVGvoYr7FBLirqaL+5qmKtRqDqZp0h8MUBW16jYXydAiz7GrTlVvtcKyLIoiR9PUCinfwtAF0cIwDUBilk1ZG/QxDV30wa6v0WjUgRLTED3xlmUzuZnyq1/+is3RBrV6XdQNlOAvV3zYf8/bV69oNOoMWg0efvYYwxaJfVmW+fabb8izDNs2+c23McO1Pn/8J3+GrGgkWS4MZ4YlPgNZRlFUPN9nfDnm/Oycf/hPf3fbp761s8PjZ5/R7/Xx/RWaohCHotvXcRzCMGC5WNDqdGg0G9RrNSzLpqzqDiRJIo5TfvXtb/A80Zds2Q7tVhtN07i4uODDwSFZlqNpCv1hF9ux0DWd8eVYIHSrLt/JZM6rV2/Z291htDmi1WrRaNRxHKdK5QozoGEaZJm4f/7nf/ivvHv3Dl3XKUsqQd+q0Mjc9okbpimSzmlakVhEh6iEROD7ZFlWVbFo4l1S9YrajsNisUBVVXFH0wUl5+z8HM8PhAny4yrLP8ww/okK+lHCvE2e/r+uWzbvP5tHCTH1oxhaFMX/4/d8Wp/Wp/VpfVqf1qf1aX1a//L1L0KMyrJI88iSwFU1m01URcUwTM7Pzzk4OCBLMzY2Ntja2hZDXstENTTSOMayLfKiQFdUIVhUQkiSJERRhGEYaJqOWg3qavUGl+MxB+8PCD2POAhQVJlOr4tlPcG2bKLQZ7lYcnZ6ynw+47Nnn2PZDr4fVOKgGKaslksKtUBVVcIgqPBTihgQyBJpkpKmGUqVMpQVhTIvkFQZx7bwPZ+jw2OSKOLd29fMFzN2797h0dMnjEabtNod0iTjenzFq+9eMp/PefL8Ca3qUpDmGWEQsqzwk0WJEMhMgxKJ0/NzZAnu379Po9Hg5maCt/IwTAPZNgmjkDRLhZs8TYgiIV4qskKR53i+h67rRFFMnKS4VbJqtfK4vLwkzzO0CgdTVJ0cctUvF0cRV1dXqLrGYG0dRdOqgQlIikyv36c/GCArCnE1oKzVa6iKwnKxZDqZoKhq1YujMxwOKQrEsHEy4eZ6QpykeMEKKPG9lcA1WSbT2ZQszTANk/W1DYqsYOX7JFmCYzsCPxnHAklq2Ri6juf7LBYLWu02VpWcUhQFv7rUNBvNW1EqTRJKuUTKC9H9VHoiVZilqJomemOKonLKiiRhkRekRYLvB0wnN+SFSHfolau8LEqCIKi6gEwcV1x20zS5/a5IskStJgaNURRVCdMBWZpycPCevMhptVqomujQsm3Rq5SlGXmWi/STIhItaZUEzfNcIBt14za5JvBp4v8iyxKaqnB8eMjrFy8wTZNHDx/w+LPH1Jo1FFWgAJFEYtZ2HTRDp5RKZEV0qURRhOM4dNeHnF9c8Pb1a2qWy2g0IlA0okggA4s8F/hZw0CWLTHAllXyPL21wcqyLLBFpehikWWZshCpD9Mw0FXxHAAJbzJFlhV6H0UgJPF7ZfFvRZK4OD9nfHXF7t4ee5sjkiSp3L0yg8GQbrd7O1AtK/f/x+G7H/hAWaHqhOgaeD5SKbqCJjc3dDsdNF1jMZ/j+UuKIkXXNGRFo/R8LMPi2dPPefrkMwq5ZHt7p/r5wdXlmLPTYybX1+SZ6DvVjRaKIrO/f4DvefR7AzZG60iI/jgx/Beo1jgKsAyBycvSjMMPh5wcnpClCY1Wg/5wQKvTJElEt04cxeRFjuf7RHGIZW2xvb3N2dk5QeAjy8KNfnZ6RpImbG5tVd8JTSTisogsTYmThHqjQc11CcMAQKSUKgd+HMeomiY6yrKUs/NzFosFzUYT162RZfmt+11RxXuhKAo0XRWo1DjG93w63Y5ANyYxju2INLAk02q2MMIQQzOEyFtkbI5GGJZJURQsF8vbZ3VeFEJIzlKyRKSuJCSGQzGsE587rJYr8iyj3WzdoqdFb6jBZDrl4vyS0cYGhmUgKRKSBFvbmyRxxMHBe+7c3WVtbZ3f//574cqXIIwjdnb2kGSFMIjI8pyr8RXnJ6fsbY7QZBldVflf/uf/iYdPHos+L0kiKwsURSWvRFvKkul0QhAGQCmeEa5LWT3n9Copm6YJeZoS+rCczhlfXlSGDDGAPDs9w1t5LJZLVsslZ2fnvH9/QBzFlEXJg/v3GG5sUxYSnW5bpPZXcz7//DO2Nkcs5lOW8wWTm2vKomQ6mZMmGe9ev6MoYHt3D8dxaDTqhGFEreaid5psjNZpdzq4roNpmUhLidFoRLfbpdPtYtkWnU5HmFsyIZAN14bs7d3lqx98xdPPP+fycszlxQUvXrzg6MNBhXbWqdfrTK6v6XTaDPpD7t29S14U2KZNWYq9dXJyyn3nwW06ZLlcsr+/T384YGtzC0VRGVTPWVM3yNOC7373PbpusFwt+OzpE7Z2drAchyTPmS/m1ByXVrNFSc5yvkAuQUZiMp2gKArNVoOd3W2cmkNRFPSHA5ARSdlqsFoUBUVZivfN7d5uA5Lo4fW8CvWW48cRZQn9/gDbdvhw8IHlYkGjIYxMBFRDv7JKmX48pglMbxxHosMwyZhOZlxejkVapdWk2Wiwvr6Oqipc34hnkWXZ1SBN4NkHw6HAXJYZeRajyBqr5Zw8TZlPJhwfHtJsNrl7/y7nZ+fMFguyNGbQ67Ax2uCrr76g02pyeXGOpovPzTB1FE0VKHJVExjyskBWVTqOi6ZqzG7m/OIff86r716yvj1CkiSOj48BaDQb7O7tYlomg/6AVqtJkSdMJ9e8fPE9siyxubVFuy3w8pqmkSQJsqrS6laEhiBgufLIsoz3+++hlG57LBVZpHXF81ZHUlSePnsmRLaaS5KloivSEJ3IaYWJVGQFt+6yubPJcrGozCcqulZDNzSSLMOyLFy3Tp7lfDg64vz8nNFog7KEPM8IwlAM3l2XQbfL1uaIbrtFlkZYpo6i6kRRBLJCFieiw9l1COMQ27ZFahtAArdex7Rsjk9OWa3e4NbrqLpCvV6j3RHP2DwvSNOAKInF2UDX6A8EVlt0GpuVWCOQv4okI8kSiZJUxrm0OiOComrce/gQz/eIUkGCKIdDvFVI4gfIsoplGqhSSavTYW1tHX86Jwoilp4wkuRZhiZJNJqtyoxQ8v7gkHC54v7dXX78kx/x/KsfUKDw+999x+npEWmaYBk6aRKjKBJhENPv9VhfW6/SPTqqopA1W9imRRAEzKYzpvMF33/3PWvDNTqdbiWCSFUHnUhdFhIkWVYJRW3RBV0UvH71kvsPHuBUSTDRXydID6ZpVt9lsS+iKBTmiipVpasqSZriLZekWUZZCEyx7/uYpinMjakQXjvtFqahI0sCF6rpH41fCpZpkmUuhmGiaipIsFotxV6vDC3eckmW57SbLQxdJ/ACdEOl3W4xn01vyR9lUTIY2tRqdeS7d9ENnSzP0XVVGJSqaoaiKMmqMyeSSHRpVS1AEoo9dH5+SZKmOLa40zmuQxiGpGkqqACzK5YrH8PQ+bf/5ifYlilQwllKTokiywLTmud4ns9sOsHzfbr9AWEU8/P/+nNCf8rjh7uYhsZ4fIlumvTXNwjjhJubqaBs1OvcuXePm8k1v/rVr+n1e4xGI2zXZTqd8uD+IwzDot1scXN9xf7+u1u6Rrvbo9Vqsbu7W2Ev50Sez/nJEWvDHl88f4ofhtzM5zg1l6skRjc0Hj19RJFkGIZJKUGSpzRawuCU5zlBFFZ3Y4Xx5SXzxQJVURkM1sjyHNlb4fs+hmHguq5495dU9xmtOssVLFceYZjQH66xsblFvV4XgptpkucFjUarEqQajC8vubi4ZDaZsrY+FPcH3xfJuyBA1sQ7yTQMwihCkWUc2xVnz0LgmYvqXlOv1ykQ2PgoEnt2PB6T5ZlA3lZ35CSJq7O4ON+bpsn19RWtdpum2wSoDJ0yl5divwjjWISmG2xublKrN6jXXVRF4vr6Cj/1sU2H6/Ex33z9DWdn53T6He49uE9/uMZ0viDIUp5+9QWPnz5Gk2ROT4/55Te/4N6jRzTbTTrtDq1Om/03r4lCDV1Xefb8Od1ejw+HhwLbHwZcnp5jqSZPPn/G1eSaF999RxCGTKYTZEli584dPn/+nP6wj9Oo4zoOJ0dHnJ4cc/z+ANt2WNtYpyhzOp0OW7s7xHHCu3f75FlOrV4TRk/LZrlcEfo+uiLTWVuj1e7S7fUFRtx2ePz4KXfv3setmbx+/T1np0ckcYImy9iGSa/XIStLxhdXqLLC9uYWf/Pv/i3NZgPLtjBMkziJb7vZ8yKv6CguD+/d4W//9n9nY22DXq/PyxcvabaEkTSr7h2aprO1vc3NzTXL5ZJ6vY7jOrTbbeIo5v27d0RRxMNHjykBPxCVGmVRMhj0+fZX37K5uUm32xXG8bzgF9/8glISdCk/CIiikOVsxtHREffu36Pb66HrOovFjNVygWWayLKoUZFlmTCMCIKQWnXmvDWCmuZtBUscBdRqwmjs+T7X4xuiOObd/kFlykr+gN0uhBlYlhXSVJAPPqZHPd/D0A3Kah8ncSwMmggKh2VZdLpddF0nCAKODo8EsUaSKiOcQJF//c23omKkmo2VVcL0Ni1aCZz/NPUpxM1SXJMr8RRJvJsFIUDcVxRFEc/j6u+5pSZUP7NP69P6tD6tT+vT+rQ+rf8R618kEFJC4PvUajUheqWZECmyHH/lIyGxtbXFvXv3kRWZKE5QVIX+YIAklYRByNu379BUcUHt9nqVs0ymXquj6zq6rFLkOaZp4to1Dr75Ja9fvERBYmO0wb27e0iKzMXZOd5yyeXZGecnJxiqxnC0gSQrKGqFKy1LirKo+vM0DMMgTRKmE+EodhwHZMjSDN/38LwVrlvD8zysqktQlRVWyyUvX7zm97/7HZG3YjQa8uO//BHPvvqSVrcLpUi7TVdTvv5vX3N+fMbzL57T7/YFLrAsWCxXLOZzyhKSNGW5XLFYLLAsG6dWE05ywKlwOIvFHEWVxRAWkTz0whWyIhCfZeWYy7KMOIrp9XrUag3iNBfIQcMgDAJevXxJUKXF9HoNRZbRNY2b6wlFkdNqNwnCEFlW0Eyd47NjgiSiUyUE8jwnLiIkSaIoIMtT4WRHwq86PzzfxzRMdM0gzwt0w6hQayW9fg/HcVlbXyMvU5I0RlUV2q02tm3heT6T6wl5nqOqatWLVgoRDKE1Gbpe9R6KpFmeZ+Ln5rgVbo3qz6ZIgGVZqKqGVnWzpVmKrChiuFJ1g6RpilsXew6kPxzIqdy4acpisagSbQ0cxyFJYpI0QVWFuzpVxIA4TSskZCJSsLZtCYSPpmCaIqUl3MUFR0eHRGHI+kjgTnVdIJuKohAdmGWBqqmiewZI0kQkEavuzORjl1KFqoyikLzI0VQZRZYo84JazRFCwPaW6FXaGOKHAUmasprP2X/3Hss2GW1tYVgmpmHQarRYW9sgSVMmkwmSBGu9AXqhcPT+A9OLMcONdTZGG0iyRBRGKKpGmiRkeY5hmOiGUSFxM6jQW4auiyRPkZMmqUizdhyyLGW5mN8icGu1GkrlSP3YU5hXPSxBKPpidMPg3r17PHz0CEUXQlcUhfh+gOXY1YVKfCc+fi/SqtOz0aiLrhRFRpFFr2GR59QclyzL6PW67O7u8ub1Gw4OPlSuaRNZhsvLa85Oz3j08B4//ssf0e422T94j12zybKM5WLBzc0Vl+dndLsCjXd4dIRpmMRxwmwyYz6f0ent8/kXn5NLOUEQ4Lh1VFXBsS2azQaGLlzEr1+/5vT0hDxPWd9YZ7S1wWq1ZOXNUVQVx7HJC9FPJjoXI+bzOeujEaZt8/rVa6I4JlquODs5Zbi+huM4orszjpnPRcejrosUZZEL3FlRlqxWHt1up+o0FP2buq5SlCJJ57oOo9Ho1nH8u1//lrOTE+49vM/axhqaHhFGEaomzBfL5YKD/fc0Gl9h6OI7aZoWpmVRcxwCP6QoRB9t4HmsbazTqDfQDZ0Ph4cs5nPW1tfRVJUoioXYUYjnuqIKQcI2hQhfUuLaLmVH9Ha1Wk0kSrwgoChEZ49hWERhzMXlJXfu7CFrKlmeoagKm1tbTKYT5vMZqqpyfTUmS9Oqy6cEWSFJM84vx+y/2+fdm7coZU4WhWw+esAf/emfUmt8RHkuKSpMdZrnxGkikupZxsnxCVHgV0mKBsvlSry3qlSUqihCiFcEytlf+bx88T1uzWFvb5fxeMzkZoJhmGR5gSQrTKZz5nMhGgks5xZBGNGvNai5NULfY7SxTqvZZHw55t3b10wnN0ynE9El57p4XkCW5Tx+/BmWbdIbtPnT9h9zeHTM9vYWd/Z2cRwb27aQVYWd3V3anQ5xFHFxds75+TmtVotmqwmUqKrK+GrM0luiG2Jg02636PcH7O1u8/yLZyLZUxS3A3BNE8MdWZJRJJnDD8fMgynDjRGmYWDZFts721hVemNtYwPTNNkabQpxf7VCVWVkJBazBVmScnV5xdrGBru7e6xvjKg3GwIlqqrUG3XazRaqLHN0eMxiPkeu0OV+1W/mBwH7+295/NlTfD8gjAVadH19g/F4zHy+YLkSaPKPCWhDF118uq4ThuFt2qXRaFDkefUeVG+/j67r0my1iKIAzxcpwrIoyJCwbPE9XXme6E1WNXE+kATObTy+Ynt7i9HWBpubm6i6KgwsWYKma7doXwkJ13VQZEE2SJMEyoLFbCa+r5J4Ng6Gw+rzvsNiNuf0/JzpZMr6cEh3ILrlbNdhfWNdIDstC63CL8rVe7/MhblDV3WSNGP/7QH/+Pf/hbffvaQ/6PH8+RfUmw2S9wfs7t3B1HUkCd6+eUOa5/i+R1kUNBtN7t+/R1qlGa6ur+mWJYPBAMMwyAvR1ek2hFkhieIqTZOhKqLLOMtzZFW+NRioVd91EsUcHBzQ6ffodDtkqRAwxLunqH5dIisyenVeLUvRI6dpKg1TDNbDOCZJEoLAQ1MVTo4+oFW4PcMQqZx2q0mv26FZd2k0asRRgCKJJL+kJlimjQwCa6pISLJMrV6/zU6oqkqt0WA4XCPNS45OfkEUJmwoKjXVYTafkSQpkqxgJTaGadCoTApFWVJUCMA4ztFkhU6nRxxFLGYzdF2l0ayjaxqX5+eiS60QGNOVt+Tm5prR9g4N08LJUiynhu9FaJbFoNunY5sokkSZ5zTdGovrCacfjrm5umY6meKtPGRV5WD/LbpmEIUJ8+mCndEaf/4Xf87TH37JbLbib/+3/8iHd28xbZ3hoIemKCCVWK5Nb32d+w/u4boOV1dj5vM5lm1zNb4mjiNM26Ys4OWrVwz6A54/e0ZWZOQ51OuN257xsixYrVboqsr6aIM4Ex3qkR9wcniIbdk8evyoMh4Jc1IUxSJNqKrkeVElbgtkVUHXdIF+LT7+jBVMRaHT6Qp0ehyjaxr9fk8YV/IESgtvuULVVHr9HpZtic7RLEU3dEpAqRKjuq+paaoAACAASURBVGkK/KKiAuVttYAii3Otrml43hJJkdANjShKqdcbdHtd3r55h26YzOZzkjjk3r272I5TCeFmhWMXIr4gbFQGwooqEoURx0dnvHzxivHFJd1ej707KnGacDkeE0Yhjm1Tq4mkWztOSJKE+WKOZfShKDA0Dct1RE9r9Z5P4pgXgU+W5Qz6fX7xi19yfnbGaKMjUJqui6pbzOYzCklm6UcUWU6r2aRRc+l0OgzX15CLElWVaTRb2K6LpMiEYcj19RWddodGo8lwOGR7e5v+YIBpu2iqilurkaUpmqZyeXpCnufcv3+PosiEWc8ygZKiyDFMkQCPghBd1anVGwRxQFaWxEmCquo0mi3R8RcnhHGC69arPmSR6pVk0bG8Wq1oNBpIZUmWZowXY1bLBWElTEiSxMbmiEePHmPaNmvrQxzbEWfqskDTlKpzE+qNBmUJrltjNBqh6RpxEiPLEkUh+r1Ny0SWZLIkZRUKQfuf1gDIsvi8V8vVbedi4Hl4K6/quTSgFEK3EECESdMPBFLWNE3yoqDX62EaBhISYRjdCs1xIgyTCkK4Uqo7S5IkmDWXRqPJbCaqNl5+/5LJZEq30+Xzzz9nfXODo5NTprMZu7u77Oxso1CiqRqPnj7mYnzJ6cUZcZHg1FyefP6URsPl7//uP7Gzt0Oj2b4lr8RhxMb6Jm+/f8OL33xHkuQ4DffWuFkCf/bjH/Hg4QMMy2S5XCKHIRQlN9c3TG5u6LQ7dDod7j64T5zG+GGIH4SUJbx6/ZqDt+9pVPSRWr2O74d0uz1293aQJJhMJyRpxnw+Z7C+we69e9x58JAk9un0ejiuhaHobI32uLy4ZDab8Pvvfk8cxjy8f5/dvR2azTpZllIURrU/xecslTCdTlAVVXQ+yzL37tyh3e5g6CY1t0aeimSzoio06g3SPEM3dHZ3d7m+uUZTxZ0ziRI8z0PTdBqNBmEQcn1zw9b2Fu12m8DzmE4mbIzW2buzh+u4zGcz8rJgd3cXWVUY9nv4YcDrN28A+OlP/w3DtTVkWcY0DebzKZfnZ7SazVtCh2GYrBYrprMZ66MRS98jr0zEsiRRq4lk72w2pV6voWk67VaTQa9HluU8f/aUVpVKLsqi6ggfU5YlzWbz9jwletoNjo+PuLN3p0LAFpyenOKtVpQlLJcrHj95wv1Hj8jzgpffveTvwpD+Z09otVr8+C9/xNOnT1gu5/yf//H/4vzknJ29Pbq9Lp7vsVwu0A0DWVGrs4Kg2CiyjFaRa5IkIQojZtMpzWYTtyZoAocfDvntb3+LY9s8e/4MzdBFpYIf8Muvf8V8Nufps6dcXl1xOb4ky8R5/yM6163XkCVRHULJrel3Mrmh1enS7fVIq7uIqqqkaULg+RS5uOsdHnwgjhKSNMGwDIbDNRqNBlmWsvI8jk/OCapniXgvKWIPShKqKu4wZSn6ZlVVEJw+1uoIg6RI4yOJd5wky6L3tCgq4kGF4i0/jhwFkjqsakg+rU/r0/q0Pq1P69P6H7/++xGjQK3mYlZO/3a7zWKx5OpyTByHldvKxLYdGs2GuCCFoUDdSJAXhegmyzOmkym7OztomkaWZdRrtQqdJ1CS0+mKdqtDv9/n9OSEs2Gf3d1dnjx9SrvV4uT0mNOTI05OjkmSlDvbuzx59AjNMjk+PqE/GNDpdsR/sEoMFnlRdbgILGcQBBSlSG7laUYchpiGTrPZJAwiylJiMfd48+oVH94fcHN1hamr/PCPfshf/ORH3Lm/h1QdsOIo4eJizG9+8xsuL8f80Z/8MTu7OyR5ymQyJUkTPN+/LZU/OzvH933W1sVwM67wqmmaMp1N8bwVeZqxMdrEMAyWqyVREN864SlL4jjBWy6Zz+akccL6aINSKtF0lSxPCYLitkunUa+jqAqGYdCo10Vi8HIsLm09hVarRa/XIwh8fM8nzXLRF1LkyFXSUCTaVJFYLEriOBJJuywVaKReD0VSAHFAN3ThYE2zjPliIQZWrQZrw3UUWRbuwsWKOE6QZJnIC/CWAe12R6BhZeF0z1Th/MuLQhxSK4SoaZkkaUqWi1Sl47pVZ1z2T9I4An0WxzFRGCMrMmqhomUC52TZYoCbVM5mSVNJ4pQwjEgSgUW0bEsgDRMhDEpIRHGMqoifZ5ZlZKlAecWxcHRatlm5BAv8wBPiq6rjeyLZNNrcZGO0QZqmQhCt9mkhF2RZLvreDJGM1DXh+i7LEq1CXAW+L8T0ykWfpmJQRFmyXCyYz+Y8/uwJ27vbSDJEScRHAMv4Ykye5QwH6xi6gapo5HnJYuUxWyyo1xtsbG4ilQXTmylKX6HTaHN6eMjJ0RGL5ZzR9hatjhDC5sslq5UnLnKyJHBOeVEh60wkSSZPU6IowjREB6UsS/i+h2nZ6LpIzdVKiOIIStBUFbVysIehEBzTNMW0LVrNJkEUYslVd0nVgxmGIVEcIcvKbTep2BNhlegTA+giz/H9gDSORQdhlTLc2NjAsuyq66pElVVCL8LzQ85PzrAMgx//5b+iv9Zj6a8IoxBdF8OE6+srzk/PMDSdJ48f8+HwEAmJPM9JkoTpbMbZ2Rm2a7Narmh1WkRRhGW7GLpGzXVoNRsUhSQGEpMbtrY2sUyTzc1N3JpDXuRkWYrjuqRJSq3WIKvwu2UJ8/mck+NjNrd32dze4s3rN+RFTn/Qp9PpcHN9g6IpVaolJ00S0jShhNv0tuO6VWJhJYRdTUE3tI9UYpI0xjQtWk3R9XR1MebX3/ySVquFoem3qCJV1XBcC0lROPoQElTPM6kQqU5JknEcG9/3OTs5wzQtQj9EKkEqJTGwjUJs02D02WNUXScOY9yag27qSIkYoIdBQBRGrOYL0U8zHGI7IuUVRSGBL/p3FvM5iqoIlG2aEkcBB/sHNBtNOl3RTVsUBbVGjSdPHvPm7Tt+85vfoCoilWFaDs1Gm+OjY/7Df/g/2H93QBKFOJbB3d0d/vqv/oovf/gVkioTROIdc3V5xXK5orc2QFIV5ssFWfoRzaxQGjq+5zErMizTxjBNarWaSBTnBYEn0iimbnJ2ds5ivhCGFVXjzp27REFEngs04f7JOeeX49th796dPQxTdMEZhsFysaA/7LI2HDC9ueHy/JzXL0RaxjItHj54wMXlmPf7vxCJr14XXdd48vgxyAJRurG+zpdffsFysaSUhOhimCY9wyQKQ9rNBqenJxweHlC7cdEMHcexBc6v0Lm6Egjgeq2BIgvc9mgkhkZxFJNoCrIiQ1mI91cU4y093r55g2vV2N69Q6vb4a4mEoJhGBKGAa5bw7Ys4jRl4a1Eh6xtQQn7++94//Ydo80R/+u///e0ex2KMsewjKq3VmW1WrG/v8/0+hp/saTT7XD04VCk+y2TZqtFlqVcXlxSqzV4+OQxXuDTarXY3t0hyzLOzk5RS0E9KIsC27IosgIJ8Z68uByLVL8rem1VXUNRxf4NghDbtnAch9VqVRlAMryVX/WUagKFXoS3A7OyhDiKcGsuW1tbBEHAYDhgOBySFwVnZ2f4nui7NQ0DCigRgkaWCpxdUWRVty0EgY/rOiR5gm4ayKpCkqTkWUqSxdzZ2+GLZ59x8G6f06MPIMt0Om063TZRFN2asPI8p6jS43kmzg6zywtevnzF4eEh50enWKbFX/7kpzz57Blnl2esb2zgOi5B4JMkEaOtLdIsYzT62E8aMxgOWSwXRGEICBHy+vqaMAxJkhhJgkatTrvVEoaDvKTdbos0TBBQr7n4fnDbu5WkKbPZlOl0xnK5JCkyojjCMg2RmNF18rwgCCNkORapm1KkoOTq+yDLCkmaonwcsvk+RV6ws7XF4YdDfverbxltbECecffeXT57/AjH0KvO4YQsUcgSIajUHRtdF+fUMi9QVQ3TNCgQoo1u6Li1Os1Wi9liTl5IbO/u0ul06fV6zOcT0T1s2dWfNWk0K/xohW+WSgmKkndv3nH44Yit7S3u3dlFVQUVYHxxyc3NDYvZ/DYFK8kC8X5+PmZ8PWFrc5OH9x+w1WwiFRBEPe7evU/TVAmDFfuv33J6dEJeyrz6/gXtpoOuauRZTp6IQfbl+Tkvv3vJYrLkr/7mp9y5/4Dvv3/B3//d3/PhzQG1mkPdFYNtVVOYTifohkmt5jKZ3PD+wwFX4zGaplJ367x5u8+7t29RdZ16o8Hm5jZfPHuOaZqEkY+EUg0gRdenoIeI5y+GQX8wIPA8VsslSZRQpOktUjROYoIkwbIdirxANdWq31aklyWEwJtmAtXoOI4w+MUxWVYgW5Y4a48viUIhpimSRFFkokO32aJeq6EZKvP5jCAIMAyRjrQdG0rIkpTFcsFqtaLu1jAMceYrNJ0kTUFWhNHQtgQVQxXdnp7n825/nzwv6XR79Htdzs8vqbku/X4f3dE5/nDI6cU5vX6ftMhQNI3JZEIYBpiWQ57m/Prb37BcCsNknGTM5wu6vTaqpqLmGlGSMD87Y7VcosoKDx8+QlEVTg6PuLke0+n1uby6Is0zXMdlbW0NTVFYLVasb6wTrDzevn5D6Ht0mndwnRqGZSLLOqUkCaJGklBkKcNBn4ePHvDg0UNc9yNqWAia08mUOE6ZL5bVYFyu7qEJtZrAVcZV2jeKImRJwrJtao06a8M+br3O+fkFkqJQSBJZIfaMoiiEgY/vB1Xtq4xq6MSBjyHJmJZKWUEzZEmgGQf9AarrCKGgQk6ahnGbpvV9n4P3BwL/32rS7grMdpqlzOYL/MBHt3Qc2xQGUVkIbooi9p+qatQbOkEQohspSZoSJX/A1OZ5TpYkYJikRUpcdWKapklRCuS/YZgsV0tmU2EWqzVsuq0Ok7xAH6zR6/eQFVguFkxnc5HiaghqzMeO0mazSYmoS/jY6WyZAqsbJ8ltf7qqqWKfzGc0m01hkEhigiikVm8yvznGNE329nZxay4/+MEPUHUNy3YIopBWq4lS1RfEaYKsyKyPNpANlXcH+wRxzBdPn7F3/x6vX7+i2WpzenKKIivYlsPR0RGhFxOHCYEXsv/mLc/+6Eu+/PJLzi8viNOUjdGGSOUHBc1mE8u2oShYX18XPdWDIfV6DS8MiVcp9UYDWVHRdYOdrR38hX+7zwZrQzzPY2dnl3ZHmEDjOGbp+ZiWxfrGOmvr68RpzMHBe3H2rNcxVYNGo83u7i7nZ2fc3Nyws7vD9vYOuqkT+F7Vq6sTxeLZ7Ps+UglpnJCWKcv5knrNpd3u4gc+WVZgu7YQY+dzgSxWNfb334ruZcdhNp1iGDqz6Uz0bzebDNfWyLKM1XJFr9el1+2Jru/xJZqqMRgOxR01Cjn4cIAqy7dp7bDdRtMUDE2j3+2yti7Q/FEUkGUiaVuWkFapy8V8gb/0ePf6LWle0Gp3ybIcVdPotLtAiSSBX4mJ4uwXUnOFGKbKJZZlYRqGMFArikC5q+KsaBoGy+WSxXyO49r0+32KPBMdorbFu7dvoSj48z/7V/iBz+XlmDRLePv2DbPpnPdv37M5GnH/wQPWNoZ0uh0ux2OkshQ1Oa5DrV6Zlcscw9CwLNFhmZk6eS6IMkVRopuGqLyxLPIs40Mp9lun16PIC8LA58GDezx58hndXpc0SwnCkOnNRJBVNJ29nW3+6Idf8ur1S8bjMfV6HdetCcRvp1uZnBRx984y3r19y3wx5/mXX1JrNIljQYCyHBtvuWQxnXF2esJkcoMpS6wWS3GmXB/QHfRpNVv0ez3G4zH5DwquL8cs5nPWR5uMtrf4cHCIqqncf3Afy7RI4oSbyQ1rG+uMNjcZX15ycnwiCFRxxPb2Fu1WiyiI6A0G5JV5eDKb4gU+qiKRVeljJNBUnYvLKy4ux0wmkwqXq/whiYnEzc2EoizY3NwiiSOWi4WopUkSNN1gMOhjGAYlJWEQCAJFnLBcLlFUhTTNKgFbpFqjyvR1dXXDwYcPyIqCLIl7Z1U+jKqIWdzHJL1pWeLdLKKhgq5TiLNxWRbV2fUPPaSyLHPL/P3ohkf8MssyJpPp/2efaFmWwrD0z/C9HwkI1S/++Z+67U/++Hd8/DeIIMAnXO+n9Wl9Wp/W/9/Xf3+CUKLq1HC4ub4W/XeyzGw2Jcsyut0uRVEShMIpadqiz60ocvJYIBI1TWfYH2IoKpqqkSUpl1eXFBSsFktqrsvVxSWnZ2fs3tnl9OwUz/f44ssvefrsc9EV4nvousbu7g7z2RRJ1YjLgogS0zBI8xzHdXEcIRgliUA25UVOWZTUXAdKSDMhPKmyTCnLmJZVpeBUTibXHLw/4ubimsn1FZZl8MMffMEPfvgVD548pNVqkJaZwBrN5ngrj3dv98myjB//5C8YjbZIkxhJyglXCb63unWJpmlKlmesDcWFI4piojhGUVU63S7L5RxFEZcv27EFRk8SuEXdFJ0ZwvkfAxK6ptNpddjbu8NN5VKUJcSg0rEwDF10E1SHZ0mWSdKMMI7p9Qaoqo6mq7e9jKqqiaGr47CYz5EkcdGWEB2NWZqKA0xadR8YBpIkOvwswyJJ4gp3qtHrdkmSlKurMUHoo6gymipSdb7vkVfOsThOOD4+5v3+ByFWDvr0B33RH2jqAqlRJdWKPEeSJRzHJc9zFFV09Ri6juOIbi8xwM6Ik4QgEENEkFBK5bY3MS9y0bEWx+KQJQmnXVEIRIim6VXnjxBUsiqJJssCr1nKEjKySKUVBUmaoOsatZpLzXXJi4IwjCiKQqQP45TZZIIiiUGC53m3aTnxf8vQNP12KHF5cUGaZXQ6HeE81CwxLKzclJom0hFFdWkCISBeTM8Iw4Bur4tTc/BDnygVnV2qotJstqg5dXF5yEt0ZOIkQdN1FEVjtfLwfB/L0NEMnUG9DnnJxsY6e5Mb3h/sk2SpGObLctXJZqPpOmma37r8xH4qUGSgwpoZhkGR5wRBTIlEo9m+xU4WWYppiCFJlmdCJM+LW6RtWZRisDufU0oSi+pgbzu2SK7IEmUpVb0YQlRVFRXbESm/1Wr1h8M0EqZpI1XI0aIskRX14/mcm5sJlxdjNE2j3xuQJQlfPXvG7t4ehmkyuxpjmCZZmpPEMcvFkjxPef7sGYqsoqkqn3/xnDIvODk+4vrqis3RiEF/wHw+pzfo3Xb5ZXmKrEhomsp8vuDs/ITBsMfGxobAUlk6RZkznU4oioLBcEgQBLc4UCqMXZamXJxfoBsmw7V1dvd22X/7Dk3XSLIUwzRQVYFzHgwGZFnKxcUlQRjQ6/UYDIdCPAtCprMpqtLAsgwk0yJNU1aLJWma4rganu+zWq74+udfM74c8/jRY+I44eLNW9x6jbX1dTEEKKp+kI/4XalEVWTKPGW1XOB7AePLCzrtHs1Wk93dHdTKNALQbLZwq++SbIkBWZaIAW5ZiSWu67KcLzg/O+Pk+Jhep4tmGWRZShSJfp96vY5h6EwmN6RJetsR8+HDIY7r4rousiISlf3hAD8IuL66IooC1tbWSeOcw+NTfvazf+DF718glSWdVoPnzz7jr//mr9jc3kJWFYJY9DvJpYQsQZYlfHj/HtN1KMqSRqNJp93GMi2iILjt7vG9gDiKKIuc0BfCbZamlavbRpZktra2eHD/AYvlXIgiQrbl/PyC16/fkMRVN+X6Bnfv3hGDiFqNPM+wbYO79+4gUZCnCaeHR5wfnvDVF19x/949ZEXl5mbCdDpjsCb2VxRJpHmKYRlsb2/z4f0Bo40Rpm0ilbCYzW8xtK9fv0IuC0abIzYdF1mVabYaohssTUEWXZu+55MkMYYu9nuSJKyWS1arFbIs4bo1VFURAnaWISsqrXab66sJYRThuA6arrKYz6sEkcVquWA2mzGdTmm2WkIwCwMODw54/eIVURLy7IvnDEdrKJroycyrfs6iEBdj3/dp1BuM1tfRdY03b97iOC7tbgc/8HFsBz8IOT8/p9ERAtJiuWBjfZ3t3R0APG9FHEW3A+GyFAmUIBTdd91OE8MU+HRJFoJTkeWif6rI8VYLZBksy0FVNVRFCMVZmRGFEaZloSgSpmmxWCwJowhdNyjKgk63Q54XnJ9fYFkWQRgSBCGddhtN0zk5PhFEhirFURa56I02DEzbFlhoQK5EIcMwbk0pkiKjqMIktPKWnJ+e0un3WS4WuK5Drd4gikIxuJUEujkKQjzPR5NVZpMZi5spnz96zOZgwPh6ypMvn1NKMmEQ47o1dF1j5a1YLFcMB0OWnjCddHtdsiIlL0UC36n6SNM84/z0FE3X6ff7woleymSJEADa7RaNRgPXyVhbX0NWZCzTotVuC0yeolAg3PU7uzuomloN+GWWy6VI6ZQlWZqiagpUQ3VVVSuNQOCOV55AKn58cTQadQb9PuOzc4b9Pvfu3iFLEvKyYGN9DU0Rw5fJdIIsIygEaYKuaQSBTxQK4aLptqk3GhSUIqFVr1FrNJgvFpyPhVBt2SZFWVAi3gnT2YIPHz6gaqJn8uZmQl7kzOcLojBiZ3dHpMYUlSxN+foff85vf/UttmVj2yaWZWAa4gzluq4QFhdL4njFYuWhRymvV685PTrlJz/9Cfd2t3h/eMJyOmWRhlyPL4jjlI3NTQbDdXa2N2nUHUJP9MTarstoc4s4zRhurLO3dw/DMvjmm284PD6m02zx4K9/yu6dPWqNJuPrK1b+godPHuNYDiUlk8mEOI5JkpTpZMpFdsnp6WklhOsMhwP+9E//hLW1AZ63wrIEvjsIAmq1Gt7Kw8sz6vUaq9WKi4tLvvjiC1xboATnsyl5WnB2ckJ/OETRxAAwzzJiJLQK7S2EOIEDVVTRUW1Vfd9RGFbdgCZRHLGKIi7Pz1ktl2xsbKDKym0HtiLLt0a26fU1y9WK9SoNZtvi3CJLIskchRGNekOY12JxxprNF2RpThQnbHTXSbMMx3EwDJPJbMbjJ59RrzdRVBW35jK9viEKQyZXE375n7/m5fff8/kPnosKhsCnKEuurq9RZJnpZEGSZnR6PYbDEZtbW3Q6LRRFIsvFYNU0hZEtTTPWhmsokizSurKMpmvcv/eABw8fcjObcXVzLeok4oTf/vq3WKZOGqf87re/4/zoGFmCVqOBVMrkWQF6gaYJokKSzPG9FTvbW2yM1qnXa+RZSZCEJGnMbDpjMplQr9fRq97qohR915bjkOYFpVzg2AL/mKYpSZKQRxG6YZJlBSdnF+RpIkgWFcFC03RkKSOsOo3TJEM3bMyyEMn9JMEbXwlcfoUipAS5EuA+ItY/dodnWYrnpRweHNDtdtjZ3iEvc+IkFcNiWRLJaMsSyZ8kQlFFotS2LHTdwDBNFvMFk8mEJInpdDq3JkfbtnGre1GeF+RZLrrPK1NvmqbirCsrlblQoItt26bu1phNpnz7y2+RJIlev0ezWScIfVYrj/5wgOIrwlCRir7wxXIpBOOu6NiVJQnTNJlMrinKHFWWCPwQVZVRZFX0U+vCZJkXBe12B2/u8/P/9nMA7t2/x8ZoxM3NDSiSuO/oAiXt2PYtjt/3vVsxwK65vHn3lg9Hh3zx+VOef/kDvv/d7wirpJsiiwqH1XLB46eP0VWVza1t2u02SZbiBwHtdpv/m703a5IkPa8zH9+38Ngj96WyMququ3pFNyCKICiJhChpbO7G9Gc1o+EIlCjYEEuj9+quNSv3jD08fN908XoFSdmMDXU3NgO/gRmsG6isyPDv/d5zznPWQUAYRrz/3nu0Wi2CYE0SS9/9mzevWC0X7O3vo2gqveEA13GZTqasgxWPHz1ib3uHo+MTHMfm4uqS+XyOZVu4rk232yMvSrxWiKLrbG+PsF2Tt+dvmE7HtBwLpVKp6oIiz8izksPDA/79v/9fuL27pa4LqgLCPKU3EGx5uF6TZTnnr99QFxVvz98SrAIsy+LowRHtbhvdMNB0bVMrcXR0BMDLly/FRNLpsArW3N7eYdmW1GzoBlEcCza0rtjaGmFaFsF6RZqmm/MhS1Pm8xlZluM4Nq4t3zmaiZ9a4fBwn6qsubwUskpVl1xdXYlhr0HyDkZb2FbG9cU1YRTzk88/pzvoswyDjZCtKnB7e00YCaa3rkQQ7Ha7YuiNhAiUJAmdbhfHdZjN583sLPf6OIqIk4S8yDbVMy9fvOAnP/mU0XDIarmgKHLiOOLk5AStOeu77TaGqnF0cEStq8yigPDlC/rdLp5l8/b8LY5jUxSHgs41dCaTCVVVoSg11DW63pBBdIMkzYjjSEgqltz3RWRs8eLFCw4PDzk4PCQvS8bTKWkSU1OjGzqarlIUGfPZnNH2kE8+/ZQ0Sbm/vycMQ/IsJ0vlvjyfL7BtC8s0uL29wmv5XF9dcuZ5WKZJHEaoinTI97pdLt6eE0YR3UGfqqo5ODzk+MERs+WcxWJBtBbiySpYoWka+wcHhHGIoig8eny2eb+9fn1Lr9djb39vYwRWVYVOp83Zo0fSVXl1iaIo3N3fcTcZM+j1MTSNhycPSNKEi4u3VEWO70nyXNPExL6zPWI8GbO1tUVdSxeu4G9jVsGaKIppd3zarRbz2YzdnR3WgVC3hoNBQ4IQBL5lWaRxQl7ktDyPMIpYhyGapuG6HqvViiRJGY/H/Lt/+6/p9boURYntOIIPz1JajkM4X/CHL35PnCR89rN/xmA0JC+EanF3f49hWhwcHkrKtpRambqsSLNMdo6GJfcGW8TLNEupgdl8zouXr+j4ncYsHkkXvKFTFrJnyZvedU3T2N3bxTRNbm9vBV/tuqSpVBpIQtVnsVwQhyF1XTGfL3lweopCzevnPzK5m7O1u8fRyRFff/st48mYuhJzh4ixapP4VDa9r+8ERcEDxyTNnWQ2mbFcLlFU0DWdTreDpmnMZrNmxyZVT51Oh7qqCNdrWr5P1pwpNPd7FEVS5/9I/JT9HE2nqaIg9zj+vpdUiL3KPxBGG5zvfyeMvnvqupJKgT8+f3z++Pzx+eOzef6HEKO2bbO7IT43QAAAIABJREFUs8ub83Mm4zF7e3tomspktkLV9c0gk2SSdisbpENVFrLsynLqosCxHBbzBfv7e4yqIUWa8ublS5bLJUmSsrt/wKMnj5nNZhwdH+G54sx1XZfhcEASx6RpwuHhIaZtM1ssqZtBUGm47nmeS89CWZKmCaZh0mq3Gnyh9LvVVCIIISKOoKUK6rJgPZviGhpPf/6nnJwe8+TpE7qDHoqmMV3MWYdrwW+mKWma0el02NrawnJsxrMJRVEQxZEgycKQuq6Jk1jwmv0+mqpxfz/eLEOTJGG9Dui02xwdHzf4yKRJVsphHK4F5akApi74Rq2lcvb4MX7bZ7acY6mWICkrEdOSOCZYr9ne2cZ1bFkeTKeg1LS7PiCHaRTFKKqGa9l4LRfTNPF9X9ARTf/Xuz+TpmvEiWCVLNvGcaS0nqomSRNm0ynUPfK2FLg/fPhQek0MgzAKiRPBoLwTZ5JY0jA7u7vs7++zd3CA5ZjNICJOqPV63QgULVy3JUkK/v6wz7K8cQ9KQXpRiICra3ozxGjNzyoX+DhJGlyoDEBUNVHjnG+1WliWKWnTBnX5DiFqGobgdBQwG3xbVpQEQcW7FGFVCUIyCiPaHcHZrdcB5+fndNpddvZNaP4cAIqqoqFvHHFp417r9fubbkVFBbOwUFVVLn26lMnXmkKWqWR5TpjE3N7c0Om06XTbKEpNmiUEYUAcJuzs7HH84ITbq2vu78fs7IuQ47nepqeqbhxxi2WArmv4rTatlket1Bw/PKHVa7NcLmn5viQ/0wy9ESuDZrGq6zp1VZNrJZrZIHF15e8HTV2nKEvKSjohDEOW6kkzZGqqKskXTUNTFJS6xnZEYJTFe9Wk4GIUpRah1dTRaw1q+ay1ZlA0DANNVclMk6IsSKKYIAjw/Rae6+DYNnEcc3t9zWwy4+72jvu7WwbDIXv7BwSLJXs72/z5L35Ou9MmK7IG5aQSRUtmswm315dsb29TFgU//vCMIIo47fUbUV6G6kGvT7vd4v7ujgcPHzTolarpXJWUSBiGghz1vKZ7Sqff76OoknjO0pS721tWQYBj2zi2RxRJz5Nh6KiqymQiJoFer8doSxDHjudiWxZRGFHX8ndSNAmqwXDI0YNjWl6L2XRKrqaC91UV+V5nGUVRkiRp0+uYMc/nXF1c8Yfff0W30+XDTz7G8hx4I1gp+XwKNFVjNBrx/IdnhOF6g/BVG7exZVmSmKtLirKgKHPclktZVeiGfP+KLANVkgKaKmkBtbmUaKpKmme8vXgr6OAwInIiOo65wfLqui5/v6Yl3VuqSlUWrNdrvv3mO1zH5aNPPoRaZR0EgsTeGvHBB+8ThQkoGn/9H3/Ff/7Pv+bq8hrLUDk9PeEXv/gz/uwXv2AwGBCsA6azGUkaMxtPiNYhN9c3lEVFb9BnuDVCNwSrUxUlZZ43LliFyXhMuJYF9mKxZLVcMhwM8FyPYB1ydXVJXqQ8ffpU8HrjW0l5JCnzxZIff3xOnhVYhkGn3ebDD55SlgWmYeA4NjUVD09PGA56BE0/25s352RZTo3CYhnw9uKcxXJJWZV0e13CWNJrtmlJcitJmU7GfPPt1xwdH8vPNBxiGSZ1XXN1dcVqPsX325yenXJ4eCALKl1SVnEUs1wtSeMUw5BF6mqx4Pb2pkn1g2EaGzNtGIYEYYjr+hycHDNfBoRJJEnaIuPbr7/iN//nbzAsk9PTh02yUmd3d5fFcsnV1SWObfHpZ5+horCzt0dBSZqkKCoYpk4URkzup6iqyuNHj/Fdj8VyThzHnJydMuj3ieOENBfCQVFNaXfaXF9cNue3wmq5otVqcXp2xps3r3n7+g1KDYkao+s6qqKhaxrdTptOp4vtOILeVqomFS3I3yAIqOoar+VLyqMsSRqhXNMgyzIODg5QNY2yzAV7qaqE4RrLctjb3wfk7CiKEsu0KPKC1Srg7Zu3vL14y+nDUxRokNdgmjoo0rGmaSJaWOa71E5ORbkRFU3LoqgrHj99H9drsbW9jaGpPH/2A/tHB3h+C8MwKYuS5XzJYrFARaHQxUzw5L336XR8bu9vePzRBzidLvczwZJRQxTFXF5c4nkunW4Xy5Wur+VyyXg8pqokTeC3BcN+d3dPWVXsjbY4ODhgtVhyf39PVZaMtkaUVcXDs5Omc1mW4YeHh4BCFIXMFgsm9/doms7R0ZH0++QFWZbJe0rXGlOOgWHoG0d1lmXy7ixL+RlVrSFORBR5gaFrqCr0Bn0qoFZVur0u7mTcONOh1fIYDPsEyyVJFJPE0eYzG/QHRFGE67ns7u1t5sIsz1FUddMH3e50iaMYQzexLYvb6zu++OJLZvMZNRVboyH7BwfomobeJBa//vprnr/4kbqCdsvHcz2yJOXy4pIfpxMUak5Ojnj6/vt0+t3G6KMQhhG6bjCfzaCuuUqvKLOEpx99xNbOPjvbQ3Stpu23RLhS4OjomIOjQxS1SYAVObZjswpDwcTnObN4SqUUtLtd/uqv/orRcISuaSwW0iN4cHzMeHpHEkUslktWiyVvL97y9uKC+7t7ikwQZsPhgOMHx2zv7LB/eEC74xOuA9I8bZbJFev1inbHx2+3gEoQe3nOyxcvuLq8pNNuS+c4CqoKN5cXzOZzDo6PZKloWTi23RAqsqYPSpZ5jmY3JAMxJlWlLKuKPIcGV9n22yi1gmkIGjBJYlm+6TpRuCbPEoJgzc7OLsdHx6zDcNOrrZs6vu9LGty2iKMSRRWEXJ4VZGaB6bjYzVnttVrUKHieT683xLQsyqoSzPQ64svffcHLH59zd3XLo0dnJEnK77/4gsVqhdfy2d3dxXZsxuNJcwdok2dSwVBUGcPRANMw6fZ6UNXESYKC9Ku3/Q6maXJ/e8cPz36g7bliospLVENnmQScv3rDt19/y2DQ4/L8gjevX6HWNft7W2xvj8SY53pkpQjCr9+8ZbFcMRgMOTt7hG4ahGFIksRUikqWZUxmUyzLot3pkjSmPPnOVoKG1Qxc12kQmHGDaZS7qWEYlHlOVVcUVUWcpji6gWaY2I6kTRRF5eT0lChK0DUDzdBRc0mNxnECDVo/z3P6gz6djtx7pKJACBhxHMndpIaqLnEcW6gQjcnScmQOtZu5b39/XzoMC8FI1sB4MiGK4yZlrHNwcND0P86pGvMkSJK1qmoW8wVRGKJpKlZzzzBUDRQVVZF7qGmaVA3P77e/+Q0vfnzO0YNjrq6umM2nuK7D7t4uuqEznk4wDIOW10JBpe13cCwX17ZxLJvxZEwUhShqTbvT3tzBqqrCMnUGgyFG06eroJKlBTdX1yzmc8HIN3UNk+mYwdZI5sOqJFgHmIaO6zpoDe5ZOpoLPMdhf3uH2WzKerVmf/eAyc2Y++oa05D3fq3IuaebFk8+fJ8oivn6m6/xO2J8TZuzb2dri36vx3K54osvfs/5+TlKVVOWOe+9/x5ZWWDqllRrTGcsZnMGgyGtjsP56ze4nsenn/2Ebq/D85fPWSznqKpCHEcoqkqv36UsKxzbJktilLpka9AnSyLqSipY1utQFt5qjeO3eNR7j7qqmI7vWSyWzKYzNN0QA2oSifGurLm5uma5XPHo8SMMw8BreU1fKgwHA3r9AYZh8PLFSwzT4MHJMZqmsVwsGwSznD+u67BcLqmpGY2EPnJ/f8f1zY1g0LtdDMNkuVgwm86Ik5hupyvfqbp5p63X2LaNpmqsgxXLlaS5bEfeoWEUodTy+wlizLu+ucV2HJyWh26a+GpbSDKqRpZLj7nneSIS1NButylLSfVrmib0hTynrCu0lc7LFy/EAGXbTbJQxXVsOt02vt+mrCuurq/Z2d7m/SeP+eHZM75/9owPPvyQ0WiLi8sLbq6viZOUi8srpuMpn/7sc6mh+P579nZ2AAXbsdnf35d52LYwLRO/7Qtpo66oawW/wSLXNeTTCctgjYLCZByTFwWdrsPd7R3LxZLjo2PmszlRGpOkKXmWsrO9jes4tDyX7Z0dFAW+++579g8Omp7wLicnQgNIk5SqFHFS1SDLYuaLGa9eCfkhSVPee/I+4Trku6+/Ye9gD2d7W/pKbZtCFfNvEIbkZYVtO4RBxMWbt/i+z8PTUxFEs5zg/A0XVxd8/NHHUFa8fP0K3TA5OX0ofeKTMet1gKbpGJaJZZkYhhhoZ7M5p2enzOdzPMfhyy+/ZLFc8OjJY8LGPG1ZFlEYkmZZg9iGne0dTMuS3lZFRdc0PFdla2ubLC8I1ivMxgRu2/ZmdnNcl3e1B1VVNTjZmrqhDb0jkmxtbeH7LebzGUGwwvdbPHr8CM/zmM5mUl1UlixnOUkU8+y778jjhLOHJ/iuS56mEmQI1lDLvOc6DovFAk0TashsMhP0v6qxmMyYz2b0BwNMx6Ksq+aeoHCwv8fe7i7D4YgsS1kullKZUoiJfDadYWgqjuvx9MOnaJrKYNDDaATQIsuwDBOzuc8vgyVUFavZgixK2dnaZnd3BEVCHua0XZeT42N+9s9+SpqllFWB3xIst6bJTJykCYau0+10UHVNKFyGwc3NLa9evabbG/Cr//grfv23v8ZyDAaDAU/ef0JdV3zzzbfc3t6SZwWu5/Dg+IgyS1kul/zyl3/Fzd0ds8UCpa5ZLpbsHxzx+PHjpl6ooqamKiWEYtk23U6Hsix48/pNQ+nSyYtMvoN+G7clNKGiMa5nWcJisaTX62FbFmVZUBZiovviy69QFDFHarrUXKVZRprIrsduzHxRY0bQFFX6Zpu9sdy9CrIsJY4i1sGaOJIqit6gB8rfJzXl/8dkMp1ycXEpeGD4B32j8A4hnWdFU/MiQQlFVWSf1txH6maH9s6QKqQBMTVWVUVVC1a/rsT8+e6fLYryf2T1/8fnj88fn/8fPv90gbBG8HtVxWhri8uLS8K1IC/yTJJYw8EA27Exm2UfdQW1dHYIOnTK9999x3Kx4vDwgN5HT+l0feqyRKtrXj5/zmKx5OHJA1qeSz7oY9sWcRSDIoKKpmjMZ1OeP39OUZR0bQd7xyEOQ1azBd1uV3AySSLpO0DTRLxUm9Jn07Klp0hVhJ+eKk0iAxRV4eTkAaNen7qs6fV7DLeGmI5NnKasghX3t7fESdwgUksUVEzTIo4Sbm+f0e72pEdwsUBTdXzfoyhK8lwwO7YtDHrTNCXZqECd1CyXS9p+G8/1iKJISrFVBd9vU1U1YRXK4K0oFEXO+as3dDt99g8PGU/uUVVtk76SQm6I4kh6lnr9BnNREUURnU4HyxYxMU2lmL7fF3RQHCfEcYLWiDlZnsmhVNci7DSCmeuIqzPPc4Jgjd9qiQOqEWhXqxV1XeN5rjiHypK4QaqZtk1d1YRBQJIm7O3vY+gmmm7QarfEGVRXgtSMImazGbpu0O31sGyroSc0R2lVU5RFc0jWaCoYTfedrmtQGxRFjqaJk3e5WlIWgil913WYJAm6ptFqtTa40nd9GvLzyCJV09TNAZ/nBXd39ximwWhrRJpmLOZzsuai5DVp1SLPcV2Xhw8fYjsOXsvDtCyATcIVQFEEYVZVFZqukSayzEjTuBFYdVRd24hkNN1CdSV9SesggLri6OgQr+WhaAq3zeC2t3/AYrnkx2c/cvX6LU7L5cnT9zEtkyBcU1ayEDZNC8eyBfGhaCSxFLDruoqSJiJmalqDPrNAUamaYnXfb5Fl4ugU9KmKpiJYXIC6RtMVTORzgFo6l1SVOJREFVTN56aT5zlRWYpQrKigSQeJiEMKVaU0vUDlZkir6xqlFkEpyzLKYI1lmtiOLQX2iiLptWBFsFxgmAYnxw/w/TbjyZwoinnv/ff4kz/5OZqq87//h//Ahx895eDkCM00WAerDTo0iWIm92O63S5RGPI3X36Nomo8OD3FtKxm0AfDMEmSBKiYL+akaYZumOh5geOaaE3/x87urqT7ylK6enJxOKuqJIeM5nKjNr2tWZ5KF1vzu1FVFfP5jNvbG7a2ttnb39/8b1mmRbBcslwFZKm4FFHgwaNTWr7P1Zu36E0vRY2km4pc3O2Kqm46PHVNZ7lY8d233xKsAn7+85+zu79HXuYcHR1zfX1NkRey9PYsOp0urueR5wVRFG+Sr6qiomn6ppskzcR40Ov3SJOMsiqJ0wRVUanqirKsqfVy8x6xbenBy7NMBFXbaRZnGstghe06WKoiqL66ZhWsiJIEpUnC39/fEyyXvHz+gl6vw/bOlhgJFB1NU+gP+ijKgpube7779ltuL68Ydn0+/9ln/MUv/4KnT6Un6PLikr/9L3/LcrnEdm1MXbp8DMPg5MEBu/v7OL5PmktqRFGkLyZNU+zmHeg2CbXFcikIurJincSM78dousqjx2e4rk1eZE3HhywNb29vyfNCeorikLOzMw4PD7m5uabX66IbOp1Oi+PjQyzTIKgrrq+uyfOcdm/A+dtLwjQiTRNJgOiyfO31e2ztbMm/sw549fIlpmlADefn58wWcz75+BNZRlcVR0dHjE2D8fieYL0ijEJOz84wDHFhG4bBYLiF6zib3r31asVyPpeEYS2J79VqxfPnL7i9ucVxXfYObKgLLNciSWPKquD1yxe8fPGSNJbP0tCkz3gwGlLkOVEUsbu3h66rRGtZRK2jNXppUSv15gzK04y7mzveXlzx0UcfUQ0kFdLqdOVcVFRAxTItOr0erU6bqsxJk4TJ/b2gjsMQXdPodDucnZ2RRBFlXohwKn4RBt0BFdLnpqu6GFl0lbpWSJMM07R5+uFHzQVc2yTYlqsVhqGzu7tHEAQkSUK322UVx2iq1qCnCzRNbTpiROBarwNUVeX6+oYojDB1g0G/z97+7sZx+64rN0sSfM3YGKpMS3BYSZJIt1mw5uXzF+wf7OF3fNptn5OzM1RF4ebqitl0ws7+LjTnZ7gOJcmqqBia4Ao1w+DB6Sk/Pv+RvaNjPvjsc8q64u3bc64v3kApQmZVVXz06ScsVkuSJMa0BcmX5jme59Fut/FclzRJmqVYhyAIePXqNUkc8+LHH1EUhd35jnRLttuYlrlBpU+nU6IoFlORqrCzsyOLq+ackQSugt9qUdWCNJMllcl8Pm9S6Gts28JxXYq8YDDs0O310FSNm+sb8jTBdV2WiwWX55e02h3qumI5m3N9fc3J6QO6/T5ZklA0s+DtzS1Zvt4sJBzHRddN7u7HYgoL1xwdH8kMkmXUVU1ZlsymMy7OL/D9Nnd391xdXHL6+JT9AzFZHT14AEh/Zp7nJGlGFIW8fftWOp+bfrjhaEin22E5n3P++i1vXp/juA6e7wnW3LB4cHSE8uCBnElxQrha8d1X3xJHCfuHu+wfHEEN89mcNEt5e/FWEkCaJoumIqfIpfPy8PAQXVGZT2f0R0MePXmMrhrc3N5yfSNo3CTJOFNV+oMRf/PNf+Llsx+J1yFlVeC4Lo/OHglC3PN48OCEra0huqkznkxJ0pRuM9sGwQrLMDANg7IQhKaqKLJUaeayb776Cs9rSU93p0O712e9Tnh7fsEqDHl4+oDeoIeqKVRpIQvGutpUJ9QISt00DAzDoNaQdOP1Fe8Wku0mvfjq5UsePXmE70tC01K0Zr5LsCwT13XQDekaTJJMlouuJ2aZqiJNU2bjiaTRux08z98IQFmes1wucD1PcJgodPt9XNdjOp3w4sfn/N2vf80Xv/kdu3u7/Ot/+1e4nkOlwa5/wGi3pK5hMOjLd2Q6la5RxyasQsIooKxtssxnvQ6Yjics5nPyosD3WhiGzmqxIlpHXFxc0G771Kj8l//yt+R5ydHDEybTCUmccProjF6vi+fYPP3gfTRdoS4LPNdE0cC0bYokJwgjagVOH50xHIywHIfZfCbvNdPEau4f+/sHOLbg3d4RPsqilAqIrECxxPipILOr0fRXK7WC77XJsoTlckGR5ZiOK52MQFnBYrVCVVUsx6WqG4pBWW7m4Hd9huPxuEkRxlxdXvJ2YyIAVVOxLFMwd4a5MWDpukbLa+N6nhir6ort7S3yIqfd6aEoguRbrVasgoA8L+h0O9SK0AMURcyQmqo2PAG5w6aJoEyrps89yyTxaVkmg2FX0tOKgm05VGXNdDrm+Xffk6Ypn//0M4IwpOULijZOIulG7nToDnqC1asgjTOSOOWHyx/5m2+/4eDwgK3tES2/RbvjizFOURgMBiLOaSZxLGZX25VKgLvrWy7OLzg8POJf/uW/ot3pEKdy5zF0SUxpqLR9v7krF1JjoGvUpUZWZJRZhlbDVm9AnqTopsrO1g7nr142lR4quqFRViXL+YQ8zrm6vKbT7XN2eso6jri7vyfPMrq9Lus44rsfn/Hds+8Z9Psc7B9g6Crb29sbc0ORZaRxTLsj3fQ3F5dM7+/ZP9gnikIODg9odVo8e/Y94/t7FFWVpG2ZURYV9YXcU7I8F6JGVQrS8vtnghm2bba2t2l3uui6IQbjhqCSFwW6Ib9/dVXT6/WJw5DD40M+7vb55CefYjkWqt4ke6JECEqloMdVTePDDz+kLAuur64p8pydrW0MQ2c4GtFqtdjZ2WG5XIr5ezLm/v4OyzTodNqbu9m7hbjvtxmORrx++ZLL5ns/HA3pdrtQK4RaRMsVkUTVpFd1e3ubxXzB/fyO8zfnPHz4EFXTODg8EvNDLubYxXzOejwmTRJub27Z39sjScVAWuQ5ftsXo/V4TJqmjLZGcj+vK+qy4ubqhn5vwM72NrZpUJbSy+m6Hs9fPGcdrPnu2+95dHaGqmnc3d7x+U9/yuXVJYv5gm63x47tMpksOT9/i+m6/HzwC+qqRtM0Br0+H370Eeo/QDPqhqRy2522JM9T2Z3ouo5hGOxbexRvL7m/v0cBHpycEIcR11dXtDyPLElYrlYiFNk23XYHQ9e5u7klikK0plNQNw00TRXKjGli2XaTTs+5v7sjzTM63TbBKsY0TR6enrK1s0Ov2yMM1nz15VdQ15w8OKEshECzmM43syUozOYzfN/HdmxOTk44PTul0+2yDtYUecFWHHM/mXB9JUJrr9drUmIxe7s7LOYa4TrcVLncj+/J8xzdEMPRw9OH2LbNYjZD1zXevjmn3W7T63RRVJU8z6TXUHdFADKk83AyneI4Lp7X2sy9QmMyKfKMQb9Hr9PZYDyrqkJTNQxTbzowl1xdXxOtQzqdd8nqCsdxcVyH1WrJcrnEdR22t+V+OpsLArzVaklCz3ExVZVhv8/hzjZHD04wHJuslER/VYrxwzYtsjTD0MXAe3lxQZkVDEcjVqsVb9+cU+YFWV5It2y3TV1VUhlDY6YtMukbtppqgjimaFDV+/v7jLZGtFoel5eXOE1VhYKC0++LmVZRieIIv6limc/naIrCeh3Q7T5iMBqxvReyvbOLpsuuRn+HcK0qOecbcsc6CDANg93tbXqDvpjoPY9et0u322E6vqPtu3z04VPee/qEsq4J1gEoNZ9//hl1LfsgVdO4v73m5fMfePzoEcPRkP/6X/8rNze3UNXs7R9wdPSA+WzKcrWk3WlzcLDP2aPHgl9XVbI05eLircxt7TbvUMRey0PXdDTTEIKYluG3POq6otftsrUlnblhGBJFMcPhkPfee7zpAHc9CZJEkaRAhUQlBtL5bNb0Fxt0uz129/Y2QnQURwTLJXfXt8xnc8J1xMHRMbtH+5RVgW3bQplodo1RFDObzcTgbYqRXVMUykp21dPJjN/++jek0Zp//ud/wnBnh8Fwi+3tbebTGX/zq/+DPJOKp8ntPdPpFK/T4smTx+iaiPA3d/esVksc26bf70lwp6xJm32maRiYloWh66yDNYvlAtcVMgSK9G+naUqn26Xdbm/uIWkqxLT5ZMb15RU7u7scHh/geC6aqmyMmbqmUlUl47G8J16fXxJFkoZVFIWsoTnUVd0Ed/TNLk92u9XmPiYzj9LMAGL6lqBPvekxFQKbvhFT3+0E18GaMIr+L6WNd6LsP0L1wv8t3vddKEX5J/yz/0+I4D8+f3z+3/z8kwXCGkiyjCAIMCyTdsdntpiRZXKR9VyH4XDQoPfypvy7xmq60qhrfvzhB3FuqyZPn36AaZnkeYpiaJycneC4NtfXt5iGdANpqkpelGi6Lrik+QxdVbm8vCQIVnzyk58wHAwZT6dcXF5hWGbT62eRNoOkpJRksL+/v5dFk+eiKBpFUaIq4v4VAU+WGKZpSFqweWGlVYla5MRBxGw6k0MnTVkt18RJTK/Xp+s41EmKquooNUwnE3RNhkLDtHA9HcdxpCsky8jzXC4JmfTQWaZFryvun9UqoGi6/d4JVLqhS8ej4zQIoCllWXHy6DGW627ce+9cLEVZyjLLEcxoWZUohdIgBrcYjkbYpqD4NF2lN+hjGLIQzoucqizRVA0lF9e80qR9et3uRvzTNHWD3ynLQtKXVSWL2jBkOBg2KIQM6grdtHA9F8sysW2HPBeHvOu6dDs9iqIkTlKSJulRlkWD6lA4PnmA53qYttV092WNUEbjkJHP2W+1iMKY1WKJbQuOpKY5aKqKvBQxzrbtDcLPsR1ub282SIUoDJlMp5SldFQKtlIEvaIoqGtBgoZhSBiuURKF7R1xnpWl9OUJr14B5IA0dJ3eYCALy3f4tgbBW1PJ37dmSOomK8iyhDgS0VbTtGbJYFGjUJY5eSZOQRmAS1RNQzd0jo4OGW0NKcuCNMmYjCf4ns+f/LN/zotXr7i4uKDb7TDaGjZ41xRNkaLwd4uFuhaEbJHljXM+RlEgaQRL6po8S1ks5mRZLv1+qriW/r6/SIrKU6XGaTCkZSWJXUVVJCWT5w2mS6dsPhdVVaWv0Haavo2Slu9T1TW2aTal5rLMspqFX1XXm3Ra1WAPVUUV3n9VYpqGOMTzjLKQJb/0VCZN2mJfUDa6Sa//55R5Tstt8fVvv0Spaj785GMMV9x9aSZpvdl0wsXbc6JwzZPHT1BQeHh8QpYX2J6wWeMGAAAgAElEQVQ4+qfzOTfXl8wXc/rdHutp0CAlY4ZbrQ0aw/HENYuibPoBy7LcIOgk3WNR1DVpkuI6gh5++fIlqiqpEsuyoKrxfY9ur0NZlIwnYzTDFNRuEjepBJXDo0OoYR2GnJ6eMV/MiZMYr3GBB6tAupFMY7PcEPSuJJIn4zHz6ZTRsMfTD96TBXOwbC5wMtxFoSQe10GAZVobzJuuiyCRZhl+y2JrtMViudigR0T8s4mTCMcWl7247wX3FoUR47s7VquA7d0dcR07Ni3PQ9c0ptMpNTWddlvEwbL5fW4w07qu02q1GI22sE2bdRDw7Lvv6PgevWEfFFm4tdttqBVevHhJnsY8Ojnml//mL/nFv/oXDLdGlEXFxfkFf/OrX/HF7/9Af9CnP+zT29+j2+/jtdvs7e9L52ORN6u7Gk1VCNYBqqJSVzSXWnkntNs+k/sxSRSzWgV0Oh0enpxQVSXn5+eYpvT66ZrO3d0t5+dvUVV98z57/PjxRiyqShHsn7z3mF6/Q5HL2f3q9StGWzskScb9eEJv2Kfb67O/f8DO7kUjRPXQTQNV1yWNUNfsHxzQ6bRxPA9N0zbv9fH9mOvLK1QV2m3pULy4uGS9DlkFgZxttoXXEvSdrmnomto4zQVVazYY7NlMeuH29g/Y2t6m5bd59v0z+oNB8x428Nttnrz3Hvt7B5v3l2VbeJ7LZDbFcV1MQ97XVV6IaJVntBSFNM9ZLBa0PI92qy2dL2HCZDKl2/FFGNSlw0bXNPKyQDNUQe2qCmWe0/bb3N/d8eL5c86ePJF3TlViGAZHD45ZzReYmkmZl6xXa8o0J85TPL+FZVrc3dxxe3tLpdT0ej0Ggz5HR8cbd32apgQNZqftt3FdhyAIuL+/bxCHGVmSoioiXlqWjePYRFHciMf1Bpvd7XVpt3yCYEnL93BcR5BLpQq1gqbqTWpO3PmOLX2XeVFgGibj8T1xkmCYFl7LF2OVazT9sCWu52JaFrOZIF7lz+Li2Co/PvueJEn55ONPsFwb1TQ5OHiIadhMJmOiKODm6pLJ7Q3dXp9Ov8+r168o6wqv5W0w2qqqkaYZQbBmPpN5c7VYEkURpmkzm83J0gTTshgOpDvznVu3LKXj6F3a+ObmhjwvOD45boS8JXc3t/jtNnEkeClVFUOCmIdEmLm9vaUoSkajIb4vyRgxCcnZFaxWgv0aDijzgos35zz/7geSLGM07OM6FoahoaCwXoeUWY5hWtRVieu1RGxQFVzHQVF17u7HTKYTQZZub+M6LrPpjMl42gh+BRdv37JcLEUg297Gti1++Vd/yf7hviCw0pzFKiCKYvldsU38doudnW2KomS1XHJ7c4uqqrQ7XaJ1yKsXL3j56iVJmrC6CZjNZ9i29GPu7e2xNdxCqWvy4ZCd3T38Tkdwn/MFWVGgmzqaqUv3T54xm61ptVo4rktZ19jN7NbptnFcB8uxQVH41a/+E2/O3xDFa+pSoS4VLs5v+Rf/+l/y5L2nPP/uB/q9Pk/ee0Rv0Md1PGzHodUsTy8vLvjt735LVdd8+pOf4LgulmXx4vlzhoMBO3u7DUI+Jc+LJmlV4bmu1CE4NienD9E1nfPXr8mKksOjQxzPQQHW6zWmbm5Q5mVRNf3N6ub7nzXz2PnrN7x++Rq/3WI4GohopSiM7+9YBQGHyaHg81WVPJce1/VaUqtRFLJcLNCbhFBRlMRxTJpl3N/fsVquUGDTm35/c8/vfve7Rowp8X0PFJW6hq3tHTRV4+rykt/99rf87u9+Q5YkfPr5T3j//felazgMGG6NGI62UDWDLE2IwogwDAUBqCjUdYFtG0CJqtYUmRjR7u/u0HUDozFoZWnKehHw5W9+T5Sl/OzP/pRPP/iI3tYOi+WCjz/9hMuLC/JMxB/btljMpsxnM0xTY3t7i6JIoSpJUkm3t9sdWn6bXr+PqmqsgoDVKsBzWwxHQ8rm/d/r9QARqJUGS2YYBnGSyB1PkyWypglqUakUqqrGMe3m5w1wHQ9/2ycvCopK7luKptFqd2i3O+imiZrmFFVJnCRi7KxrdE2XfnlVpdXyCYKQKJJZyPd9SV7mBd1uRwyKdUV/NKTt+2Jisk2KMmfdIBx1Q+b4LM0ocknP3d+PUVWVwVA6R4MgaNIkBS3Po9PrkqWZdPVpGtPJlKKpAbAsi+FgIB2xVdnMyCVpllJkJeev3/DlV3+AuuLs9Iy7m1u6/R5nj84kFVlkxHFMyxfRL0kS0ighS3O++O0f+OoPX9PqtDg8OmBne7tJnpSomtqQWARdGcUJeb5iMpnw8uUr3rx5w93VLavFku3tbZI0oQ4E5WyaFpZjoesaRVHQanmbu21e5zLPleXG1NHxfWzL5rd/9xtmk7mQJbKMTq9HXhZESYyiQl5VJGmG63i0Wn6TTKlZLBf0e7I8zcucmopuv8uHH31E3SRNFU3D0MWclaYZli30keVizquXLzg5PmJvf4/ZbMpoZ4tHj84YDgf85jd/x/X19YbqU9Ylb16/kvNkq+mezFNevXzJ3c0tDx48wPN9qrrCdR3KomIyndL2OyxXK7nLROA0uFXHsdFVlQ8+fIrntaiVujGQ1Q2mvNx0su/v72+IGhtxyXI2iP2yKJjNxBgg/cQlZVnw8OFDoYnkGdPxFMOQ75PbkE4URWFnZ5det4fruWIIreHrL7/m+uZa6B2m1VRtCHK31fIIHBdVVfBaPu89fSrf2TRByTP8VouLt29ZB2uqoiAOI7JMqg58v7WhGyRJQq/fp9PghVfLBYah88knn/Djj8/5+suvSGMRrM7fvKWuaw6PjwiCNQcH+0JYuLxid3eP1Srg9vYW0zSpq5Lx/Riv5QsWNVjx7PlzHr//Ht1Ol06302CNpXvTMMW4mqYpURxj6dYGXxwnCavlCtfzMC17kwY6PDjEMk2++fJrkjjh+PiYvb19RltbaJqYxcIw4OLNOd9/9x1XF1f43Q4ff/wJ3V4PXTOwLA23wXCugoBvvvyG2WzKhx9/TMsXFGx/MGR/74ijB8foqsq333zLer3mT//5n0r/bJEyHI6YTSes1yFRHLMOQubLJZ98+jEPT08pyxLLccjLErflsVwsUTWNnUas6HQ69AeSUk1jIRmFYUie56zHIe12myhaMxqNGI1GpFnGOgwZDvrMZhMenj6kyMRI1O60uZ/c4/tttra2KKqKJElIkrShNeQkSsJ0OqdGaWgfqVQHGAZpmrG9NaIohBSzXociiunqBmsZRxGO6+D7bbI8l17KumY6mRCGIb7fotfro2oqi8Vik0QMw1BoEapKUUh/pK7ILkG3xJTueYZ0jGYZLb+Fbpp4pfSPu57D4eND9vb3WSyWzZ9DyBlihC0oihzHduSeXxQEq5X0THqe3A/WAZcXV1RVxdb2Fn7bJ0tT9vZ26ff6xFHEovl8bEt2fFEUEa1DFos5umEw3BpSljmaofPZ5z/j7OETQbWuVySJEFA0VSXP8ibpKynMwWDIarHg1ctXvG+aeK5DWRa0220O9veYTcacnBzz+OyMdqeN7TrUSoWqiaEmiTPKsub25pbVfMbx8UN++rOfMV8tsUwT15KZvgbO376m5bk8efKEk4cnDAYD0FRWyyVpljGfz7i6vMRyLNyWi2WaQC37ZhTiZucBNAYa0DX5mdTmv9UNHd0Q0dK2LQmNNLvZspIwhK7rLFdLQS+7DrbVxXVcqrombUzHVSUiVQ2UVUl/OMBr+dRU5EWBpimETQ9wmmWsswyqGtM0xJDX8ojCkPVySafbpdPri5mkKnEdi0G/x3uPH3F4eEwURnzz+y8o05St0QgUlSyM8Vot9g/2ODjYZ70MWMwWGLrGBx885Wc/+ym+7zObvcNCi1nXa4gF89mc29tbPM/l4PCAsq5JklTE4bxgZ3eX4XBImiRMpzPSOCEMVjz79nveOznlL375Fxw9PMS0TUxTaBpOowXc3d7w+9//nunkmP/537hcX12zWC3xfJ8fXzwXMpNpsbu7x8HBAVVd8+bVG+bzBXGU0Gp58hm7Lvv7eyhAt9thd3eP/mgIisL0fsxkMkFVVbp9CcNYtiSNFWr+8MVX/PVf/7WI643Bq+W6EqRQFFarFYP+kP3DA4IooqxqglXA3c0NnudhGjpxHLO/v8ej0zO8lker3ZL3R5Zye3fHdDrBc13yNKPd6XB5ecFiseDy+hbf98myjCiUcI6iKkJf0+QOHjXvNbeplJAQTr0RP7M0bQw27saw0PI8HMeRKgJNJVyHEoBq6EPXN7f/IHzy3/eQyj5K0uZKQ7Or/xGuV/5T3VRo/EMtaMPy/QdPo+FSFOUfhdH/jzz/Q4hRRUWQcFWFYRrkeb7prWu323itliz+mmW/aZibTqn7uzuiMKTt+yyWkliymsMrzVPBTAJoKle3N9SagmU71HUl/RmTCcvlku2tbXy/RU3Nw4cn7OzuYZ6/YblasQ5j1uFaBMGikPSgqgnP+p3zIUnQNLXp0hMBs2xEhbIsJQ1VVVRKLSLgas1oa0RNJfjB+3vBXFSyiHMcm1bLl4s5gkoTDECBoQvmTUGGdbvtCMKxiMnybJOcKJqFXKfTRdNUQdMkCbZjNQnKiBoFTVM3DuP1cgVVzWBnxP1kzN39WHCMzZe2LAqoTRHJannZGc1nUStgmeamh9Fu4vpZLuLPuwWpODCVRvhJKUsZkkTwkwPEMAVtV9UVuir/XrBcslquWDaYjbwo8Ns+7aYgWxjkGmEUslws2dvboygKwdyVFaqmSDm1aciw3nQbZHmOaZoUeUGeS5eAJCnEJVIWJYv5gsl4gqZp9Pu9BsXUYA+rin6/3+BJBDkHIliZpklay+BycXnVLLK6lFVFp93G9+WlnSlKE+VXGY22GI22CMOgETgiEcab/hNTtzYvdF2TLhwZXAQdK8hMubxJYrImTxKqskJXdYL1ShAaLY+yKFitlvjtNo5tsVxKv4mqKKRxShRF1FXJYDjAdpzGcZyhKRqKrlGXNQcHB5yenVIXJTU1tzfX9Pp9DEMXITyJiSuJvkQN4sowNLRC3KhZJskuTdNESKwqwRvVNaOtbVpeC9M0pY8rjnE9txHTc9AN0iTBdVw8z8W2CmbzGcFKw/d98jwljiPyNGe5XOG6Hr1ej36vT6/fJ4xCWcQ1n3uWZSSxuKBabXEYV1UJuk4cxZRFjdIgX81ElkXrICBcr5tuC4tup83RkVzSZtMpswZ7DPDNH77mqy++4JPPPqU/GpDkKUVVkqcpruMQxzHTyZi6qnnx4jm7u7uMhtuMdrqkecb9eMzF+VumszFVUZAXgrP46MMPWa/XcsFTNcqqxnY8bMdF0w25oKzXOLagO5aLBYvZnNPTUyxT8Ea5opClIuaOdnc32J+qKNFMXbo961ouCapGsFoRhmuiJOLx2SMcx20Gv5y7m1uSNMFxHMom5ex6rnQ7KgqGbjSuP+kCqMoKTVXptH2enD1ib38PrUm1FoUMOLphEASrpvsTPK9FHMd4bgvdMIjCSJYIisJqFRAEAXv7+5RlyWolCU1FVcmLnOg+oihyer0eLU+lKgrmTZfB3u6nOJ7HfDaXJamm0mr7ksimJk0T6qoizyOKqmQdBDiuQ1GW9PvivF4tAr7/5juyMOLf/E//Dn/QQTdMjCaFvlosePzklM8+/YzPfvY5nt8mSXO+/OJL/rf/9T9yc32Nbdl89MnHPDx9SBRFTKcTtra3QVEwdE0GUqTLarJaURUl2zsjdN0UDHZVMZmMMU2L09NTxnf3OLbNaLTFfDplOp2yWC4Eq1zXfPPNNwSrNZZhMpnOcGyHhydHdNpt9g/2cVybMFzzyU8+4ezsISgVtzc3vHj5krISJO/d/YRKgWUY8PHHH9PrD9je3uH8zRts22a9CrFsk62dHXb39zk8PqbleRscsa5rgEIUhrRaLaqqQFU1Wq02NTXrdchsNmNvb5et7R1xB+q6OFMbZPRsJmg0x3Xl9871sA4chsORoDiBoqpQaunCs10HVI1uv4fXagmmfNDnwckDgnVAnMTSd2rbQI3ruWRN31eWCipmZ3ubtt8mbd4H1FXjlhRHvOD7EsKiYDwZ4ziCpVUVKOoa13Xp9/tMplOuLi7YO9hvUv6+9ItUFcF8xfhmzIsfn7Ner/E7HR4/fY8wCvnh+2cE64CPPvmYw+MjairO37whjuWMf4cwtEyzedepm4vdzfU147uJdJoeHeK3Jbkj5wDiQM8y4jiRZWFdEyWSwlkGS3qDLnmWNd3MOYZhQo0sd/p9kjRp0kxCgUjSmNOzhzJvNfORruukeUapQFpXvHr9hmC9liVySy5MdSXYtq3tLQzL5O7+DtuxKMuSm5srsjyn1Wrx8NEZR8dHfPqTz2h3O6R5Lu/5siTPM7IsZz6fk4Qh4ToU01TTeTwcDvFaviDSmoWhbVm0O22m0ynrYM3e/i5JEksPjiLOa9tx2dnZpSwL7m/veP3yNaqq4rd9tre2qOqKqq7wWpJOSpNYur1aLdqdNlEYEwQrvMaRfH11xWQyIUtTDN2UmVcVV2tJzej4kA8//wRLVQhXIdN7wSG2Wi5RkqAbOp7aIlgtuZhccdvgU88ePWJra0Tbb1FXMBlPePbdMzrdHqOtbQ6Pjjg9M3h4esbNzQ0HR/+Nu/d6kiPP0uyOaxHCQ2ekzoQGSgGoqq4Ww+7ZEcvhztJoRuOfSy53ptnTYrpLoaqgZerM0OEert35cD2j92XNuK/EYwGGSoRw//m933fONv2NgZxli5JgFTKZSPOx1WqhqVqFOgyJ42SdUi+UErdZ4+DmAR999jGXoxEX5+e8fvGCF8+fMR6PpW29XHBxdo6mKPT6A/6nv/s7Hnz0MaqhMBpdiUc5TdB0fb1US5IYy+oKWqwKZvhLn5iILE+pWw0WywWKpnL71q3KpQtZkjFfBLx49gzLttjbP2RruMHhjX0azTqmYRKGMaenZ0zGY8ajK+Iwot1p43kNGg1pBF6niqMwpChKWbxlGa9eveT05ARDN3j8+DH9wQaaLo4cp1bjo0+HuI5DEAYsfZ/JaIyuaChVsKEoCvIsxdAsdE0jSSLOTk6YTmcUac69u3eoNxtcXJ4L/aQs8Tyv8jKp+L5Pr9tjFYaCla5aammacXV1RafTRdd1ri6uBBOoiLMaoNvpSOpbNxhdXpInKduH+2xs9hkOhziOg6poTMcTfvz+B77++s8SjGw0+PSrL7l1+xZZljGfz7FcG8d1CcKQ+fSMlR8wGY+JwpDBcEij2aAsCqJotaaOJHFIUbU0Ou02q1AW0EmScvT2CMOy+ef/9M90NvrEWUaj1SJKEyzHod5scHl2wcnRMZYpRBnHsTGtBks/wDDkjJlkJablrFGKvh/Q6fbo9wc0mt7aEa4WMgC+fqYIfJ92p0OR59XZRxXSgKoAGppuVs8TkKQZ5+cXnB4dYzkmH330gEbL4+zsjDyK6fZ6a3S+UT0jaqZJGoUomiqt2CyrPIUKruuuz/LXjb44iul0OrTbHrW6i+8HRFEs+G5HKDJp5VRfLBbkWU69VkNBEaQvggX1Gg0sSwKNs8mENMuwLBPP83BdlyAIME0Tp+ayqFzRZZmvXZbXTtkkSWSAmRVQwOXJBX/43e9Z+jPu3b/HaDTi8MYhv/7N3+K1mkynU96/f8d8PiMIAqYnU4LAx9Ql5Pbq5UuGGxv87d//ht0beyzmc5RcqDxW5WVUFIWo0nCUJfz53//MycmJIM6zgm63x8HhgeBxKwWIaZnrlpphmDi2Q5ZnorlAwh+qrmHZNmUV+lJQmM5m1OoSdCmKJk2vSRjJ9a7mutScGhu9IXm1eEWhetbSGAx60kwpYXO4QRIJong6ndLttml3O0ThisD3KZWSWrNOmiS8O/mAXXf56le/JC0LZouFNHkcm63tLb748me8fvOK+XxRDe3OWCwW3Lp9h0Zd7qtFnhOtQna2dzg8vEGpwMXFOVmW4jU9NgYDkioo3esP5BqU5zSaons4v7ig025TU2A2n+I1PRQVojKiLCSoqaryGum6gVppK3zfp9HwpJVaFsxnM8oyB2SJKIE2VWYZhoHtOoSriNHllVyn8kKCdrZDzXGZTCacX5zjOq6E9aYTbMdZozcLChpek1JROL+4xF8F7B/so+jSUL0+v3W78oze73W5OD9nMh7jVCFzz/PWv19WKgOzau2dnZ2SxBE112VzuMWjh49I4pQn3/9AmZfMJnMmUwkZDYYDKEpePX/F1998y69++QuiOJZwXeUXPjs7Z3fXRFUVtra3aDSbRMGKBx/dp9vpcXF6Tq1W51otYhgGhqqSRDFREZFXg1LLtilKKHJY+SsCPySOU9Ik4+z0jCzL2d7epuV5XLt2J6MR0/GEVtuj3qijlQq7W1t88vgRG1ublBWaNYpjcccnCZZtY1oW+4eH9Pr9agHs0u9tkGcSWPM8j4MbNyjKgla3RbAK0A2Nnd0dyjLn22++pQR6/QGNZp29vT00TV1TFFDkrFsWJY16nabn8e2337GYLySQ5nnEccLF5SWaplFzZf7h2DaW49FoNkGBTqdNmoiPsd8fkCYJ48sxJ6enDIYbPHjwMcvlgtlsRpKlpGm+9va2Wm2+f/KEP//lWxoNj263zWolXsder4umgNfyMA15fZIq9D/cGFSB4gLHEb+taRo0LGkiOq5DvS5hZNcRzc58PidJUro9wb8vF8vKbVtnuZwyGo9RKXEqt6O/ComSDNt1JJCUZRRUn1PTpNfvoepqFbwzJJSKQl7ktDttptMpOhICSpKEpe9Tr9eqOZJ4kPt5xsX5JcPhBltbm8RJTJFnqAos5jOm0ymz2Zx+v4/vL7g4v2C5WDIeifrI81pYjk2z2eDs/Byv2UIzTTJ/KQ5j01xjLvNctBPXi1dVFbRmHEUs5wsODvYpVUXauZYsDKfjKbGqourguCaGrklDPldJk4Slv2IyGaNqKls7O/Q3NrgYX2FZBmWW8+DuXb781S/wOi2Gm5trJcrJyQmT+Wz9M45HI4o8Z3t/n3q9vibGKZX7VlFUHFuKDUopP+NqJShZ1xVve5Ymcn+qXJyO60CpMLu8ZL5Y0Gg2qVXnySzPMA29amgKgSKvQtN59XyEolBryHPQxdk5Z+en6I640os0XTdeVUVBM3Tceq26T8J8NiOMQupFg8l4xJuXrwiWS+7cOmBze4tev8dkdMXX//5nxpcjvvriZ/hhwHQ658atW2xtbzOejPjX//JfmYwm7Ozv8U//9E/cuHWDsiw5+nDEahWSVwSmltdCUWE6neAHS7q9LnsHB5imwWw2Q9dUGs1m9X1wKNKMlR+wmM55/fINs+mY23fv8MXPvmRvfwfT1jEtA8e2cB2baBVy9OE979594PL8krIsuZzNGF+es3uwz2Bzk9PzM+4/uE+v2+f2nds0600+HB3x5LvvmYwnbG1tsTHooxsat+7cYXdnhzAMAOgP+jTbHSbjCbPZFE3X2NneoVRA0zV0TYeyZD6bYeoqX335hSyJTaMKDEbMpjMJAGoqXqPO9nCT7nCDyWzO9999j+MIQt0yND6+f49//s//zM2bQkdqeA183+fo+Jhbq5toqsIqWOFYFkVZcHS0SbNRY76c88knn/Dy6TPyJOezzx8zCxacnV1CofLjjz8xvrpEUxQeP37Mw88fc3kleGYUBVVRCIKAsijodnq0u11++9vfcuv2He49uM98MQNKnv74lHa7I/j6LOPt2/d8ODoijiJ2dnYr+oD82/Ms4/LsnO+//pq7d27xq1//DaOrC54+fYbj1ukNJGDYanmEcUyaZ5Wmq8RfLkmSRK6JgYT3DV1fO4+//e4J43HlG82lMJSmGUma4HmttZPbrEI1161QkOV8nCTSas9TFCp6mmVSVGfYa5paWmH+r8shPz19vi6opBU949pVqipqFaRkrRsDxNddqc6UiqCmVC7T61CIrmmy+Ez/umyVhqpalbyS9Z/9/9uv/88Lwms0W73RoKRE03XS9LSSpacsl0vevXuHokijSbAWOb7vY1vyYLaYT1F0Fc1QOT07ZXt3a70pj2NpvZmWRduy0DQdfyketG63g79YEFXV+kbTAwVG4zGdfk/cQ5MpL1+8ZrlYiDTeEhl6CZKa0VQ6VRI1TVKW4QJFFT68qmkUFZ6yKKTVd+1Dy3J5mCjLUjxTUUTNrWPXLJqtliza0lQwWRXSIKsO1JomibJphWrY2BhKQjW7biqa1Gu1aukogBhxF8kX5nqxFCQrualouqAvg4Dz4xMM3SLLMs7OT1itQlpek1qttn5ojuMYTTdQNZW4wsCa1c2/1MpKMiw/73Q6lUSi7VStNsHCmobBvFr46Yax9r+VyIW3vzEQHOYqBl2SHVmaMBqNAUFlpoX8+SxLsR2HovpcJJV/abn0aXoeiqLguA69fm+NfTAtC6tq2SyWC8IwlPexusD7sb92sF17xwzToNfroWra2oNhGLLEvvYp6pVLKK2GJcFK5M2rVSCLrGrAKulxY90itCwTRRHZtWla4sOs/JEK4lm0HAfDkMRrHMc4to3t2KzClaCNVPHk5YWgPTRdq9KHgh7TKydUnudrdFIQrgQzYRgU5n8zlCgKDN1YD0hKFPylz+hqxOjysnJzCZpl/2Cfuuvw45PvOT46YnR1SbQSXJPXaQGCims0mrRaXtW8lMG5rhsYpomaZ6wCn0ZjgOPW+HB0TJKkbAy3quQW1fDRxHEcFHxpbmYZmmFW3+uA48obt7ExIApDwihY40PjKCKO5LNqmSZhuCIvMvFqVp/NuFrUdbtdSkrKXK45aZpWg39ZMItTcYXvi9fHdV057BQlzUZNnCgKLBYLZrMJzWadTqdDsFpRb9b48uc/k8R+leK5/hxEq5DNzU3CYMX79x8Yj8ds78zZ29tnMp3x/v37CotXI/CXvHn1ks8/f8TDxw95+m+6+7sAACAASURBVPQp3V6Ppm2TJRnNVp2m18K+Glf4VoN2u42u6uRpxtnpKXEUs7WzXbH0E5I4ptFo0ul0q0S1hBwoIE5STN2kbhmMzy948s03dDf6/O0//D137t4hzyUFfXp2ziL4ieHmkGZdcGXXXk3LtlEqpENctfssUwbgruuQRBGdbhvD1AmjkNlsxuXlBZqqra8nRjVkkMOAKZgT3cN2bPJcPq/T8Yxmy8OxXXzfpywVWagVhWA6Ql8S3Ii/T9M0mk3BHTquNCxVTV0fFkzLZOAMJCGfJqRJyioMqdVcwRNb4mezDJNer4emKszHBc9/ek6r1eY//M//gNdrE0chL54/oyhz/tN//k/cvHWLolAYj6f84d/+yH/5v/4r48mY4caQre0h9WYDTdeJ4ojLqyta7TY1V1qz1zgNwefFdNptdF3ub3lZkKYpjcr/1Ol0qLs15jMJOhx9+MCTJ0/IsoxOt00Uh4DKxx9/zOvX77i4uERRSw4O9ml5TUxDsMr3H9zn/oMHmLakH49PTnny5EcGG0OyJKPVba8fgFqtNq9fveLFsxc0G3UatTqjyZhVkNHf6GPZNlfjCTdv3SFPE14+f8F8NmN3b5fpeEKaVcsmFJZLH1VVWSwXRFFMrzeg3erIkkaV1hslXF68JQwjDvYOKk+P3Ks0JNyT5zmKplJr1OXgZposlkv8IKBWH+DWaqzClWB8NZWr0YjZbP7XRiHuuukmXlONdqeDW6txcXnJbLag1miwhUKv06bZ9Cj5a1pUsLwmpmFTlnJfXkYLFsUcAK/pEQQBJ0dHDLc2yTJp8HitFkVWcHl+xWwu7YjPHn6Gaui8efcGw9D5+JOP2d7Zrg68EadnZwSBj1urUa/VCVeCdb64uMDzPGzbIYoENXdxdoGpy9DUdV1UVZChgr0xK4/bjDgSLEyr5WGYGnmWs5wvxd+UpPiBT73exNJtQOHqakyzWefg4JD5fMHp6SmmabC9u02WZpUrslijtJa+L+e2RL5j/V4fQJLlqsb+4WGVbgU/WOLW6ozG0oKs1WpECoJAdBysWg3VMNCqa0UaJ7iuS7fjsrW5RZrl6NW9vCwLZlOhOKiqWhESrGqwbLFYLnn77h3dTpcwimXgn2XUG010Q66rvu+zXC6qRWlCfyDLlTzLWC6X9Df61Gr1qtGZYOgGFxcXjMfjdVOo5rokcXWm0g2a9Ybch/MCRdXY3Nnm08ePePSzLyBJefPiBe/evCXwAw4PDwWZjQqKxvnFOc+ePiXwBYOjoDCbzQUJ2Glx4/AGwSpEV3Xu3rmL26hRFuB5TVnMHB3R7/cpi5JCKYnDiOXClwe8nrRUr8/t/tKXgVJRYJoG48kV716/4PmPP1CruWxv7/HJRx/x+cPPCHyfi4sLTk9OZTg2W/Dh/XsazQYXlxc0Oy3uP7jPxkafD+/f8fSnH8nijNl0Sp7nDIdDDEOGzbZtEc0iwjCg3qjR7XdRVE1COVtb9LtdwWbHkt6O05Soas8f7u+zvb3JKvC5upIAzWw2YzwaiVuFklZLEFMvnj9ncztg5QcVlUHn7Zs3FCVsb29zciyIo53dXdrtNl6nTRCuyLMMVVXxWh5Qsop8slwWMVEUcXl5gaqq7B0ciBO8Os/GcUitVmNjuIHX9MhTwZ1HoZyjbNtmNBpJA3O4QRD4gqM0TEzLIs0SQTqZlmCOFGl9WbbNm+VrFEUCUP3BgHq9jlKKF2+5WDCbTLhz+w5f/ernmLZBnEQkUcJkOmF0dcWT776HMudnX36BaZlsb+9SFqUMDKuz9LOnzxhPZswmE8gFhVyr1VA1jSiKqucCjV6vJ4j7CtEaLH0atTq9Xg/HdlgFIc+d13z1d3/LV//hNyyWC47fvcW2jHVLUtE0nj5/yvRyTKfdZm9/j26vLQsMRcG0dGazGecX79nc3qE/2KhwU/LArhsGWdVKMUwDQzdI4wjbvD6fm+IUVFUJ6elGhUyTlpJVtRPevn3Lk++/5+L0lFajwVc//0rIN1lGGIXivtPlZ5FnOvH2GYa41zVNw3HcChmuoBsSfrMsG0s3cE2hjdQbDZpegzRNiMOIaLWiBFr9nvy/whBVkWXNZDKm2+0RBmHl/4R6s4Guadi1xhrpmGYpSZrQrDyaq9VqTTeJwgjf94mSSJDzZUGwCkiSmKj6WeuNBoZmEix8/vT7P7Ccz9nd3cF1RDnw+eef0+31WK0Czi4ueP/hiLLImc9nhFHExnADVYF3b99zeOOQX/3ib+hudIlTaRteXQlSE8TP6LoOjuOiqfJ6Hh8d0e318LwWXr3J4eEhw+0hummQVcQYyxa3qiwIBd2bZqk0oysfo24I4YBSRaEkTVK6vR4729vixMuzasmqYBgSXIuiiPPzM1YraYLohoHjuOzsbFOr18lSuf7PJjOWiwXtTpdev0et5hJHMSfHZ6RpzJ17d7Acix9++pHz8SW/+vkv0V2bZCUtjsVyyb//5c98zud4nsdwc4u8kHbScrmg2+2wtbXJYr6QgbJbwzDMKjCdoRpa9dyurV+DNM/Z3t2lUa/LwAppLr969Yosk9bV1fgKKDFMHUowTXneyrOcyXyKqqp0Ol2KImc0Gq3vm/P5TFqHeYZdXXviOF5//4Us5LMx3OB6GaYosPQX4pirnGRZUTBfLBlubsn76DrcOLzBxoYgEEfjMYHvswoDirJguDkUeoJtr5fcguLUq1ZSg4cPP0VRVGxD6DrT2UzOzVlOw2tAWaKoaqW1Udb+tul0gq6bHBzsc3J0xL/8y7/Q7/XkuUbRWK0i/vznv5DnOednF+iGRb3epNP2mEwm4hB15ygKuI7Dw88/p9VqcXlxQZYkvH39mrDCZ4bhivHVlWD4PJlBjEYy82k2PZmBJBlPXv3AixcvGI1GzJdLaVw6Njdv3JDvlapKuDYKxX134wadXpesKGh5LabjCfPApzg95e6D+xQlzJdLCTVRYpoW/eGGKGrCiDhKGA63KAtRA4wmY6ZzWRw5jsMqConjFcPhEMtx8DyPw5s3+LI3oOV1GI9H2JWGZm9vD1UXZ6Vcf811WGt7e0uu26fnmJaFopR0OoIWNgwJoq/CkEajQRxFmJVveXR1xflZyN7eHm9ev+bFs5cMh5vr1ywM5fNXAKswpMgLtja36PV65GmGvwzIcqoGVp1GvUav22M8ljaRrulEiTyza6FWYQnlGbZer7OYzSnLFqqqMh6P0BcGbs1dazCKKuitqpk4w5MEVQXDUClKISY02y1UQNF14iThw4cPzJcBpm2iaBr9QR+l8qYqiiKqj+WSIJDXQ9M05vO5OMhrbhVGlCWmtN7/qqxIUxl+a4qGU31HfX9JEIh6KIkTwb/m4rxdLub4VThONwSNvbW9TdPzBNNoWczncy4vLjm8cZPBcANK1nO5a4lPrXpNDMOkKEusqhF8dXnB2ckpw90tLs7PCSrqW7vbWl/jVUU81G/eHfHy5UsJnqs67Vabbr9HrV5HNTSyNCFYLul02vzjf/wHbt27yyqJ8IOAD++vyNIMPwgoypLdvV00TcW2bTrdLpubW0DJZDJh5fvrQJVpmVI0MAxRleSaKDlqdWqutNLTLCWtAotKpT2p1WoE4UrahbqoVa6LHGXVqjYMcUgqWY6uG+iGgW7JbEhX/7oA1ivseJGLdziKIlRFkWCUaeI1mhVBK4eioO4KZe74+JTj42M0VeXjTz5m/+CAYBnw59//EU1V+Md/+AfyLOOPf/4TtuPQHwxotT0uLs/QNI2vfvkLfvaLnzPc2cIPlpyfnfPs2XOyLOfTTz+m6XmYlkngy8J7e3eHPBMShqoq689XWQqOX9NUsjylLEr8pZB/Pv3sEY8+f0hv2MWw9YoOZ6CisFquePv6Ne/fvyNNcubTGYvFHE1R+fTTT7n34AFHFZp4Z3cf07Jw3TqzSrHRbDa5deM27XaH09NjXMeh1+uhqAq9fp/T0zMuLkeg6nz48AHN0Dk4PKTZaHJxcc5sMpUzVL1O22ux8YtfyLlWUcXtnoRkSYa/9JlOp6zCENMwaXd6vH73jn/7w+8Zj8bSaq05PPr0U37z619z885tFFUhSRPOzs+4vLwiCqP1Gezo6JjBoI+iwP7BIaals+sccHZ2ShRF/OyLnxHGCUfvT3nyw48cvztmPBrz+PFn3Lp9kzt3buNYFlmWoFTBCkVVpIEdBMRxSLBc0qjVqbsujVoNx7ZIs5SD/X22hlu8efNawuJbW/jLJb1+nxs3bjAZjzFME62aL7979oJu0+N//af/hTsPbvPH3/+OE9vkzp073P3oYwoUkiTm/fsPNLwm/cEAypLpdFIhvQdMp5PqM6+hqOIk/ej+g3UwczFbcPThiOlsim6Y3Lv/gGDlU1LS6/VwXVtKLnGMZdsEvi/7EKUipVQBhVarzWoV8O7tO3RNw7EcirKg1+/Sarcpy5J/+93vmYxF4fTHP/1JPNutNu1Oh83NIYONAajQ70v4T1VVTo6P+f7774nDCNuy+ezRQ4oqwD4ajQjDkIefPcRQNb79+htmkyl7+/vsH+5juw5+4PPvf/kLYRQLgSJJqdVrGIaOZVriQK30JNeamCyTPZdWaZsazYa8XlFU6UdSxqMRfhBImMOSop2mqmv8vOM4vHv3jh9/+ElCKEUOKFWgU/R61+RBQTr/FduraRLiLcpirSX47/36H2gQKqiaeDdURZJBvV6PyXiMqmQs5jOSOIHqzb68uEJTVVzX4aOPH9DutJnPpkRRRKfXoaREUVQUFNIoJo0T4ZXbNrVGQ344TaPVbpElKVcXl6jXyc1U3AKT8YSffnzKrVs3uf/gAaqqcXk1QtWkWaaqClkuzi69kqOnacJsJonIlueRuyWKWq4fDsuioOXJAcWtiejbNOXmrKBQq0lqyjItkjTB9wNKZIttVQsSKKnX62tmuu8vWSwX4g/U9Kp9NKbRFISC3PxTabXFsaAGiqIa0EsidRWsMC1LkDaLBZPxmJ3DWywWc6bTacWqNwjDkCiWQ5j8KigK2ZorlcexLEX4q1VDt6xa+ulVk+y6lpynKZkhvo6syLEN+cKGUcTSl8F9p9uunGwaqipLq93dPRTEQdPqdmRRFsXM5wsRBDu2YOrihG5nLphPx2Vre0tShKVU78XTYZDE4nOcTiaUQJEVqKrCaDQmz6Qub1ZpWtu2cV2XZrNJUeYElZhXN4x1m1GvnAzyeciIIhGC65om6CHnr7jcsvIBJhVq1XZcrh2Aq3BFGscYhiWp3MpFoGuCRSvynCIvq1STWrnfJI2T5zlplsrwzLHXLi7TMEnimCRN2BhusLm1JV/kuTSRsrwg8QNpj/X7KCiMx6N1u8Nf+pyfX0jLU1XEL2EajK4ucVyb/mBAt99jPp+tHzKLsqiaj2XVQC0rnnchffLrdBTWGmeq6ro4EytPpVq1+nRNw7Ed+RYUZbUEr9PuD5hNpzz76ScWsxmqAv1+F0PXCAMfVGnIRqE0xjqdLv1+b/0ZTSNZGAswXJKtTa+JpmmswhWmYRCtZJFe5EW1aFexXHMdQFBVFdMQkXvL8zg/PaEsCtqdDovFQr5HrZbgphoNPnr4KTWvQZallFWStlYTRIIfLKk16mxubhKnKa5bQ1FVfnr6kyw8wwilFMdiahgUWcbdu3dRNZXTk2O2dndod7uAHGAb9bp4JHQT08iJoxQ/EdRJq91htliSfTimKDLyNBVvoeOSJhmmbaFqKrop6F7XcsmTjJ++/4EPz16ws73F//a//x/s3LqBH66YzybM53Mm44m0fKo2n6pp1BtNaSrrcs3Tq4DAtU/WMk2yLCGOV2i6ir/yUUyd6WzKxcU57XabJM5Iohi3LYi2er1Bve5iWTaz2VQcDjUXtTqM93o9giAQP5uqkSRyYD84OCCOY46OP5AmMuQxDYMsTQhXK968eol1fb9QBNmrqQrT6ZiiLGg2PbIsp+k1abdb66FcmmXkaYaqqNJaM0zmpsXTp8/o9Lt8+vgz5ssFC3/JRx9/xM7uHsvlindvP/D86Sv+9b/+ltlkyuMvPufzL76g3hTvDkpZuSbla7NcLjk9PUPXNUEaawb97T6KojCZTOQg3GqjVFjd2WxGHMecHZ+SxjGB73NydIyGiqobbG4O0XSVLM0r19EpWZaxORwwGPQwTQ1dU7h77w6NZoOjY0GGBiufP/zhT/zww1O+dBsMhxu4tTq9wYDdvV3C1Yp3b9+hoHB4eAPbdmh7LdI8k+u4bvDh6JiPP1oRLZf85Xe/ZzDo47capPGKdreLYVk4to2/9MmzTFDYhqBIZ7OZuEc0lZUfcHV1BYrK5uYWWZby9s0bsrKg1WkThRGTyYRev894PBaUVK2O12xyGV0KKlsRhFhelCx9H2c2r3yLHqZprA9mk/mcIJAzheM4zKYzzk5O+ea77+n0+9TsGqPRiCiO0I2H9De64j8yDJQSam4Ny7RJooTIX+EvA0rFX//91+3t0eUIy3KZTuYMNvpsDIcYusF4PKLfG3Dn/l38IODk7ISbt2/R6rRksa0qQkioueztbjNfLAEYbAyqFq2C4zhMJ1NWgU9Z5Ny4cUjNrZEkMWliYjtO1cpUyfJM0HSxJPAsy8KxLQzTIM9y5rOFNIXzAtetUa9L884PfE5Pz9C0nfXBviwKOu0OtmWxrNyG135KrcImXjs1Ou0u7Xab8/NzDDNje2cXr1FnMZ/jV8MLlBJ/uaiS29WBNS1J85zJdIpaOY/yTCgO16jDLEvJc/HSZpmkpMuyZLlcQJUuLFGwHIdSUfhwdMLSD7Bth9VxSBAs2RgMaTaaDDYG6LqBv5TWsuO43Llzm06ni1sTv2Gj2ZTgg24wmUzWS9F6vS7Xb1VluVyiV4Od+Bp9FUacnJ6QlyWtXoeNnW02el0uj0/47uuvefvyJZZlsTHYoCgLXr96zWg0wvNa2LUaN+/cxjZlwRn4Pkt/WZ1JI8bjEatVyHBT6Bmv374hSYRQcfThmPOzc6aTGculhKUWs4U4j2/fIs1S3rx+heu6GJaJ47pouo7XanHj9i0eOA9YBivev37Nq6fP+eO//hbDMtne3eHw8JDDgxvcvHmLaBXy3dffkkQxN+/cwTB1jo7eEwRLDg/3GQ4G+PM5J2cn5FkKKGxubuJ5LZKq5ZBnKVo1zL1GOauKwsnxMcFiQbfXXZ8/wzgmjCIURSUKQ1YdDzSVy6sRUeBX53HxROpG5S0B8qKQz75tYycxFxfnzGczIS84Dju7e7R7HUzTZHw14vjkhLS635iVDsE05WdYhSFpKoPqPM2YTGfM53O8VpM4jlAo6XY7DIcbqIrGq5evePfmHa12B1RV6B3A+cUFFCVJlq6bq1macXB4g263S5EX5HnB1dWlNH0UZd0iHI+n6KYhKLFGnTiK0RSF+WSCbupsbG1g2eJX9f0Af+nLINS2UBS4c/cet27dZL6Y8+HDe46Pjjg+Osa2LWmm6AadTpvdnR1azWbVoI6hUhu4rku326HVbpEkMWEU8u7tOz58OOLi/ILBxgau4zAaTQijmDuffoJq22iJ0EWC1apK9RZ4noRRLM1kb1ca0KZlUG/UKYucsmp2RFWz8vDmLVZBsG72zGdzlvPF+ppn6jqWYaKrKrqqVdd/c4099KthYavVJs/hT3/8C9988w0nR8f4vk+n5fHZp59x/8ED6o1mtViTJWNZOaksWz4TWVZU6gCV8WTMfL7AsgXf2e32iMKQNEkIAp/R5RUK4LVaoILrOrQ6rTUOf1VhgtM0ocxloW/qJkqp8PTpU5yay+ZwKIoK05TBQ5pULnCdovLqJElSJZ6VdVMeoNFs4DoOq9WKMFoRoYpvtNvDsEyO35/y5z/8icvLC/b39tjb3+Pzr37G7sE+lm2RZTmXV1e8efOGN29eU2Q5tXqNg8MDHNfl9OSY/mDAg3sPsB1HCEBJxOXoSnDkm0NsyxadgCLPgf4y4E9//BPj0YRWu83W1pB7d+6zu7+Pqiv4gV8h8MUVVpYlmqawmM8JwxWmYVWBURPblOFlnMiiStMFP99ut2m12zQbTRkQmxa6YXB8dIRuGCRpyrv377Fsm96gTxhHhHGI5UjbZ7kQjPV4PMZ1axVGV6fTaeM1r9Htcj84PTvj+esX3Pv4ATt7e0wqDKFpyudnNg/4/skTDg4OaDYbbG9vkyTxGhMfhoJybDYaUKXnDdNC1TRWQYhmGKR5wcnZOYvplMFwk3pDQitpmtJs1JlMlpRFwRdffEnTq3NyfEyapeuGwCoIaLU7EsyyLRqN5nrOcD14TNNUgpOOTbfTlcFpnq4Rplkq54jJdCK4VUBVpcFvV83APM/W4WjHddazllqtRqvdEkxklqJposdwLJv6dh15YIa8yNB1QbpHUUh6GTNRpImqqhJIWi1lDhP4AWdnZ2xubcn1S9XQ9GvMvsxfLMOoZksl/UGXh59/xu9++zum8xmf3/qCnb1t/MCvZloaZV6w8legKFyNxqiKymQ6w/M80iylXrPZ3txgOpkSrXwWi7kEUA2Ds9Oz6vqQy/fm4oo4lvdIVTWKouDi5Irnz17w4f17siLn0cPP0AydyXjMzZs3ePjwM+I45u2bN0RRxM72Dvfuy1ljPJlgOS6aZTGazvCDgOHmJmmasfR9aQ5XRJurS1mkNBtNVkuf6WzKYjHn+PiYJE4I4xXPX75gMpvzm9/8GrfmoBsyH7m6umLpL2VRXhRkRY5lW2vX77V3163V0BQFNFB1jSIv8FotbNvm7PycNE2Iwog0zXjw4AGNel20NWkq9BHLoV4Td/nCmHP04Uha9orKz3/xC5pNj9l8TpqljMYj5rMZ7W6XRr2BZVl0OoKT1lQha3z88BF/88tf0GzWZTYBjMcjFFXObHlZVLoRSKKYxWLOKgpxXJdOp4vneVxeXqxDrGmakqVC+zHyYr0svP590xTEfpaLVqA76JOmKUEUcXR8Qpyk7B/eoNao4dZqpBWJJPADNL3ysunGWgegqkoVbJHBfbfTIU6Tv56vqxZ4HMb4/kIw2aXMF2v1GkEQ8OLFCx49ekRRFNJAq9fWrSNNE3KDZTt0Ol22NjflmTBcEUYRqiLvr65r63LCNZ4aqILw0ro3DJNSAX+xRDV0DMfhp+fPGM8nWKaJrqv0B326/R7dTpfpZMa//N//yunJKXatztbOLq9fvmQVBGz0B/IaGzqmoeM1m+zt7dHvbXD3/l0UXSWar7Ask8FGH3/py6LE8+h0O6IPaDTlPa6C4Y5tV4qFiFq9juPa5HmOoYt/tKjuRWEYsvR97Mq9lyYpjYZdBRPydRv4+n5r6PK8I6+FIQ3LsiRL04qsFVd0qxRV01Aq9KhlWzSbdWlQxhFlLLQy161XFLNM6C9VocQ0LXz/jDRNyBLBjg82uty4cxvykid/+YY0jrn96UcYtsmzb34CYHdf3K2L5RLDtPjN3/8dN27ewq45+MFSHISuzb1791BUjXanRZ6lBIFfXc9VuUfU7L8uKpKENBWynaEbXJ1fylxrFbKYz/jok/t8+ulHNJoupqFiW6a0NVWN6XjG29evuTw/I44TJpMpum5w79592u02B/sHqJrGZDzBdWSpnxf5OvilaSqffvoJw40tvv7zXyjzgnv3H9But1kGS9JFDqpGicLx8RGrwOfg8JBer89iMefi4hKKoqINNtef6eV8QbMphBEtVFikS5I0xbIdGl6LNM158+YNv//d75jNhH50795d7t69y1df/YzBoC/aptGISXUGlO+NXDdm0xmmKaQcz2vgOBaqbXAxueKbJ9/z5cefcnZ+we/+7Y/89OyFtPC9Do8fPeKXv/wFSRKyWC44OjlmPJnIvTEv1stweV5SGY/GHL9/z+H+oSzmgNOjDwSLBbHX5pt//5rBxgaqId99x3aYTaeMrkZsbm/JjOnohLevX3Hnxg0GwwFHR8e8e/Mey3QwTdGGaJbJbDYjL3IGGxtCi6yuJ9etOV0XHH5pGlgVXUXX9YqCZKGrEi6qNVxUVUfV5PN2jUbWdZ0iy8jygrxSKjQaddqdLp1Oh/FkJOEEXcdrevR6PSzTYjadslwuUTQpgcl7MkIpFShzXNtm/+CQWzdvsjEc4tREzyafLw3DMrBMm36vS8trYhkW08mER198TprlTKcTPnz4wGwxZ3t7i9Vyyd27tzl694F+r8fW9hZ5keHWHX7586+wXadCDJdsbW1JYNE2KYuS+XzO1dUVum7S7w84+nCEaVlsVThd27FwHJtg6bOczUnCkB+efEet0eDnv/wVlmmyWgXkhQRWbt66RavV4u2bt3z3zXe8ff+OPE3XeOnvv/2O8/Nzev0eWzvbdPs9BoONSo9l0G5LcziOk/Vi+7/3638IMXotgaeE6XQqSTKEv51lGZoqGKfZdIamKgw3BhUqhMorpxKlCXaR02w1yXJB74l7wZDhvOugm4bckA1JhSZRRLvdpt/vY5omtmMThiuiKKlS2T73HtynN+iTFTlxnBAn8fohynbkyxVF8nOmSUKr5dHtdFE1jTRLCYIAwzCo12rVgS+tvFulsKDLUg6klaQ7zTL8CnvluiLpLSsnhrRminXCvdPpkuUpWSYOCGkiaViWvPGmaRIEU4JVQKPRqPxAcrhMkgTbsjF0SfAkiRxgvE6H4cEOaAqtVotGrcZyscRfynZe17W/bpXLUpKotr1+vV1N0jNxHIvLyLGqQ24m7rxqMZRm17hYWRgU1QXruo57ncoKVyFRGHJ+fk6z2SRYBbx595bN7W16/R5eU8TTKLAKgqru7+N1PPEE6So12wWlJM8zVGRYOBlPiKOY2XRGnAj25ccff6LVauF5TaI85+z0jNOzU7yWtJOglAp4s7FOVpmGIRfbCpkYR9H6EBDHCZqmVgkYS1LRbg1VEzef/H2SRlaQBxYRaEsCdTqaMp5MqDdqtNtywC2KYs35e3DHkAAAIABJREFU9rwW5X/Dl5fXVKEsFVRFlpKqolGvNUjiiLBCJUynwtiv1WtrvI5hGCR5wWw6I01SNE3j4vycOI7pdruMxyOiOKZWq9Pr9el0O9K4i2LOz89odzvsHx4wX8wxbYtGvSF+l8WCxXxOqyUYWFIVVdVkIFuoaxTi7u4OhlEny3KWy1nlwtIlXaeoFLqOZZpVtTyDouDd23ccn57S7fWxTEscCl4DKFgsluISqRYfCrC1tUm73QEK8rxcJ7YUVZFhkyoL+TiSwdF18/DabTmZTGRBMBOMZqPRYLAxwDYt5rMZWZpwenzM0+9/4Fd/+2sWC3lY7LQ6ZHHO2fEZRZHz8POH6JZBmmfr1oVSKlxeXKLpOrPpjLbXYntnh42NIZPJhMuLCxRFpdNpk2e5DAbjGNux2NzcJElTRuMxo6sRg+EQ8oIojGg2PRqNJo7jkmcFFxcXmIbB1uYmw+Emq/At7z98oFl3OTw44ODwsPK95iz8gCxJaHktVFSiVcif/u33vH39mq8ePeZvfvNrWt0Oy5V44Y6Pj6Vx3G7hNT1Mw5KFS1r5XrOU8WJcNX0DwtWKjcEARQHbdVA1RQYOXgOlwvM1mg0ODvYr1G61AKxavteDxkajgevWGI/HpGkmKNhcPEx5kaObpjRu0wRDNykySavFYSwi9lpd/KhFyWg8YTqbcuPGTTZ3djBMk2UVnBiNrtjb26PdarFczLEdQTtfp4zDVUi0CplOxviLORsbQ7xOh6vLc77/7jtabQ+n7qKpKrZtMhpfMZ8HFGXOhw8fOD465vbNmzx89JBOr0uYRNJK1jUM08St1Tg+PmK5WDAajbEti16VWkrSpBryJHR7PWzXZTqbcTW64uWLFziOTRLGeM0mR++PeP/+PXu7e9TrLq4tLbqj41NOTq+YzWc4ts3O1iauazGfTWi1mwyHA67GY56+eIZZYSSn0zkqGj8++YF+f0Cn28OsDoBX55cc7O/z4MF9yqLkpx9+hKptYJoWqqJxeTnizZu3HG5t0Wu3uXXjUDyLww0Gw00KBfIsp1ZvkFVhhaRCzqqKSlLCfLHg/fv3JEnCwf4Buq7z05MfuLq64t6D+/QHA0ZXI0pFIQhWHB0dcefefcE15rk4RiqfaFnKPW61WnFxcb7GkkmgICUOI46Pj6XtG4aCvAhlcBNHERfnF7x/957ToxM0VeH58+fcuXubvf1dtnd3sCybLE2IQ580TWXxlmWUSlkht2Rw3Gx6fDg6QtdMuoM+08mUVsvDa3vcuneb96/fcXJyzI1bt7h77y7nZ+fMZjOiOBRPpmXT7/dwXLfyam5VyLklnqIQV1g4ryVNm16vS5YkpJm05g1DHnDjOAKk/eO1PKYTCWFcD+5MR4Zrz549w7ZtHj1+jGFaXF5eEscJbk2CL1EUsVz6OK5LvdmQ5FsYkcaJIDfDCMOSpWOWSVtKNwxWK8EG9/t9Cgp++PFHppMxe/v71Osuy6UgJ+t1F9d1qKsqV1fyXV4u5oRhKENH00JBIQj8tYOQ8hoZHGJU77E0ViXMY9s2YRgymUyo1+sslwumsyme57G7u0fL8wiCVXWeiqjVOtSLGmmSVL4yaf7KYETCPVkuD6yKogjeKZaUaK3mcnU1Io4j5vMZumawCle0Kv+ObuiYlsVgo1/dr2Is08Awq0XM7g7LxZKT01O5p+kqN27dIAwCBv1B5euGNEuJ4ogoXLHyfU6Oj8mLnJevXzCZzkBRePp0ged5fP75YwAUTWd0OUJRlqiaKk67+ZzJeMR8NhcMvGlSKnL9brVabO1sc+vefT559Ig7t+8wn0y5uhqxWCx4+fIVT5+/wLQs8jTj7eu3eJ02nX4PVdcoFSEOvHj+giSKBNdtmSSh4J26ne4a4ZLlGYZp0O1J4/3i8oLR5YggjHj/7j3vioKbNw85PDwQokICrmPjNVtcjq44Pj7m1p3b3Llzm/dv37JcLORMXm9gGpagz3WNRrOJ1/LWRA/DMPj4k48xTIvA97kajZjO5ziOXbkyJKlqVkt/BXkozyqfjKoJprLQM9wwJlguMU2dbq/L9tYWrutweXnBm9dvOTs5xdDl+q+oKlEccXp6KkSSSIgkhq4R+H7lGl/Q3+gRrkLevn3DZDypXDQ+y9mMyXiMoqhsDjeouQ7hKmA6maKrKhvDDdrdNoZpMlvMSCpygqAdDZpek+GmNDgXiwVRKMn17Z0dbty4SbvdkmupolThMlmKRWFULUE9FEUVvUEJQbBC1wWD6rVa/Hxrm83NzYpeUaIrBnkhw8Y4jkirfyu2oNxtW1ypjx8/klCdJvcHGRBq0sZN5NpSr9ehFE/U0l9iVPQBx7Hp9jrouk6jUUNFkece35c2lGn91Q9qmoS6juO6vHr1ln//4184ev+eJBUCg2PbPP78Mbfv3Vv76VVVwbauhwgGzaaDokCSpSSJPCuFq5hnz56Tphmbm5vUajWuRiNOj49ZrQKatTpxHDKbTpktZmxtbzEYHlJWnsq8KEQ1oAhFRNNUJqMxx8cnJHGKW3PZ3tqmVq9B9Yyl6RpxLC4l3dBRVFXIBGlaPTvr0rgr5LnHtm1ROAT+OlFs1KWNeHpywv/z29+ynC84vHnIw4eP+OLLL+gPByRZim6azOYznjx5QhiFeO02/mLBoD9YO7lu37oty/g8IyeXcN5S/m3DzU1ZrCSpOOqrYezrV28Yja/4/MsvuHv3Nhubm3QGXVAKFFXCfHEco2kqRSGkHMqcKJL/pmkqlm5SlAVhEJCnGZqqgCq4fcpqqa7p+L7P2dkZ3a4s2eM4plarkZclpm1z4+YNTMvi8uICVdNptVrM5zNGV2O8ZpNPPv2UIAiYzWaCsawWVTvb20BJsPT57rtvGfY3uHlwiL9YkiUZcRSR2TmapkrobRXw3Xffsbuzy8cff8Tjx4+wLbN63ihloKobTCfjalmgUhYljuPSqknwZbHwKQpot1qE1ZyFsmS1CpnNprQ7Her1mtyrqjCsZVkUmjyXt1pCsmg0PQAuLy+luVqKEyzwfWzbkvZbs4niw/HxMfVag3pN5hqaphH9Nw4kpwq4AkwnExRVwqJLf8lkMpFlUM1du+XzQvzfKODaomSZL6T5tgpXGLmBoRlQCKWlrJY6tmNX3kfQLBvLtERNUJQc7O0TJzGrRHDpSRJD5U+61nyoqk7Ta/LFl19gmAbfffMdg2Eff7VCN0z+/h//kZOjY77+y9e8fvma/cNdvnn6E7/6xa8wDJM8Tzk9O6Xb7RCvVowupU2/ub3F/u4eqqLy7vUb3lVttcUywHFsDNMiilKm0zmvXr7m22+/4+zsDK/V5MsvvuTW7ZsEQcDDzz5he3tL6BDLBfVGneHWJt1OlzTLiZOI6XyBUeHCt3a2GG5sYrkOz14+ZzqZMhwO6fckSOvPlwR+wMX5hSDppEaK7Trs7u1h2SZep8uNG7fY6A9QlRJKuLqaEIYBSZqRZTnyyFDg1lxpQOQ5y+WcvJBWqtNoUK/XSVOhMzWaDfq9Hp7nMZ3NRWexWvHq1SsJOug6vV6P4XATf7FkOpkyGU85/vCB8WTMwcEBu3u7+H7Au3fvGY1HNJpCR+j1evQGgk5Pk0RUQmFIlCSYts2tO7dpdTuYulo9b4Y0KyTm9RxOU6vrh2VRUjAejTCreeN0NiUIAjpdadbmRSHXigpnd03Yur6v2LYtIc08B01BUTUMTSHJMvwwpN8b0PCalfROQVHlXnRyekqz0cCqFuppmoiKKM+rM6y4/MpSqGKCzhOCWFEUTCZTAt+nXqtVDS+HNE44OzllMZtjWxZ5nuF5TYpMPMtWTfxqZSnnZFVTSfOMrMjI0owkTvHaHjXXRSmp7vXlmoDmui55ka/pRE5F/0IRJKpTc0mzhIuLS/Z2dzBMiyRNSZOUq/NLfv+vv+O//J//QrfX52/+7hMs22J0ecXeXpPt7R2yNMWyBeMaBnJPTLKEi6sLnHqNkoLDw0OCIODo6KgK30rTcrlcksQxK0VhWSHabVvQiqqioZuiMikp+X8pe7MfS9LzTu+JPeJEnH3Jk3tmrb1U7yS7ySElzgDCaEaCMXNnwPBfaBueMWwYhmwJGmgkUaTIJnurvSor97NvsW++eCOPxoA9kOumbxpkdeY5Ed/3vr/f8yi2/AyUqoFzF4LMKvysUopySdM14iQlikV3o2sahm5Ik1NRaTWb2DWbPBVcbM2xicKIm5tbIVuVoFuCnff9TeVarRHHdw5kFceSEoPr1kjTVIoxvr8lWJRUxKv1mjSJefj4AcO9Ha4uzlksZnz51c/o7Qx4/uw5r9+85uDomJpb4+b6BsM0OTo+ljBXnrG4vZHzThRimibtTgvPqzMejbm+uqSkpNls4NXr28VzXOmPyrIUgpxpcXt1wz/83a+wLJPT01NOTg7Z3R/iNWq4rk3NNqHI2aw3JGHMf/5Pf8fZq9dYlsHZ+VsAPvzoCaf37zObzbi4umY+m3F5eUW722W9XlVLSlnQ7u7uUmQ5z57+wGI2449++Uvef/8DsjInK8UJ3+31KxWWwsHBPoZpkqbiTGy3W5i6ycuXEsqsuS43lxcsJlOefPKEjz//jM16w9/97a/4w++/was3sGyL1XrFermg2Wzw2Ref8Pj997n34B47Ozt0qhLB1eUVq9WKuPKZG4Yp+qkso9Pp0O12CYINXr2OosE68vn1b/+RB6f38LwGT7//gU8+/Yg4TSmyjE8/+Zg/+uNfoGoq3313JuhKTcV1a1SiTDRNxTQkGGXZNpEfcvH2HWkcsVmtOHv3lvOzM05OT/j2m2/47tunBGHKj3/6YxqNBtPZlPXaR1M1oiAgjhO++fprPNvil//q5zS7Tc6vztkZ7tLrDbDrdYyaQ63RQNXlHToej1gulvT6PaFhBT5uXYIIhiNUqDSVGYlpmhXBS+a5br1GWYgnd2e4U2FCZXkfpqnoOQyDosLFtzttHMdB07VKQWChKSpxFDO6HRFFEY8ePeLo+Jg4jbi5ueF2dEu312N/uMd4MiGOEz759FO8Rp3BYCDPK8feomVVVUiXqqrSHwwkqBeFlUaroFar0e50GAx3tsv/zz7/nOOjU+KK4vbu4gzX9bCrUJTTqNFut2m32iRpynK5IIoCyrKgP+jj2G5FcWiRpBm2bZLlBYamb88tYRRxdf6OLMvY29vj6EjUQcvlks1mQ5qkXF9e8x//5//Ib/7hHxjfjigVqjJSgYpCFETUG3Xu3b/PYGdAq9Nmd3d3qzRLklhoEY5Dq9n8r+/8/pm7QQDSJGU2mTKdTri+uhaMZLWEk2RawXw2ZWdnKLXPqrkzHk0wDJ3NasP5+QXLxRrPbXB5cYljy/C0VvNoeR7tdkuwD7e3xJG4sTyvzl3abLVZo1by8rRqktze3FIUgj01TUGSBIFfNVVcbMtis95UzP26fPiqF0pJ1aLKchRdmgPy0A6IkqhaSDpkabbFa8WJiHZt28EwG3iuh6YqFT5SGlVuTRJCYRBSFjm2ZRFFMaul+DzanQ6mYTJfzKWFpUpSutvpoLkqUaSxWC3odnvifDIWOLUatzc3vHj+Atfz6A66hGFEGPgs5zPSRAZumqaiKpYstFRF0laNOmmF0LpzfJmmSaMuaLwsTbesdq16UMeJtBwURdliY1CoUgQuCjAZj2lUXPk7VOud30GtLoiaqlf4lHw7IC/LEsO00AyDoszFwWRZkgp3LFzPYz6bMx6PUSvevlLJgB88fMjJiRzQg8BnvV7JAynLJG2cptyObvEDH9u0JHmdxBWLuGId5xkgn13KAtdzsW1HcIpKIQJnzULXBVOXVrxxSXuLW8C2TM7fvuOv/uL/xLQMHr3/iDyTixqU5GnKulwSBr40ZSv58Z3MuKyGBaUvw5CiKLAta3so9/0AFFnKW45dyWJV2u0OlmVJujqKxCHZbjMcDgWvU+QiCM9SbLeGqRtEZkRe5ExGI/YODuj1+3ieR7/X5+2bt6yqpabruViWJQ1BVcVfr4mjiCSK8YOA3eEQwzAEizSZkUQxpu0AgoKShaq0KNe+z3g04vbmlt2DfYY7Q05Pj1mvVrw9m1CWZYVXmm1dKa4rCNCyFI9eUTl4TMOoONjy/XJ6PYpMUpR3jsYokgR1lqYEYYAfhmiajqZsKDJJrkZhSJamvH7xgmDjU5YKz569wKoaSJPRmNcvXvHFl19Q81wKRLqb5cLvnkwnIvQtJUm7Wq1I4oSzszNB0iXSNLZsqc7bpom/WdJpd+j3e7w5f8dysWI8GpNnBQVFhWtsszMYML695fzdOZPJFMeyePnyFY1mUzAWusHBwSGDwUCcMPM5myAkSTParTZFVvD1H37L1cUFmqLwZ3/2Zzx4dJ9YKXh1cUaUZURBwGI2Q1M1Ou0OhmkyHo0FAaYohFGAYcqhOKzQvJZlVY6dEssQLMldC+nu0hCGAbppoqYptmOLc05TWC7n1GwZwGZFKfhHV4bzd6nU8WQiz6c05fbmlrIocGtu5S0oaLXaHB4cyYAuCmXYWKthOTbHpye02i3CMELTNGbzOYqi8Ojxo62M2zTtCvcrtXvbdlBQWC4W5HkhThOvQVkWnF+e8Y+//S2ffPIJFIU4YKOYNI1pNDw+//wTXj59wWBnh729Pfw4IggDGg2PvChxai7NVkYchViWzXC4Q6PRQFVVfF+WrXc/N1SVJBVRfH/QR1MU7t+/B3lJ3aujoPLq1StW6zUPHz/EcQwuLy559fINQRBTovDh++/xxeef0e02q8/jnNHoEtN28NwaKhq3l9ccHxzx/qMPGI1uK756zps3bzg/e4euarQadTa+4CBur2+rC43O0fEh62BDFkeMR9d88v4jvvjyx0RxiO06GJbD5dUVqqFL6twwSIucOE1oNpuUlQ/YsiShFQYRrueKG3O9oShLnnz0EQdHh9sWobbWefP6Da1WE8syoIQgCJnNptQ9F8qCohBsq2EY2JZNkkmbv1arUeTyPE3iihZQJa01TafheXiey+9+93suLmSIeHp8SBQEPHv6lJubK3bO3tFoNMiSiGA9R1UFF2FYcljtdDrSIsxy5vM58+mM2WzBx+an6Hq7QkM0pam9WPLdDz9QbzU5Pj4mzzKeP39OEEizUasoCUEYMl8s8ZotDg4PcF2Ps7N3RKFgKfb291gulmw2q6ohZcm7oxRnchiG2LaDbmj0el3SJK18Iw10XVKvlCWL+QzPq1feV0HUZVnG0eERlmXxww/fV47UJpqqEQQ+adVUcSqfzD+h0FVA3qmbzYYsy7CxWVVtip2dHYa7O5RFSblek+fifc7yDK1UMQ2dvIAgDFBVuaSrmoYO2JYtDXtNFxKnIqgj27QoEK9P4IvzV9c1bm5usB2HZrPB61cv0Q2dXreH59XlwO/VGKh9giDAdR1ajTrjiSzCemoPXdG27uAwkqVIEATkRU6n0yXNZInQaDSIo5AolhBDo94gDmMGO0N6/R7L5ZJj20JVNa6urrap8JHn4bpulfS/RdM0dvf20A2DPC8xbYvrmytqNbdyaEKz3WKwM6AoMvaPDpgvlqxWazTLpNvuYNm2IMh1jU0Q8PbsnCSOOTkRbJtuWRweHAleKk1I00R8amVJlicoZYntOISzGc9vb1FVsGsuu0eHHGsGaZyQpCmr9Zr1SjCxnX4PXZcUdpqm5IpC3XOZTaZQFHS7Xfb3D5iMJyzmc5yaUzkbJGkLsFqvkfanzXKxpFZzOX93QZo+Z71a0Wy38Op1nFqNjb9G11SKsmB0c8vR4YHoBqJQFgCawXyxoN3p0N8ZACXz5QJN0zg4OMCyLNIk5ubmhiAQJHGe5ximxe6wI8v4tfjfSkrKEtJMzseGYZLlGZvNGr1KXm8pC2XJ5eUF6/Wa8WhEFMfcf/iAutckTjOKosQoZbHveh7jmxGDfk/aHnGIH4RyttUVylwwNL1+j163x3w246/+8v8iCCIef/g+y8WC9XqFZZlC4LBMdFVBrX4Pt7e31bm+pNNuoekarlvjk88/pV5zt5gspcIrbVZrlssFN6Mb7j14gG3b8rlStW0bxTQl0CTDyak4JvMU23Z48LBXNcOXTCYTxrdjbq5uUDSDt69e0h500RX5neVZSqPfQdMgiSNBtFm6OOgogIIky8kLaas3Wx1OTsvKFRbTbrWrZpG8Yy3DRFVVFtMZL5495+riEqdW48lHT0CBKJJFWpKk5EXJ2dkFf/kXf83t9Q22I074drvBJ598xI9+/CO5UEcRWqFQUuLWPQlixrGERCko8pw8L0nTlFrN4fj4GNt2xAEWhSwXC3YGAw4O9ymyjG9//420hYdD3KrhYJgGhlJSd5yKKuMjy6Y1P3z/A3lW0O31OT29h1Z5i4MwJC9ydvfEXRlGIWVZcudkb1QByDQVZUVe5EBJFIUVHk+l2WxCHRzT4vbqil/9w68o8oxf/OIXfPmzn3J0ciIe2yxD1WUx9/LlS4IwZLCzw/7+PrPpFNcRRKdTc+Re4G/IUlFG3OH/B4N+hcxboaGgqLpgnm9vCaOYJx894fDgANt2QBHCggycqYKrMrgxDK+isKRQJdGVUlyYpmmQJRHhJqwUC0p1H4MkTVitVxKYicR7qKkGg8EQ23bQKhQsKCRxIi0j192SRSSY2N62exzHYTy6leZnnqMbGnmR88PTH3BMmy+/+AlFLgtYUzcpKldWWWqVA0nDMgzCMOD29pYPPniPDz78gO+++4GbmxsoVbK0II4iet0eSSyuQNfz0EyDUlU4OjoibHcqmkspgcMqqBtFEfce3CNJE6azKXmWY5qWtHCjCFXXtsGEJJEQdFa1AGzbJkkSWq02/UGfzWaz9Zw26g1azZb45NcbiiKvlrR6pT4xUUgZjwWjLnOfCZqqSxLe36BpKp7nUpRlFcQQ97WqKDL8VESLkFYtnGazSZHlRGXAxdU19bpHzbFlEVOUpFnOZrnGsoQGcXNzw2QyRjeN7cBdhn4FmqbgBxsUFOI4ZLi3z8P3HjEajUiylF6vz9t3Z3Q6HT786AmvX77m+vKSjz76kNVixbNnT/nss884e3e2RbwHYcR4NGG9XOGv16iqwvnbd1xcXKAoGu+uL8mKlN6gj2nZnJ9fMJ9OSRJpfA96XZ589AHvPX5Av9+XEFlLwsTSZiypNxqC4o4jihIarTa7eweEgc9wCI4t7t3p1YI8kRaotJYl3G5Uy/1Xr16hKCqPHj+qwhR10Tg4Fo8fPmRv75Cbq2vG41vxkd/eUBQ5tm3RHww4Oj4mL+R3tl6tpfle+ZzyXDC/aZpKY0pVsC0Z9pqWRbPVqCgcJlEQ8M0335JmKffu3SMKE168eMn11RWqqtBpd/jpT3/G3v4eq4p+cH11TZLEDIe7Qj0wdIpMlnWz2Zy35+e0+11sp0bNdqhVbXJNUytClIT5ylI83rI4k6B8UZbUai70wF9vePnqJQoSNlZUlSJLsW27ahJm289TXA2UDdvCqYmCJ1VTQCcIA2azGbqm0+x0ODw5ptluEUShKHlKCTWqqizVLMsGRdmG7CMlIa/UGZYlJCAhh0lLssgzRvM5r1++5fb6Bs9zaTbFYWtWXi5VVQl8wfamcSJNH11jMZ9Li7fVggqTqWrqdkanaoIi1jSNPEsJIyk3KIqybXMpiro984saKcWpfqaJojIY7spyyPdZbVaVk1MhWG/ENRtHvD07Q/3Pf0un1yHLU0zLYjIZi54njqEsCHwf3TAwbYvfff01eVmwt7ePaYlG5I5olSZyJ9AqJU8YBoRhQKfTkSKIrhOsVsznC9y6i+fVUTWZP1JppALfZ7ZYUHc9mRUFAW5Ul8VvkQIqeVZsiUW6rlGYssg1DIMwzSoPdUGRS2s8zwvu5GVl1SRXVYVGo06aZkJ2cl3miyVpNsc0dAnP2g5ppU5I01QUSarGcjql1Wnzyeefo5QKlxeXnJyecO/RfX54+pxf/eofmIzHHJycsF6uWC6XNJpNCVP5AWEs6qMoDGm1G1I8QWbM87loQQaDAZ5Xw/WE2Of7AavVUp4ZXh1FURld3/KH331DkRccHR5ycnxMo+Xiug62pWEYGrqq4kcRUZLz9Nun/If/4X/i9vKadrfJ519+zh/98o85ODhgvlyxWK3RbZkFye/FrubfGn4QCPpRUzm/fAvA4dEBx/dOySgoFcGud7IUx7GE8GPJmS5JE26ur8mLTM5EcVK1t0SNtb+/j1It2p+/eMnVxS3ffvMd787O5RxBjmkZPHnyIV/99Es6vQ6NVovdvSFJkvDm7WsoZQeRZTm6YeC53pbgUBQFlmUxmU5IUyEb+EnEr377a46Pjjg9OiFa+fz4qy8JfJ+6a/On//pP+PTzTxgMeoRRxB/1/xjbsTEtU5QDiviJ80L+WWSiY1tMZrx79QZDU1nMZ5QUPHrvEa5b4ze/+R33Hz3G8Twmk7kQFFWN45MTri8vub66JopCZpMpX371E774yY+YLBcomsq9R48wDIsgjknSFKcKtU0mY3Rdp9VpUW+IH1NRoV73iIKw2rcEaJqEY1VNUKNJmrJaLAX7n8kM/S6slVXPLSFcyZweRcG0LYIwIkkzkjStPPbWVh9Vr9dptVr0Bv0tlvTg4IBarVbNLdqEcczR8RHDvV2CMMD1anJmKgspX+kaZkUZSJOE9WqFpgh++Ltvv8Ou2ezvH9DrdWVPoWs0Gg00Q+ft+TsMw+Tx+494ffZaWn3Vf4dp2+RFiV+p8PwgIElimnWvmvm5hEGA67nUCtis17KH0TTSSNQqk/GYi6tr3n/vMbph8uzpUylQKSoaKs+eP+fv/+7vef78GavFgvv37/PTf/EvyPOcs7Mz5pMpvu8zHA758ssv8RoeG9//f+zpNF3eMZZl/hekyf/3P//sBWFZlqxWK8oiYz6bk6UJRlVLT5OYPMulfdUfoGo6SSoPctOyyLOcIIgEMdleYnBSAAAgAElEQVTq4nkN/uZv/hbHsbh3ekSj0aDZkDaaqqrbVI1lWURxvE1c3qXsgiAg8DcizdVU+v0BNacmyWNNqQ6sMznoF7JVVVVJY8oHWaSa6/V620zKc0lAWKaJqmqVD6vEdeVSamjCGF+v11sxtW4YlcxY3DOWJUiGNBWUUugHUm0vcrJUFhdRFEod23EIg5BWs0Wz1WQ6nlCUOYuZsHplkVSia7rgxKrl0tXVFavFgv39A1zTZj1foFTOt06ns0Uo3l0kiwolqiiC/8wrdJKiSNtgi1XIMmxHsCIUJWmRbheXAllXKvSnWSWOxVGyXC7xPI9GvcGNf4NuWWiVy8Wt1ysnY8p0Ot0uIQzTqFJdGkqhbFudVuWdUFAo8oLlYkkYSLOgyHKmkyndXpderysDyTSRy4uu0aq1aHfa1eAz4erqiulkQqIo4ipJ0wo3F2M5NUEfVnzf9XpFliYIWjMnL3M0xSLLxb2kV20RWWxKosN166RJxvOnL2g3O9x7cAI6rDfr7QvDcWThGAShLPUqLO1dFdmouMJxGLJaLqnX67Q7bUlHpSmqrleJ43DrwZKhqCydS6UkSmLWvo8f/FMKaXd/n1YlvN5sfILNRi4SQYCm6zRaTXZ39/D9DddX17x69RJVURkMBuwMdsjynKRC1QDbNJllS0JMiRSiUJaGN5fX9HaGGKYpjkJkUb5ZrpmMRqyXSw7296k3Gly+O2OxXJKlKb1+j7A6rHS7XY6Oj6uHvCwksywTPIgmzco77IGiKJRpiuk4lLlSXQ404oq7nFcenaIoWSwWMqQeDhmPR3S7XfmOVi3QTq9LURTM54ITMHSTy/NzVAVOj09kCB2FUpe37GqYuGa9EX9VWRT4fsB4MiGKBFGrVhgLf+NTFjkbBdarFbs7AzRNZbVcUhYFt9XA0qm5JGlCEGyqhl1NXJ22eBp0XaPm2pyeHFdtwsHW8eo4DmbNwbQcVvMVf/1Xf81qvuQnP/4Rn3z6CaZtEgSSrk/DiOt351t/aKFJKnA+l2YVFfrKqVwU4hzQ8bw6vW4XTVFI0pTxdMLvf/8HSW2j0Go2mM7n+BtfpOhrSRH3+31ct8ZyueD05J68MP0Nm03JbDIR7KjrYts19Kr9FUURQRAIujFN8OouTs1mOplWTgTBE3R6XeyaU3lwU3kfZRmz2RTTMLh3/zGu6zG6fYOmCaI4CAJAHE+1Wg0UhdqdWH7jc31+SV5kdNod4ijh4uyiQurUKMoC2zKIooD+oM3p/SNKCtabNUkuzfk7YXG90ZBhbFOCI9PZDFXTqNfrkoSq0v9JkpIlKbOFHM4ODg9pVuEVSoU0z8kV+KN/+Uvu3z9ldzikpKTV7XN5M+Pl8xf0+z2efPCIQb+N6zqUZY5umUSBT+gHWIrGb//xa158/4y942Pe//hjut0eo8mEeyenclnMMvI0r4bnFg8ePuDe6T2WCxn8CAu/pNOoc3N5xmIxpbe3w2QyIclywliSTV69Qc1yKDJ5F01nwrv3Nz6bjY+uauJ2aTZRFYXlaomCSs3zKEBS9SpM51PWmw3tTptet1u5NpsUeS4ISM9jtVpJq94Qz3C/35chfjUMWS9XBIFPf9CnVpNncBhGVaupzWK1ZjGboyrw8Wef8t//d/8tFAXr9YbZfE6cJMRRxHI+J44Edblcb9B0HcM0mM6mQImqqDSbncodBi9ePMcwP0DTBSPueXU+ePKE66srXr16iW3L0H0+mzGZyGdZV1XyVLCDuqazXq0Zjycy3KoSs2VZkmf5lhZvmqaItat3TJIm5I6NZRqS6DN0+v0eq400ilqtNlEYMJlOAUmbLRdLNF2nXvdYLldMp9NtqnWwM6DVapOkkZzjVA23Ka0oOeTLhV2GBxqaLguOuwCWrgr+z7HF93nXmDdN+Z05juA8xekivzNVU4T+kKZQlNRqDkamk6aZDHFUFV23UFQV29CrxleOlmV49RqdRPyiNcdmZ7hTnWccISEAtmWRJsn2Pei5Lu1OW/xovl9hlvRtqEuCIVnlPO7K31GVQJKiKhi6Tqffr7DI8syfzeYEgc/pvRNm0xnr9ZLhcEjNcbh/X3AwGz+QdGK7Q7PVxKtLg99166RxwnK5JAh8wihi5YvTRVNVTFuW0/1Bjf3jY4LNhpfPX+B5Ht1eF9txaLda5K54pJI0Yb5Y8O7tGwlalFXjKIopKPDqEpzLioz1akMYRjTqdQY7QxqttqDlTIuj4yN293Y5PDrizeu3BFG4/TuVuo5CiVstjgUxJi2EEvADXwYzCuK4ysRZKeSNDFVRqDc8ylKlVvMY7PTRtJLpVNwPbr0uCXfXpW3ZrNZrRre3NFotFsslqm5wdnbBu7N3nNw7Ee9pHBEnMZ12R5b8eb6lgTRbra0LqNVsUvNcyqJE03QWizlpIkNPUQnUsG2dJJVWj6lLC/RuSPXy2QuSNMb1XEzTot5o4riCNMvyjLKUUNvOcEiepuRxSlnAdDaTBVAq//3+OqDm1jg+PqHIq2VUVtBstjGtkCzNGN3ekOcSUsrSRFA6lJyenvLw0SP6vQ57u0Mmkxl5nqJqCrbjcnxyJOfm8RS1wsgVec5qtWY6mxGnEi6zbVsw4tUwsN1uo1TJ/CRJhAShKJVLp+Tq8mob0Lg8v2Sz2gj+UVPI4og8jqi5Ls26yzQO0VSxwa9XS9arJb1BXxYHqfj0skzQ9JqhQyk6AEqIo5Ber0uUCDZXoSTLU5bTBS+fvSBNU45Pj9jd28ewLMIoIkli4ihGN00c22bJGpWSZqvBvQenvPf4McPdHdrtFlR/B82QhVCJDPzCTIZruq6jm/oWv5ZVzYydwQC2wUk4OTmh2aizWi45e/uGkpLh7pAHDx6w2mwIq2SwV/ewLHmGNRryLI2CkKOjQ1yvTrfbl8ZbGlWu5QY1tyaUFsskqtCFgrCS78VqJS5J3ZBBVZZm28+WbmgYho6CwuuXL3j2w1O8VpN/86f/lq+++hlus04Yx/i+T1EULG4XLBcLNpsNTkWtyTJBUFqWRcMT72oQBuiGhut6aJrGdDYVGkyzyWYjd+hGu8N6E7Ber5mMx3S7PYY7Q1RFlYYMJUWREYY+eSl3aa1qQjq2jWI7bBQxpBR5TpSm26Xksx+eMr4e4XkNnnz2MYO9XRRVFSJFJin0RuMOla9iWQY3N9fYTk2W/pm0P+ueh6JIE5Kyxu31DbqqVMsqcR46tqDnHNvCtOyqrVhyfHiMbdqkcYrXbbBaL+VcnedbTFvNtdk/2EdVNd68eU2ep3z44YccHR1tsdGGbmAbFuRgG47g7hcLJvMpeuXJTpOEIAhpNhuksTh/M1Lq9Qa9bpfFUnCYqqqxWi7YrDfimanaT2kqlJU4lpZnZ9jdDutqriN6C0SP4bnSyA7DUMJDSVbRGaTNn1Weqs1G8HSWZeG53nZI6JgOnufheV51LpJ3Y5JkVWgp3z4jNVWn0HRCP2TDCn++ZHR+RRD4dDtyx9c0Dc/1iOKUs7dn5FVor9Nti++5WpYHfkBSYafTLGa9XlGvN9HUiOlsTqfX4+jkmPlsznw+Yzgc8uLFC5qNBo/ff8zN5RWaprK3t8d3337H48ePpfmdpGi6yXq5Yr5Y8OjRIwzN4MWrV7x59YZ6s8n+4SGTxYrZ7YIgjun1+xwdHpMEIUpZ0GzW2d3b4dGjh7z3/nuEUcRkMpKlbvVdzvOc62sJOT24fx9FgcVywXK5IIlCgs2aMi/4/e+/xXXrHBwdkmc5/mbDcrVkZ7CDaRq4tRpBLdh668LqWWyYpmgwFJUwDHj29HvevXvHYGfAcHdYaVnq7A6HePU6k+kEgHa7zXQ2IctzajVXsMeGIbM4Re4pN7c3mBUiM8sz0ai4NXrdDu12m2fPnvHDdz9AAV6tRqfTZmdnyJOPnhBGIb/9+mtph3cF8T8cDmm1mmx8X85VixWTyYiL8wtQVe63HhCvQ7Ik4fL8guOjQyjz/wJvKuedO62BWpHPirJAVaicsgrz+Vx8v5Y8E+48tJdXV2RpRrvdwXGktSPUCrlvUFbqmyQhjqVl2Gi1qNk1NEMnimNms9m2bdtqd1BUlfVqRZ7nqBXa9y5orlTNxztfoOe51FyHOBIqxsvnL5lO5xwdn3B674S8yHh39g5/5LNZr/F9KUmUFMwXQnW6mxM16g0ajTpU91PLslmuViiqtm3xaBWBSdPlrKSqioSjy5IyF0pVUQgRzdB1TMOgKEGt7idQEEUhvh+Q5bLI8zc+tufywUdPKBSFvYMDVE2tVAUb1AoBO9wVHcPF+Tm6ptPtdnj9+hVBGLJa3TmvGxiagevUqNWE7NNoNPA3G+Iopl73AIjDEMMw2WzEd99stERfVHMpi1x+/pksi3XdwA98bq+vKcqSwc4OumZUVLWIqEKEBoFfIZodVEXuagqQZwVhHlXvGwNVLbbPVM91abfFmRbHsZDENJ3Vcom/WdNstiiKgrKUoqnrODi2RRSFqEqf5WxBEITcf3Cf4d4u796eEYUxP/3ZR0RJxO//8Adub25otpvsHR5UrXOHRqOOaZmo1XN/6c/x6lICiJOYMAiI4xRFgcGgz+7ukLIoBYuqKLKYsiy6nQ66qvPs2XPevH5Do+FxdLhHp90kS2Om44BG/YROuyXqpqJkuVzz7dPn/If/8X/h+vyKD957xL/583/N5199QaPRxA9DksmUUlFodft0+kMU06LICxzXo6TEzAtM00Kh5PF773N+ds58NBInr6FX+F9ByUoQyifLdOJEQlqCmZxzcnJKo9Gg3W7z9kwWjYOdIcPhLuPJmG+//Z6v//EPzKbzKjxXcHx8yBc/+pRPPvuMet3DtCzqrQbr9YrZbIaCnKnLkkrBpaApUh6R74bCZrPi+dMfePj4AXES8eL1c3YHA04Pjphc3eB5TaaTKcFmw0dPPuLg4AjDUpkvpmi6ASi8u7glDANqjoum60RhJIjtIGB0fUNRlCynC85evhbXr6Fw/+FDoODl8xdMZjOOT9/j7OKKm6fP+MmPPqfhujSaTebzmYQ5sozTB/f59MsvuZ7OhKhSb5AUJUksJQfN0EmiGLu6TysIxr5mO5TtNt1ul5rt/NOuAbAsUxaDmTSDVVVhpYDtOBRFyejtWzRNo9loSuCJUnRwpoFhGWiKymK5JAwjmeMnCSglpiUKOkM3+PDJEzRNYzKdVgEBH8epVfMIhSQV3K9TE7JQEAgJQtRmDkX5TyQiVVG5OJ+y3qwxDbPSzcQ8ePgQ0zS5urpiNp2ws7NDo9lkNBoxmU3RdZMPdJ333nufOI4IwpCLy0uedDq4bk1CTUj41nEcXMfehuIM08AubAzdZLVcVUERGI/Gsk9ZLOh0uzRaLa4uL3nx4gUPHz6k3Zb3y29+/Wt+//XXKGXJwf4Bv/yXv+TDjz+ulEp1oRtFEcfHx1K6yCVMPp3Otq5Vy7KIk5idVntLlvj/+vP/q0FY5LmgQCoM1Wq1rBAcwl9XFHBqLtPpDGWusLu3W7l6BOM0Go1ptrr4fkC/P+BHP/6cvd2d7QbWMPStw8lzXaI4ZrMW75xpmttkq6ZL8iDJclqtdtXqS9EyOczKQF8wWHGSYKWC0dQ0rUqBimB+PB5j2TaGIQ/VIAoY3Y5RVEWkmpr44RTAsm3hXVfuOkn5yGIxy/Kt5/DO35emKcsqjeFWqAZ/4+O5HvV6XdozigyuDMOgBBbzBS9GL0U2vbMjDHJd3GphEJBWTjvbrbN3ckzNc6mtbDbLpSyzNBXFcdA0QQGlWcqdH3GxXFCvN9ANAyPLqt+ZPOjuBvNygDArh5y0ApIkkaSLKuLkohBO8HK5Yj6fkVR19IPDQ9QKb2KZBrlfYOkalCLODMOgwoaZuK6L67nbJSyKDFPqXp3VakmWF2w2vriJVMEspLkkcxzHIU1iolgQRlkm8mJFgSgOCcIWjm2zt7fH8fExk/GE6WRKEiesVxsM3cKtFsd5lqK7Dp7nsljI8DDNUsGYKKUgGTLxKziOg6bpkiZTBIEbBz5ZnuA16xiOheNahGFAmmWyNG00MAyzWnbbLOZzZvMFVlbg1T1pbIU+y9mC0A9oNZtcXV6KB0HTGOzsgCINq36vJ4cjXf4OZSmHcKfCJ6Zxwmq9pigK+js77O4O6bQ7ksxSFW6vb1EUhcHOgCzLaDQabNYrvvvmG/zNhk67g2kahFFYpecFh5imKWaVTlRDSaN6nkuv61KmcrnZ39sXBF+aYigqV5dXLBYzTk9P+eTTT7m+uuL1mze4nker1cKyLGzHwbAs6o0GtZrIm6MKY1oqkOQZhmLQaNYlybrZ4G82UqIsSxbTuSQxKoShrJVV4lgagoqqoFfJsbwQT0K91eTy3TlBGGDbNnt7ByiK4Hs6nQ7hJmS9XPOzn/+MRrOxTTTnioipF5MF49GIyWRKlqTEYUhip5K+XW+2KSJxZwlyIIolJTfYGZKkWeU3qTGdTJhNpwxthzLLWS2XNFvtLUp5qZvsHxxUz0SRXJuG/O71ii0OoNkmjlvn6XdP6XS6/Pmf/TmHxwfEUcRkOmE+n2zRimEQVuJaDVDJi4zrq2uKsqBeb2A7NU7vn1KrOQS+j+/LgDdNU9ZBiKoqfP/d99zcjPjqqy8ZDIeUJZIS0g3W6zUX5xeMRmO5RBQ5rXYbXdcwTV2QQGEoDVDHkcN4GlMqCkkiQ4parYbnuTRaDSzLYjqZVsMvtfKRZVUyXCfLCs7fXaAoF4L2MwWJsV5v+OH7H8gySWyu4jVJksr/TllIAzKTZJZpmcRxAkAYRwx3BviLJV9ffc0HH72PoRuCCfbqJGFIXubsHwx58eINfrDBtC0s06Lm1PB9H0WR746iwGg85uWLlzi2w96esN/vBgKO55Hlksjs9LoYpg2qxmyxoNVssVgK+/2nP/0SioIoifnuu2fc3N4SBgGNusvHTz7g/r0TTENDUyErCu7fO6VEoSjh7OySTq/DV7/4Obqh87tf/4YoDDk6PcE0dYJgw+HhAYcHh2w2a1RFodvtMBmPiaOQooAi0xj0OlxfnmOYGqqusvLXRHmKpUnTuNkSR0/drvH7r3/PdDnHsAQdU5Qlhm6SlhJC0VLBtXnVOz2IQrKiIE4r95+qbjHfkuCVUMpoNBLufZbhOo6gv5MM07KqwZa3RZvqVUu0Xvekfa/p+H5AzbG5vr7l1YuXJEmCV3P5+MkTjk5OgVIuegrSjFMUojBkvVkRxxH+ZiWp6SQhimLSJGY+m5Pn8v4SX0DO9fUlpmmI5D1LqNk2nXab6XjM17/9LR98+CHD4ZAsTclLuUyfn53x7vyCtCiw53Ourq+oe9JkMXS5WMZRWD3hlG3Yx3Hk0LlcLVBVCWNlaSaLbc/FcmzWlRNys/GZTqbs7e0TRxG//cffsPYDdnd3aXU623/Htq2t18M0zMr5KUu+9WqFZdlYls3l+RVFWTIcDimTktlsKihOVa2aHYW8T4KAokopW5YsNvMsZbVccnV1hW6YHBwfCvonlza1ZVnUGx6WKfhORdExNIMsFU/ZZrPBMJKqmSbNqOFwh83G5/b2FrfmiC+lyCmqAJLg0KVNAqDr4i6quXWiKBQnYdXGU1SF9WLJzc2N4Agdh53hDoZh4m/WTKczDE3Hc8X7NJlMUVWd5XrFcHeIW3MZj0coivjHxDMn2NsojkmzFLcu7zWv7tHrDRjd3uLWmxSFDM5N02AxX8ii07ZwXY+riyvCKOLw5ET8J5rOYrkmiBL2D/bpDwZs1hvevTtjUl0U/MCXS4rr0e12sPomKIKMXy1XjG5vmc3nlYs5JYxzynfnFLlI5OuVly4KQubzObYjXmZFUfBqEsqzKnxkzbGp1z06nTaNRoOSAkWFNE5Zr1ckacZyKd+jrCI3KIg7qkRhZzik129DKd/j69tblqtlJVjPicKA1y9fcnx6iluv89033zK5nfLg4UPe//B9TNtkNpsyHo8qcXuxxRF3uh1pzaSpuHpCaWMlccxkMmU6mYg3wrKwa051hs9Jk4w7FbOm6yh5gWkYqIin+U5RcIfhtCp3V5JkEnQ0HAxFFoJnl9JIGe7t0Gq1SZOEJM0wtAp97YdAKUPb4Q6tVlOcZJVXfDwa8W50xc5Oj0ePHnJyfMJgsCNLZk3n5cvX4ndFkXZumvDu7JyL80sCPyQvMmnvV8+IXq9f4U9j/E0gWGHXJY5jFosFL168oNfr0Wo1ydKMxWJB3ZM7RFHI0PXh48fULEfCg7ZNf28ISomhK1i6RVJ3t2HFWRUS3D/YF2qEXSPNE0ntqypBFGIZgsIqShmkxnGIv96QV6gsVRWU3KNHDwX9irgXg+mU3mBAkRdClai5lFaBril88tnHtFotDo8O6fZ7co7IUrIsFSJKhVeV83hYeayrhroiSOM8zYkqJLptOxJgKwr8zYZWs8l4POb83RmUBZ1uh73dXSzbQo9iijykpEDXDfksVQ2PNBHdgFuv47outmOx8Tfi2ava+EVZVhjoWEgEKPiBNKfzoiCtHHFGpYCQBRYoutxx0iRlfD3iD7/+moP9Q/7tv/93PP74Q0zbJqzcoGmaMrq95fzsHXkhQZzNerNtMgs1RcISvu9TlgWu20bT1C1autlsSiN941Mfetsg73q5QlMUdodD9vf38de+oKjShMl0SrPZpNfvk+YZRuWUBBnC5XnBeiUNYqV6H19enENR4NgOZVFI6DKWZrRbq21/b4qChIA3MuDTdI1uT9rPoFCzbVbzOa9fv2A0GmFZDjvDXaHNxFH1PnOwbAvHduh02mRFTp6lHOwdoBsGkR/L8wUZZmdpSuQH0uD1JIABJb6/JvA3fP/dd5imweHhIbu7Q549fcoyiplPFvzuN19jmTZv3napeTVUXaXV7hJsfPGdKuK6skx5J6dZRqvZIK1w54PBUNL4a588L9F1VdDLeb7Fzg53d1kul5U3KxHEVxhy56HSNE1aAKb87G6vb7eh2CzNWS3XWw+OrksDpu7VadRlOZ5GMVZd7rt3HkSQhYw4mpaYlsl8vmA6neK5Hm7NxbVsyAu+/cevGV/f8sXPv+KTjz4mjCPOL97x4vlzZmNxA+4fHMid8M6nq6mouoTuLMPAtCyWywXz2YQ8k5ZPq+4xm8wEkXfvRJbYhs3De/f49W9+g1N5eK6vr/nRFz+qmiEm3W6fq9sb1n5AEEXYjsPDx4/I8pyLi3Msy6a/0xefXa/Dzu4OtuVI220yxXEtHjw64cuvflLNPwIuL69wbIeaLfhG8Wa2iJO0ChGL7+3m5oYwjgmCDaHv42/WXJxd8N23cs9bLBbk5Bimwapawnuux8HRAfWGELcMy6DREdxmza1h2FXAyrZ5+OgB9bpbvXMFxZtn0rC4vr7m4uIcRVEZDHfwK4+0rmmEUchiUeHrK1qQbZk0KyJFmqYS9Neg3enQbAod4/ZmhOvV6Q/6tOedrSf24vyC5WKB5+6jKir1ekNmfKq0rLM8Z3R7w2w+wzAM+oMBKgqjm1vGoxFvX7/h/r0T2p0Wmq5uW92i+FFIq1kgmhQP8jSBas7V73Ur1LPQsRRFIQhDeaa32pWj26Lhaaw3G4oKByfPppwkimk0mhwcHMgcC4UkT4nzFKp3SZoKRjtLBVOaVB6osiyrZaEsLousEGx0kREnOkWRsZjPGI/GlJS8/8H7NJpNNEPjYO+AvYMDXjx9zrfffkOcJPz9r/4eRQXPa+DYDquqOSWBZnmWq5rMV/Msp9GooxvyXVRUITgVRU5ULbTMyrOXJgW+L95127TQNJ0kFd9tUYJuGkKgaYoeSs4OS6Iowq3X6fV30E2ZZZiWVd3hc6AgDKMqODonSTMGO0NsR9xcZSmhQNOyZQGQ55RFyfXVNdPZFE2X4kSv16PT7XB1eckqWpJlBUVRsrcvC8npfIkb3zlVTVQtIY5iZtMpuqrw5MMPaHZFB7PZ+JWTNdiWKjRVtCGGYWwXuJZliTstL1BU0UpFcYSqadSqO1AQBPIdzQs0XZNlfuBjO7UqtChUDRWVjR8wGt8yn0nj+PzsnJurKz7+/GMURWE0HvPo8Xv0dwa8vjjj2csXnJ2d8YuTX+DVPZIo5fF7j7fvbkM3KLJMdCvjEXEcSrtSEyqY7Ti4VRsyCiMolApvLc/2PM+5vrzm4vyCbq/Pwe4ujmNiaCp5njIaTQn8DY7tsNn4vHj2kv/tf/3f+f3Xf8BQNf7dv/9v+JM//RPuPbyHZurM5nNuRhNubses1xtqqzX3Hj7g8UdPePrd94wmEzy3huu5EjKo7tnv3p2TbNaYhqAmA39DWeQolCzmc9F7uTXUElabFZPJGMeR1vHl5aWgsr06zVaLKElkOdVqc3JyTL3WIEszVhtRDr333iPe/+A9+js76IYsj69vrlgt13hufRv6zasFeFEUJNW86g4bfHV1AUqBrqtMJiOO9vfodnpcn1+iKQqmrlFvNLF0h2//8IzxaM5iPSGIfAb9vqAxs5T9/X0O9g+wLCEBrFdrFosFq8WKNEl4++I1k9sxo/GIncNd6vUGtzc3rFYBk9ECTb+k1DRa3R79/hBTFwy778u8qtVu8vjxIw6OD7kZ3VBzBGd/t3sxbZt65chsNZsUZSmFK1UDIAojgsAniWNqNRfLMrfLcQCtmlPeEVucSk1SFkXlDpTgYc2taHWahm3JHE2UKDqXF1ekWczewR7aRkhmKOp2Tvzu7Rm2bcldWdPJkhS1lJZzq9UUgltFPSgrRUmWZWhGheyP5J10dXklSFPbodVuY5oG905PsN0aF+c5jXodBYXA91FK+OCD90jTDH+zFlJDHFNQsru3R7fble90UWDcOZy3OjFR05iWufWFx0lCGMm9brVaVe1Ri6OjI0zLFM0A4tjOspwXr17y6tUr2q0WP//5z9nb38X1PAlcaBqO5/Kg0yEKA9qttjTM45IkiYUy2GrR7XaFDheF2800maIAACAASURBVP3Vf+3PP3tBqCDSaREwCharLCVhpyrCid+sN5xfXMjLv0JP+UFIGIaEgc/NzS03NxM6/R6ffPYZO8Mhw91digrjI8lbsCyDMIxYzOdASbPact7V6B3bRlM14lQ478vlmp2dIaol/ha7EvJGYUgSC2pMMJ06q/WKdrstNdeKK77ZrAkqHKJhmNy/d8rhwaE4jwyDMIpk0GlKYzDLUja+j27oVU02lGp5NSs0TZPJeCxIHseuWoXC4S8KWTbUajXxZIQhURQSx7IEuEOZxUmGaQu20Q98aY1VrF7bcWh22hiW4ETyosC25FDub8RpqKiydBMPi0lRFGzW4mXRK5yBOIS0rUtQrV6IeZYRh5EMTQyDRqNeOThCVqkkpnrdDoNBn8VySbvdhrKk5rrUKkSkXzU1pQGZyoIzSdE0nbDCAKVJQr3ZxLSsCuMjDbAwFCFnkedVy8giDEI8z+Pg4ABKabZYlix9VVUVYXYhw8MwCLYNScMw6HS6gEKr1UbTdGkNrDcsF0uyPMe0TECSy02rOgysNxSZ/P8XSGsQBDvmeR5lIVikk3vHaJpGbzig1RSWt/Dr4+pFAppusFgsmc8XaLo4MsbjEdPpmPV6iYaK67iYliAs6nWPeqPBp599TlGWvHzxklarSRwLJky+jSVhGFUYUoVOt4dbqwGCZ9NUHbdmcXtzw+3NDU6txv39BwyGA8G1rNf0e30ePnjAN3/4A3EcMZlMKjxeA1XTJQlRlpiWRRzHVXtSZ7lc0e0PsGs1Ov0uhm0ym09Ry5LRxRW2afGjH33Bzt4e11dX3Nze4rg1er0etaqloigK3W6vSn6UaKrKZr0mSRIMS4YEJYLTiSsutKKqlLkkUI07eTYQJYKeLIuyamSo4jdNM+IoJopiDvb3UTVh0EdGQEFJd9DHtG2a3Q7NRpObixs8z+PxeyLJzosCVdPFgblYsJoviIOQ3eEQ0zSZjie8e/uO6XiC49QwbWubNpcDJpQo1cXyMVmes1yuMAyD2XzO5cUFnV4fUIjiiHqR02w0qDfqFb5JDqLr9ZI0SeRzV5bV81SajTmwt6/y5Vc/odPq4NQcposp5+cib1YrLIzj2NQ8jziOWS4WKEqCbphSX9e0CrnssKgcEuJvjaHCK+VFTl4gC063xgdPPqTZbrGuGp+aphH6AbZlc+/kpELdytJvWeFrg0iq917dI8sFD9uoNyQdH0ZEcUSn28GoklOC+ZJ3Qp7n1WLgn5qGQRhhWxaT6ZTrqys6nQ6tVhtV0VAVWRJpFUZF103yLGexmFeeJsEZqpqG5WgsljPiJGZ0MyJYLHEbdXTNIIkzHMfF0h3yPOXt2Rmn909IUkFSZFmKaZmEUUSJBFvqnqAExrcjylzeX4YuDrjJdIphmNi1GmVR0m63aDVbgGDRPNdlb3+fWk0SnOvVhvF4Qppl/B9/8Ze8e/MGXYX3Hj/g44/f5/hoj1IRdPPB0WHlbTEYjaf4mw3D3SF5DkkYUjN0TK3Go/cfUaiCOFZVRFicSDL++x++Z7VYVCk9CJOIIFiRpwk//vFPqbk1chSOTk+JAnH7pXFC4Ae8/uE5P3z3PYPDPfFwKQqNep1+b8BmI0nMIhfk1HQ65969e3iNBq7rbnHURSUrT7N0O7CXBpKkX22nBkXB3/z1f2Lxf1P2Xk2WndmZ3rO9O97kSV9ZWQ6m0ADasBskh2xyyOHMRPAHSKFfqAiFrmekUZAhcoZks9GNbqB8ZWVW+pPHm+2NLtaXh9SFJka4AC4QMFUnz97ft9b7Ps90zvHxI2bTGXsH+6RJhusUzGYzzj6cEm1tYbsui9kcTdfwHI+3r1/j2A7Pnj6l1Wzz1Y9+RJZmRHGIpukYanFkK8SXFwQE9TrdXpckFnSIpmkUZSV4JdcniSPOP37k7u6OKAp59eIlT54+pd1uE0cRnutydPSAd2/f8OKH72m3O4J9jBNevHjB9cUVjWaLvJJmqRd41INAGni5DPUdR7zLtVoN3xfM1jqUhoZpWhssUJ6X5HmBbTm4gUcYhcz+VSJ2qy8N5OFwSLReEYVrjh4+3AwLTVPS7Kv1mkajhm0LkSBT0vpm06UW1BmNxpiGJUuGPMWyHdqdDqZlU+QZcZrgKOa/VpXYpoHnOoJ8Uq3Evf0DSa5athr4SgjIsmw0NHW4lwZlpctfV8u1tFVacm6wkKXuvRu6Us3Ger2++TXFqg1kO/YGnVUh2HTTMqnZDeUxSskyXfCERaF+r31qtRqGbhBFIfP5HNMwabXbhOs1WZYznUyoq8FMvVZjtZKzRVVVm2SjZTsURYnjubiBj+d7Eh6JI+J4zXh0B7rB1laPUPkXb25v5Pli25Jkd2xWiyWWbhLnMXleEoUR8+mM+XQGWqXcNQY7uztqcefRH/RxLEHiWrZNUA8wNI3bm1tqrSZxFGKZlng384LRZMLtrVye7l3NURzjuR4PDg/JbRNdIZIcR8I7ZZFjmxZ3d3dYloVtW8r5A0VZ4Lou9bpDFMWcfviAqRt0O208z2W1uGN4fQsadHs/ASoMQ+PLr37E23fvOf94ThrH4nS9u6VWr/HVj39KrVZncjel3++ztTMATUJTt7c3pGmM73uUlDLk93zKsiKLxfuSZxmRQrTfXN+SZhkH+/s0Gg3mizmj8ZhOuy1OSOQi53mCQc+zVHl4FOGgJi5e27KwTAsQDFFVVrx784Yfvvue68sL/MBn3e2QZgkH+/typikrDHVWPzsZsljO+eSTTxgMthlPRtzc3FAhw9bj4wf84hc/odvrKmeLLOOzPCcNpUXWbDZYhyHT8ZjLjx85OfnA2ek5z549o9PtEkWRDBqNNqv1ktvb4Sak6Cg6yGq5JApDijxnMBjQarW4uroiU+6dIAhU+tUgjVPCQsgUpQ53wyGe56Dr0G42qfsejmXhOYJcl0GJRRrHeLajGgl1ykJQbo1GHUPXGd/dEccJ06LAMi0G/T6WrhOnKeu1nBssxyKKRR0Q1Ot4nk+4jvC3AhzXFc9TLefIP8D3a9QbAWVVkBeZBDQNXREvZJBrGDrz2VzhlD1sy0YDhepK1LBXlolUcmaVIGCdbrdDv9sFFPkkjlmHIS9evqJWazDYGQgSyXGoKo0sFWyp47jUaw0ZHDsmLaeFpVC8VJUMI9ZrDNXccV35TonruVTvBgnBUQliNlNEFiq4PL/g5PV7jh8+5q//+q85+vQpmKbgS1W48uL8nPl0ymw2U15DCSA2mw3x2zVqm3BTu92W4UYiTewszdQwWRbxtiMN3bzIqdUCtra2aLXbDLYGULIZjhRFymI+Uz/DghzXdVkqZQqHNJlMmIwn4hSyBQ86HU/48kdfomsm88US3TBI0xTdNDFUOEj+/xLuhkOm0ykHB/ty1tOE4pNlGZcXCT/87rckccT+wT7Hj5/Q7nQxTJOLi3MZbrmuDK5ch6woSJKELC+oNRoUZcl0PpWBe1GoVv4MyzJ5/PgxzVaTNE2YTmdEkQy4Fsslv/3NbynygqdPn7I92Obd67dMRxOarTqPnzyTJl68JoxlZiKYugZd9d2NwjWl+v1RojMVKhH1he/7m+G2pgn95R5ZW6p5RlGoNk1Z4nvSINTV/TZNUwm5phIubqi0/40Ka/T6fRUySNE1DdvzGN4Oub6+kqaFpvPp55/R6XaIwohlIQ2nq6sbrm9uGAwGuJ5oP1zHFYSXZZEnGVGasP/wkKfPnqKbBkYuyyw/CGi3uxwdHpJlGf/17/6OIPDZO9in0W6RJTmr5QLXdTceqK1eb3NeKErRwSyWc968eo1lmlSlxsOHD/n06TP+9m/+RhbZpo7n++ztH/D+5ANvlMNqazCgPxgQxzH/8A//yOPHj7i7vROKQLOF4/s0m3Um07loC9KCXq/N558d02rXabXrBIFLq9lSnrSSMldIsMmUg8MDpXMRBODFxSVo8PjJE5YLmxdXN1xfXfHq5Rs6rQ7/7t/9FVs7W0RpRBSGLBYLbm9uuTPu1LvBUAHKfNOGshwbX9fJy4IoUvcs28QPfJlX3dzx8eM5B4eHTBczsqzAtHSooN1qo2nyWbiex+1wSBiuqQo5ry41jbvRWAgnrRbb29sUZU5WZKxXayzbYu9gF3RxS0ex6E46XUF8d3td0izlw+kHbm9v5B1biAdPsJgGT548ZXd3h3qjTpqkTPYPuLq65enTJ/R7fdArqqrAUvi4ohBvKP+KHpaWJeU9h0PX6PV7svBKUtVol3+m2+vRbIibDw3iMGa9WtNoNPB8n8l0otq4ObYmYY4szRhPJ2JC0mRuZxoyU5uMxiRpgmXbaOgYugnkZGmu7rcl/a0tmbHFMVmasF6mjEZjyrLkJz/9KY7jsg5D5osFw9EY27JxPI/Hj59u5o6LxYzJZMJ6HZEXFa5nM5lMaU/nOI6EW3K1BGo0msTxv5xjoiii0uT53Wg1CXzRKkVViAaiItKkebmYizPc8bxNWCpJKqqi2iwnozBCN0xW4Zq6Kc9ozRCncRxLyzNNU0H0pymtdptmu43vOoCoN3zXRdMNVsslr169ZDYRZP3O7g5bgz77+7s0W03QNLZ3t2VJW2kkScF4MuVXv/oV70/OhGzX7eB74uYtsoydQZ8ff/21/L7nCVcXFyRJSJGlMpeNY2zTJAgC1lHE1fW1hAV9T93pfFkUq6G/53tsbW8TKNRhGEcya7UswaJaJo8ePcZxXJI4YTlfcnF2ydmHD1ycn1Jv1Hjy7CmzmbyHPddmdzDA91y2d3c4fnJMnMQsVmtuRyOSOMSxDQlMpzG1RkAeF5u57nQ+I4pjBltb6LopnmhTyGy6rgu1Sp0ByOXuk6YptuNwfn7B1cUlh0eHPDg8xHFsfNcWZ1qegSZx/PFwxMnJB/63//V/5/3r9zw8PuIv//Lf8od/+id0Bn2SLObq4oKT0zNM06bebBOnEkovgN3dXfb29xne3ACVnFuyjCxJKEpRZ8xnM/IkoVL4dCnpCEljFa549+Y1VBW6abJerzk8fIBlSVvedV0OHzyg3W5vVGL3S63WkxZlXrBYTonikIOjfQY728Rpxs3dHWmaEEWRYLDzkjQTzYZtipfy/o7TaNQpsoyXL19yfX1Fv9/Dti2eP/8U09C5/HjBwfauLILuRiRxwm++/Z7paMVPv/mazqCDbsjdFt3g8dOn4g0cjzE0A8/xWRQLqqIUBVaYML4b0Wy3GezsCnkmK9AME9BZr0T9lFQFP/rx19QaDdJ4xWQyZrGYYxgG9Waf7e0Bk9lEUdkMWYBpugo4Ghs/qqWC2q7rEhMzmU7lntbt4rgujm2TpOIeNAyDCinT5Mrh2ul01ZLQ4+HxQ6IoVstBuQOvVIA1U0Uj3/N4+f0rvv31t/S2Ouzu7dLvb2HoOm/evGE8GtFtdzA0jdHtkDiJ0A9EV2EFAZUmQc0sy5iMJbScZxlZkm3O86ZukCrs087uDtvb2xiGoN0X8wWGbW/oYaYhlByhZgplsV6Xn8E4EYy/bTtYpsVsKqUyR53RC2RumWYZy+VSyk6myXK5YqkwyPdEG1vdwbrd7qYs9+yTT1jOF6Rq+VoUBX4Q0O10+PFPfyKNbOWdr2Az+16tV4RJRKVLqC6KIzzPYz6fARDUaphqT3F7c/Pf3fv9Dy8Iy6ri9PSUPE3EL2ca2KaH68qShkrHchyms5lKhGT/slQLPAy9x8nJGSU6jx494uHDBwCswjWWYSChfU0WIFqlWPIGti0PJZFfWptmlzy4QxaL1eYFqWkIC3uxQNN0JYq1sCybJI43L64kSbBti3q9hq6QC2VRSBJRXZ5MW5ZqaZqCJsuCbC0p2yAICKOINFGHZMtivQ7FkVSvbQZTnV6HsigZjUfiJ9R0PNelquTBNx6NKCvo7wyYTqfUvIDadoPZfMFytVQ+hznXVzeATqfdpqoq2p0WgeczvL7m9P0J4/GEra2+/LCZcjEwLZEbW0r6GUcx6zDCVPjLsizl4KPJ0LHdbpHnBeE6JEtj5WCQ4VhQq2EmCXEcQiVD7XqjQS0I6G/1pY1YFASBICwWiyVUqCpxRRSOuLu7I44SSbykCWWzheOKWDlLNfKiENxmmrJYCMv88PBQeQQSev0utaMjXMdhMhkLJgIoVFX/Hn2aZzl5VUntfSqX/W6vT7vdIVH4IcuUS9J6LWgkT0mpDcPAMC0s1XDK8xLdkAtYlmWcf/zIbDrl6bNnggosUhotQeQVRSo4D0/4ysL9FW96GMpgsSorhTWzCQKP/YNdGvU69aC2Qd8kScJ6tSJOEybjEUVRsbOzTbvd5je/+Y0ajtQpFBpL0wx838O0BPFpW7a4IaZTavWAOJLPTFoIPuvVmnfv3lJVFT/76c/45LNPGU9GIgefjLFsS7l9ZLnbaIorwfNqLOZziizn5OS9upiW3N3dcXV5jWbpBL7P3uEBX3z+nLQs+Pbbbzk/O6PIC/zAJ04TGi1JpKxXK9AkdKDrghK6H3TfLwDvD2FVpakWgWg4qrIiyVOWi2tcz2Vvf3/jDOh0ugRBwGq55PLimtVqjW1bLJcNNFPfoFC7/R69wRaT2ZQKQbXeDm/Zf3BAsyPD+kpJbBfzOToa4WrNxelHDh4dyQHBsun1+ti2tOyqshKJtRomFEUhA7Ven0ePBTsgA4qcNEn4cHLC008+VY2vCsu08GsBzUaL2UicommSsFquFHu7SZKmkEql3zRNVuuQxWzB7u4e69Wam5sbxpMxi/mccL3CVo6OVqtJrS5eT8dzBZ3suMRJKotAkBZlFG1SJWUpbgBXYVhubm45ef8Oz/dotBpoWkWep/iBx3q1lkG4aWEaBp7rUlQWcRIzn8vFpd5okCSJpPLUEkYWkLk4yBwb0zAoK3nu3uNfBCUSbYIpWZqSJilJFKEbBuvlinpQ5/joWL6ryuVimhZRGLFYroiVj7LcLJE1GbaUJaYS2AeeR7/TxbVsJtMJr9+8JykrfvTVjwDB/Lmuh+PodLttwnBFq9vDtGxms6k8Az0fyxRHQr3eoN/vcXT0gIbCQW0pT5auaeIINAxBneU5vu8S+D5xLEivMs85Pz/n48dLfvf777k4v6YqSw72dvj6qy949OgI2zFZhzIM39ndQdcN0iTjw/sTJndTkqsh8/mCOAwZXt1w9OQRDx8dk1cFt1eXrNcr0jRB13UuL85Zr9fE4Rpn0Gc8HjMZjSmLnGarRbvdodftY/keq+WK8WhMEieE65DZeMKL737P8+ef8+f/8a/QLJOTDx9UovjeWZbjOi5BUCdNc1niV4K8Xq1WmKZBu91G1w0cWxPERpJSFAt0Q4axnu9zc3nN+ek55+eXDG9H7D04oATarSbhOmQ5X5LEKR9OPmyY80+ePaXV6zLY3qHd6VFkBbu7uwy2tlS6VvDAWVmIx2QtrVLLNNGrCsqCLP+XIZum61iui+N5rFYrbodDDOU0mk+n/P677/j008/Y3d1B1zXabRmcnJ+fiwdX0yQ97/s0Gg0eHj8kywv2Dg6oN+oslaTeUeim+++oYcqRLc8FXV6WBRqaDJU1nTyTC73v+2rRJYNjxxZ0WxzHOI5FrVbjYH+frCiYjsc0221pPLkuhinLsHvcu8xUJAEXrkNOT075eHpGt7vFzc0tzXaDClguV8zn4ki0bVO9u2Ug3GzUqdfFxWnoJs1WS7yc6rNfrlY4lo3tOLIUplIpxZRwvRbEUFAjSyWgZKjPKy8q0iwDTVcEC2/z97KyVE4Za9OyKXSFhDF0Qagb5gaXmCjXIpq4LQ1DhtdRJM1rqIT+oJA+YSnp9F6vR7fbwa/XME2Du7sh4XpNs96gXqszm86I4wTdMOl2exRFuRl+1es1FvMZF5fnbA32aLc66JrGaHSHbdsqnXo/nE6pN2v4voPtGOzv7+Kqxvp0OqWsSpotOXO5KhEpqBeDxXzB1cWlpP8Ng2arSW9riz/+5S/Js1SdR8fkaU6zJQgZ27KxHMGGz+dzFosFH05O0A2dwc6AVrNFpXyfRZ6rxmapCB0GWSYpTtM0MRxp+tQbDRzbYTaZKL+zJwu3quT68oLZ9JjtnT7v3r5hvlhwdPgA1/H41a/+kThJ2NvdY7C1xWq5oN2WRGRVQZolGKa0bILAp9VuCkJVYbzEAbuUYE1R4NQc9exa0+12qKoK11MY0+GQ/pa0J2Ugogm5QL1z16slRV5ummS6JpfENE65OL/idnirsPkZ716/YzmbY+gIUjGO8DyX87MzZrMZYRjy6Olj9vf2WC3nPHz4AMsyePnye5Ikotlqsre3LwnVfp9mowGaxng8YbFYMJ0tSFM5N67Wa2l5rVZQVuSpUDM0Tefw8JCgXmc6nRCGIVdXl5RVydGDo833PE0SiiInXK/I0gTLMjf/rjRO2OoPqNfqfDj5wHKxxDANXr98xVZ/i6NHx2imhm0bFHlKmCa02y08xyeNYn77/Q+cnJzw9JNn6BpURcF0MqLRbOD7PnGWsVosSKJI/MRlyYODfdUIF/ToZDJmsVrS7vb49PPPsCybFy9eohsGRVVK62Yd0un1BEnsedSCGlEsTpV6o45mGJRVQaJ81WUlP7OGLi01S+GL7xHWlm2yWMwZ3t3huR7tdps8S7n33+q6YItA8EFhuJaktlrE9Ps9PvvsR1RaxWh0J88qhedDkUls28YwDbWAtpnNpGVbVqU4ig1DFqdK56EBtmraVWWJrmlUKtzp2IJ9yqKM09MPvH71kodHj/irv/oPHD57ArboP9YqEHtzc0OosKCe4xCVBaVh0Gg16W/10HUZqKapYNrv/eNpmqqFpUsYxqRpTKkaUb5f23ijDMPA0TSKQs68VSWISNeVX0+eFVCIzz3Pc6J1hKuaTlEUbYYqlmlBpdFqttjd2+Ps4wVpIUEU364LBtixicKQMAw3wZCgJi2p+Xwug1rdIM4jCYq5Dn/8b/6IwwcPQC055uM5GrC/vy+o0aokjEKiJBHUrlKL6GVJnMT4vk8Q+BRZjqFr1OsNHIXxCsNQmjZlSazQaI5l8+H9CXEU8ezpU775xc/xVQN7e3uHdke1q3SdLJf/BqBcfYLGm9wNN4t613UVWivdOOTvG4JxkuC5Ho4tQSPDlHbIZDymrEqh0gQ+q5Wg8HRNV2jhJavlCl+hu5I4YT6f43guWZbz6tUrGvU6jaag36+vrhhsbdHt9phOp2iaTi2okaUSio5jWbC0Wm0ajTqe75Hncq7QNZ0syTk9O8VwbR5+8pS0zLm5vUJD6EO1Wg3HkiHY2zdvmU6nfPLpJ3T7fbb3xFV3eX3J+dkZ11fXmJaF68gwsF5rsD3Yxto3yfKMLEtlgL+KSOOYx8fHrFcrzs/OWa1X/Kf/9J8JghppkTO8GwoS3Q8YDAYcHD5grfQSt9c3dNstfNclTTMeHT3k6IEEIAwNgsDFcXWSLCbNhLh0eX7NdDojT3LCdUSr3WJvf5fr6ytWqxX9/hbj8ZgsKzh+/IhoHfHyh1dcX93SqLd5eHzM7u4e23vb5FVBp9MBhXtLlKvpfkGfZTnrKCTNErIspxqVFFm6CWJXZYFu6IRRxGQy5erjJWEYMZvPabVaeDVx12kaVGVBlotuxbBMdne3CTwf17KpNHXGy4SaVOaygK8oWS6XzKYzHLW4BViuVoynIwxdCEnNdov5bMbF5aU49xSFx7Is6o26DJB9T1QPZUFVlpi6sbljttstSkqZa6GhG4aECRJ57xtqbmAZJhglaRFTlLmg4T0PyzRxbfE+TqYzKk3UAfdtyPtnSZqK9uN+RtNoNGSGFEozVDf0zfPONExptWY5t8Mh85loeDzXp8gLojJG0zWyNGc8GfPgwSHtdofJZEK4XmGaDmVZ4dgue8e77B/sc35+rkLnFe/evqe/1adeq4HyA3quS7fXpdFo8U//8CtGozFBUKPeqNHt99na2hLcelHg+T6tdpvFfEkYRoRrmQGWSAhbSBoWSZQolKzOdDIlSxJ03WC+WFBp4AU+l+fnzCYTdCp2dnawbYdWq4Mf1MXtXJRkec5sPqNR1VkuV0K0qAXMprP/V/g7zTKFG5QB/Xy+5OrykuHtLRUVjx4/4uDggN5WD8syMSyDshDvpOu6UMF0MuOH71/ym9/+jsura5JMkLfXlxdCltJ0AteheP4J7VadcL1E02A6nmJ5niorVESVUEWksSgUu4PDA9brtVB/Wh25Q+gGeZGJ3kphXC3LolGvQ1WyWkr7tt/vU6vVGY/HvH/7ntOzcz6cnDKbjDg62uMv/vLPqTcb4uBuNlmWGY5jUm/UODw6RDN14iRFMwy8mk+v12V7q6+C3CnX19ckSUqtLg7IqoL+YIu9/X0cT8KlSZKyWCzl/appCv8szbiVmt9cX98QhREPj4/Z3t4iCERd4HkuUbjGMA1p/CcJP3z/Pf/t7/+B9WrFX/2Hf88v//LPOTx+gO26zJZzhndDri+vmMxm1GpCGLi4uJQWui2L9V6vx2wyYb1eqdW93I2LPBe9WBwRRSE9e1vujJoQYZL0mo+npywXC9qtFpZl09pr4zkes8mUUr03fF9mLIahk+Ua68mEJInJTJM0iZkvJGDoewGT6YzlakVRQa8/II5DJtMZZYWEcBIhNMRxTLPZxLFs4nXIu3evuLu9Zn9/hwdHD3jy5DGGaUhAHNAM2R+ARhTFeK7Dg588lJBHEuK4EnJttds4jku4jqgKmC7kfrBcLNB1A9e1WOo6RVWxf3hIrdnk9du35FQYpslitaK/tc2zzz4nTGK+eP45fuDh2BrRekm328G0DLZ3tsnzlHW4gqqS8+1wyO7eHqZpbdRshmGIBkTtYdbrkDxTDT01u8uyjDiOxeGqSgV5nm6ew1VVUimSS7PVVChjaeVWVFi2vfFcj0YjouWa1y9f0aw3+Yt/+xd0t4Sc9/rVK379q3+W0Lhl0262GF7f0O51RFuj65vWdp4XZGkmi+I0QAAAIABJREFULX5PykatZgut0jDQKYqKPCvwPZ/R3R3z+ZydnV183+fj2UdWqyXbOzt0Oh3WyzXff/c7CQwozP+nn31Kr9dDVwTDaL1m/+AADY2yLDbn8kLRNeMkIVGBvjgSfdblxSVRFHH08KEUq3xfZgJZyuXllSIWyZwpTVMMQ+fBgwf8wc//QBb5riNzmkSoRPehuLwo1dIXUtWGFuqnhNsB1quVfFaLuSrh/X//8f+rQZjnOdc311DBOgxBQyXQctIko9vtsloJNzwIariuS0MNtterFUEtoNHqcHh0yGB7QL/fpapK0jhW+JWC5XIpP1hlSZrE1Gp1tdCSYX2aZzI4Uki6+2Wd4zpUZalagbpK+Zc4hiCj7gf2QRCoptkajUoO9LbDStdptZvUGw36Wz3KEtaLhUo+1yjLgnWSUDdN/CAgiKTFUuQFpuuiIdtvUzeIo5hHjx7xyWefkmcZ5+fnTMaCjVwuxc0WhdKQ7PX7+Kp2Pp/PKYqKKE5wgwBTN7i8vOL6+prBYJuiKDEtk62dAbpW8frFS96/e0+n26NQS6zx3YjZbMbR8ZE4VqpK/jnTwnUr4jiWSnwcE4WxJHBgMwBxHIeoKKjKXAZf/Z56OKxYzGc4tsX29gBbJQeSOCGKY1zHJS3SjTDecb3NgFI3LLJMEgaeJ+1OR11siqIkTcMNzhCkDWApjGysvCLtVhvLMpkvZqSZtKl03RCpr23RbDQIo4jZdCY/L0WppOsammZuHB26LqJ5eUhZxHEiL12VLppOp+QqEVHkBb1eH8e1ef/+PR/PTml3BEuRpKlwl11bpTQtabUmUgm/b0boprCc7y/TR0dHgo5S0uokijZLo+VyIcJx0yRPU968fo3juPS2+ixXCy4v5efo4cNjPD+QAVcYSsMyChne3pClCe/fvSXPUlrtFj3l2ZvNp4zGQ9ZrOfA26nVOTt5hOTaPHh8LWkdd+ms1Qb8YukGq0kW2IxeLxWLBerni/MMp+/v76GXFzeUFTz//jF/84TfUg4CzD2e8efsGy7LY2triXlB/sC8pnZvraybjsWDlqgrHslVDRVKUMjCRC11ZlqAZaijrE8cxeVYQhYI62RoMmM+XVGh0e32azSamaW6QJLYtB5PRaIQXeIJwoaLearKKQparNZ1OjzCMWCyX/NG/+SMKTdJMmmGSpRlFVlDkBT/87nv6vR7bgx1mC3H2NJtN+X6s5EWkaxVRlhMqf4Ljujx4dEyj0+aH774jz6RN0aw3GN7eslzMaTRbxArf1Gg2abVaXJoGN7fXVArjsrOzI0GJIleezYy8LDfo5auLS+azOTfXN6RpwmK5IC8yjh4egQar9Yo0kzZlmqW4ZaEGUCImB3GxFEWuUmjS4ALwfEkKffvrXzMejfjmj7+h2WxKa8K2oVxS5hlpHDO8ueX66ordvV22tvvUajXubofqJRjQ7nTUw0YjsB01mJfhRFWVpKm8YJMkkVT2Yk64WtNRflFdk0OWoQm+eLVYUeQFx8ePaLc6pFmK5/vopsGbV6+5G97R7XZpqACE7QiuL41DfNfF9RwcyyLwXWk3WBbT6ZTh6I7RdEZaVfQHA7q9LhU6ru+xXKxJspRsMWfvwRGaaXF5c8vw5obd7W3ajSauY+E6Fq1WkygURFCeZ8RJQq1WQ0PaUqnCzsjlSLAp80vx8+VFjmGYnJ2ecX11Q1kW9FpNvnj+GY8fP6Re8ylV2/vpJ88wbIsiLTg9+8ir12/5eHaB5XhsDXaI0oRao8ajx48wDI3xaEoYrlTrqqBeFy/Q3t4ejiOpqbLIsUzBTu3s7dBst7m5GbIM1zgqGblYLJlNJlx+POf40UN++ed/huf7LBUueDGfs1os0ZDnoWmaXF9dc3Z6RhRHdLptUuX2PTw8xPN8xfXPpeGtmjj1RgPf86kK8XfmRcHx08d8/vw5g90dzk/PuDg7w/UEq3V4eMhgMGC9Cvl4fs711Q2J8oC5rsvB4wN8z+P9+xMs18G0THqdHuiGoGR0DcexKNUgV9NQyIhic4kpy2qDxcyyjEanjWUaLBsNrq+v+fWvfoX9h99weHjAarlgPB6RpQlZluI6Lp7v8dXXX3N7fQuaRrPVptffIi8y4iiSQXpVSfs+y9ANeb9kjv0vbirLJsoTdENE4KO7Mecfz/GDgF6vS1AP5DylkIhZmqBrmsKEhKR5zsXlOVARxRFJZHLw4BCoJL2tAkX3uF7XEV+Zbug8evyYWiMAvaJEUlr3bjnbksV+uF7TagvmKopiwY+XBWkUyiFX1wh8j1g1UmLVFDMNg2azhWlaeJ6H70rL5O5uhK7r9Pt9WcKod4Q4DcC2LWlnZjl5luE4NnGSs1guNp4cTdcwMcnJKcNQBtCWtWkWm4Y4FOeLOVVVUhTVZoF9P4CrqopaXRrdumFgWiZJHBEqb6Cu6ViOTZqkcoHSNMGXotFsNkjiRLW9VgxvbonChOHdiJMPH3l4fMDw7hZd1wh8adzf3Y2Yz+d89tlnBIFPkiYURcZimWDbNu1Oe4NuloWpRhhHzNdLWWBZDkdPHmObJkVRYrvi1lkuV4xHU5aLOaPxZOPhy9MM00qJJylBEOC7LgfNJp12W6FVIm5vbkgScRK2Wk2ajQbNVgvTMIjvaReuhGdurq+J4wTPD3j85AlvX79hMVuRRSmD7S1qjSbz5Yrbmxta7SaeG/BP//UfGd3c8fzHP+abP/ojTt6+o8wKglqAaRrMphOCWp1OtydOr2gNVcnO7o66VBlqaGcShTIQ9lyHJEq4urriRrXOd/f3Be10fs56HXJ8/JBut7NxYBm6nFtN02S+WLBaranX67iuoLiHt7fy+SyWG+VAlmYMtrf55Z//GSY64/GQm+sr7oZ3WLpBFsdE6xV5kbFeznjxwxjHtimLlDRd8+TZMQcH+/hBQL1Wp9ZoQqWxWKy4G90xmUylbZWLPzZOpEmXJqkstDUdrarkrNOsbXy99018wzDodfq4rktZlbS7LWzLJg5D5V0Z4wUBt7e3NJstaUyNJ7x59YrzjxcS1ul0N21+x7YlqGYaDG9HLJcLtgZbxFHE6+9fcPruPbbj4KpQoGka5HmJRkWhvKP9fp/ZZEqWpuxsbyuSQMj7i0tGowndXpdffPMNz54/p6jg5YuXXF1dYdsOjutRVVCr1THVpVr8ubrC98glPM0zhYOryNIMxzJpNZvEUUSWpbRaLXEvVZX6XrWYzWbMplM6xx2oZCB5j1pcrlabRuFaeXAPHxxhmSZlVeLXx8RZyvHRQ5I05eP5RwLPo1Gvs16vxOVZVhimIPUWi+XmcyqrCk0XbYOmiW8b9d6V+4+uvPYxi8WcaC0t3zIr+N1vv+Pi8oJHT475kz/7Jf39HcIipVwnLGYzzk7PmEzGmwBFVRY4ro1p6iyrUpa7nifIUl2jXq+TJDHX11eEYUgQ1Gi321i2ND5831V3TAkCxEkoZ5g8k3nBckkURbTabTzfp6wEP1+kBY5pE60jzj6eCQrNNmk0G1BVTCYTlsslrWaTqihpt9rEYcTb129wA5+t7W1pdWpCHLlXVqTKpdtoNrBsG88NKNMCSzOZTSe0Oy0+/+wT9nZ3xeO+XIIGrieNNTkPF7IMzXLBLFSVQjTK88CypC3sez6FlUtzqigVSjAmCiNMy0IDdMvGdZxNwvvFDy+I45hPP/mEL7/+kt29HV69es27t68pypJGs0Or3abWaOAqv6a08WXAs/3okXgHTZ0sE0KRbuigmsV6nhNGIaBttCfiyZ1QliXdbo8wDJnO/iXFft/W931JzlumvLMrqo2/fb5YsD3YZm9vl+HdEE2Hh8dyf8zznHqzwfn5BcPbIfVajYMjIexYagGcpCmuL17vIpOWfj2okWf7eL6LX/OVByylKHJev3lDuA7Z29uXJP56yVc/+TGNVpuiKqk3mriey+ed53Q7XV788AN5lmNaNkmcsFgsmYynQqjKM3b2dmU5E2fKz9zi5z//BYeHD7i+vubNm7fMZnO++OpLvrS+oigLtvpbUJbcXt+QpynXF5fkaSrErI8faXd7JFEkTUXHBUPj9OyE2XzCYHuLvf1dWs02emWIp043mM8XDAYDOu0Ww1FGf6tPnuXcDUdsDwZEqzW//e475rM5WZZjdiyOnzyhVq8RZzGNZl0FYlIqrcLzRYEjOHWhTBVVSbZasljMoKqoeb4KF1hQGWRZyng0oqpAt020RKeiYmt7QFCvqe9uRZyljMdjGRqbEuBcLVb0Ol1qQQ3bcjBNW+7BqcyW6o06rpeDNiOM1jihQ7vdoa5rtKMWk+mM2+GtKDnCNY5jUwtqdBot8UXnOY7jykLZc/FcoStpOtxcXvHtr/6Z0XTGbDGns1rSvP//Vc8ATQXGDF3oOMv5gtPTM/XeamIrZ+a7N29ZzBfKn5dz+OCBqA/CmGgdy/vFsanValiOo1rS0mzzXY8wikVtoKEW0656jxd8uLhkPl9Qr9dxFJ6+LEu5X6jgSy0IaDSacp6s1XBVIWI5W5BlBY1GgzSJmc2m+H5APahRFgWNehPbNkW1UBQsFnNurq5pdzoEtRq3N0MhFz19SqvVlhmpI4FmPwjUObQpTs7lksD38Xw539/fvyvAthwW4ZzbmxvOTk9lHtpoqOeSS7PZFBVLJb9+YNN2DsMQDdGnaEi6O4xC5WBMWa3XlIW04OvNJqZhUpWQpzlXV1f88Lvfs16vaXc79Pt96o0GJRXrMNzMLWpBQJpmSmVl8Pvffs//8Z//C04Q8LNffENVwXIxF13EUhyE4WrJDy9ecX11Q6fbZNDvsbu7T8evKeKQYMTrNfGxuq6L7bp0Om2GwyH7zw5YLZeMRmNs19noMOJI3GZlWW5Qu44j7k/bdnn39oR//udfM7weUuniCWy3Wvzpn/4Jnz//jKura54//4J39jteTMcYCgFoe44szl0X27LYarUxvBqdXh/LtNQ8KKFQd+V79UKWpZRUm7lnVVVohrgGoyhitVzJ/coVLPLZ6RkV8OyTZ2z1enieje+7NJp10iQmzzMc26Hf7/P21Rv+8R/+Cdt1+Z/+l/+ZL7/6mlq7SVaVnJyfMR1PhDa2WhPHKUkywbYddM3Ar9doNRtE6xWWaVCr17i9vaFWC9RspmC5XBDGgr+WooXQjsqiIMsT8jyj3W7x4OCAdrvNbLYgSUT78eKHF0ynQrZzPI9aHIh/XBHactVeLYuCfrdHu9WR+V0lC1PQcBxXqENxSlXA1eUF4+GNhIcODnFdl6rICddLsiTmYH+XJ8+ecPzomCRJGI/HRHHCZDpD15cqwOTw+uUbLs8vSfOCWsvHMHXOP14zX8yp1yS0H65CPp59ZDqd0Wm32draYrC9TeAFeKbD6+ZLnn76Kb3+Fhc315SajmPZ3I3HPP/6a372i58TRiHLxZzVYgEU3N3d0qjXcFyLOAlZrcTnXKq5v+f7tFpy3zZMU1HY5Lvrei61Wl1QoqrpXiHOT1GrZFSVzBM13SSKYil96JqQMWwbXZf3jqe0FGmaoOUS/rq7u5NF3WxOtIgI1wmfP38sWqYiZXg75LvffkeaCX51d3dXXIplgadoSvfUo9l0Rq6eKZWaV5dlyWwy5ubqirIscX1Pgk9K2xAuxbl9cvqBKI548EAC/Vme8fHjR777ze8pq4Knnz6lP+iL+sk0CWMhj9i2TS0IGA6H4gMeDLAdB1PXKS2TOJZWuW1LIzlNUi4VabPVauH5viDf8xxdN6g16hJAKXN0UxaqoiOpK3SqoSjFymWrwqiWbRHUXGzHUgSkgIcPj9A0jcV8QZokDId3mwLIvTP4v/fH//CCsFJ//tcfcqYE2IVCFoYrSRY22y1Mw2S1XChWc0Yap9RrNXq9HgcHhzTqIrYuixwz8KWyGYXYjk1PHUajMMRVDy9JOk2wLBtD+a7CUJB1pmXhODZRGNFqteTLXyomeJrRattURYGp0BuJukxrCsf04OgBjWZDpOGWiWnbzGZzNE0Tj4Rpkufy4ut0uhu0zz3+TgZ48uGGkWzT2+22DKOAnd0dakEg3oI4ptftbV6sVVlRViW3zSaX5xcUeYlpy+/BYGvA+3fv6Pa2RLpuWVi2IbzwIoeyZGd7h2effU4Q+EThmsvzS+azGYam02l3uBuPuby4wPMDykKq0lSVIP3iiCZN5SPIxXPmOGjKN5gXFcvFnG6vR61eY3d/jyQW38I9kznLCknwqgHdfaVenIVQ5NLMa7c7amAnB1nDNIjjZLNUK9UPre8Jei/LM7LFAkOX2rNl2+IHNM1N46NCLmymabKYL1gqOfF961AQozZrlQIbDAa4vr1B2aHcSMPbG8ajkSTFMvFGBbUa9XqD9XpFGAqi4osvvqCvklhpkoqoVQ1F0ORnbb0K1QBCLqy2ZYsnI0swTTm0rlYLte0v5NcfxSzXS7IkxbZs6rUatmWTFyWaoTG8vZEhdJqKo26rTxwnrFZLTMvAdR3xhqwW+L7HT37yNZ1OU9KogSsL4UiasGWJIFUr+flvtlrU6zUO9ueslVRZ13WKXFLW6/WayVSQI/V6gzSKyNOM08sr1osFluvwp3/2p3zy/DkFFb//4fecnnyg2+ny8PgR6/Wa8XiMaVmsViu02yHjkTDkg1ptM4AWV9W9r1TaFWmaEQR1KhA8blnKhV0l+Fr33zFNY29vD8/35LMtJJF2nygulUTIsWw81+Uuy/CCQPwpKl10NxzS6/fo9nqEUUSladiGoC5Nw+TV9y9wHJuvf/oToiwRbG4cU6SKMY2kRjRDk7S3ZTKdTFjOFjw4eECRF5ycnhLFEa2mLOWvrq+4vLig2Wziuy55Jq0417Hp9rqMxiPurm+ZTmaYhoFlC/rKtCxBY9oWtuOSZQVFlvPu7VtOT0/xPRkg97Z6AMr3KK69UHkRhE4kzdJGQ5o9q9VKLQOUR0LXydJ0c7geje/QNI3jh8fSEMxlobherVTqeM16ucK2bObTKZfnH+W732nzyaefkhY5hq4rnJd4PqtKfK6mZWHrMlC/H5DZlkWjVmd7a8DN5SVvX7ykP9ii2W5TC2oYpk4YrgEUfmNJr9fD8VzOP35kPp1xoA6QmmFwOxwq7HRCs1mj2WqSZTJI1myL+WzKeDRisLPNL/74j7i5HWJ5Hs12l7LSKDGoNVoYpo19eY1uWGwNBhiOi6YQVv1eH70U9I6u6SwXSy7PL/B8D8exCIIAw9BJ4uhfGmm2YFriMKSw7puPMUVRcfLhlLfv3pPnOY6p8+zJIz799Jn4MxA0aL1Rp94QTOJyseJuNObw4UNKdAa7uxweHm2cPIvlgm+//TV6Ba66KHz4cKKWwjlZnnJ8fEi71eSTZ0+5vb5lPJ7g12rc3N5yfn6B47ls9frS5s0LhtfX7O4N+It//xdUesnvf/c7ykpjOpswHo/UYslH1w2W8xUvf/+C8WhEo14nz1N6/T7Hx8fSylqt0ZUvRNd0et02i+USW3kgqrxgZ3ePn/zBzzl8+JBnn31Ct9Ph9vpGcC0XF3w4OWE2WbBeR+zs7QqOQdM5PT1lPp8rbKA0u//2b/6W8XyGadv8wU9/zmyyoCgKPv38GVvbfWzPwbKkPVaV4rfotLuSvtRgtVywnC8kiex6cn6wLFzb4frqiv/2d3+P9cs/JYxCRncjoMIyTZotwc4ahkFQrymEoUuqFoi6Jk5JW30u986pRqMhzVuFew5qgrZ68/o9w5sRpx9OiZOIr77+Wg6TSlhvmNK4z4uCdLUkz3O6vR6Rwvr5vs90NkPX0g2u7N6VomnCoW112jiWS56X7B3sU2sE2K6jZqfyLm7UBRF4ef6R0d2dch9tU683xMehlkcVgtTNs1ySzXm+GV7dp2LDSNqQruNyc3PD+3cnTMYjDg8PBbeSxoRRSFGWmJV4ZVzF/p9NpxQqCJamqVzo1KFaV47dKI4FFWia5FmmWvMGmSIw3NMQLMvEcRrU6w0WizlFLs88z5Uhcbvd3KQt81ze/bZlbZAfURhSqwkKcDabCeazVqMqCsJQUPUHB9tMRjP+/v/+O9LiGw4PjwiXC1bLBZPxRMIw/QHdXk/5lBfqgpAruoac29IsE5SVQq8bmixLk0zwSJ7vY1oOFeLb0YDtwTb1oEa71SbNMmm2rUOgotVqC3IcXXlwpSG+s7PNl19+SYVC7ToOVSU+lsVyIQijMCSOxem2Xq8F4WUY4iLa3uH6+jvOzs4wLHUpqgVcnV+iawbbe9vYQY137z7gBD6HRw/4w2/+kPOzc84vzzEsg9V8yWK+5OGjRxj3rt5SnalU6KLValEh7QdNffaVasN6nvgh788brucy2N5WQcclWSpnPMu2JdluWYwnY7UwMEiSlLIomc3mTMYTWq0WewcHCnUZkhcl27u7NOo19la7dHod/vkf/onvvv0WXYdWu0lQ91mtpuzu7vLFF1+wf3BAs9XCCwIcV5wc4Tri5OSDSvBKmyPPi02TSxYSGbWghlt3gQpNNap66zW242K5FlUpWF3f9+l0Ohv0Tb1Zp6rEI2poOmmS4LguvX4fXRMM73qx4G40JMtS+v0O3V6P/mCHaL2W1rehs1quJIiUJGzv7LJerHjx/fekScoffPML0CAMI25vb2URb5no6LRqDUzHZrFcoAH9fpdet8NyseDNm9fkecmPvvwRz59/QaffY3h3x4ezj5ukuK68tYVXUebFxgt5cXEBCvPlOC7z+QzN0EkzaUbU/IBAJeMn4zGGoVNr1LEsGVYHtYDlcsnJ+/f4nkctCMjzgliFIsu6uIENFW5KsoxWu4Pr+URhSBD4eI7H6ckpDw+P6HS6vHv/jt3tbfzAV+0yWQRSlKzXSwkgoMvyVNeoBXW6nbYEJ5ZLGcSU8vOrqbuQpmvMphOidYilWbz84SWn70/54qsv+MUff8Phg0Np9RbitTp5947R3Qg/COROrMtySIB84ClvTFUUZGlKUcq74NGjx9RqAcvVatOozPKcRkstsaKQ9WotzuZma9NcvhsOSZNEgluahmmZpGlJFEdcnV0yvh1zfnrGg6NDnnzyjIKSZ88+4cmTJwxvb/j217/ht9/9Dte2KJOU179/SRRFBO0mw1aLHdvEsB0c3aXd6VJU8v6695lRVViGwc1oyPe//x297T4//dlPyYuMq5trwbWq5oem6dTqNUE3LxbyudfqLFdrkjhGUyjXez2Jbdv4QaDaKaIrWa8TTNPYtC2LoqDTkSCUaQryvqoqXr18xe3tLV98/jm9XpfHTx7S73W4vr7l9OyS2+GQdru9UYDcI27r9Tqu56kzuzwDdF3HtmS4n+c5FQimvpB7+Xw24/b2lkazQb+/RVHIc8R1HFrtFnmWy3NauahFYRFKeE83GWz1haKUZ2qRLSEe2/fodnqEqxVXl5fUaw0c2+b0wylvlyu2BgOKem3jMk+zDF3TSJKYRJ15olhw/c12kwoJOt9rDjQ0Hj1+xNHREY7t0GzV0TVxfFmOhD0bjQau51GvN+h1+yRxTBRFTCdjzs/O+XBywmq5ZFsFR25uh7x99Rrf85nNl1i2Rbvd5snTp+wfHvJ//Z//hfl0xs9+/jPWyr1OWZHEMXc3N1RFwZdffUWz1SRo1Lm9u+Pi/IKnj59SVRUfTk6I4wX1psy7LFNa/PsH++zv7WFZDtPpVPyRpkWj3lCNsoJ2u0WSJERhSKvZ5Gc/+xlhGJHkmVrYmFTq7FqviyPvnoZQlhVpmlNWMrfSVRPHdz22BwN8TxxxeZ5jqjZqmiRsDbZpNlu8/OGloJHXIYYl4WBbOfcM3UB8BBU6+iaM9ubFW6azKV4toN5oqIGti5vJoqzdabNU7wXfDzbtkWazIW1A06AoSpqNJu12i3gZ8fHsDGfs02q3mE6n9PpdglpARcV6vVZzQTnrSdtQ0PH34bQ8k5af67gK6Zrz5tUbRncjnv/oOY7joQHz1Yzffvsb0lTOwn5Nnu9huGA0Hkk4LC/Y3d8nimIWiyX1eo1Gs7lpuYunLxMMn6JfWJZFHEZkeSq6EjTevnpFkibsHRxIwCvPoazUszChmMvzJI5CZtMpYbgmiVPubu828xrLtEjSnMAPaDWa5EXOfD6l0+nSabe4ux0SxzGD7QGPjx+x/+CQTrcjBCWlArFMwaDLGdhmMBgI3Uqd8y3LUvhimY2Nx0OGwyGNepP+1haNep3uVl9IQIYQX+r1OqO7IWEsz4vhcMjV1TWGKXf/bkdQsmkSq4bygiwXnZAEVGyK7P9h7b2+JEfTO70HHgggfGRG+qwsb7q6ekjOzojDXa6RLiRKlzrS/6pdasmh0S45pm11V5dNG94AgYAHdPGiYnWzOqtzVPddXWkC+L73/f2eJ2c2nnJ7fUO4kZ+xpuk8fPSIZrspTcQiJ05iSsq6pSr/5qIosAyTu5s7/vk//45ws+Xpyy/58tUrLi8vydOUvcGAo6MjnIbDZDJiG2zRVJXlfM7lzYRwm3JeiIrKtBrs9aW5NF8s6PXEX71ar+h2OjQ9j8l4XJ97bUzbrJuqlTjJiqJuawumsCor3r19x1//h/+Tm6s7Wq027W6HB/fv8+LFU56/eE642WIaFlm6ZTQaoZgWtuvt6BdVUUmQEWg7DTAr8gLSJCFLEzRN3YUDy6KsG+Y1zS4WrGNFRctrgqJgmhbdTpdoG3H56ZLFQtQx9+7dYzjcF81Rs4GuCZUjTkQLtVqteP/2HW9+fMP+8JB/9W/+Nfce3MepUazvP3zg3du3ZFleq8ZULEsao26jSRQlu5+5YUgRqFsvwbbbUALgSUxeZAwP9tmYBl49LwMwTJ2qMmi12gz6QorIUgnPlqVol6gEOdnv9wXJXoljV1EkbLVRpO12fHqC49gEfiDBrDo8XFQlcRSi6DqWabPxN3x4946//+3fEkdbhsMDTs/PcR2Lx4/uc3h8xNn5Cb1ej8ViSRBsSNLgp4h9AAAgAElEQVT6PRkEKIrcR6sSLMfmyfOn9Pp9HMdhOpvw7u07ykpKPPPZgiSKsQyT58+e78pYs+mceTXjzesfAbh4cB/NFGoQqFSopFnO3tEhveE+vaLkb/7637Ne6vQHPUCh3WqRZBHremGvqSqaopLpOQfDIaZhyrK9KDFME8oSXdfrZpwELRuOQxRuyYtMdCCWXusbCqjkHbQJAnRDxzBM0JCZXppS5AWGYWLZzu5euN2ENcUqZbVec/3+jiROODwYUpQFm2BDnMS8/PIlqqIyHA7xfZ+sKmh126Lj0HVarRZesyV+dUVCUnfXN/zwww9kWcrN1TXbKKIsKx4+eoimqSyWc9arJY/uP0ZTVNrtDnv7Qw6GQxTg9vYWw9D51a9+zdXVJ05Pz+j2O4zuRqLyMSS8DBAEgeyVVKFE2o5Dkcu8cxuG5HmGplm7efXjx4/RNF1CD1VFXha18k2hUXvgxaUrIaqyqgi3Ib1ej+ViwXw+ZxMEzOdzLi4uBIUdx3InpaTdbnNyeoyh62zCDZ1+h2C1xjBkfxQGcs5TPjfD/it//psXhCBpPlURNnAcRZKiVDUajk0Sx6iI6HR0N9olpttt4VkfnxwTJxmG3aDX7QoSFEnmm5ZFVRnkeYqh/pcEhqIo9bDaQFUSkdoaknjQNR1N09E0FUVRyeuGWtNr7oZqs9ms9gjYpHFc11vrlHWa7lplhmnSbLYwTIusHmyALATzPGe7Del8RmKFoQyR0oS8PrAXNYq0rBt+jiPIvY8fPgBg2Tag7JZoB0eH9Pt9eamUJdvtlk6rxWK2ZHQ34tOnKyzDZBtudi6E1drn8OiIZsul6Xnc3tzi+wENr7lz3WRZSsOxef70Gffu3SNOEm4ur1hvApqtNkdHR7gNl7zIsZKURqNBq9mUgWxekJeZuM9qDGqeZ/XwWZBntm1TlQXTyRRQsExzN1yUy27tO6zZ9EWR1ANNkzSTB4rgRTIRzDYadHs9ptMpmvbZLTYnirbomo7baGA7dp3iz3eDTkntGJRlhZZ9dgcJ4lHVVGn3ZLlIn4sCx2nQrl1Xn1+WCgq2bQHiyjw9PaHb7dFqNel0u7VkXj78VVXuHpLb7ZbFclmnsPUaM5WRp3n9YpL2VZ7lu2WLaZq1EylndHcnSbttKIedsqQqxUXiOg55mnJzcyOs5izDciz6gz6D/h6z2RzDkISLrus7LKxt26gK3L9/weMnj+phZN2apKr9cSp5VtQscp3b2xE/v/mJ83v3OBgesN2ErBZLGaKoKqCwmM+5ub3DMC16gz3iKGK72TCfT9kEPvcfXPDL3/w5rU6H6XzGzfUNy9WKw6ND2u0u48lYlmh5QTifMxqN5PPrOOzv79eH0YTVcoG/XgkOQJFUpGXbNBwPpU6ytDsdws0Gy7I4OjrC0A2WiwV2w+Hs7AzLtuqk90paUVVFlqa0Wm1M06DIMwzDFC5+GDFoeJImMQ3xo97e8st/8Uu6/S5hvK2T3QVX11fkSUqWp/x3v/kNlQKBL8vKKIoI1wHUuAYUKEtQMSiLAqUEtaw4PT6RJmyes7e/j1YPTgzD5Pb6hmfPnsuyph782rZVPzMqVBT0GqdrmiZa7YZst9vopsnd3R1xJA64KI549uwZR4eHBOGGZruJZVt4ngjhqSo2G5G3a5osDrIsr3HJksgzTKP+f0lqXVVUykKab4vlEs9zOT48JM9SdE2lyDLiWHBO7969I9xsefL0CZ12m8tPn7j89JHnL16gGybrQMS+VX3ZcWt8n23ZgpOs3aSGYdLtWOwN9tA0helkwnq55vjgiBevXjJfLzF1fZdKbLeaZHHCZDQmDDYYtjSFnj57WjtXSsIa9ySdCvlefv7saZpGHAk27Pj0hHv3L+h0ulSqymS+YG9vSLvd5ur6o1zGNZ1evycOIdtCM+SwPRwOqTL57GdpyibcsFou2AQbNE1lu90QRRGj0RhN1zg+OsUwBbeY15JrTVfRkVRoluX8/OatvFsVhbOjQ16+eM752Smmqe/a8mfn9+RrURQWixVJmnF2ds7LF19SKeB6bUajER8vP/L2559RVIV2q7lzlqq120lRVTZhwGw+Q1EVbNNieHxEo+lxdzdmPB5jWQaD2uG7DbeMxndYpsa//df/Ctu2+Md//E+8efMeTbfQNFWWn6pOlgbEccJisiTaxnzx4iV/+qd/RkZGtyd/32g0IokEyZVmCWaduFdVRRY+Rc5qsZKEuKaxnM5YLZbomsZgf4/BwT5fRF8yHU2YjMeMRyMu377nWvvEg6dPOL13zsHBEcv5nPV6TRCsub66JK9KHjx9ymw25fUff+Dxk6c0HIfZbAKqHKDKsmQ6GVPkBb2e+G2qsmI2nbKYz4jjmG6/h+fJ73TDtrl3ds6HDx95/cMPXNy/YP9giK4qdLtdbMcGBZGvR1uCTcbaX6MbJqoqqf+o9r8BrH1JIn9uDOu6hm6YpEnOzz+95bd/+/coCFrz2YtnfPmLVyhKRZanu5R+6DhstyFNr4mui8P1M/58Mpngr9cYdcDHNCW1WuRFXfiVxk8Sb6gU6A/65IU4WHRd/s2qKlgRvQ4FmKYMXIMgENdLmmBb8nuxWPg1urGqUU0hlmVjGjpQMdjrCxJnuUbrqPXvqcK9i/vcf3CBbmgUpU673SaqHYOWZZEkMhyU54pDWZU7vr9WH4g/v8vzLCVJ5CwgeC4LTZX/1+e/A9idH4z6Uus4Dpqm7gJnqiJLJ8sSHHtVloThtn5ea1imBXWQrCgLskhaTJap7/w4WZrguTaGrvLh4ye6e33cRmPnIzw/O2Mw2CNY+8wXC4LAZ6/GFVO3W9OsJjgkCWme49QOZq9e/umayocPH5gv5RlBKdQLy5T3Ta/fw8xkmScD/4jAX2PWfurVcs2bn35kOpny/OkTXv3JK/r7A6qq3IU6NFVF1VRBksUxKBBF253rZhNuyIocVGi0mvj+ivlsQZymuA0HQ9MFb+c2+eWf/4Z3r39iG4SMb+/Q0Xj69AnDo33++Mc/Mrob7Zqdx6cnWJbJbDoj2kbYjiXDkpa0NdM0FexL/tkz1KPbkTNhsymDS9d16XQEtZslCWmaUBUlVVFKS6gssExTcIeKJLSDwCdLU87Ozun2uui6LO+XyxVv332g8+kTT58+YTGbMr675fDogOPDIc2Wx96wz2C/z+nZMf29AZ7bRDcN8rwk2Gz4dH3NarmWwaeq78J3lVwjCMNwN0DK81waZ1WF50rwqqJiMBCvWlEUNQ5LApUV4iJvdzooiiLuos2mbhLIudxybOazBZtQKBWvXn2Joig792YcRzSbHk7DIcvk/RFtI3FTGjY/fvc9RZLQ7w04uXePyXjEaDymKAoOT45oOA5apbGYzhlPJ1iunHVbzSabjc9yteSLly85PjnFsmyCcMP7q0vmdavGNCxcx0XXdMpCnOVlWaGWcqZvtpq0PDnPo2hMp1PyPMNxHGzDRC0Lbi8/8dOPrzFth9N79wQh7tigKFxdXXFbY7gfP3qMbZtsghBDN7hb3nF1dUkcC8KPqsSyJWF9c30NKJwcHqGXKsvbMcv5gsOzE7qdPsFmQ5pnKJpGpy33TjmXS3p7vVpLQEMzSZKEm5sbDEOn2WwCQnpYLKTFmuUZmqriWA6JFXNzfcXdzQ0vX77kN7/5DcfnZyi1l8/fBFx9+oS/XOE4NoYhuNUyLSVNXpbYNabwM359G0X1edzh3r177O3vE0URhmni+349oFIkPb1aifO09tQFQbB7ls4XC1qZtDq9aCOuX02n3W3xw9ff0211+OoXX7GJIx48fLhLN5u2DSo8f/EFw/0BwXKFP5eWqWYbnJ6e0ux2yIoCs1YUxJFgOctKzmdFVvCH3/+BH/7wDaqi8Os//zVZmjGeSYOJGqNq6wadTgdN10niWJyxdfPd0HW2RYmiSIshLQrxmcdCjGl6HopS+2vLgkbDIdyGu3uz4GglCJfn0vYzFJM4jnnz88+CEi0LdEMTV0+ccTca4/u+LNPrZorX9Di/J1jg9XpNnEiDSdO0Oihi0nAaKDVuUVM1yrLg48ePNJtNHj58REVFsPahbgxGYUhVyVApThJBxyeyAPl8d/08vxDslSwhbduR56fnUWYZYbAhDEIePHgoDu7JRBo1dWu5LAs6nY40FmvMrqrIsitL5fmVpcnu691GEY8fP5KggqYRbAKyPKfIcsr6Xvv255/xfZ+DgwPa7baQPuog1/n5OSfHJxi6xqp2/WV5RpGm5GnK9WROWUGW5zx99oyz81NM06TT6zG6u2MyntBut9B1nfl8watXr7hstdluNrgtF8u1oXboHR4e0Gm1ubu95cGDe+zt9dEtbdfOUYDA99lutzRcjyxPxZeWib89SVNM0+T46JDpdEpZSnus0+5hWltW/pp2p103iVXx7GYZe3uDne6iquQZQt0Y6nR79PsD8lQUPeEmFDS+brANN3ieS6eexVm6gVZ/z/YP9kX1UzelG40GpmESBNJCMAyDMk/59utvubq85tmzZwyHQzRDp91poaLU1CGTVrOJ6zTqxYWE0ON6FmfZFo1Gg3a7tcMLXt1ccXN9xXndxBmN7uTv1BQCf812G1GVFUfHByyDkCiMdmerPMswdGNH9oCK9XrN+G7Ecrmg0+3guh6KJnf7VrvNsxcv6PV6GIZJEIY4toOmC2K5qoRM0Wy2mM1m3Nxc8+DhQ8FHZzIrkwVnTlUJAv9z+HAZLepgkc7lpyuCIODgYIjjSAMvLwqWyyVQ1WEvWUAHvs/BwZBup83lp2smkwn9QV/QwosVo9GENEnRNQ3bsVivl3iuK+fmUu62w2GB67i0Om0WizlZ7TGPthGaqtGqMeVFWdDptOn1OuR5RlkKjUucshLKHo3G0vxvNNjb3xeaR6OB63lomipzuULaKyYGaZIShltOTo65/+ABZSVfl4S3SvJC8HqKqkmDPC+4vr4iTTM+ffhEsPbFITrcY/9gn/6gX8+BpaEUhgFrf03DcXDcBlEUoygq68WUv/vb33L16ZJ2r8/R8Qmddptkfw/Pcej1e5ycHEs42VAxdJNep0eWFdzeXPPm9Xf8zX/8LUWWsTc8lFCN67A/HNLptMUFXzd+4iSh2+tLS1DTsV27/l4I0lazLebzGR8/fqxnUQp3NyOqsmQw6GBZFof7fX7zF3/Og8cPiZOYMBAtU+D76LrB4fEJdsOl9jtImEpTyZIUz2uwnC8Zj+6oKKgq+VlmNc5QVaWV5zWbeF4T1/VQNZU0ibm7vWG9Dhju70FZ8ebHH1FVjfN79/A8l/6gT6fbptdpoxsa4SYgjqUNupgv+fThE5PxhBKVZrdDs56TvLv8yA/ffS/+wKwQylos4WXLEvVDWRa4bmN3r2+3Wztk74uXX/Dh/XuicCtO7H4Px/XITuJdw2q1XGDXNAWQskOeZ3VQLsNxPdI8R7cMqiiipMJq2DQbHpRQ1O3qhusKFcuyCTYh4XaLokgDdLvdopsGjY1Ltz8gS3z+8Lvf85/+8f/CX66FiFZWLOcz9p884PzeGSenJ1RVyXQ6Z7WSu5Vhyqyx2e5SZAWqJsEgU9OZTid89/03nJyc0mw2efDggeh30hTXdlEqaLc6O1LYD9//wO/+6Z/ZBAFpHNMfDLDdBq1ul/PzC2xLKI6KqtFsyTJJUxWSzRan08I2DGzLksDbnWBLTV2X8I9uCPHPknBymZfk9Z6irOR5UhSF+PV0HVOXeWmw8WVx7jg0HJssSXbKhiiJ6PR6oMvdPk9DPruSi1zOZoqi7DyHlmntdgTNtker3cRruuKfrHIcx2ZvMKh1ARH+rU8URZwcH6FpOkVR1YUXwUnbtoXTaJAlqVBYnAbtdofA93n3/j3LxZKqKgmCFa1WC8MwWCwW5GlaO9g3xOGWm0+XLFYr2l6bR08e8fTZE95/eM+PP/4ohKqDAwzT2OH32+12rUWyRVlgGGR5jm5IkE/Ttd2cQlNVlJr2UFVyzsqVjHanQ5Zl+IGPqqp02u2avhRR5gWWYXB7dU3oB3iex/7eHr1+H99fsxqP0XWdR48eYdpW3YyXoKtpyXm/1+sRBCFv377F3wTYNbXxv/bn/wNiVJE0blXVbkBLHH+aTlGWu9Ts3d2EyXTCw0fCi97bGzA8FGZ54G+YzZeURSbIj6Jm+msqUSyMf0WDm+sbGSbZkvRRFEkEa5q+Q/rpugzKi88tvmiL47h180Uh3Ai+xbFtFBTxO9g2eSZJLK0ssSxxCKWpoPsURVj/VVXVCCGbyXiC7djEUUwUR+i6QafdxjQtXLfaHfw+N9Y6nY4szNIUf7Nhs9mIWLUsBG2pKDRbLVRNE5dcLom6fr9PGIT4wZrFfM6Hd5/oDnr0+n3CaMtmsSHLc87OT9AVuL2+wWt67O0PJeGmKDiNBg8fP2K72fDh/Xt+/vktaZ6xdyCS7b39fVkSBIE8rD0X0zLZbDY1DkX8O2q9jDs4PGRvb8DGD7i5vqHVbtPvDTAMi8loLB4wQ5x+MkSVRky73ZYWYJZhOw55IRxwSUnou9ZkEAQUpaTO1+s1s/kcwzAE1appWJZVO3a2JEUiaCxFLj6fGfFlWdZOIkEDxLGgZCuEZNjt9OTQpijCcw6EOS6OIZ2qLDk+PuLi4j6tdrM+xBSydC5yom1EGG4Iwy2KqtQuInYPFsuStqGiwGKxQNMkqbEJAqnWRxF5jbtSSri+uZKElgrttiSJup0uDccliSPe/Pia6XTK0fExJ+cn4uyxHcocLLPBdDLm5vIa07bE+VgpO3xfRYkfBIwnE6bTsSSiXZfBYICiCVpM16QZMRqNWC5XbMPXDHoDqgpWq7Ukn5seaZoxm84xDUswPrrJZDJhORNB7r/9d/+O+48eEsZb3n98xybYEG1D0qSWbIdbLNvm3sVFfbFIcRsucSxL/sHePnEc1X6mraBoVUk3aLqOqsvwNS8K9Lqd02i4tNsdXM9luwnJ85zh/pBWq1XX1GVQb+i6eEZ1k+H+PovFnLvRiEpR6ot2haFLK2DQ7TAejYX1fn5eX2RE9jy6vWO9XqEqKuf372O7DcajEYoqDtTR3R2aIbgh5/OSnJJOq4NaKsxvJhwcHbJ/MOTy6pJWq0VVVoRBQLfXI01T1qs1SRyhdbtoqiSQe70BruvSanXIw5Qqr2h6TRRNlYHUJsQ0bY739nGbTRl2jCeC28tzbNemu9+T1qElQ5MkjrEsS7BEqoLj2EzGY6I4oZF4VGUladf6MFEUJUHgA+wQbcHaZ39/n063VzdXtoK2ihJWywDPbXL/wUP6vT6e6/Lzjz/R7vQ4u3eBYZp4bmvnZmo0GrUfDWmW1i6Fz2LkIi9YrpacnZ5IUq9h0e51GAwGjJdTZndT7m5upd3WcNEUjeurK7r9Pl/+4iv2Dw8Ef7le101TFUPXUBS9XjppgIJd8/mLomB4eLDDA9yNx/yn//yfmc8WHB0c88tf/5rh4RHTyQhdNzk6POHTp0/84Xe/w3E81r7PerHArP1n1DgeyzbJM5Myz2RZXxQkSUzTlNR9mqXEcSSeBbWSdGmU8uOPr1kuAhaLBVQlg36fZ88ec3FxTrvdpKgKVusVJ6cnNDyXrKhY+WvW64BtlHB9fcu9v7gvA+eyIqxdpMeHR0wnEybjCb1+D8dxUNUSzTCwGxqtpouiqiyXK0kAdztUVEznE5IkliWOJQnA2WxGUeX8y7/8C5pNl2+++YbFYik4Ctuh2WqhqCqDwR6KovL6h9dstiHPv3jBxf1zvLZLXhUoqoLv+zt/w2K+wHFsTMNkPp/j+z6WZcl7PQzRdLmgv37zLQDtfpesLCip6PW6HO0f8MWXL3nx8gtW8zmfLi+ZTEZs3viYqsnFw4fcf3Sf5XLGNgjYxgl/9b/8z9xc3VClBa++esXwcI+sStlsfBbzJYHv79DTSbxlPp+LbD0vCINA3ukoNfLarNOT0O61mUyn9AZ9jo6PKVNZUmd5im07DA/2QIH5fMFm42PbDQkc1T6wSNfJi5yTkxOOj49JkoTpVPBBVQnff/sD33/7A2mS8fDhPVrtJo+fPqLdaYECeZaiqoKVMYxO7QjIyfKc6WxKVDerohpBlOcFk/EYr1kHjypx/G0jwX8WRUG/3+fo+IhtJAQHy7Z3izVd03AaDu1chjHi7JPhvVIjMbIsx/U8Lu7fx7Js3v78M3lRcHx8hGWZbIJAHMiWRdaQIWyz2eTx48dsagH5fD4HQNVU4iiu8Yoxm81GgiCKQqvdIssyokjcr5s4IfADGq5Lu9Mm2Gx2KKA4iXE9T5CeaSbDb6DZbAqiuN1is9nQarVwHIdmS1omy8UcpyEBhzwXDHdeI08/O2wEj6NSVvI9qMqSJE0wdA3qZq/ebGIZFt1eh6oqWK58Dh5dEG9DTEMjTTPW/oo8l6S8Yciy8ujwCEVVCcMthm7Q6XVJ0ow4iUnSlDLPybOU66uPTEZjppMZa98nSRMZAtX4305fhPDdXpfFbI6pyyJM1w0sx+HnNz/zxz/8gcnoTpB5SsXSX0oattejKHIMQ8drehgYrNcr1qu1IP2piOL/4m3bxjF5UdHwXHq9PsfHx3R6HahK5sqMNI65vbzm4YvnPH/1JR9+/AlDt5jPZtzeXDM8OebPfvkvpNn//Q9sww1hsBGkflkyny+wHfETWaYp7YeKXUgmCPydK3Htr8Ud7brYdk2DqEranZY4x2p33Ha7xbItoijBNIz6zGVh2w067S4lcH19S7DZcHc74s1Pb1gsl5iWyde//x2Hh/v0um2O7p/x1VevGB4MabZcGm4DRRG9wM3dSDyC24g0yzFMC9dtoqnSug03cg51XW/XVvgcVGh3OjTdJkkqronPv2eDwZ548TYbTMuWc6tusFxKu3s6nRJuQgxL0sGtVpu9Pa8enmxYr4Ug0ul2cG1H6CGauGFR4ezeOe/fvcNuODx//gLHlv/u8tMnkjjlyeNHbKIYVZOggG7otLsdGg2H5WLN9HrCd3/4IxcP7/H83hcMD/aZz2eUVcWz588wLYvVcs14OpPWZBQLDcK0ME0L03WpymrnnDNMk7zQUBRwGx4oGn6woSxKKiRkkGxjJotb3r35iW3gc3p2xuPHD+ntixPLX625vrpmNpvhNT1+8Ys/wXM9WT5qKoPBgP3hkPFkjL/2hYSiSSD2c1Laa7XFIfbPXzMdT5iOx5w9ecjJvTOWsxme20BRJShl1QtC25KwSFlKAMy2bRbLhRAz2k3StMZM1q0J8blq9Tsp4eP7j7x/956Li/u8+pNX7B0e4LaaoMoC7+2bn6R9Y1momrYbqGdZShwntFstSdAXOXmesQlEldDpdNhuI96/f1cHQh2Ojo4Iw5Db2zv8tY/v+6RJRL/f4/j4mOlszjYMKYtCkMRpQhwb9Xtd1AMKCmEQcnx2zNOHT1j6Poenx3T6PaqypFJhOp/guDZfvfoTwiCg4ci5IvB9TNvGcRo0XWn45VlOoUgD8vPCIYoTPrx9x5uffsLzPH75q3/BxYMHXN5d4Qcbhg0XKkFtWXWzQdW0etAdsIiS2vcrIVFd1SmLiul0Kq5K1yGOBd2vaxpVRR18i1mv1vT7fdrtdn3uS4mShOVySbAJsCwLXdOZL+bM5zP2+30c28KwbEZ3d3z8dEWz2eTg4ED0HA0Zzpc1+aaqKrnPCbC+fi8YgEISp6iaKqjvUBa1z1+82LVctvXnRVEUCl3+riRJdwh2QZNm4twsZHZh2TZey5MwjGnttC3hJuDu5obtdsvpyZnMQBwHzdAxTF0CBWnK+b0zBr0+YbhBrcM1nzUgeZHXYRl5/lZIeKVRI7bL+uyR1W5FBXGWF2XBhw/v+fjpI4PBgOH+Pnt7e+Kzr6DT7fDlly/5w+9+x+juliTPaDg2T548YT5bcO/igiRLubn+SFVm3Du/YH8woNfrURYVhmYwGo24vbtFP79gdDcCBU4uTtkfytBS1w2anoehG9y/f46mStNmPJ2yCJcoSiXql/Ua2xTHWZYL5arVamM7gly1bBPbltlWmhawifj9H75G0zW8llsHxGRR4HrNHSJ4b29Pfi9qFHxaY8IrStyGi+3IzMW2be7u7tA1jW0Y4vtr9odDAj9guZgRrNaoiBt7E5bkYU6lqEJxsky2W/HsJVFCEGy4u7nj8PCY3/zlX6JbOpttICScPGe9WpLlGY7t1M7DUlyIVYVV+8fseh5nGiaf68uqrtFst2k1WzIPsB2yNCWJYpQKDM2gskoOT46YLNa8ffuW84tzbEtCIrot2hkJw26YTMZoqsaTp08wLZuG2yCKI0Ch0+/y9PkzAt9nNlvQ7fUYDAaYlslkOmU8GtWB1qrGpTtsw22NsE/FiViJa0rX9B1dIQgC7u5u0TSNm5sbgsDnydMnuJ5LlCbMF3MJSOhajbU3iLch6+WCVtPj8cOHTKdT0iwhzVOG2hAUlfFoQpZl7O/vicvVsmi6HlmaYFsGTsNmOplydX2DVi99trVLPMsyppMxpnHKNtzScGUeqqDQ6wmtSFNVKCVAVxQ5YbjBcRt0Ol1s28JrNrBMeXekacIm3JBnQvowDbP2xsXYjs3R8THtTofJeMxsNpMltCWtpE0Q0O726Pd6ZEVBw22wWq0IfJ+H9y9oNBo03EZ9JhPyR0WCqUmgPK5D/g3XpSwrTEPl7nbEu3cfQFV5+uI5J6cnJHGEWuN3TUOvHa0NjvQjwS6rFboGZ/dP6fa7mIbD9998zXQ6J9xKS6rf67E3GHBxccHe/h6bQEIxSZYTBiHNVpOqEoqTaZq4DYeyKkRD1fQospwoSnAci5cvXwjq0pA59qMnj0BTSYOULBdlVsNt0O12OTk7wXO9XauTugRSVSWPHj1k0Z3LPabVRtN1wu2WyWQqZ779Ibouz63NJmQ4PMAwNJaLOePRiGgbE20EjW8YBo+ePKbVatFsekLTCDYAACAASURBVHhuQ+Y/ZU62TeqgZMxquebD+w8sFyuOjo/pdHvEScYf//hHNFPHDzfEUcTB3j6r5ZIkSdE0aXY5rnyG0izFdRvohrjVxY0WM53N0HSVVqvFZDTCD3xs0+Tw6BjLNJmvlhRZxt3NDd1eb7dg1HWDTZigqBr9gYRI+gMh/E3HQruyLRvHbbBcLIUSUL9fyqLYzYJdt4Gq6kRJyiYI6fS62KbDcrrkP/6Hv+Ef/u63aJrGs6dPOTo+xPMafPHlc54+e0LDbTCdTAmCgCzNpTQQRViWBM2qUqg9tmWz3YbM1z7j0UjKC80mvh+ACsMDl0bDQ+2psszM5I5nGnJGaDZbfPXVL/AaDovFAttysG2HVrsj/vMso9GQ+48CfHz3gcVkzuMH90ljQbJutyHj0RhdU9E8D01VhRioqHxWjHwuIxRljqbreJZLmom2wNB1aYBbJvlKCjiGLi1Qt9FARYLcDcelYTukeVaH5+Qsdntzi6qqnJ2fY5imLNebVh2qrESn4DaxTHFvOo7NJt7i+z5JnGDoOuOxYF51ReH927fEccLMmaHpOt1eD7Um50TbiOurK1arFcfHx9y7d8FquaTT69LudliuVmzDgGazyXdff4t5eUmn36M3GPDt13/k7vqW87NzBoM+7XaH45NjHLdBfzBgOBwKXr/2jCuKzAk0XYeqIkliitKoSQBRXQCydovEsiiFQOQ0UBQJ01aluK5ty97RvlzPpdfr7hQqSSlnoDzLWC0WND0P27IJ1msqKjqdDp2OzMcnkwm3Nze0O4KC9houWS40kLKelfX7A3r93v8/C8LhcI/9vQGz2RTLtrEdccgpmtSfkyhhOp1xczui1+/xxZdf0u/3sGyLwf4+SlUx2B9QUjGbjjEtrXaTmeimUUsUa4eNptHwvDr5K82wvMjpD/awHQcUOU18xpvqmka0jeRAZ8pA/PbmVgSaSYwRG/XCSoS4WZYRbrcYpiC+ojjetQE/y2ZlSLoQzJWqSOVd16WBVyN9VEWpm0alYBVsm/5gIE24mjeepSnTqTy4Z3Px57SaTRbzhTgPDOGbp0nCbDoV1EarSRymHB4c0t0bSMNO1eqlzYTp3S1pmvLg8Qknp6c7758fbfn04T0f3r1nW9dRHz58SMPzUA2d7TZEUwXNaTu2NCGzlI0vFwhxEciQXjf0nUxzOh5zdX3Dw8ePa1RITllWzOcLri6v6HY7UpluNAizLbbl7A5AIGlDz/Mo8pyykNZSSUWaykOrqoR5Lq4n5f9RRzZq4Xqyw3aanouqaSyXC0C8HOK+EFn4fDZH0dR6iS0IEl3X5LA4nmDZtiBV8nznxYjiLc0a81Eh+NWiLKVZmWVsNhuKsmQw2MdxZGCZxJLUiZMEkoSyFL+CAuJUQfyEwufXibZbJpMJ2+2Wg+GQg8OD+jOkomoa/npN4PukacbDx4/YG+5zfXXFbDYjzSpub8YEa5/FbMpwuEer02K7Cevvb0a706bX63N7M+abb75hGwZUVYmqKNy7uODw6IhWu4Wm6cymM378/jU3N7cURc7d7Yim57IJfI5PTrAth9n0ejfcFxdJiqooPH32jK+++goU+PntW+7Gd9i2hWkYWIbO8GBffIF2A8O0aDQcaRLUl9qiLAjXklitKvlMhpsNgOD1chE+Z0lCpWjS/jAtULRdAjfw5TDS7nRotZqEYbhL01ZVSRInlJW0VderFbe3d5yeneN5Hu/evkXVVKIoBGzWgc/N7TX3HzzAbtjEsXhDijzfcaIF95rz+s2PkuKwbAzbotVuU2byc3ccB9MwpAnheixHM/Ik49Wf/imG57JYr9E0HUWtaLe7lGXBZDolS+T34uDoCNM0mczmtFodGq6HZTlcfbpiNh7T7nVodtuUNSp5vpgzXcxRVEWGje0mL1+9ZBME+P4aw9AxauzafDbHdhxadRo2jiKWy5Us5hQFy3JqjHK+Q/2F4YY4juh1ewRBwO3NLdtNxMsvvqTTkeSQH/is1wEf3n9iPl3w8uUXHJ8cg1Kxmi2ZTee8+pNf0Gq1SbKUXr/PerVCURU55CcphqELYqSQ4XpRlpSJhEW2YcjJ8RHdXg+v2eRufMfR/JiiKPjxxx/RVY2Tk2NM0+TT+48M+j1+9ee/ptnpiOcsSzBqf8Qm3NCsBd6bcCOXSFXZvSNOT0/oD3pEUcz3f/gjl1dXXF1eo1YVH96+5eHjR3T6XQzDIonlch/4G/zrEbZtk8QpmqqwzQu2YSjODNfB0MUzscMOV3W4QNeZzycy3N8KVvPi/oW0xVdrFosVX3/9Qx0wcXlw/5yHD+5xdHyIommEqzWWZdIb9OpGjsFoPGE6n5PmGZNPH3n05DEXDx+g5AV7wyHffvMtl+8/sVwuBZ2tmazXPqqi8PzlS7ymJA391ZLFfE4cJwz2ehwMD0jSjGa7jYLKarni9kaG4SenpwwPj/mnf/o9f/8Pf0+GQsNtcnh0LElhTWe18lmtVuRFzsOnD9nrDzAtndvxDWG45ezsfOf5SKOE5WJB40SSX+tAwjedTlue95/fYyUoSgWqgttqkiTi1lzMZ9xeXeM1Pe6dn+M4Do+eP+VRWVJECdPbCfN6AHx8dsj/+r//b7z5+S1VVXL/wQPu37ug2XIplZKqUGm1mriOy3g04ubqmvV6BUVFXHuCD4+OUMuC87MzUOCHH15TVhXDBw/qBnOTd2/f8/t/+md63f+ehmOz3W4wNZsojomimIOjQ5arFYEfEEdbwu125wXK87Ru4wuOMsvk+eg4DkmU8u7nd6RRyouXX3J+fsrRyRHHp0c1Hs9nOpPl5l6vT8NtCAa7ThJ/9r0WtVfRsmyqKuLq6goFWbC1ux3BDOpySdF1nWkdsDHLQg73IEi1GoVGHbLJ8kxcvfXvfpKkgmzWdfKy5PZuRLPZJC9LGUI4jgyUGw2q2ldiGPJ9UFCI0pjpbExR5TiJOBw/nxnloG5jW44EG6pKggOa/Lu2aUpZVbj1ws92bNL6Um5Zgv4w63bH50Xo/v4+7XZbMCJVRVUUUCNbN3XbajAY7M5E8/mCOIrR6u9DmiaAQrfbw9A11r581tptcc5YtiSP40hcG0mScnSwx2IdcPnhPQ8fXNDtdvj4/i2LxbJGhznMFwtBj7SEliHtOAldTcYjkkQQUYqqCqJ8dEsYBISbDfO5YBl1XYJ920DIFM+ePBbnYlny5PFjqARXugm3/PPvfs/V5ScMXefRo4d0Wi32B33avS7dbpckTsiyBLvfqz1Xc4IgIAw3mLYjYTk/wLQtnDrkYpgWmq7TcD2a7RaaqpKkOUVVgVJye3kJqDz7xZe0uj0+frikyBKm0xHJ3xf84pd/xtNnz+m0O/z85idGoxEHR0dUikK43bJ/MGR4cCDNKiUlTdI6QazX/glpqqg1jqYsSpI4punJUtv1GgTrgNHdiMlkgu00OD0TXLVl2SRpxnQy4eef3vDu/TvmiyVB4NeNMgkZNWyblusKQeXoiPN7J5ydn9Ppd2WBO08wgw1plpKkQgEoigLXa+GpGmEYMrobM51Od20s1/XYbrZ1Y7DEazalxVqqpFkmgZIau2ca0kgTpx5kuWCv16sVQRAIqifLmEwmXDy4oNvroes6Wk1W8WtSgqFLwyqsz8xr36eoJND1eQjU7/elRawpeF6Do6MDDoYD2k0XPQxxnQadbpcg3PDTm5/4h3+c4a82NK0Wjx494YtXz2kN2jvih9NwCMKIdLkmy3PCjYTIqkqp8eKGLIQKITl8diZZioJR+6s/D0azbVYPlHSur2/46fVr1os5vW6HX/3yz7j/4AHtXg/H8wijLauVEEIaDQfHdgg3W+5u7tB1gyRNaDRdms02RVHRbLbpdlVBdGfpDtl5c3vH13/4Dv9uyv/0V/8jT188AxWOz06Zz6YUZSXe5jStCTnqDuckTRQZhpZVtQu9fvYiqopGHMf10qjBcr7g++9+4PW33/Hg/gOePH1Cf7hHs9siyVLWvs/d6I40SfBct1ZIVITrEBD3ldxfLcGV6Vrt/oaDw8P6+Tbi8uN70kQafv3+HicnJ1xeXhLFEXmR03BdTNPEcRxu70YoCuwPBWe5XC0ZDg8kCd70mE8WvP7hB+Ii46s/+QVJGOO22zx8+gTTMvD9FVd3l7x+85qjw0OKKmUyHnF3eyeOPMNgsVzgbwJOslyCqHVTptVqkdeLpDiKcN0Gf/6b3+Bagipern3miyVeq0Wz1UZVVRbLJVEUk6XZ7ny6Wq5kYWZZWIaFYgppZ3Q7JstTOp0uWZ6z2CyJo5h2s4VhGoI51jXuXVzUiMOCKBb1RFG/M21b3l0N16Xb7bDxA27vxvKeTDNGowlKpXB2eo7lmEwmY8qqKUOkeumyWi4F49ftSdK/rF3p33/PerXG8zx0XaPZ9Gi32zUZqWLtBwRBwOHRIYqiiBbANMU3WFV167DEsoQiMLq7k2WCJkvNbq9LsPaJYwkrXF3fEIUhv/mXf4HtNPD9gDhN5TmiaWggLjnbIQxDkkRQh6kq7ylVUwFxiCmqtPuTOMaybZI0ZTyZCPIWaRv6QcDhwT6tlke43bINA+I0YxuGMkMxLU5OTjg9PqbdavLoyWMUReHHn35iPp/huR5ZS7yS48mIV69eEWx85vMFk/GEu7s7Wp0enVaXfrdLFG5puS5vXr/mzevXslh68VjaE24DTdWJ4pjRckQSR1RlQZKmrIMNilLh2Ba9fp/9/X3SJCHPS3FqKoKP22wCyrr5QKUwmy948+M7JtMF/mbD8ckhj58+FORYKc/mdruFpmnM5tL29DxBX8rZIqSoCrK8BEWh0ZCWdZalvPnpJ7bhlqMjcdp/9gdHQbgjDq2WS3GfGjIPKquSTRiQF7KAXq98+r0+v/r1r7AbLoom+D5N00mzTNzT20h86spalraDHkUpTihdF/pXmiQUZYnnurVzsmB4cMDe/hDP86Aq8YMWVb3s8zyPdke0ImHgM5ku+OP3b3j39i33L86pKlmOfvbiqqpCr9uT0LEq5JdtHQZ1XfmeJFnGfL4gyzLc2o2Z11qcRqNBo9HAMExadTvkM8lKUTVxTJUVak2WyouCVlPuIqYlDu6qrHjx4oV8jsYjunt9tknE7fUtw+EBJwPR9vz0/XdkecbpyQmKKmckVVU4OjrG9Vxm0wWr5bpesFrkmZxBW01X3m2ahuE0mBRCERgMBmRZiuPYuK63U3/YtsN2K3cMr+lhGeLPon5+LBdLYFFTPbZ1Y1CUPkaNtA7DDfPZjCxLZchvysImTVLyOlyd1/6vXTFC1wQtqRscDIcYloVR43Ir02Rvb49et4u/XBFsAlqdJqZtCp0gL0jSBMuy2NvfZ29/jzRJdkvnsqxqv7XH/YdPePbFCxQVgk3ANorqoAvs7e/VlAuN1WZJWea0261axeDxq7/4NRcP7vHu7c/Ytkmr6ZFlCf56zffffVc7xDxO793Da7YY7A3kvlP/SdMU09ApipztJqQqyrotpFGVFVVeAOISvHhwgW7q+EFAXkrjzrSkUWtYNsPhvoQm8gy9Jnqp9Ty54Tg4x4ekaUaSxOilKLbuXZyjqDpVBWG4lQVungMj5rOpLG/sBrPxhNvbG1G/PH0KVYnnNRj0u9iOhapUu6bvaDRitfIlnLWNxXHZbGJaNpswYrFaYdTOU13RCbcR0/kcx7RoDVqkSSKOdt0QpZeho2kKWZLhF2viJCFPMz69+8jh4SH7+wfymVIVNEXBDwKZ5xU56/WaVrvNfD6n1ZKfW1WrNkzLJAy3tNstnj9/zgfnowQwPK/2CAuR0DR0NFXF0G28pldrITLSLCVLE+azGd9++x2WabFc+Lx//x7KktOzU87Pj3n27AkvvnhGd9Bhu90yHo9ZLtc7XYZgngscR4dKlAZNr4miQrQNsS2Ts7Nz3vz8hm+/+YbFYsHDx49ZLJbouoZjN7BsB8dzUXWdH775jgr4q7/6K1RN5e9++7ekaY5hCqmv1l9j2w32BvtYhkEcbPjh2284vXdKf3/At99/jaLKe2U+n3Mw3BfKh23hNpukaVrT3DJUZE5rmDaVIuUs3TB2y8ciy0UjkGa71pyqalT1veLD+/ccn54QhBt0Q+fg8AhN1ZhMJIzc9JpQVTv8ZhTH+KsxmqZhOw7dXpd2q4nvr7m+vmI8GaPqGp7n8f7nt0ItbLfZ+D5Xl5fy+61odDodsiKXEkZNIpjPZywWS/ksbKRgdXJ6SsPzJFSfyuLzsF4gFpUQEm4vL3nz+jXbIODf/A//jqdfPGe5XrEJfFQFHj9+xMHBkLvRiHATEviBBPo0lcurK5qeV9835T1T1Wd4atqLAjSbrZ3rsahbtGUhJI+0DnULHjja7UdM08RtevQGfZJoC4q0vC3bpNXusFwuWCwWRFGEqqnomk6e5DQ6LkqpUGYSKGt32pyf38N2HB48fPD/uvf7b14QtlviUynLirvbW/q1NDbw1xR5waePn7j8dEPDafCnf/ZLnn3xkpJ8V6WMo5h2r4fdcEiSmNHdrbD7c2fHpTd0o+aL28RJynQ2pz8YcHZyKh6yzYblal07AAr5xte/2J+H9GmdapMFhCxI4ihC0/Xae6Xs0vAowu3NC/FWtDsdDNOQhFudiPc8dzc495pN3JoPq2kKWVoShdv/klSo+etrf8UmFAFsURSkaYLjOHQ7HZway1EWJTe31/R7PVqttrB7NwFRKImNl6++5OzinJuba/IkotfrMJ1O6uZfg44uCdMilcXiuw8fGU8muJ5Lp99j//AAz/NIsox0vZKUWo0I0XWDdru9w7EkSYzTcHA9GczlRY5SqTJItiziJMUybXrdHpPxmMViged6HB0fM52Mmc3nLJYrzs7P0XSdcTbGdmycRgPHlu+Jrkuya1Wz9x3bodFp1Ie5aJf6UhVpe9qWRcN1aTWb4repPwyfh3fbcEuz2aw9SewSxHEcEScx+/tDuh1BJ8ymE66vbyirigPngKLIa29fxN37WzqdNkfHx2i6xmq1FNxSfcCU4VGB7Th1Q05+lp9RNHmWkaYJi8VKPpg1c1jaqy5VVbJcyAe31Wrx5MmT+qBZ7L7229sbPnz4SBRJurfV7jA8OELTNP76//j3/PM/fc3NzYSm63J+fkqjIWiQwd5A0hVJQpGXrNcB33z9Pd9++/3OsebYFuE24vbmFsMw6ff7vP35LXc3d5CX7O/v4/trQfZoMjhotTsM85xut4eq6Sj1w+b+hVTq12ufjx8/MpmMsQwDx7Ip8ow0zRh09yjyoq7/56RZim5opGmFolFLmwWzUWQ5Ddui1+0wn893Qvb+oA9UmJZbL64KFFWT5LOq4q99LNPCdixpyWapJMezHOrDcZqk+P5KvIppyqPHT8jzjDc/vabb7QGVyNAzQQ2fnp3KgbWUQ9rHTx8Fu9PpSMo+DLEdB1M3SDORt3c7HZI4pvR9cQEVuXgNBxq+79MbDHj5i68YL+asAmlIua4HZcV4OpZBvaLg+ysRfddtIX8TyBIoDLm+vObhxQXHxyekZU5RP4uSLCOMI/IyJ6rxHaenZ3R6XeIkYhtt0WKFcBMQbnx5fiOojiwv0VSd46NTcU5q+m5RkCYJUSToMsswCDcbZtMZN5fXlFnO+ekZpmViOxa+X7FcLBmPx5yennNwdEiW5/j+itffv8b+v0l7ry7J0utM7zneho9Ib8q7tmgDECBohpQuRkNKS0s/VhpdzAxBEiR8A2hUV3dXZVVW+gwfcbzVxT4ZkC6kNWupL9HVWFkZ5nzf3u/7PK7Lw8eP0XWDdRjiNwf8NE158+Y1AO1Wi36vh9YghbIsJUsFMZul4t3p93v0+j1ubq5ZrVZ0Om0ePnzA4cGR+BFXa/b299ndFrfPcrmg3bgR1AZVFccxli2p536/Jw2i1VIO7JaNpulcXd8yn80Y34xZTOboTQ79/bsT3nz/HQf5EatV0DSUlUa6HVJkORrgWDaKVWNq4lWNwhDf8zFcHUMX/2xRlvQ6HVloZdkGD9UfDDh9d0oYBtzcjvnqqz8wnix4cP+ID589YXvY5979YzRdHEpxGvP84YsmyKBzOx7z+vUbdMOE5kDxm9/+luHOFigqnu9R1fDm5C2qorG357NaBViWHMxs26HblbTS5GZMFMWC36pVsrzC99pYlnzvffvNN7x795bDoyMcx+Ps/JLJdMHOziEPnkggRdE0lss1RSHPnOFwwPbOFqqiEMUhb0/f0+1Jm3UyHjPa3iIKI37/m69YzuTSUZQFlm1Jq7OhBtzhiHRV4+lHL/jyJ3/BaHebIslQgbIWnNXd8LvIMkxNp1RqVEVldLjDYG+b+XLO65MTHMdh2PDuVQ0ePH5InISsVguqvGwO4QXdTodHjx7y/t0pZ+/fc3Z+QbsnSflPPvqAJA6ZzecsFzMURUdrUBJVWfLi+TN+8e+/4Oz9GZ/+4FOqupI0cZLw/uyMw+O7z05OmiR0Wi1cz2O5XFIV0sjP8oz379/LJdswZQipqfS6XQb9IX/1d3+H7ZhkuWA8BeMt2PV2g7cu8hzbdXEUFcexqYqS8XgsXtSuoG9Mw6TfGzCdTDh5fcLu/j7bezsEQUgQhhzs72PaFlEcCdrTMOgYkghP4pjb21vhLEuNSS4PVUkUxUzGEzzfY3d3j4u3p7z9t1/x+MljRiNJ4jdR4Q1mOgwiatggtO8u+cf37pFlKVEYkReNc68RfPd7Pdz/W+o7SZINhtEyTcE0FjlVJLhJ1xXkPYoiS631Gk3TGAyGgr51PaqqIggCLq8uMRpEjaqr7O7toSkKQSDu3rtFhYXVSO5VCT2pgp9WGwLB3YLOtiywJEG5XC5kYRxG5ElEkgl66YMnD8jSjOuLS9JcvruTJGFrR1DViybocXcJydJU0LNZxnK9pK5Kjo4O+dGXX3B5ccW//Mu/oigKjuMwm86oyor79+7j2BZv306oqwrf8YmiiKsGs7Zeren4Hvv7e9i2yWggAZG8LBnf3uI4Dsf3jtENnevrK+KmbVdVviAvXZf1atX8WRtdN6jQiIKQ2WyKZZv0ez3KBn+ZJDF5kvHqT19j+w57B4eMb274zS9/SZ4lEuwoCvI0o9fr8oPPP+fi/JL+aESrQTbOZzNur6/p9/uCVWsCM9Q1nU6HMJKBvdfycRwHXbujYEjbM4tTWShqWuPj1BmOhlimpMUnk3N+9t/+mW9eviTNpO2rqNJIlzDlFjvbW3iOOGoODvbZO9jD8RyiOMZxbFxfzq96nqPpOWUlvo4wSpjPZYkXR7EMSKpalh+tFuvVGlAYjAYy8IsjaQY3PsooCimLguFoJHghW1D5i+WK5XIprQ3TpNvtMpvN0A1BNfq+z7//27+J8qDbBaQ5otRgG8amvao2S94kCWl5rY3Ood32yLNI/n0a4bkOi/WKMIpYLRd8+803/Psvf0mRiJ7h6N59Pvn8I54/e0ZR5XLuUaXNXBaCO9MMgwp5veW1adQCNaBKo8uqJcynKAqe50lAaz4nTuJm8Cxp7CAI+Oq3v2M5n/Pg/jF/+7d/xYMHD8RJWZdcX18RJQmrxRKtuY/S6DSkZS2fiXsPHwiVxnWb76yqac0sOXt/yu3tDbPlgq3eiH/83/4Xnr94xnQ1pzA1tra3abVazKdT+Sw0nnpBkMcNulEG0UkS4zgWZSHtXNu28TyPPCvQmwUyVc03f/qG3/36t9w/OubzLz5n9/iA4c4WeVEwmUwZT8bUDU5OhiIJumlQK1CXFbZp4bU8TF0nQjxzdV3hN/qK1WqFbdv0ej2CIOD3X31Ft9dn//CIR48eYegG6yCg5fukScTF+TnLxZx2q4WCgu/7eK7HzmiHqij51//6r/zpT39i/3CfH//tTymqktagy0ef/oD+oM/p6VtefvOSV9+/wrRMHty/z/t37/ju1bcoKDx+/AjHc3l/+p7pdMbJyRuePn3GYrHg7OyM9Xq5uQds7+zg7jrE6whDN0mLnMVqydbWNoZpslgscV1pyaxWS25vxrTabVlC6hGu47Czs8Pl+SXXV1dMpzN5Rne7XF5ekmQp7U6blu+hGxqKImGDu9DBbDrD8zxM06K0ZalvmgbqCsqqFoLGOmQ8nsjSLMvJsgLLchmOthmOZNC/vbWNakiY1LJsWYBomuAp0xRFlQFzrUkT1dlxGA6HjaLEahB4ZYMPrDb4UEM3xNvZDOviKCKO5Ll6eHjIei2+4q7roDVuSce2uaprDg8k1FhkMUeffkqr0+Pnv/gF705PWUxnREksn1HNxEg0ri8vUVRBZKpNEFtw6Qa6pm98wBQyaM2zfDN4VRyVqpQgkKHrG9dxHIaowLDfw2sQvOvVilfffM1iOma0tSXEg6NDWt0Of/r6a26ub0jTBEVTmE1n6LrO06dP+eW//5Jf//q3nF9c4tg2x/fuEQRL2u02/W6H1LH58U9+SBhH3Nxc0+m2mc1mrBZLbm5umU9nRE34sN/rEUUJeZ5zeLRHVZXsbG9TbpQiFoZlNoFUIRxVdU0cJbw5ecvbd6eEYcIXP/yCz7/8jE7XJy9yrm+uSOKEqpRFg+s6G0qCqmmCqwRa7Taa3cy8UKgqmTfIudQkSRM67RZVKe5Jy7V58uELamC9XNFq8NuqqnBzc816vZa2pKVTUeH6Nr3+A+bzJavFFNO2Nr7NKBK6z3w2Q1VUuh2ZlSymC2azmeglfLlzrtfrTUhT0zRcz8U0TW5ubuV9mOfYtYS/NU3aP6pqoKgqmqai1hXfv3pFp+XRbreYxTNZcAK9XpfBQFztYRiilGWDWNWltb+S4KKiqeLRVcXl6Pv+pqnhuh6GaTToOIs0STb3f1Vp8N5lKYvr5oxj2zaO7VDkOfv7+7iOw3fff4eqaxzfv08UhpS5UEE6nTZfvz8lzzK++OEXtNtCqrAsq3FLKbx+/ZrX37+BWsMwLU5P3vL2zRsGeBAREAAAIABJREFUwwH37h0xGPbRNZUwiMmShHZLdEJhJA23VkvC5L7vk6QyPzMtiyIXNY5Qs2SGGgTBxmna6/caX6Emw2sK0ixhsViIBkjX0HVNFge1tOtd18WyrCY0kjfPNo0sk5a61/fY299jtVoTRSFZXrAOQh40v5fx7Y1giBunddigY6tSvrMEl15t/IOWaZNnOetVgOu3ePzsOa1OZ3P/8TwPp/Gga7p8V1Z1SVkWmIaBZ7vYtsPN8pqL9++4vLjAtnWeP3/M/t5eo6cpCQPxaBq6gW4JWljTjEa/oFJWMkcOg5CizAGFbkfw7UmSsFquieKQ7c4O9x/ew7AMJrNx482LpREOJHlOfzgQfGoaUdQ1ZoMfrwr5O69WK2xLCFiKqvy5nYmCbphUgKKobI1GrFYrkjSh3Zb3wDdfv+T8/Xs81+XFixfsH+yzvStL13ZbiHZmU9gZ345ZLdfoukmcROKOyzLSLMe0S1Rdp9vtys9WVdi2RRiFcnbzTQl0JHIeVFW1ofcJ4r2uFJJE7rvUNVmacnl1yaA/YDQasZjLYqcoCuqiZLVcNoFCD5pQ6GopJJQiz2m12qiKws31NUfHxxzfO+b196+FtubY3FzfMJ9MOTw6EMy552E7Dpqms1guWCzmoh9zbQa9vlCWrq/YGvQ5OjrgL378Jc9fPGE4GlDVJdPZhJvbKVfXt5SFLMUVhEzl+z6u7xOFIbZtClVjvZJZQl1zdn5OlubYtsXR0ZG8NlHE1vY2jutSFhWrYM1kPMH2HD75/DPSOOHffv5zfv2r3/LlX/wYv9UWfVBbfMRRFEn72TAFfzoacv/+MZqtk9cl3VYLzxX6QpqmJE2grtXpyDMpy5sQGhuHd5bnmJaN50rwKwxD8lo0YlvbW1L4KApmgaBPszRjf3+fnd1dNEP8esvlCgWFlu/jPvBQgApQkeBJHMcbRVpR5FS1ye3NDRfnF43T1t14iYP1ms7ePkkU8d2r71gsFji2zfbeLlvb26Ijqyo5bzbNeF59Q6fbFrVYLk3d8fgGy7HxWi100+Tg6BDX81itV2iaxvb2Np/84FP++q/+mp39neaMk2PZFrZrN3OHgsXsLljiQFXR7bQJwh63VzfMJzNp9w+GUiDIRYNm6DpO8x25WCxJ01RCRpq2aUaLysKRQEdz1qsrOZfbtkV/0OPiLMAwdVxfmuBlQ2m8I/C5joOGymQ8Jg5igjIkzVNefftSChI1/OCzzzYKm//fC8I8z1ksFlL3T/OmsScpkVXT3hmOhvT6Q7Ii5c3JG4ZbA3a2tvFdnyKVQU6v1yWKAm5ub5oLeU2apIICMqwGQwB1VeO6Pr3uAKdJgk9nC5I4xXFsykKwjXfYL6NJBisNwmB3Z5cojjYLrywX556qSWW702k3gndpm4nIXoTmVSmJFccVlyCKQrfXxW4GfnEUiYMsisjSlFZLquDWXR2+Ri6PVU2iyjCm5ftYptmkXWIWiyV5nmNaFpZt8e7kNa+//w6l0DBMl+HuFqv1nNnkFsvQ6fc6eH6T5lEUri4vGSJLxT/+/g+8PXmH32mLc0RV8Xyfre0tFFVl3aBOizKn1+vLw6VJB1LXmy13kUutuCrrptZab9LphmlwdXnJ2fkZClBkOVW7heO67LsuIEm1mhpNE3GppgqSoqxKqrIkz0Um65rSFjFMc7Pwq6oKUMjTjFw3MJv2oKIqGKZ4HpWmTagoCq1WC8d1oKbxVUKWJoK58odsjYa02r4M0NZr4ijk8PgeO7u7G966aRp0ux2SJOHtyRsUVd18YLd3ttEUlRrIswxdl4vZ3RAmTTPSNCXPxW2zWgnbWdd1DMPA81tYpiWC1qJo3st9ojDm6vJaDg3rNVEYcn11JS0iVUNTNC6vruh8+5oPPnzBT//yr/numxPibsbf/d1/4JPPPqEscq5vLgHodjuS4m61Wa3XjEYjnj9/geNamKYuabNSEu3n789I44QoiKDxHg76Q9I8RTdkMR6sA8JImolpluG6OqPRiDyTAdjV9Y1cNFSFdrtNnmciZdZ0HEdHV3XWkQywfL8lvo40bdyJTXNVlxSPomvUtTg7222p2ydJ0nyeNUCSJmVF89lm4yyllodGmqVN4twmaBx37XZbEHQKkjyzLSzbYXEt7pK6KClVpfGkrERQ7rlEUcR8OidtBvejrS3evH7Dze0tW1vb7O4ORU6ONGiKQhoPpm1TURNGkaBoNRXL83jwwQMMy+Lbb1+i1NDudrEMiyxJsWyncYCKZ3G1XtHtDfA8l9V6jed60sBse/S3hiIBriRRslqvMS0Lx7JpdVuUVcV6ueLi/Rmr1oI4FNSraRgiBm+Y5HfLVr1ZCLqeK62dSpq7ZSWvsYIiku2iZLlcEa5CLs4u6HQ6HN87pt3yKRqvSLfb49mz5zx99oxWq8V6vSKOTaIo5sGjR/T6fdI8I4yk5Zk1w8k4iaGq8Roc885ggGlZBMG6aSUpGLpGHEfUdZfDoyPOz88JwpAP7h0TB7G0BDTB76CAZhms1mss15ZBhGFsBvKCuSk3ARLPdcVzEgVQVbx//16E0nVNGiWMr+QQ4diCtvvVL36B3Ti90kx8lnLBltS2goKhSXrQ6VoEK4UkT4li+U7IC1nuoijEjYOj1WqRZCmO7YhDoyw5Pr5HFMnny9BVnj19yrMnjwlW4trLi5TlcsFoa0tQwHlOWdVcXV8TRTGer1OjsLO7y+n7U66vr+kPh6AqPHj0kNM37zjYP5BWdbTCci083+d2LIja9XLFtEH1rtchYRBzcvKem+tbRltb/MVf/IiDoyOCKOTo+J58NyQpfqdHbzBid/+AtPH46oaOpkujIwwFn+3YNlkm7lXf9fFHLVmwJJKQGgwHbA1GHBwdUtYVWZHJsrAoKKtS8Ct7+5uE67t3J9xObynzHMey2d7exjJl4VBXlbj1wjWqKp7Q2nGpazmc9nt9VFVhvV7J0lFTCYIVKNLUqWtYLReoioJtmxzs77GztUVdVnz11e/5/vUbguWKJAyxTBPPcbF0k/liyWKx4PjeMUkYU6Qpx4f7hKsVt7dj9g/35XniOERRzGq9YntnBwV4m8kQzHbEn5c1AvY8kpSZvKfVu10auwd7BOsQx7GwPZtinTcXaQ3TMOl2ugTBmixJyZu0nWFotNudRoItl2jPdRs8rM9wOGC5WAJQ5DmaKnizYL0mzzNsy5RFQ1HgOrYk+cNA8K+aStoEgHRdQ6EmDAPOzy7I85JHT57guR7z+RzP9TnYOyAM17yfnm6G4IZpoKtagyTNyHMZBvktXw7AjTNZBl4aeoMVqRsfn9+SpUWaZSSpNBZN09ogU8siJwzWrNbC8TcbJ1u4FlKAhMNqQRYaBrou6Mx+r09ZluLvMg2KPCevBBcSRhFhIH7idrvNcDiiKiu0pvkjCXsNo5bvJFXRcByXOI6k/Z4I5lLTdKqyoN22uXp/yoPjQx49eUZdQZIVhFFMu93m3oN7TWtQUPF1KYvDO0dHkMYkccTjJ4/48ssvKMuSr7/+E71ej8ePH7OYL5iMJ+wdHHB07x5VVXKwf4hpWSwXC169fMXN7Q3dTpujA6EPuK68pkmWEmcZjucy2hptHNSr9UqeJapGVeS4jae0Pxrgt31evXzJZDpBN2zcrMD3PPI0pVIUTNfBsUyoK0ZbQ8J1wG9+9Rt+84tfYtk2H3z0EUWSMp0IZaNShD5weXlJEHQkUGXo+K0Wu7u7VEXJaNCn2+mwWK2I42iDaimKHFUBo3FEhmGI77Vot9uUVSUX4SyFBlN7wD5eM5Cezab8/nd/4A+//5rLiytGwyGe79Lptun1uvgtv1lyiqvp6OiQRw8fsLu7jdfy0DS1Qd4L0v3tyTuur28II/Eeu54nPvMKkiQjChMR1zsue3t7VEVF7cn7uGr8uXeYbt8XLcJ6vdoMVNNEAoRxImguyzJleBgETIMpQRCwNRqJiyyOyYuCvf09XMeVAU8Qcv7+lKXncX075v3ZOY+fPGYwHGIaCZYpTYB22298TBlBEMtwmAGL5YpVEHB4cEiRl1iKgVIX7Oxs8/d///fce3iPsiyZzebUVYVpmRRlScOEJY4ignXY0EXunB2CpaZsLrG6TpqkcmZNxQmYZuLSjKJ48xkfDof84LMfkEQxH3/8Ifv7O7gtjzAMmU9nrNYBQSBeK9OUFsQdkca2bSzTIukmDHpDBr0BWZFxc33DZDzm9uaK6WSC7/s8/+AFjx49Ynd7lzIveH99zu1kgn51Scv/CU+ePOE3v/o1dVljWHK3qZpm+M7ujiBzm2E7DR5aN/7cfJXAao5ewSJa8PIPX7O7u8tnP/yC48cP2drdQdV1Li7OOT8/F71BXZE1lIYsy1BUhbbfwtC1JgUOnutimQaL5YIiF33H3WDONHRBe2kqRVGyXC7Ji7ccHB6yf3DA+fk5RVkwnU65uRkzHA4bQk2OZZiCpIxi/uWf/pnX37/m0x98xt/8/X9gnQVYrsvTp88YbW0znY65PL8gWAd4jsvx0TGL2YLxzS2Dfp/Hjx4zGA2p6op2q8VyuaKuK1AVkjTh7OyMXrfN0fGxkFviWC7kSDNvtb5lHaxpdcQXm2VyB9frGtOysRpf4B0+s6wq5vMFFxcXXJxdoGkaW1tbFJUEu+7fv0er3WrctxIgHQ4GtDtdwigSx3ckzmBFUTGb4c1yvhAE4fk5eVGKK8r1SJKUq+/fYGg69x88aH7nCv1Bj6zIiZN4896wLIvZfEZZzBmORpshc68JW/i+T11XTKcTOQ/V8kwDZNGcFxQNqUcGVosN3vuu5V42LRhV+fNiZbFY8P2rb1FUGA57fPzhC5Io5Wf/9Z84eX9KieDkjOb8nUQxSRwTrIWGsYgjTNti/+CA2nXljleIn64s5UOtKgoXZxdMpzMc2+b+w3sMhn1s2yTLcnG46zrDwYDZbEaWCD1GQaHIUjRVpShyLq8uePvuLbu7e+iqShCFJJkENPI8p6pL/vCHP/CTn/6EbqfDdDymKkq2RiO2t7fo9/u4nsfR8REPH97H9RzOry558/YNW1sjfL/F+fk50+kUVVOIk5hOq0VZFFxfXUKt8PjRAzzPae4hBUkszWDDMnAcl3a7w3K9ZjZf8Oqb76hrhd5ggKIuefDoAds7I4oiB6Wi1fJllmQ5qKrGwcGh+F+bBeN6tZJ2SV0LDreqJYSoijKl3W4R61qzyIvxfU/acIaJqhskeQaaQj4VDKacocVD1+12Nyj6uq6I44g8TwnGa/G6Wzaz2RxNlVBAFEV4rqgHfvfb31JTs729xdHRsYTeioIsz2Wg6bobh3IcJyRJgmma7O7tkiYx48kERVHY29khCteMb26Yz2aMBn16gwGqZDmxLXHXW5aJbVtNqUHOdJqmSaAcaaIuV0uWy6U0isw/h/mTJG40Q82SVBMPet6cJxVV3HtZmmya37KklYB4v9fDME36fcH/jadjWY61fIL1Gk1TaXckrPHHP/6R25trXnz4AZZt8/7svFk+arLYi2Jmszk7O9s8evSEq+sx/+U//5+C2P3sE8IoxImbAH5dEYQhW9vbQkpowqeKIj7eIAgIwwDbcWi1vIaEETZtcQnDe64ry81Szv2mYQA1igp5nrFaLpu/g9Y4TJvSgWFgNc0gweoL8q5qBttJnOC5LkmaMp8vSNMMy3EwDAND1wW1bxi0O10cx0ZVVWzbJm8C0RK4k0VjmqaCQ9R0xtcT/vT7P/L9d9/jddqUdSnkEU3IbmUpcyql+fuNtkYyQ2zmejc319xcXTO+vkZVFT788Dk//NEXDAZ9gjAkWK+JwhjHddjWdlA1TVpJUUSSxUIpMQ3ynKYZJS3WPJOlPXVNnEQs5jNp7D1/TtnQoyzLapqD5qZpPpvOSFNxd1uWeGupK8JgxfXFJcFqSQ28Oz3Fsx129veIklhw6H6bdreLphkYhi53Utej1WlRlRW//PkvePv2lN3tLZ4/f8bTp0+5/+A+w60Buq5CXXHno37z/Rumkym9wQA0aZc6nsft9S1eq4NumJhmKeetIt8QSZIkodPp0O7I79zUzI0S6o6G4DoOVQ2r6aQJhKd4novlOJRVKWGkwYAkiomCFdPxGNMyOTw+FPRzg8NWVBXTtLFtV/DCukG702G1Wm58oKvZEs/3mY3HvPz6T5yfnzIcDvnkk0+az7VGrz/AdmXRbBo2L54+Zzqd8f3Wdzx+9JAPPnwhZLS6ZDqfcXt7y3Q2Q1UNLNNBMQGlpiyqBtFesVwsCII1nXabxWza3I11+QyuQ168+ICyzHFcm+FoC0U35Fmv6yzXU+bzGQdHR9w/vs/t9RUnb0+oUdA1i8FwC9vx0E3j/7F8dV2noRtmPHn2BMPQyPJENGuKLO/39vZJ0khClk04pCxKaq2mLGsM0yROEsIwamhXCkUzczB0jdo0qCo585dl0SgRQoo8I04THjx8yNG9Y6Ik5uDokO+/e827k3domkan20dXVMpGol6UBZYpAcSqCfHWVU2apjx//pzeUHzdk/GY6XTGarXGMMYsFgv6wyEff/Kp3BeKvAloLAnCEEVThaTx/JlQI+uadbgmSVMsx0bRVDq2Tbfbk4CSYTAZj1ERIuT2zg5VWaMa8nq1dAliLReLxu+oUtoWg+EQVYEkTkjimLdvThgOhwT2kpss2QRSq7JkMplAXbO1tdWUmirSNCEMQhxntNmx+b5Hy/blNc1kz5ZnGQo1aSJ3/ydPn0hJqdfFcT3qBo/v5DkKTdAoloC/Y7v85//9/+D6ZsqDxw8wbR3LtNk72Kfd6RDF8f/n3u+/e0HoOA7bW5Ly932LTqtDnIZs72yzNRrS6/VYrwJmixXzxYR7D4/xGg/P5cUlr15+Q2/Y5+mzJ2i6TtK8CVutFoqiMb65bdAbFu2WDXVFmmSyhMtz6izj+uoKp6n9B6s1tze3IqJvkmNW0zKI4xjPly+Iu0TcYrlgZ2eXKInRdZ12p4PeuOl0w8AwTGHBIhx0rdSb/93YLCDzLCcMJS2kN5X7JImpm2F2nueMJyKYdh2HsihYLkts28JzXTRNZ76YEYURWZ7x4sULtnd2uLy8YDqZEszWZGnFlz95Rr/X4fSdYHC6vR4nJyc4vsdoa8BqscAwdBzLZDVbkCcZ/e4Av9uirisZljQON9Oy6DZVVlBQUYjCaIMQMU1TDgGKQpalGNQyQFEVTNMkTRPSPCNNEr55+RJV0+j1emR5znK1wmx+R6ZlEYQhk/EEy7Z5+OghhuE0bUtN0vSIn+Eu+Xh7fcN8scAyLTRFIQ5D4aP7HoP+gLKSyi1Almeb5KOua/IFVRQUeUGSCp/YNEw0T1jWWZayXolQvmoWlFEUbpJP62BNkWXs7u5yeXHJYrbgg48+bHyOyJdkEAiaKc9Yr+7Y5zlFk7jUNUFlGKY48mTpWpKlGYv5nNlkxvvT91xeXJKmGUfHxzx8+JD5fC4PjyYptbW9szl497o96hp+9l/+G29fv+bevWN++KMv6fVHfPDhCwzTIIpCVEOVB0IuCN4oDgnDgG63w87uDlBumpK6LovCshD0ySef/oA0TpncTqiVmq1eF893yUtBLnR6Pcq6plytCaKI6uYW13MFy2tIckn+kUWypqmS9nAcDMtCNyThd+eItGx7c0l3ms9FlmfYlr1xNRWFvI5qw+WvqoosT8WhVoo41zRN6lKGJJ7r4joO/V6JqqvUFRIAUMWvKEtMSVC6jkuR59w03kwUaQYLdriUC9pCLguL+YLbmxtarRaLxYKryyt29vZl6FjWLFcBCuA6HgoqjuNs5LN1LS5W1/fZ2tulMxywXK3QavE6lFXJfLlAV8ThOhpt4XniEru4uELVLXTToEpSNFPHbjnYPZ9lGqDeSONa1+UwHkYhLd9HRSHNJGE3vrklbz4LiqKgqGC7spAR1Jgk3VVVI88L1oGghZIkRVFV+v0epmURrtdST69q6qri4uycOAj5y//xf+Do+JiqGTrI+61LEEQyqCj/jHBDVeiPBg0uJWG5XEItns7hqHF8VBW24xCEIasGv6epGr4nC0RNM8jzXATznS4HB4fM5jMMUxq4d++hrMjRTJ0olSal6VokcSRD9TSFmsYV8eehfxAEOLYp34uNe9b1PLRa5Y+/+j3X59eMdrY52D8kyRLGt2Nurq558uwpi8WiefdLMrXT6UgrtZK0vaYqeK2anj0ABZaLJbqmbS5iIhQvcDxxcOV5xnQ2I00ztre3uXd8zMH+PmEQMez3Wa+XBMsFUJEk8QZVVpQFmmFweXUtiTAFgihs3lc+707f8d233/JFt4em6Tx4cJ/vj/ZxbJut7RGWfUyYxJRlhaZpaKiSyr8RfEx32KMq4ez0jO2dXZ48ekIYRIwnU7Ik5+zsjJubG2niNk2u0/dn1NTs7G6jGQaqom/Y8fP5jK3RSByUtrsRh5uWSbvdImkuRlc31+iOyWh7iyItKLMKTVWb19siLwuSRJCiFApRGDCfz2XhmggrXxw6BRcX56gI6swwTKAmjiKmkzGO49LrdXFtqxmmx7w7OcGwDGHKNyJ1VVGpCkmuU0NdwUcffcRgMCAIpCVqGjonb064ub7BdhxmkxmWKWmzr3//Fb1Om+3dXd69e0er0+b4+Jjlakm72yVvLtWD4ZDlYsm7t+8oK2meqZoMOHRDx2+3KMuKKi/QdEM8I/ePOD09I4jWOJ6FYRpQy0G3KgrGN7cbTG2aplzf3OK4Lp7nEgQhtuNi6Dpv375lMp7w5Q+/JAoFnSLLSVlko4DvStCpKHLiBlemqjCfiTu4026jNxQIacbK8MQwLWzbZmd3QK/bZbVeMxj0GQ632DvYZT63SYuM1XJBGIa02j625ZDmshzu9XqUleAE5fkXMZtPKauKXquH5diEoTzb250Onba4SbREUOFVJf6xO09PFEkyteX7mJYpeMK6khAGNGEWGuxkSqZmghMdjQjDYPPvolAoA0rjw7Adh23LYjQcAgrT6QTLNKkrGbTK70I8j2kSs16viaKoaTlK0tqyLTy/Rdv3ubwZc311zYfPn3BzfUMxX2GZdTOQ+jNW1DQNsjJluZiTJQkoCmEc8uTZU37y458AFd+8fNn4bXsUec7k+oYoDPno0x9wdnbKer2i1x/y5vVbvnv1HdPxmMPjIx48eEC32yKKQ4JI/HNbW9v0B/LdnmYZ0+lMGr6m+I3lvGFucIMoMjDc29unqiqSJGUxnWCahnj4XI9gvSZYVXS7HVzXwfdbfPDxR1xdXnF1cUHL8/nsh19ye3uN69osV4LS9iyL2XhKEEQ8fvaEt29OWMwXuI5NmiZkmc3O9jZZIQ6eu5ZnVUuL444OUpQl1d3FtWmw1LV8X3d6XcIo5Pr6iuV8yduTE9I45tmzxzx49IDBsE+v15UBXePAzPOc+w8f8vTpU1zHQlHkQrxYzHn//j23t7cE66AJ5smCQNN0yrKmbtBEd/hc25ZzepZl1GVFHCdcXV3SHfQpygZ36/vYtoOmSTvY0A1Mw+J3v/0ds9mUw6Mj+v0BWSZBDL3TZbVc8uz5M3zfl3OcqvHJx5+yu7dDGAZcX16TawklCu/enfLm9VviNOXJ06d0Ox2SRH6mhw/u0W9+FkVVKIti49elrnENScueX1xy8eaU4+Nj/uM//CcePn9CUWRMJ1PCIBSkYJpJwMqyMQyT2XRBkqR0u11BFKep3O0MWdAnDU4nzVJxxDVEEcOQ4btl2U3YoyLLMh4/etS8hweYlslssWC5WklLqXH7eQ2KvCqlseA4bjOog4O9fTzdYnxxxTevXnF+cU6r2+GDF8/4n/7Tf+Tw8AjXc5nPZpy+PSGIQvb39zBsk5d/+pZf/svP+eJHP2JrNGIyHgNQFrkM2E2TIs+l7aIoGKYpiPR2CwVI4lBaVWmGYZhkSc7sVpY/n3/xOY+fPmEwGlEj56zpdEqe5URZQFUWm8CmItxAVFVcjpqq4nkubd8TgkQYMommaJoM7ouiYB40KNxUFj93brrVckW7I4P0xWJOlmV4XqvBVcswJckTZtMZk8tb3r054S//8i/58U9/SlxkqJrOJ598SrfXZ7Va8fXv/8Cb77/DtC0+ePqcNE55+epbJpMxH774ENuTIeJ6tWYyHhMGa1qdDpPpmLIquX//Hvu7u6iaymIhw/+yFkcYCmRFBtTy7O/3Wa3WTfBGpyxzbMcSbJtuYJoml1dXpEmGrqps74h7xvM8Ob85Dq7vEoRrIYwYJnkuA+z5fC5n/6aBLPdpA123EIdr4xoqKlzHp93ucHN7C7VCpzdgZ3sL3dCJk1iGQ2lGVmRUZQWGPCvW6zVFltPv96UR4UpTeFWs5M7aJOLvzuR3gyPXddFcDa25o2mG4Hqn4wllVXF0JJSQOI6JwqDB4ZYklWBXx7djFvMF+4e7fPLJx6RJwj//0z+hWy5/89d/g26J/+r0/SmarpJmEVEUYTTo4rqq5Cx19zMlMbZpoik6SRMUsx2HBw8f8fmXPaIgQNVquv2eNBDqmuVySV1XmKZNVZUSsI3VBq8tr6/veViOTRQGnLx5jaqoGwpREouHrtPt8u13r3jy7Ak14HuCDf/8yy84PD6Wdqai4ng+eZGwCNbsHx2QlTmXV1cM+qkMTw0N13XY3duh5be4eH9OkRds7+xsaAY1gpj1fA+9mVUpqkYQhpSl3IP39vc4ODjm/PyCs7NzBqOe+ECDNXkhdzvDMKlrBbd5thqGuBiDxZKyqui4nty5kTZlpGp0Ox2yVPDBrU6LuqrotDuNFzMnyUSxYzRN8eVySqvdIs9zyqrC8/ymuRqj6QaW7RCsA6I4pizFuWY0+L5Wy6fVbtHvD5hNp6RpyqNHj2QJ0MycwjiWIExZyrnOkKVmVcrdqN/rCSLX0LAsE8u2SeKEKI7Js5QsSamrmt2dbUxbGkJlWTIajTBsQbzruiAgaF3EAAAgAElEQVQsBY/fgqrazKk0TaPlt5mbc/mOaBbUOYJ693wpJRTN96aqQNzMweoa4iQiWK2bdq5BEITM57LI63a7dDptVssVy/Ua07J5/OQJSZowm0xwHIdBv89qKbjVDz74ENM0uLq6wbbsZhaXkcTydyyLksMHDxkOh7x8+ZIoCnn6+Akff/ghjmeRZimmaaFpMs+0HZsgDMjLkjwvmDQzSVVTUEpF0PxNMPL25lbwoYacg9MGCdlqtSTIpioNXUVFVRTqWpYgmqaRxE3Dq6qa0Mmf8ft34f/Vcsn11RWe78nsp5JwT6fbwfPFMWgYohhRNVUaMZaUIFRNQwdKQz4zVVVv3NGqppJEsTzDHAfFsJgv14wnU3TDoMqF6PTo8WO2d7aapmrG+dkZV1dXzKdToMZ1JFT62Wefsr01wrYldPHbr75ifHu7mVupje5GcLWaIDfDSChCzb2wKAvCQGaYmqYRrNdCzIlCWRz3++R5RpwkDYXJRkHmsuKoTTahR0WBLMvxfV+UL+tVE0RMJFxgWFxdX1MpCrppommCVa+qivV6QbcrOhTLqgnXEX/46isuLi54+uwJX375BU+fPWZnb1scZAqodS0zsqtrvv3+Oy4vryU4qakb521RlIIYbZDASSphE10TnYKERoVUYDXv46IsmvJGKtqXLBEPsSkNUVWV2aGuSRlESgFSaAiDgNl0wtXlJXsH+5vlfp4LMv7OAQeK+F0tE8sW5UKeL/A8D9d2ubm84t13r+n5Po8fP0HRNaI4wUnShpzXwm/5zKczaam1fA4Pdnlw75DtnS1qKmaLKbPZjPlczosoCpYlIdw0TVgsZhR5SdUTvcZt894xNI2guTMapk273eHhExPN1Pj1v/+S4XDA7sEBmm4BECxXKIrCBx9/zHKx5Oc/+xnUNTtb2yxnsqByPK8hIsqzwHVd5vM5nV6PKIxAqTEsk7IQ3PLdnXdtyXukLCqwlMbJrW5Qq2mWSXC75aMbJnEUbzzBcRw3KiC5fzi23TSPC/x2iyLLCMOIKJG5wNXlBf1Rnw8/+pDVcsXZ+7PGC6yQl3kzv1A35xOlCbDMZjMm4ymGYUpYRZWw+831DfP5nOlsSrff59OPPtucX3reQMhX0ymO7xOFEW9OTnj85BFPPngmzsc8p9Nt47pSJiibclsYRSRxTBzH+J4UHzRdRzd0vv76a46ODkiyFM/3mM8mnLx9y/7+weY9mOU5r9+8ochzwVarGveOjijznJM3J1xdXEi5SdckZOtJi7LIReXk+b6Eh3X5ztWbs1hVSahHUYQucndPXa6WRFFMq9dBNYxmTqRycX7B6ekpo9GIXlcUVprXYF/fnJAUNdPZgsdP7mPoGl7Tks+a/cr/2z//3QvCsizF+9Vuk6QZpmnQG+wxGd+iaRq7uztsb1UslksUTUOlFA5zXvKvP/sXzt6d0u52yLOEg8MDtre2G6yGCcDNzS3U8ODhI6qq5vrymtV6jeu4eP4ay7FotaVWe9ccqgHDMOUiZRi0Gj+doqh0Oh1ZxISBHBD81gbjVTbC+rIoMBwDXTc3yRfTMLBtqfkG4RrPdTEMg7zx2wGMRiNarRZxHFOU0kSTVhMs5ovmwCiNLN3QsWxbpJhRtPEOPHv+nNFwyO3NDevVik67TVlUOLYnybqqZDmfMRrKRSEMQ2ECI62xnZ0t4iDi3fcnlEXNBx9/RKGUhKFgeizLkmSPpqEq4u1Is7Q58EqbSFEUwjAgTRP8VqtJZiQURYltWZIAbdwdtmPjpi6maeE4zuYDctdkEDxGSJLE4ve5Www2f0JFwWzQV2EoqaXZbIbjOji2S5amrBvedLffYzAcSOOpLFEUQY/mZdmkIKVlqjeLz42HKC9YzhfEjV9S10XoLe4OgygIWCykJVGVIl3v+C2WszlxFIkHMJALRJ7nkkTSDVRFavy6ptPy/c0BwTANcSPFEXkpFegoCpkvFiRxwnoVkCYptm1JSyiOOT09RdU0bNel1elgGAbbu7s4ts1ytuCrr37H2ekZ6/mcb7/+A59++Rk/+ulPOTq+j9pg0OarhRzIEG/fHa40DCMc15XXrSxlYWeaZGlGXUqTQpKqfuPFSJlNJ4Ki0zUcz5VElCoLLN/3mUwmm6GJqtGkPGRw0mq1MY1M8BRJ2hzyU+qaZjm+kgO7aWweNkUh+AU5ZCcN2lRrBnQ1aeNwunt4iP9EkDfr9QqzcVJ5rrsZoN+x79sdQRZmSYZlWZJ+VlQ0S6Tiq+Vcat9bW/I+SlN5XXWDxWIpDqE4FmSB3yLJUw6PjhskKQTrQC5921t0Ol3SNGG1UjALOZQURcVgOKIoC2ql5vLqnDSPZSGXZUymUzRNpdvt4vstdvd2JT1bFtze3NLp9en2+5RlIZ9J32d7Z4douaLqtMmyHL2mweWJw2m9WqHphuB001wuYaZBUWRousbB4QGvv/8ewxRGu7RDZflv2tamydrr9Zt0viwR236LsJSf7fr6ioODAz774nN0QxcUSSjv7ZS8eeDJktc0TW5vb5vhb5uilkWePAw9LNvEamTxlmVKC30py9l+v79xn6qqKm3NsuL2dix/d8MgCiOSKGEwGBJGcvDKiwzPdyTdN501zaOcOJJBgOvJYqCsaxzXwTIlXeo4cohKM2lmqarK1dkVeVHwox//hM6gx/G9Y5arBbfjG66vr3jy7KkEVIKgSQJJ0tSy5HdZK1DWNWGaolmCcOr1+w2CMdm0xl3XJUkEL2yaFjU188WcX//61/S64ly0LZvBsMfs5prjo0Navsf1+JpHTx7LZ6msoK4YT+ZouiluQ1MGc7c3N3iuy7u3b/niRz8SnFSvx72H93j93fcMyh7d/hblDFarFZZl0el22d/d5/zkDKg5Pjym1Wnjuy6dbo8kifn1r3+Fqml4ntdgtWVpVNUli+WS5VJazLbtcn19ynotDRVDN3Adl1artTmw6bpGXmTkZYlu9PB0F9d3iJKIoirkslAWeI4PCtTUTeoSDFPHtATFmcQxVSVBnLIqcHT5M6puMBwN5DtG1ciylDCUIMp0fCuLgKMjhttbknr2XEnU5QWrxRJFgU6nTbsnafowCJlP5+R5juPYPHnyhMViwWQyIU0EvaM3aegiS5ndTjg9O+Pi6poXH3zI02dPuZ7ccHZ+zvb2Dp1ujygO8T1Phhaqxu7+HnlZcXV52bStJYXvGjpmUchzKYwkkev5jLa30A1Dml1JRFmUkl5tEt51s0DyXJesQfVYjfOzyDJJWS5XXJxd4Ps+Lb/F6ekpwTpo3p+XbO/uir/TMgWlU8hrY5kmwTpENzJBjxpyUaWumc9nlJW6SQKPRlvYjsPV1SW6YdBqt1A1RQ7fLY/DwwOMB/dRVUWQ13mBqipYti3uVENnPpsLYsw0GI5GGKbZ4EOVJiGus16vZcBoWRimJHPvfC2WadJqHDE0gyNd+7MHABRMw6DVahMnMvi6w/MYppwBdUNv3m/iUPZbPpZpURUyhO70elgNjkXTJIgRJ3N8zxNqgmGwWq2IIvEO5oVgX1VFwbHtJi0IaZqTRBEnb97wwYtnHBwdE0bfN+c2GR4InlCGC+vVkvl0Qk3N4fEhD3r3+PzLLzEMg6+++h3v3p1S1TVJHJOnKatgheM5aJrCV7/9PTu7u1xcXvHP//TPZEnG4dEBjx4+otfvkeUxuqEz2BrieS1M05bhdZP0rypB/gvm38IwTFRFPOGO41Aj2EjTsun2esxnM9qdDq7jEoYhnudiGrL0DNYh7XaHTrfDiw/l/R0GIa9efsOjp0/obQ1RgBcff0KeJVyeX3B1ccX792dcXV6RZgnROsC2LYIoZLVcYNo2W1tbHB4dUdcVy9Wa2XQq6Ja63rRS75bG62BNGAtFod1uo6oqSZrIMy9N+ezzH9DtiHfbdizKSpQGYRhthmfiR+6wXKwY36aEwZrJdMxkMmG9XmE7DqPhSBzYddwsEipUTZLQ1OIEHY1GaLpKWeQUed64pCSM0e125SxgyQI+iiMc294suBeLBVEUMhyOuH/v3qZRaxomuqvT6/fQNJXJZCwNlLwiTGLG0zHT8Zh3r0/EU4wsuNutNt1Bn8vLC16//o7b2xvKsuD46JjnL57j+YJ5U1UN3xO3SRSGTKdTzi7OWU9nfPziA/7xf/2fefTRc1ZxyGKxoKKi3e1SNwn0Ki8wNJOsylivAiaTCa4rS5k/+0zFF1OWFd3Gk2o2z3XdMDYhxDAU37WiKERRhO96gJz9ojiUs4mmomOQFyWW5dBqSUNntZJhDQjuUEUlCgJe/eaPTOdztg53+Yd//AcePXuCoYsX/dW3r+S9slxTFTmKrvH+3Tlvvn/DyZu3wDeYusHRg2MWsyllLmFMwzBJ4phV08y2HUcGqM0wFEBVdeJYiAdFUvDbX/2GIs948eIDDo+PGQyHlGXBbD5nPL4liWIUIAojdE3FcGx5fiINLeqatFmWxLHH2ekp48b5EkQRvi8Di+VyKd6z9t15v5A7Xp43SyhZSi+XCpZtcXR8JJ63TEKd62DNv/3858TriL/667/m0y8+Y5WG5EVBq9shSVIuzi/59puX/PH3XwmOynZYzVe8fX3C+fsLDg/3UHWNi+srabGsxKnq+T6+72NbosAI1yFxnGDZFoqikmb5Ru+h6zq2K6EAo3G3mrZJ1pBggiBgOhmjawb9/qBZeMv9sSgKacs2XnvLkjNbURbYti1hwyxlOptxcvKWPBd89cNHj5q7uISiF4sFVjNPmM8XLJcrNN1iOplxeXXN8b177O4eUBY5QRiwDoVu4Houxt2cASGqZFnW4PhMlqulhA91HaVG3rN5hqbZ2La8VpZpoqnSolIUpfHhCXp81VAP9vf36XW7zJeLzRLt7tlV5gXnb894+fXXeG2ffr+Hrhv84bs/Ybc7HBwdiz/JETpKlqZoikK71aJIGmSzrtHt9VA1lTCQmYZhSHixKoQSVCtI2C0M2DveZ7lekKxDFE3ufd1uj+3tbTRVZgqHh4ckadxQOsR9XDfhw6IQr1ocx833qwzq4+YZfqdWmM+XeC2fL/7iR3iezw++/CGmZXFxdoaqKMyXSzQdiqpEjyK2d3a4ubrm/ekp1DXH9443JBFVVVktVkynU/r9rpwZ0kwCbo6Fbsm8SlFVaZVaNropMynHdSnKlJ2dEbt72/R64sis6oowjPE8r6EmZSR37jlTZmiarqObJrYjc5o4jsiStGlnCZrRth3quiSJmoBSEDKZLkUzYFpA3XyeHfr9PouFzBomk2kThJIwdF6Uzf+f3fifG99Wu0WeZfLfpSlhELC3v09/MGjOU9mGoKI04UxFVVBVeW2nkymKKvhm8UsJfUFRlA2xKW9+HsPQsSwDwzLQTb0JqOnUVJv5VlVWohdo5kRxFLNaLHD9FrqmyRyhoTs4riOB1Shicfl/sfZmTXal6XXes+fpzFOOSACFAlBdqLmbTVndIsWmJZEm7QhL4Rv/T184wpYVYTvIFsUeauiaACSQA3I6855nX7xfnqYvrOCFcVdRiKrEwT7ffr93rfWstQoFFOrOKCLgJgwZDoZ0gg5NWcqzs1lKEk+lmDzfZ75YcH5+TlGUuLbDZDrF833yPGOzljN+uVwx6EkaK04TirLCcTRWS0GkEohQmKou97Kq2KyWeI7L06dPeXRyRKcv79kiF4OdZdvS46lQvHEc0TYi4IohSoS4rTKnFUVOFMXq2fNwnXvxpiVTQoCuzPi1Muc3daWE0pa2acnKXMQw3cB2bGhb1ssF0XYrAYMsY39/X3CtygCeJInsGsuKzWrF5UWE64mA4routAj1oW3I8pyhbmCamojDRQFNg65rnDw6YRPFnL67ZnN+ydnrUzarJaPhgM8+/4yDgwNevfqRm+sbLMfCcVyGwwEnDx5I5ZPv0TQ1aRKxjULOL855fXq6Qx8amuyqHMfFLkrCMGI4GKIbBp7nqjuqILmropB9XCMEBNMQc2xRlIJbXG8oi1f4nQ57B3vyPVL98pYl98Zer6t6rh3CWOh1ptpher7HxfkFm+2WFx/+BM/32Gw29F0P07IJw4gslWdluVzxh6+/5erdlfQKGzpffP45P/35zzg5OWY8GSqxopX7RlFwc3XF61ev0XWDx0/eoxsEhFFMkskOK4lTgk5XmU3u66oE3R+G1c44ZNu27OVKQYiWpcyunU6HuoE4iiidCk3toQLfI4xCoijG9306nQDPtIgUHv/Tzz7Dsk22260kGkFtnUVE1hDhWjeEJmP68rlqJtws7/jtb36Da5j81b/7t/zbv/3viPKcb74R1OLtzZ0SKjVFCnIUscGgKHMuLi+I40jdnTIaRNQxdMHs39wuWK+WWJbFaDjCNHVs2+L46Ihup0PQCcjyHFcRde7u5rx7945vv/2OMIr55LNPQdNYrVf4gQQLNODdxSXffvU10/GEfr8v5qk//EFQr7YlhqamlV53hax0bFuMbEBR5rRNtTNuW4aO7/k0faE/mKZNXZfc3N6qkJamKrokIa1rukqJp2gagCaENj/AdZwdndFxPTQdWl3Ddp1d6KCsSr75+mt+9id/yhc//Sm6prPdRvJOKguhNyphLC/+eB/fbDasN2tGE6mjs0yLIs+ZzqYcHB1S5AXdfg9XCcGO53Jzd8toOOL4wbEYQLNMQgzLJcPhgOOjY+I4ZqOM/Y7jCO2mbthstlRFqWpM5Hlsm4bRcChp3VaSxr3OHv6TJ1xeXqqwkfSzNm1Lvz+Qew8a784vKNKMw4MDzt6+ZbvZ8JMXL+gNBoL2rGss00JD0psiZhf0+30Mz1AirexmoixXdR02SRJjWvd0FTAtm6woKYuEPMs5e/OGpm4IgoBK7W2zXLp4h8MRBw8ecvz4EaNRlyDw5H0X+Orb///9658tEMoCvFbdbDqj8ZCmbSibmqIqxWFvmYzHI4qyZL1cUVeNShSZ/PJf/YIgCMiKnLqWfoPNRvjj88USTTM4PDxkOBrz5vUpq/WaR48fq7i8gWGY4lItJc58cHhIVQlT3zAE72na4n6yXYlud3o93I10w0lvSUnQ6VCqhVHTtCRJrBZb0nF2z+ZGDQ0t7FJLhRIz7p3HRZHjuq44VhSOBE2coJ7vqUVPjmPZhJstpmlRFAVHBweMRmNxEUcR3U6XwJUupMeP3+fgYI/vvvmSKNwSdLpolsEXP/spQbejln0uTVvz1e+/5OzsjP3DB8wO97FcY4fpiJMEszVVkW+pPkNfITplcXeP3jI0Q3UmCI+81+tiquGiKKQsualrojCiLFfo+iGOKxcV27ZVkbOgCJq6xnNdskyWtp7vU+eC1pAej5REseWHoyHdbo88yzAtk8lkgmPbTCZTet3uboHWNDU1gig11ELP8zwc9z6NVpLFCavFgu16w97BHo5tkWapugwJ2lLTDDzXVamBTBXxygF4e3uDbuh0ul3l4u8wGolokucZeZqqQ95UXQ4Otm0poVKGl07Hp65rDotDGZZs6Rcq8oIoTmUB4bqyqFZc4XtEQ5pk/Prvfs3LH3/g4OCA/b0p09mUz//kp0z2ZsSpsL3fvXsnBfSBCHltC7pu4Pm+PO+upy4DkuAwDIO2AVuldiEn8DvKEQaeLz0GgS/4xKooWdzekRU5pmkSdAL6/YG8EFPhTJuGEl7RWW9Cbq6v2YYbZrMpR8fH4l5UyIgsS7HU9+u+5DvPBYmioWOathKDBM2gqUP6/vmUgaFLXlaEmw1NU6HrIozqho7tiPPwPgFgahKHz1JJWBR5ia8wNnEcK6ejRVmI0/Te7d+2Co3r+8xMk7ptcF2fKEmJk1h1fWRYCtM5v7uTA74sMQxd3Hr3C/wkoalqNEMn3G5IkkwWxqbJbDbFNC0s28IPfEH/lZogGDcbbMdW+AvpErMtm5fv3jEajugEXSxHCu9R7hL5HGQQjbxQ+oUscS2blslwOFD9NgnL1YZ3764Yjcb0BwMcx+Vue0e/N+DBgwekSYJpSAoky3Ncz2MwHLF3sM/zp8/ojgZkhbC053fSq2nZDpPZWJWUi/t9q0p7TcukVAuUk5MTNF0jiSUp4PkejuuyWa9xHBGjPc9TAjI7h1iR57teOVniw+3dLb1eT4Q9U55j0xJXq6EWhWmaEVbicDVtY5eSKIqSuq4wFErVVmKJ6zqSGtHg/efP2ZvtUdMSpzFpLt2By8WCy/NzQQ0XBd1ul/fffx9N02UpoWnYnotpmJiOw3g8om0khZTEMQ0wns1wXCkuv5vfMV8seP7BB/SHAw4PD5WTWLCltmXimAadjs/h0QFX1+/oDftMZ1PCKEbTDc4vLrm6usG0baq6RSvkvRSFIZPxmNV6RRxGTEYTiqLi+QcfsFquiFM5j7q9HmEYcXt7x3K+olSuul6vR12LQ+zZT57Tti2XZ1dURc3Hn37IYDCQC91AEnZv3p4SRpH6LmkUheCr7oeuncvdcTF0nflmw3QyYTQe0erSkZKqrqfj4yMO9vfRDXGajicTdEMjCqPdO7WlVd0+UtB+jwiSsu1COlO6XXr9PlmSyHvYcdB1jW6vw8HhgXSs3d3SatDv9+nS3Q2qIsDKhRDkLLNVl+JiucR1PabTKQfVIeFmK5d63cT1bllvNuRJwvH0kItW48HDR/ziz/4M3TSodI3Ly3O+/uZrPv/pTxmORiSxoJg0TcOyHJ4+e0pVVSzmc7UQt6mqirKs1Pno7Ny9WZaKSz+L2awXgEa42WKoWazX63F5ecGrV0u63S4Pjo8ZjIYs5nNubm4Igo4Mytstg4EYLDzPo2ok2dntdhkOB7i+R5pERGGoOj1lQDZNgzyTQbQyK9XrYNDvD0lz6dSyLen+k0VZjtG2OI6Nbkj/quM4GKYYmeq6oa4a2hbpfLVtZQSzMEyLNJWE6P3/pyxL0GA4GirjWCHJQyXe379TgkDmvvPzc5I0oRN08P3gj70LyjQVdEUk1TYiGN07m6tKOsGqsqQspZuuyHMKWxBJTStpiCjckhmmoI87HbJULly24+L6PlVVY1gmficQc4pmSSd1VWMaYorwPY9C0xmPhry7vuL7735QTugN2+1W0HfKOWtbpuClLy5Zr1d89NnHvP/sKUdHx+iGwcuXL3n79kxQerZDpYkD++D4EPNuzusfX4rbfzLm//o//540y3l08pAPP/wJvUGPzWbDYNBlNB7iuh55UZJnKWUpaEvbsnA6XZnT6gpd0zF0HTSNLMtxHBvDNNHQcBxbsL6IZcy2LbbbEI0Wx7UVkkUSfkmaqbPDITdy8qbg7Zs3PH7yHqZt8fbsnJMHR3z44kMs26HRxFwUb7d0gw7D8ZDlakkUhbTKjJZlGZ7vMxiOGA5lSbxdrwFN0ntVxTaUmbcoyl0fUpZlaJpGr9dlOp7SNAANSRJyO7+hLAv8wN85UKNNJKm0qibPi90SXp5Dn+FAkuVZmlEVlSzhlDkHJaZali1zpSP3m7qxqYqCtoHheER/NNhdskESrZ7r7joz7zGEx0fHNI3MK5qu43cEYRpFgtyJwq0SgHQMdCzHQdcMxuMpbdWKkJoKArqoK9IoZ71ZoRlSYxD4Hp1+D9fzyNIMy7ZwHVuEa9XLN5/PMdE52tvjb//mb3j89D22ecKr1y9J04zRaIzruGR5huO4lGXFZrPBsmxurq55/eYUx3UYjkfSZbVZU5dyUe73eztyhGWJq1rTdJUmlO+hpvDqTdrgBz46Guv1im24xfHEgGA7Dpbp/JE6oBuqFzcmLmt0DM5enfLqm+8ZBB3+6m//iscf/YSmqXn58gdurq4U7t5T+MaC7XojHWWbiMViiWlaHB0dcXd3S9DvMByNubl6h1kUuJ6nkJaSsGiaWpk9CgxL2pBrNRc4psW3337Lu/NL/tWf/ZL3n72PZZksVytaYBNuRQCpxSzS1DW2EgfvkXO2bWNoOm/enLJerxVmVDrpdVPD8TzQdeJEhLxOR7BHpmVK9xEaVSlLjrtCzl3BXrr4nronVRXX17d8+dVXQMtf/Ju/5E9+/nPulgss3+WDD54xGAyZz+/47X/5Da9evmQ6GvLgwQnbOOT01RveXb7j4OCAp88+IC8yrq6uybOUvb09JjOp0BgOR3LWZrkSdXUxW1TSHXx0dCQLTdMkzWRBZZqGqh9Rdw7Lxvc99ImYIAzDFHRlnmM78lmhDLSO2xcDqm3tFnKu62LoGvt7+0zG411XVtO2RFEkpiFVpVFVFe8ur7i+ueHw6JhBr8f55SWz2R77+wc0dUOaFkIvMKRvWYQU5P6UyfvNV8/Mer1hu92IaWAovbkD3xPUXSWplixLOTg8lF5P1QkWRrLsvr255tWr1wSBz97eHnEcURWCYbZtG1qNcBNxcfqW7779DtOy+Ze/+Jc8ODng+uaapm4Fka5rIlKoLty6rGiqRhZqSqBLc1mA2ZZF0AmomhrfFwpLVYvxty7EgGrYNpPZFM93ubu9xlVpifVa+no1QYOoP0uoUsOeOhf6+L5gFO8R2EVR4fg+rnsvsrYkacLh0TFJnPL27RmO59EbDLFsh06vz2SWk+di/HNsB7NtSJKUpioJV2tlXBXDyWQ6xQsC9KbBsm3p8KTFsuS+rNe6upMNyfJckveOdNHmVYLlCJnnvvcRNO7mN1JX4jhkeU6n2xUsoS2deN1Od2eQLouSzTZkcTen2+uqxS47A5RlWzS1QVOX6u+1pQW++v2X2LbD0fEBj548pt+X51vwmfK83N7eYdu2UI9Ud+BivuDBg2Mylcq3TBOr22UbbmmbBs/3ePzeY6az2a5WQswOYh5KkoRer4dh6GLsUnSitm3F8JIkOzyv3M+NHcYxjGNZUq81nrz/lOF4zHAwFARlmav9h8zIaZpK96LtkBepoHXVjs/3A+k8LgoWizmGYZFkKZvNBtdxcWyLxWIOTYvfCcgzEVtc2yZEk47mSM5I13OJ43VJTGoAACAASURBVIjvv/+e16evCcMQ3xXD9mKx5NF7j7AsSTYulwvm8zmT0Zi6bkiSHM8PWK7XnJ29FSqU6h/ehiHvrt6hA2mUcrC/z6NHDwgCFx0xfd1c30pi2hBiz3YbAi2mOifk7MsIw5Asy5WhUnaX0+mE/mCw23l2Ol0lrIvwObQt6qpSOxMRH5YLQYI3ivJVq+4vEX7ZBSs810XXdFarFcbbt8xmU9A02qZlvV6z3WyJ1ec3nU2JtJCbq2v8INgt4LM8kx2MLmKb1BEh4QdTZ7VesVncYWhC15iMx3R7Xaq65ptvvqZtGx4+kp73brcnZq4oIslSCpW0DpQYcXc3pypr+v3hjlpTlUJdqupGYUslQOF5Hrquq47ljZgQGkk3l0VJXYrROUkSWlqVGpQdoeCbZadJ22IahqpV0jAMjbquKLOUuipxTE/tosX0cXJyQqcn5h0/6KLpQmgzLYsyzzl9/ZqvvvqGzSrEMkwGwz4vPnrB5z/9nKMHR0ymYxzXoa0raFviOOb65kYlyFtcdR5HcUIUR8oAIPuYqcJ7N3Ul85W6N7muu+uuvEdZm5bFeDKlbiQdaTvSU19WJQ3Q0FDkuUrXO4AER9qmBRqCwEObTXj27Bm3tzfcLRbc3Nyo3aK9wwa3rSTG66omSzNaGoosJ45irq7ekWcZf/6Lf8Gv/vJfMx4NmbguVavxn/7j/8HZ2Tn9fp/RsE+/18MwRdjcbDaUeb4LABm60D3yqqRSHd+aphMEAZPJmOFwQK/bF5JNkskZFYbMFwuCTofm/rkoS3rdnlQKmBazvX2atsUPfEbj4Y44dXdzw8HBAQ+PT7id33Fxfc2b8zOV/pJ7SVE1WKaDaaqQlG2pOdiQpGoqolgUhvR6nd2zeD//5XmjkMqZIqC1eIEPICGqlp35tq5lt1ltQ2VsEUNKVdfUpRAW/UDezfeJ5rdv32LbLl988Se8+Phj/u7vf01WSIVXEASkSUpVSuWRYZlKYB5gPXvKVBkqmqZhu90I9agTyJ3XtpQWYMi7vtdlOpuq8BO76ri6LLm9ueH46JhOp8O7y0uCIFAzzy1JHKPpJo4jlL372irTMOh0O3Ivb2oODw9xXZf+YMCjR484OztD0+XzMi0xWiZRxOtXr6lLocRMtjOOjo45On5Ar99XQSdddaI3Mlupd2unK/SXMNzSNi2e55HWDYUmO2p55xg4tk1WFNK3rgwvRVHgdwL2Dw4o83yX9NYNk1ZrODw5xgk8xtOZGK+UkK5pmhiatP+fBMK2kcP3+PiYZ8+fslgs+P1vfktRNwwGQ9q6IlOF07ZjY+iNuuRUPHn6Hu89fIyGxvXNDUmccHtzRxiGyoUeSfrHsqSH4fCA9568J6WbrqP68yT6qWmCz7IskzhJKMocW7MFoaUW9o4jjpzADwSjkOWUZclyuaJppV9IMA0yYKLY2amK8987ooJAegPFQVjT6coyLQxDeaDQdj+Tbdu7vghUguXu7k4GpYMDOl1x1oryDucX50RhiGnoeLbNcrmkN+zx/MVz5vNb7hZzjk4e7sqrUa6fwPdwHIvb2xtc3+f5Rx/R7fdxHAtNRzAyamjebjZqQFCxfcMQLJZhyCAt0T8RhuqKQg3vreoe3G5DQfPVNa2m4fseSSyOLl2TSHBV19Rtg61p9Pt9XNuhbhpBVyi+7T03PAgC1SNYkGWZcrzWCvHVKgewK8i9+ZymlQvRZDbBNA2K3Np9vo2KxN/3ykSRuDxG47FE+StJNpWlMJZBRXXLEhpB1qH6Ef0goF+K03SmhtmqqXZONZqam5sbsizn0aPHCsXRkiQJsSqBD3yFC2ib3fNVVc0fRSTTQDcNLNvEMHUcTzoJsjTl9OVrfvdffsO7yws++PADPvrkUwbDAQeHB3T6PUyFuiiKgsl4TFNV4rSuKtAE26khXV8akKmfyzANlWSNKXLB9bqOCwphZVoGbVurz/uOXq9PXuS8fvWatm05OD7i4PAQ3w+kW2HQZ7ve7oTXt2/O+er3XxJHMQeH8qKrqgqraWRZ43loLSJk0lIWBbVyvrZNg+93dv0WpRqmRGj64wV+u9ngBx2WqzWL+RxLRbGrqsLU5AWl65pKNKS0doMyvIg4rS7pdS0vsUG/r9j54goXrJT0e2lqOI6iSFKgWUbTwLMPPmC9XrNYLNnf31dYuHT3827DWKGVAnn5+dK/Ob+9ZX53S1FW7B8c7F569wte0zQpNXH1+6qbUUMTHGzd4DoOnY5gcvIiQzd0+W4VhRK6XcqqZLtZK4FNOlINXcdReLfVasXb0zf4nR4HR8c8f/6BYC4rEcvWqzV7s32J/uf5TjwL44jJZMLB0SG//PM/E+NHXbFYr9BaZIlpO/R6Xfr9HmUp3P3tZkOSJBwfSc9aFG4p8gLbkr+rsijoD/okcUKquklkMSDn6j3mpixLHFtwNGVZ0dQVjuswGg25ub7GNAxJtA/6uJ46U9R5k2WCqhwMBvi+B1qL47qy3C9KkijCsWSRaanEY5KkjEYjOQs1naKVPtZUvXTHkwlt2/L2zRu63Z7qErk/38SlZVgWnh8wGAwBsG2TOIowqopW1zBMC9t1xKFlGgTdLp1ul9FYEAmWZWEZFn/3d/+Z7/7wHb1OgG2ZPHp0QoOIde+//74S7mrubu84OzunaWAxX9FqLb7rYjsOjx49xnUd+v0B0TZUfWhigOgPBuI4X61pUSnksuTt2Skdv8PxybEMZxrM5wuGoxEXF+dcXFyw3W6lGHp/X8wVrbibN6sNb1692Qn/aRLvuu3uL0EA8/kdURyrEvKYbq+HYannpBCOvms7tMiA6vseYjTWdt1zeZ7/v7pF7per9yJylmUMhkNBgMaxwusoAaqt8fyA/nCglnjitrq8vGA4GjEYDNBKOU9sSxj/SZKSpUuWiyW04HouT94f43jejmU/GIwoK3GtFWpZmicxdVHws1/8C/aPjmhoCZOE9ddf8/0337Jarfmrv/lrOp0uq/USUzepmwrTcnj8+LEkcNRAb5kWTQ2mJWdElqWUlcJut436nDSSOBX3Y5HvXLB1VTGdjJlM5HKXxBHhdsPx0ZE4psOIbq/Lhy8+lG6VMmc8GTGfL+j2OhimfNcM08RQfZqe5yl0lsNiueT8/JxBb0C325UOnEaSfZbrYWomcZwQhmIccD1J54RhqExbCj+k1cRhTNM2OLZDWcmc4LrObkYpS0FhSaor3yWo7k0N221IHCfomqSsg0CWhE3dkOWSCNnfP1COcn33HTYNXS7NbctmK/2LQeAThpEgeHUAnTTN2a7XTGdTPNX5EIWC33McRzmOReQ3DFNQSqpbsChLirIQpE2vy2q5pMrEfOAp88y9Y9rQdSbTCVme8+Xvfoff6eB6Hu8uL9BNk/5gJiKQrnN7c8PF2VuevP+YR48fc3B4iOf7vPzxFRdn58pVmTMcSMdtt9clT3Nu392yWq548vwpr16+5u72juPjY55/8Ixuv0MSR4xGA/b29jAtkzCM1CLCJE0TMeM5DqYliwbbccT0hMzRuq7vRLJ7qoZ8JgOaRjAr08kE3/MpVY9EoFKWZVFiWaZgr4qCvMjIipyLs3PGkwlvXr7m+2++5vGjh3h+wGw65e7mhiLLSHWdoAgkAWWa6JpOkqZcXr5TQnHNaDTG9wM8V/rAkjQhyyShEHTkcthRRJL72VTQ0CXbbcRqtcC2LSXk2fLnqZsduluMjJYS/S1ZLt+nixX6J04TbJUmsWybQgnSYtyzZFmiRG4he5R4rofjOZRlq7B9QrgoVEq6tAVBWSojpW4IJllDI6/kfd/r9UjTjLqq8P2A4XDEm9NTiqpktrdHfzRmNBrDT+pdWrooi53o1CAX424Q4AfSlZqlKRfnZ3JXVJ/X/E5Q1Y8OH1DnOb/61a9478VToiTi9elronCL7fiqo1dmecu0lWgMlmmRZRkH+wc8ef99Lt9dUtU1e7MZbiBp1D8mpbRd0ibwxAyUpIkyW5VURYFpGPiBT1vVxCnyTmpa8jRFa2ROlU6RlPVqgwY8enjCcr7mf/9f/lfevTnj+fMP+NVf/gWThwd8d/qK2+trVvMFmsIWxWFEFiTEccx6s6bXH2BYNrODfYIgoN/vgaazmM8JOh2yPMVW5oJ7/Od9H5FhKEEpy7BNS1CpZcPdzQ3nb8/46MMXfPCTDzBti7qpqVUfUFWqjk3Hpm1qYoW3vCe/BJ0Oy/mC+fyOsiz59PPP6fX7cu8pCsq6IklTbq6vBV8voALKUkgj9/ivUhm28jyjaUWk1nWDu/kcz/XJs5Tf/va3VFXFn/3qVzx//gFhmhB0u3T7PelDiyN+9w//wKsff+DB8QnT6Ywojvjmq6/YhiGPHr/Hk/efiLFyXXJweMjFxTndfo/BcKiqBCyKomSz3rDebAg3Wxpaup0utmWxWq3QdHBcRxZ4WcZkOlNYRjH/1WrpHHQ6cldKN6xWSyV4BjsDCy0YpqEMHkKPsW1b+szrCt2xGY2GQvcIY/KioGxb8iKnbirpONQN0ASd9fEnn/DDtz8wv53z2c++oDfoo2s6nU5AXZbUbYVhmRi6ge+75EVOUSSAoNZc1xVxPpMuHdMQWkmu0F22bRPaW2K16G3vMY4qhWPoQqXRTYOnz55J13AU0iJC9WQyJtzGfPf1d/zh6695+vw5//rf/RsMo+H7H34QIcA2FUq7od/rQdMyv7mlqRss02K1zEjTjDTLZEeTi/nx5KGYBueLJSAkjk6no97lkuztDQb0Bj3enL5mU6x4/uw5y3JFFMfQyuyaxDHz+RzXF3E+SRJm09nO6CXGWH3XzZekYlxqaxE1irzix5evuLx6x2effEyn0yEMQ4JuB9O2SNJETIF1TZrG6DpcXbyjyMQw2gs65EXB/O6OIJWZJM0yMDSSNCVOUrq9Ln4noKwKklSEr9Vqhev59EdCqJE7nEu/P5Caks2au7u7Xb9sr9+T1Ljqk7IsMQq8+v4le/v7Ug+RSALfVAm9tmkw1LuEFlzXwbW7LJdLWmWoq6uKbZrS6wUY94nZsmK+WKj3kcXe3h6zvT1BZVfyXnCV6SBRSSff98Wkacp84Kj7a1VVJFmsjNXyvqtKuQPfv/9oIUliGiVYpGonZFmCZW8qISJVZUlhGvhBIMv2fl/ScbZDXspC1TTMHTL+Pv17n7xAk/k9y1J0ZSSAlrvbO6IwJI1TFsslAIfHR/QfHLNcLri4uKDT6eH5HpPRiHdnZ3z/3Q+YlsWT958wHE8YT8ZkWUYURezt7bM321P9t5Ko6vX6lKqf3TIlfTWZTHe915PJhM1my3Ak1BPH9fBc6UV1HZf1ck0Uxnz04kP2D6bYls56u2G9WnF9dUUUxnT7cre+u72VsIJlo41HGNMxlilY0PVmQ6CSQLQtrusxHkulTyNuOdA1TNsizzKWClXtOA5BIMngOAwZqAQebUuh5h3PE4LNPVHFME0CP2CzFdRoEksNgGVZbNdbVqvlDuVdVxV5do/7FwJKXbc4nouuGao2RQhRrUq6FmWp6HVT5ndzPM/B8z32Dw+Y7k0J/IdUZUkURSRxQq5mozAMGQ77DGd7KlXfcjefc3F5JaSwngQRfNOice6F0IqyKdlstiSp7BjuU1etem7LsmK7DaX6qi9ivuVYVHXNdDphb29/hzic382FbKTEjvtwyna7hW3LZr3G9zxSO2J5d8fd7S2O57C3v6e6wzQenDxU3bQZaRxzfnbG5eU7jo8f8NFP+qRRzPvP3md2uMfe3pThqI/jiumyKEu2yxW3t7diulIm+9ubGxaLBQMV9jF0Q3VOy30qDEOquhYTg/p+5Xmh7u8dVctU0e8PMC2bRvV5R1Eoc41pYGr27g7f0u7ErbZpBM1pmRSGoYylFq2mSClhKGefKfOv67rKKBFQFoUk1IqcVu3B2rIiz2JW4ZK8ysiKFMc0efLkPaIoJgxDDENMonXT0NSQFTGl6hLWEHNqUZbcnp6S5BndbpfpbMZwOBJsNrKDLUqpKNtuNnz7zbc0tBimyd7Bvrz/FUrZcVwm46nqOO3ieb4YecJI7vZxTF4WHD04wnBMyrYmyhKiNGHU7eH5PoZlYbSVwug7SmCVM68oaqpSjKYMBoThlrIo2IZbNtstju2QKsSzaepsNhsxf/T7BEEHaGnrFqPTIY4iMcwpE0pRCrK0P+jj+RLQaVpB4hJ4rDcrVkrQ81yf25s7vvryS376sz/h008/5Tf/5R8xLdFO7jspHdfddWzrhmgki+UCc7MWHLX6Xtm2mE2bRqpGzs/PmU4mHBwcYjuOoOINc0f+8HxXzotCKgoOjw7xfZ/pZEIcx9zd3ooBVelDeZ4ThxGj0Qjbk7NuMZ+rblk5D08ennB1dU2mzhHLtneI1vFkLHh2y+bduyss2yFJM8IolrlOPe8AmiZEtaIoicJI0Sk1BsOhMn4KNWKxXBAnEY7tEKfSjW6pegWQfVAUhqzW0v2LBkG3Q9PI52WaFl7HZxtF3JPjdEUe8JWJ7L/2658tEMoA08X1XEbDIePJiCSO+Prbb2nqSl7wcYprp2itYDQNRyHh2pbXp68ItxGLxQLTtoXLCvR7ghixvJKxbWPZDiePJtiWlE+mWUpeSG+Y57qUuaBFg8Anz3LCOFJLKUvYzraNrhu0rfQqDUcjsizj9u6Oumqoq5qqFFd7GG536nEYhuLEsiQea+gGrufsLryWaTIYDMnzDEPT6QQBLVBV4kDchqFCnDVqMSeLu/2DA3V4yIXdR4b5e0yXrsuLb7VYsjfbx7VtXl+/5OTRI7qDnrhripLVaoWuWPfL1Yqiqpnt7ZOlBUmcSKfdsE+rqYdEJWbaRi7zpiper6oKvZUya9MyBaFp6JRpQVmUOwdBFEoc9n7h6qkOnsgNAbkkWbb0NPj3h5Rl4tpSIp5mGVWFJGeaRmE6tZ3gel8iK7+vYrvZst1uubqUYnLXdRmPR+R5ge18zMHhIUUpcXxHpb7SRNBMSRxT1RVHD44pixzbdbBaC03XVMrJwmkt8iLn/PytIMMs5ZDLzR0GbX53h2M7dPviPqqrisvzc4UR7BLHKVdX17vfrxsm87s5y8WddBsaBp7nMBwOGY+njMcTsixjvljieR69/gBA0gVeQFWUnL1+y6//71+zXi358MMXfPLFZ0z3Zjw4eYDfEV5y29bM392yXq2ZzWb85MVPuLq6IoliwZxqGkkUK2eviJ6mqSvnTq2GQZf1csXl+SVaq3H04FiVrPs0bc3d3R1JKshPy7JUencfwxSkpKbpOI4kYy2FHXpzesp6veXkwQlPnz7B77isVyuJiI/GWI4jToVGnFe2bUvfWyFLuG6vqzoBNYbDIb1+jySOWS4Xf0Tdei69/pDNZsNyuaLf60rC1RY8XFVJasFWl2PbdlQPn0Wt12iGtiveLYuSQX9AJwgIaSnikrrKKQqQEl/Bha1WS+pKeisfP3kf2xZB/vDwkF6vz9XV1W6ovLy4JM1SBoMBvX5PJR/VAjvLSJOU2f6BJOpUr0kcx2RVQRxGxFGIaUrapCwEyZIqE0FVlgwGfX7+858Th5GgNzRdDbsxpmWxDTdYpslqsUDTBAdUViLIZ3nO9eUlddWwN5vhOR6b9S0aBp1ulzKXl1OaJKRxssPWdjtdSpW8dmyHwWhIo4uzvqkUG1sx9TudDlEUEcWJ9IA6UizvKtdiWZUYhqZ6SMUZnySJiIaOYKObttl9NmK8EBOC7dg4ms1qJW7/Qb+Pbhj4tsNgOCSO451rKElT2hZs2yHLM7q9PpZpU5QFTVsrt2PNcNjnOktIkpjBUFCvruNxcytpqiRNQNMZ780wDVm+246kxTzXZbVa7xYMdVOqM7UhMHW0Rv4eHcdBNy3qqlRioIXtuNR1RZpJysK0LPVs9wVV1dQ0RUtrwm9/81vW6w2TYZ/AdRn0elzfXPLi4xfiEqwqqrrh9nZOVcN6k/DDD68YTwacHB9SFiq1UgkGuGkavv/uO9JEzCGmZdDrddWiOle9jx0enJwQRxF125BkCd1+l2wjHTh7sxnROiKNE2qFWEAhti7PL/jmq69V92fK/G7O8fERn3z6KYauk0SCcvM9d7d8qaqa0XhMp9Mhz1OKosTQBPMZbiMMXcfzfXRDI00SQpXsGQyGYohQSCM0+febzRbpnvHo2TadQBZ42+2WssgZDoe7Hqq8KNAMg/FsSpJEeI7HdrNhsViioUnBOpr0WmmCnTRNk6qsuLm+JlALiV5/SKfXE7Rg1UiXgGHyu9/8I+enr7m+uCYY9nn+kw92ierFfMFqviDehvzuH3+DYRj81V//Nb4fsJjPBfm5FTf1eDwmjmOSOCYIOvR6XdUJEO+EB9pWzj/HoSwrPM/FMHQ2my1FWeI6NgcHh0zG0nV5evqGJEnY399nb2+2c1PPZhMGgz5VXdLpdfiTP/05d3fS09goR7yYNiStm5oGhepqObaOmc/ngjBVrnTDsjB1G1pJJ2aZJParsqRU/TCO6zAej/EDnySOyZSwet/7ZTcO88UtDQqfpRZ+9whhEI9TmmY75MdwMMR2bPygIz1oeU6yitlutrRtQ6/XZzAYEIbSq1ApZ3SnE1AWJWG0wjRNDNOgLBWOTmGt81yMS7quidkpTQnDLVGeq25knbKSBHNZlECFprlUCuctv0fEIk0Hz/OJo5jFfM5oOCLwPekVbBp0HbZhhKbD3eUVf/j6az786CPqtiGNY2Z7e2RpwqsfX3JxccFkOuZP/5s/Zbq/j4bOyx9fSZdlJYavFkF0abqGZlrcXFzxzZff0GhwdXnFxeWlwpw6+IGHZRn0e2OePHkP0zaZL2SZ0QmCHRrFNC0MXduJYU0tbk9J5ou5417Ev8fQG5aJbhmkscz1RZaTJalyP5fESF8LaraulQGtbgThOZ/P1Xu4y+31Ldfv3jEaj2jqmpvra1ky5RmarhGoToe2bnE9jyRJcV1BaGXKme/Ykm5tExRFpIcf+GR5SqYc95ZlYdsWWSbLjKZt5D13cIhliTjdtIL00nWd0XCEYRhikKwlFdi2DUVZEicxbd3Ie6mRlINp26CWI/eJF8/zyNKUOI6Jo1gZwVy1fJVye8tRGH3dUP8/WY66fY/tZktdFWout9luN9Rty3g8Zv9gn/Vqxe38lqauSZMUmpYg8NG0lqaqOH11ypvT1wS+zyeffoLruTRtw838Thbjlsnh4QF7symbcMt2s8UypGdru9my3my4vLjEMy2MsuIXv/glzz76gLhIuXj3jm0UCQ3EMCgqSQw6tqQXF3cLwSGik6YpT95/ysH+AUma0DSSLnEsQQcnSSwdKZl0q3W7A5I42QkAuq7jOjal6t8yDXH8t60ISGiaYPgaQc1bKmli6hZGrfH2xzecnV1QVzX/w3/4D3z42cdsog2//+ZrlsslgecxGg7J0ozz83OZzZIYy7KYzCbYnoNhWxwdHYszOEkVzUScu91eT90FUbghmSlcdS+9T556XY8yr8mSjHcX8sx/8tknUttRSWrmvm/dNHWytKTRddV/JGdmrZbkZVlydnbGarnk859+QdO2fPnVV4xGYwzVBRNF0e7nkqoCS3U1V4ThVqWYbEUEgCyJWa2WjEYjkjiFRmO5mGNbNp98+jmP3nuPoq5xPY/hcIjv+lycX/Cff/33zK9vePjwofRZxxE3N9ekScrz5x8w3ZtRtw3L9YooDOl2pK9PV91+WZbx9vQH6qbBNi3evDnl7vYOy7L56OOPMCyTjcKgZkUuCD7DUF1b0uPeKEKQRgs6OKqXttvt4bkuqUoluK6nOtJK1T2r0WpCHLAdR5GFSsqqpChLNF2j2+vhK0FVBJMuWtPuuukArq6uODo85MGDE7yOdNQYOizuIqkK0HUMW6euGzRNx3UFFbjebng8GUEraTjpHbWJQqkZcTXp5tU1TfD+ts1ms5FklSEmtW0YEicJ/f4A1/V2y0DHc9lsNhR5wdmbc/7w5Td89PHH/Pv/+X9iHm745svf4juS6DMNSy2GW8Io4vLiktvrG0HKqQ63TrdHlKR0u30yM+Xo+IjHjx+xXi+pl5IwvDdWVVVJXpRkaUaWFbiuhW6YVFXC+cUFju1iGOKs36y30hOnOlc9L8C2XZVEFvoQmk5RZPhBIIvELEVvWvKixA86nJ19z29/+yWarvPJi49wHRvD0DANjTSJWK/mJNEaXRO06/GDY2zHlSVrHBN4HnvTGVGS8N133xH4XSVSyXunpaUoFarSdciLgtV6LX2J6u4q31Eoyoo0zTBNQ+7EivBxc3NLt9cjTVNMw5TlL3BzfcMP333P9bsrDo+P6Q+GGJpOW4tpw7LlmbhHAUoPaYum6aBDt9vjL/7iz9luttypupHtdstkOmW1XJKkktY1DENqEjIxqtwvdNebDWmWq95ldh3vbeso6oVU+jRaI4n5SmZUHUMWsYoA1Bv05C6aZiqxUktaEunpdGwxYItxRHCinaAj7+osI+h00Bsxx2tomKalEtmClb0XJltTR9dBTyUlQ9vI/VdRJWzT4vL8gtF4TL/fx3EcZnv7krA3BK9qaAaL2zm9bpfPvviC2cE+hUq9bzdrTk/f0NYNs9mMTR3S6XQwDIObmxsRPE0bzw9UfYogm02FRxRkvYWjFvY3N7e4vk9d1kSbLd1uh0ePH+B3XHRdY7mcc3cnf09VLalAdJ39g32yTAgBeZpg6LC/N6NRCfXA7yj6mvSxtW1Lv98njCIxxTUNodoB3icHHccRPJ6m0+l0mUwnmIaYLKXPzNidndIVKLNiWVdEUSyiqC4I5CRO2G63tK1g3A3dUKYwWwlLFlVV0rYVri0m8vt3WFlXaq4RI/H+/j6//Fe/5PTla6b7+0wPDnj03iMCJWAsV0uKrGB9c0NV1Zw8POHo6IjRcEiepSRJSqkwqbZlq52wJFnv02maLv2leVGQpZppZQAAIABJREFUpBnr6xvyIqfX7Ypgo2l4no9lN2KA6XQwTUMIKAoJ3O+LoJoXhRKzhKbW/JP9WNM0lKWkhGzLJo5iXl1d8vL776Wnfm+PQhFSOl2pPliuV1xcXrJerSiynC+++AJDN/jm91/hWDZ7ezMeP3mP2d6URgUCiqLk7etTXr98KYKP+swbSpbLNa7j8fDkEbWaSV11547TZPfzF0WB47qSsQFGozHHD+QuGCfJLv15Ty3wFUFF14UmYlnWjlaXqpoQkLk5z2XWRte4uLoEYDydEIbRbsfvOLJPEIOYSWNIsq1tGvI8w3U9OoHUmlxcXvLNH/6A63fwGnB8ePHiQ4o85ccffiAKtyxXK2Z7MzzPI2rZGWFFf9AZDIZMHYfpbCL44qrG1E3KIufH738A9ed8+/Yt69WK954+pdvv4SjSh+vZtHVLVZU8e/6MLMvo9fqKtCb7ttvba5mlLYtBr8fZ2QVnFxdswpA8y6DT3SHna4XILquSSu3Z5HmOaeqK4bAPQL/X2wmnvV6PVplkdE3DcXw0lRS3bZckTnbf881myd3tLYZuSlDBcegEAbXCd2vIrFTXOpvNmjDaSGBiu+Fg74DVckmeFVycvqXrBTx+8j4vXrzg9M2pSpsK+c7zPKI4YrvdslqtiKOQwaCP6zi770i/P1DfpVZwzm3NYDDg6PiYqqy4OD8X87Tai/T7PXr9LpqmUxQ5i8Wc2WwqqG7VCeq4Dp2gs6NObDdbLs7OePjwhNFY7nBJknB3d0tVDVlv1kz3Zsz2Zvz440uV6pd32tX1tZAzLAs38Nk7OCCOEy4uL6TWq9sR4VqlYzWQsFQpRm5DF9NPtyMVCE0rWGzX9/ECCRPN53P53HVN9nRNu6Pf7e/vE/j+7r2sqYQ+aIqUKeTPqixoK5dOV2azOA7/q5rfP1sg1HWdsqq4fvsG17P5+JOP+OijD9UiX4S3aBvx4/ffYxgmH3/+Kc8enTCfL6QLMIxYLZZcXV5x8ughJw8eUJXiaKVt6fd69Po9skyhhRxbxdU10iwliWP6vS65GkAsSwaWMI4ZDIdUpXTj3C+YTcNUrql2d/FybHtXiHu/aAIENZmmGLqBoYm6qhuqeLaqdlzbqqzYrNcypNgWjusqR6VEdW3bwlXdBBrtjmecKCe/pgkzuWmanbNd03QsQ9zuGhpXl1cMx2P29ve4urqS4fDqijCKefHJR0xne7x+/UpdLjSWq4UsYdMEN/BEmDUMDENnNB6JAKk4sxpyeBZ1pYZgSXa1qujyvq9PvpTxDqnlOMIm13Udz3dJkxTLEveTZVkqcq5wNoq/LQuVVDlhDemEQPBwpmnR7/clEp6kXF5ccnZ2JvFXTTjQgudrWS6lHLY/GIiDR3XY3aNUub/4ahqu7+0cTWVRct+PqKuFYhTJwZApR70g6myFGaxUd4sMshJtllTL3c0t4+mEbrcn7prlkuFgwMP3nvDg5ITZdMztzc1uORtHEYv5nDgWp2ea5bQNxFFCmuekeYZru5y/fsvr169xLIdf/eV/yydffMpwPML15bkqq5I4igi3a+Ioom1blqslQSfg5OSEi/NzlqsV4/FIPnNToTzVs+ZZpkLHNoxHIwxdl2X+198wHA44ONoX94zW0gDLuQyaR0dHdHuCfm1VWrOlVR1z0rXZ1DWe7/LRxx/y9NkzbMukaUryTPpLirIUBOlqRacjHRYgybMsy5nOZvKdVemJVhM3hO2o3qiq4urdlRo8IhzXZTwaMBwMsBXawDA0VsslRVkI+9xxMQ2D1hTHZJmVOzFXRBNJqwRBh0oV9xalOO+Djgif282GPM+pq5rpbEan02EbhiIuDgYqZVAKOsMwGAwHjI0x/V4fyxEU4Gotg5quGxwcHDCZzbBsMTwkSSIpnX+CSbxfhN6jWqIwxLIdwdtm+Q4TnMQJmqETx/EOfbZZS+dpkReMRyMK0yItMhbzOW9PT7m9umY4GvLio4+FZ+04DIdjyrLkd7/7g3ynipKiKNioJfp4MmbQH4DGbvEmFzU5r/wg2PUy5kpwKYpil8g+Ojoi3IbM53NxMToOjqNjIF072+1WuVldgsDH9/2dA//+v2OaBkWZoesG984oDU0lJ+XyGaUJvoY6Zx0cR1JNuVpe33dLGOg0Tb1DMN0vTdIsI04ShRopMUyT4WiM5dh0OtLZ1u330FpZRgyHQwatCKV5ljGeCg//8t07LMuWS6pKcBuaJp0odUtVN5jK1JAXhbzE2xbDtOj0BOOnGwaWYfPm1RtOX58CLbPpmH6vw+LmGs9xRMBLYvygw2odUhSCIVqt1kRRxMcffciDBw/YbDfKES9//u1yzZvTN1i2xexAFlMamlqiSmLFcj1s1yNWKR7Hsxn0+rR1w2qxZDgacHJyjG05WLbJYnGH4zo4ZcH3331Ht9Plyb98wmq15OThCbpp7JL28/kcwzSYTccykG22yh1sI6ihdGe0uU+EDQYDDNVLpmkalkIP2baN47rCcrcEJ5wWhaDCFe66bVtxxaulhmkKaqgsG5VmFCSl4ziyXLJMOt2uLBNMY8fdDwKfLMu5W93huR7DQZ/RaMhoOCbchnz/7bcE3S6D4QjX8+kOR0wmU2bTKV9/9Xu+/M3v2Nvfp9PtYNkWdze3vPz+OzzXwdnf426x4Juvvqbb6fH5zz7H83xJWlfiztzf36fb7XJ9fU0UxZLAVWSCXq+rkleCPbdsG89vaGqHbD6nqisspHNof28kCJGmwbWl62qzXmOYBv1+XyVtpRPz5OED3pyf4XkuT54+ZbGQd0LPsanbloZWCuhpxRmtUMDTyVSKx01xfOu68PTvu0n7g7706xn6bonq+z6uJ2mZ9XqD63rK3Z2TqcT6uB1DC3EYU2Q5aZKha1IOb6kuhqZpcIfOLjGe5zllUWDqOnmWkWf5ziltmZY4BgvpY5SORnuHGLnH8LVtQxD4mGphkCYpcZywXK758MMPsGyb8O6WVBnGDNMk6HR2S19d13eY3Xvczj/9920ri/fxeMxisRAHtUo96QqJWNU1+wf7VGXF+du3dHtdBoMB5+fnvHr5kk8/+4T53R2mZfCzP/05Rw8eoJsOF5eXnL09F7RxIj1vnaBL07REcUJZ1vz+91+SZikPTh4QeB7j4Yhep8fJyUOeP39GlmfMZhMsx2IbbpXQIsX0m80GNEk8mKbBdhuq5Kr0uN33B+u6fC6WZYH6bmuaRlEVCOhRJw5jNusVo/GIIOio77ykRHdmCPXPRZljmpICG0/GjMdjttsNscL0v//L99S7SuOdmplNy8ayDALHUV2mssiJ4ojNes10NpMFUBhimCa6acgy1/OIoghdF2JB3TTqoiVnQ78/wPE8fM9D03TSJNkZM1zPFZdnVYl5TfX31LUgl+8FG8eRZ9Z1RPjTdZ2uaewSZKZhkinx2/c9gqCL6zhsNmvQJIGZZdJVbNsWSZySpAldU/ByhjJQnZ6+ZrVa4noe4+kEaBmMBhRVKUmSpuXByQmdIJClTpbx+9/9Hssy+fDFh5iWJNREmIzwXBdD03n18hXTyQTXk05d6poff/yRxXJBp9cTM9Am5d/97b/mi59/wSqLuL66JQwFF2a49s409/rVa/ZmM2LT4R9//Q+0ZcX0cJ8wCukPBEM3Ho1Jk4S2bqkNEf8k4dbiuj66IUvhzWarPmfwXRcDjbptcUybuhQ8cqWoHmUhtAqhkIQYukm/P2B/ssfpj6/5T//bf2Q4HPPf//v/kb2TIy4vz3lzdkq4DUnDiMzziOOE1XLJerVm/2CfR48esX+wR6tJZ1nTwmgyIc8yiqogWUkSczQa4vkeuiZnRVEWxOuYPMsYDf8fxt6sWbLzSs979jzl3jmeeagBhUIBBEiQoEj2ILeipe5WS3boxhH2D3GE/5ntCDtkqdVqsWURbICYaq46c+Y5OeeeJ1+s7yR0I0XjjsEI4NSpzL2/b633fZ4+Tdtiuy6RuvfeTea8efma8c2Yzz77lMOTI6JexHwxo8lbylLdYRq2g37DlMbu/b20qmvOXr3i6vqK/T1pNS6WC6qmoaPO/MlmQ16WhKG4dlzl6WqbmqYo6aggXFlUapCbMZ3OaIGDg0OqrOD5t9+zijf85o/+hKZtuLkec/LgAYeHxwwGA96+fstvf/tblvMZH3/8MZoGcRJTlXLf3j86oBN1uL65FnxpU8tAyrbZ3z9AEL/i3N3d26XMCyaTCZ7n8+TJE4ajEYPBQBoaTQ2YmK28m6q6ZrlcMNrZUe27TKGXBI9cV7XcCYJA7oB5TqDaX23bYre2tCc1ZJFrSRAOhWG7H2TLkEejrmXY0+11pe2bS/uqbWE6nRInMQ8+eEQYhTS6tK/LskLTEZqCCh1LEECG8/d0njRJyQtBBvZ6vS2Bx7EdQMKZplIq3Dt4wk5HXFuv32x9V91ujyRLMXSNVhFg+t0B8TrhxfcvCLs9/vJf/zWtpjGd3mKZFt2oi6bpTKdTzt6f8ezZx5iaLs8EW85Wq4W0s4tCHIS2ZdLv7bO7I+FZw7DY3d1lOpvK8Eyd9SzbZrlakcYpURjSCSKKNGNyM6E/GBD4Hdo2Z7FY0e1GeK4H6JiWjWlpGJaNrptkWcpmI1SB4XAX0zLxPZdBv0dZVpSFnE1ev3nHzeUN3/zhG2bzKU8/ecbe3g5VmbE7GnJ9dSmYRMPg9PSU0c4OVVkQK5Sl4zjMl0smkwmuu6Hf62HogkLXDYOirECT0IqepXiez3h8S5rlLBYLev2+BANcQ8LvuWCus0yWfP2+PCeXywW9bo+iLJkvFhi6zs8+/ymu43I3naJr0AkCxuMbrq+vefjBYzphhK4pH19Zk6UJ681G6FWux4NHD5lMJkT9LkdHhyRpxqA/oG0hy67xXE+oAUobU6iF0Tagq0uY7m56R6/fp9vt0TSV+jPk22a3du+brGvQNe7u7sgKURoYuoEGsrg25MwQBAFZJk33tm2oVIvdtKTR2DQSPkuSBHu9JgzFx1c3Da4jXsb1ek0LHJ8cc7C/T56l3N7eMpvOWK82QIvvufiuRxR1ZZF3M+bw8IjDw0NaZHF278WLOpGEzuKU49NjNnHC+s0bLMvBcWxM2yIMQzzbZW9vb0tbarbLJgnOFmUh7vHNWuhh3S5VXdGLIu5uJ2pGCZvNmqaVcsR6tSKMAoY7fVpqqkYoN5bj4Lgue/sHmKagjx3PpZ7Pyac5k9uY/cU+o91dRjs76l4qRBo08YBlec7i7IL5aompPs+9ntDX6qoiCKSxmqlnsa4wxaZvKkznZttMWW9k0fb48Qdbyke/3+f66ppNvCbNEjzfxw8CqrKU35fr0mqCLb/XRZSVSVluuJ3ccXc75fj0GNOyCQJNnlNtK051y+b05JjVfCGB0Tzn9vaOyyKjKgvlHJdn8tMPP+TBwwc0tWBGBetXQ1NjGga9biQ40aKkbaT5bTsOdVmSFbnybHtEbcRqvcZW7S3HtnGcirwosJUrVqPdngN1XVeObUUz0wWXe//nF1T0Qj4fSpNhu66iQBgM93YZteAFgqs0TCGmVAoFubu7S+AHVGUNTcPk+hrPdfjkJ5/y+S9+zmB3RFlmpHnFbDrl5nrCqxcvuDq/wHYcBsMdGmA+X2BoOidHJzx6+Jirm2t5L6vn3P1sOeh0iFTwT9MEb2qo4A0IcTCOEwzLxDNMaDVFxGjodLoEnQBdl7C7LK8KHFdQ3nmeKTeaRt3UrNcbjo5P0HWN6j7w2ErQqSgK4s1GUJjaPZZXCjpt07KzuyNaAkP++zfjG0ZtQ1aUdHt9Pnr6lNVywWQyZjad0jYNB3v7bJYrSqUVMw0TPwhE96WJBsQ0dVbLNRfnF7w/e0/Y6TDa3WGpHNInp6fs7Oygm/chuJK18iZ3u6L96fcHlLm4j8WBvMb1fWazmSLFSRDbNAxp6ikkZFVIaEjuiA11IbuPNE45e/dWlnm2xeRmjKZrDAYDqqri8vqCneFI6DqRvXVIyn1eQrh5UlCWG7rd7rZtbWiGUkq1Kgggyo2ykuXUZDKhKDIGgz5hYDCbztjb3SNLMzarDb7t8fyb77Atmw+ePqUoK7777luauiHsdKjKmouzC6JeyHA4kh2A4yplgKgsPM8TtGglHnLbssGS89PtZIKpFHSWaSmXqo2u6SwWC+JYtCiWLfqmbrcn9KympfHbLZI02cg5qalkhmCbEsR58/o1P/v55/R6PfIsZzAc8rCU70NV/3i/H+7soFs2eVlhGCZRKJ5b07TIFYHJsgxm0zuCIGBnb4+qrkVzVSjUcSeQv9dKwtaa2oeUZSnob0uejavVCtt2GAwH4o21BOF9j/n1fY/p9E589mrO3I0iFvM5TVMzm95JUWa9+u/u/f7RC8L7bf/d3YR/+P0/EPg+p6cnPHz4iG+//Y62FrfJcrHcekj6fVlQ0cpBtm1aulGXDx5/wN7BHpPJmLP37/no2SfsHR6Sqz+c4zpyGDZloEDbsl6v0GgZDQYkScL07g7X9bAtqbdmuaT971m6aOKvy9KMuq4ZDofCnm9beRm1rYjA12v1QGtolZizKhuMtqVtau6mtxRZTjeKtgNs0zRIkpQ0zfA8VxYggS9IA1osxcbNauHXg6DSLNtVDgF5iGqaoABX6w3Pn7/GNS1+8Ztf8fDkMWUpQy5d08nzkpaWKIq2iWLLsjBte4vQKHKp3bueq2TOJb4nWD3DMLcIttl8Rq/Xo2ka1qu1Qpaxdfroprh17p1u9y6U+4Vo28rBIs9SijyjaWqFVJJDY6D+Pa0UGbec4KIoiWNJ7nbCEN3QmNxOSBW/u67UYcWQl8JsOpXBn0rSZmmmhkUVTSOYlEq1QQUXMGD/6IgizxnfXFOogbNlmXIRKGtBGRgmbQtxvGa5WNAfDBgMxaHWCQLlWlwptJXw5nVD33o6ur2uiF8th/OzczlIdTuMdoaMhiPhBesmi8WC6+trXNfH9wPGNxNePH/BbD4niDoEfkCR5jx99pTf/ObXPPpAMDrrzZo3795QFAWu68jLoZTGUIuked6/e8dwNKI/GFAUsnQydGNbwW7bVoZIqlJsWRabzUYObR88pswKXr54gaa3BGGHWqW9Og8j5vOZfL6WSzzHFSeNEgHfeyrzPGO5XNK2NZYtmFLDMPG8Dpph0hvtUlY133z7nLNXL/jii8/x/YAkFTZ308B6JQfK+0WGpgZnTVPJIqbfw7FtiqLYsqht5Rq7bzDUVcVytWComPNN0yqxOYBGkRfbFEiaiMPRdVyVQtlsm8TSCBCUcZbl6JpOWqS4nsd4PObubqqcazJMuG8st41cHu7/m1VZoZuykKRpVZtMmrtBp0OqGif3jkjLsmibmiSRNH1VihuiEwS4nkfYCRlf3/DdN9+QJqng2DohhmkwGAzJc2lF7hwd0lXJoPHNDd9++w2beEPU6fDpTz9jZ2eXIOiQFQW277Jaz/nyd//A7e2UX3zxS3Z291gu56zWa/b39wC26If7v6O2aeQSp2rstuNskUWl+g4eHBzI91hhmMoil8+O6yrcixwu7hOVLTCbCWLEDwS9quniJygruVDdp59tx6EqSrTW2LZROp2OLITUs/TeJ3nPo291OaBnuaBMV6sVGhq2I+2D6Wyu8KwhqHRwrz+gKHNub2+3aLhaeUZM08T1XGzlN3McF9My2N8/2C63yqpCKwqyXNjubSNN8fsBlO+5+N6PP7NjOZiWXNTvJnP+5t/9LXd3M4b9Hr/5za/wPYfzzYqfPvkZq9WSvKzwgpDlas1qtaKqGjodl08//YSnT59g2wamJRd3z/cwDZP/+Nu/4fL9Of/kj34tF5O6oqgk2R2F4tspKzlAHZ8cU1UVhiGH/jAMydOM+WxOr9fn9PSE5y+eC46z30PXdQ4O9uXy3O0yGA7Y398jL8UDqKERhiF+4AnqWV2S87wQBI1h8P79e0zT2KJuhqMdPM9jcjuhaRvCMFTYrY48F9XQRTfuU70uli3oDvGkiQtKWquS/Kzre/9kg+OYuK4vmL26pbV0HN/HylLVxGnI8kwwSbYso6fTO1maI4PMJ0+fcj0Z8+bNGx491tjZ3cf1Awb9AXt7ezz68Am//Ce/5np8vcVT//CHb1jeTXny0YeYps5pcUqcpHz/3Xc0bc3/8M/+jLppMIyUuq5Yrld4rsfJ6Snz+YJ4vdle0tI0JYoiPC8QjC5sfVOCJRRUj60uonmScn15yc31FXmRY1kWw9FABaUQj2Ge0e/3mdzdSmihFXqCHwSCR09ilbiRto2pGyqlvMFxJCVpOTZFWTKd3mBZFq7jcnB4gK5p3N5OtksiQZmLK6JQ4S3Pc8hTaXLE8UZ53ULW8Yb3789I04SwEwHaNjlXK5dK0Omo77DQH1I1PN4oSkQUhtu0blXL59v1XPle29K+om23reMwDPH9QJpxKqCxWMxxPW/raOn2ugRVIIOyulINR3H1JnFMlpdq+WhI4l/Xt3hcCVApJ17TKA+dNE7ubu8wdIOHDx+ysztiOBzx1Vd/YDG94+GjxxwdHbHZrHnx4gWdsMOf/tM/5eTBMe/OztENoXb4nq+WIXMsyyVOUqazJU1Tc3F2zuxuyuHxAQ8fn+J5HqfHx+RFwWhnl34/YrXR0AyN+XKBpmnKaaSzVmjYwWCAZRqUyj3e1LW0hJUzWBZ6BfcBgLqp1XfVwTQsDNugG/Xo9/u8ff0aXf19aCrsluc5rmHQtK1K2wsOejgc4AeBeldnqrUnS8PdvX0mt2OyVC5snh8IMaSpcVyfIPCYzma8efeH7c+qGQabeINGqxruFbbj4XmeBIiKghYNx3FZrdakWbZtN98P7cNOZxvYuR8Cil9GBpqarqnEs6MIGoI7FKyWLMdt28Lv+ASBDy1sVms8z+fw8JA4jsXvZMtZxblvKzWVuIFKSePK8DZntaq3n8GbmxsM3SCMIkzLZLmcEycbDg8PZSid5UxuxtQK6d0JQ5brW/YP9vn5zz/H810uLi7QtJYiL+hFgspZLeYs5gum0ykPHz3AdRzGl5fEmw2PHjzkbjalrRr+zf/0b/jTP/8zpqs5f/jDNyRpjuNKIj/sdul2IkFDThc0pQSB5rd3PHn4iMODfcy5Sa8rQ1nbshivVqRpzt7+noRFHHuLPhO1Q43tagSeh07DZrnixffPQYPjh6dyri8zvMBXTWQ5M2rooOvyWXEcvvvme/723/57To9O+Yv/8V+CpfMPX/4XNslGXMK9PrdZoTC78jOEUSjoZZUATtJU3NSqJbJYLCjyHMdxiaJI3q+dQH6mvNyGdrx796oKuDZNIzSKOOb29o7jk1Mef/iYqB9JeDZJFfJPkPKpwlL7vk8YRVgqeR0n0uRvNdg52OfxB08wHZs4ERTrcj5XTW1ji9ba29uTId0mpmkRNGgYUpUFy9V6u5hYxxs+fPohAN9+/Q3r+ZIv/ug3DIZD1psNO70eh0fHDIcj3r55w//1f/4foEnyWTckBCzvEYfR7oiyEpfy/Z99tLOD50kw6P57dR8kGw2lyeI6LoEfMhwOOT45YbGY8+LlS27vbtnZGXFycrL1nZmWQVkVEjJR2CrJC9/TKxz8IKDX6zGbTiWI2kiYqj/o0+12t4isPJWAmaYJFresaspK2sO6aqzmRUbYhMRZRlNXZIXoCzZrITY4rktZFUqHIN/jsiioNQ2t0oiiiDAUz2JZCLK93+vLZ6RB0FSeKy2tssLpuUgUJZXWxX/lccvzXByfts3BwYGENzSNoixIihLPdfAMj+VqxW//7u8p8oL/+X/9Xwh6Xc4u3pOs1zJQN+VuvZjPOT8/R9M0dnf36Ebis3zz5jXdrtz1u91o2yRJ04R3797J+cX38Tve1h/XNi1B6MsQuKkp8hzP8bBMG9t20fWEb776Fsf2+Oynn2GZthomyh3XseW+Ku9/CWXkWclgMKIThsTxhiLPOd+IF3Q4GKqBZ0nUjXj67CMePXkkYfU0Idsk+MOBhBc2a8qqJk0ScbpPpwSu/LeTJCHNMgmR5uL7lRCIt9WgpGmObiTcjK+xFK5vsVjx8sUrHj5+xO7uDkEnIInVOaUqla/exuyZiozVque4+IhPHpySrDYkSULYlUbRZrNmcjOhG3U5PjqiqCt5h1gW2n142BM3nG7oFFWB47v4nYBKDaFv7+62A/jNZiM/V5LKstCwaNsG05LZjqkbyrPGFo+9XJWKkiBn0xbBTnqupwKtFaZpENodgk6HPM+U3qfZhnppZQGfqtCXbTtourhtNTWk3vq01JK/VQtxTXNEG5TE29a9rusKz97D8zzOz85oqorhsE+eZdi2RRR1Ge7sYPvuFsNomSaBIidcXV3y8oeXvHz+nKpp+fCTgN39XeqqYbFccHl+zvhmooIXS2zLZDgU53Bn25aSMJFtCZLTMuXz2jRCLfI9X81EdKIw4vLyipvrGy7OzvnlF58TdILtUq9F7r26acii0HGxbBO3bXEdB991qIpMaX4KNa+oWa1X27/rtkURhzI818X3A9UuSZiMx+zt7dLt9SQol6bS2FKOOvG6G9t3cZbnQkeo5ZkWqVZ4C3z33fe0jZxfDo+P+eTwgOnt3fZZZDuyEDN0IZUEvoTRL84vJAC9K8762eyOIi9VGQTKIievG8Kow3SxYnG+oa0r6qokjDocHh7Qti2DwZAHDwQ5OpsvuLu7oyxyijIniTfYlkOcJJRFtVU1dXvSrDNo0dQ5ynVc5rM5t+Mxq+WSBw8eMBgMlIOwwfN8TNPYEo503UDXDfGr1/K9dhyZ3XquK++SRrzRElA0MfQa27LJ0pym1fA7HTzbwbQc0DTyohCNkGHQ7/WxrAjfcZnPlsync9I048nTp/z6N79mtLtDrTUUVcXsbsr52RmrVSzzGMPEdj3WmzVpnrNYLslWG6bBlM16w+XVNZ7v4qsZXJYKmteypcEvih9doTqIBNE7AAAgAElEQVRN5Virt2Fe0NhsNuTKIzkaDfF9X9QelWifZJ6XS0BA12mqGl3dpQI/IIwioCVJMupGaH51XQsSOE1AciWg6FR1XWHblugBtBLP99DaljSTuU6raQxGrSyZgePjI7755lt8P+DszXvOXr1ltDNi/+iAIi8xfJPlYkmSpIx2RlR5wfPv3zC+GXNxfs7e3h6ffPwpdVOzM7Lp9/rUVcN6E5MnKWEUybJM7RpECeIralhBkWeUZUFz70atW3rDAYt4o3D3C7756g/iOvdFDeZ7HransYoTyqSiKkquLi5INxu6YQBNQ56mhN2IqixZLhZC/zJFneI4Nov5Yqtksywbu5b5zGw6Ey2ErhOGHSknpBI0bRvY29sXkkwphMe2bdk/OCDwXGbTqWhWMlmwacCdUvg0bYvfCXny4ROmsynffP0HlgvBaJdlycnJr7Ecm1oFiNtW5t034xsGgxH9QX8b+i+KQgXMZW7nBvK+EHeu0H6yNGO5mLNaLen3++hoKqDbyrurldBAGIWk6v0RhtKMjvohSRyzu7/L2fszkjhhNBzKbCAIqIZD5vM5dV0pUkRInCQ4roftOIJpbtlS9BznR49oXpQMd0T7ZhoxpmuSxBLa2WuFNoAqsNVlqXzL8u+QsC10Oin9fl/0Jer3XNWVokxozOczqqpSoRcT07YwDR1aIcakaYyiFP93//lHLwirWtIRvu8TxzEX5xc8fPSQ4+Njzs8umM1mOK7D6aMH+J5Pt9dnvRQ+9nq9ZjKeMF8s+fgnn4Cm8fbdO2bTO9ZreXjo97/kOCZOEklhaA6JYuf7vi8ya0NnMr4hSRPZGFsWF+dnBEEH3w/QDZ3NWpK/nY606e6r261aLJXqpW+ZMuTXDak83zej7gds97iYo+Mjdnd2WC6WMsR3BHG3Xq/J8owsS8kUZtAyLQLfJ81S0iyVFmJdq4SUDKE0TYbDvV7IarHmP//974hXKT//p5/zyU8/o6bi9t01TSNb+qKu+PDZM7q9Hmfv30lyxbYZDAb0en2md7domsZisdgmmGzFF19vljLoMgzqumK1XG6rzXt7+wwGA2bzGavliv5gIGkuTcMyDCpNlrW2LYeGbr9LHG9YLqRRMxnfEGeCvAiCDpqGShYIckCS4PIijOOY+WLOcDgUzE8cbx9+ZSGDtHuu7j0KxNAE5dU2LW/fvGG5Worvr9PZNgDubm9B0zl9+JCoP2CmmP1ZllIX0sATwWkH07K2WAdd1/GigJMHD3AcS5qhrbZ1JJZliW6Ykvxr2S4IDw6OWC5XLJcrUpWKbE4O+ezTT8RhhMb+0RGD0S43V9e8fv2G9+9/z9XVDY7t8PTZMz79/DNGOyNcx2ZvZ4dOJPXjq5srJrcTTMtULTMN835Y0DZsYnkJ+74vEuoW9g8OWK9XUiunocgSXM+j2+9xeXaBaUkiWtMMwTiUFUEn4CDcl7RBmkqKXQ3cH3QfslqtePXyJUWS8+DBI3YP9jAsC11vt8ijeyG8SGzlMFs1LZbjYzkub9684z///e8w6wxPNUIXyxVlWW49ExfnF3z55ZfEcUzQ6fDhh084Oj5k0B8Iyng4IM9zfF8GgnmR47nedpBSFCWdTkDY6aCpnqyGpk4LMuDwfJ80Sbm5usKxpeEigvipWu53qOsG23VYrleSXlLf/yLPsG1ZCO2MRrSVyKk1TRMMUyK4A9MwsCxbltnK9xBrGi0tl5eXBJ0O3X4XNPn3+r6navyCJ2gbeb4ZhrwoBDlisl6vcB2XDz54It8x3xe8X1aQZinL5YrBoMf+/h6HB4dohsbe4R4HxweEnUB91yxmswUvX75kvdlQNzU3Nzfc3Fzx6OETnjz5ANu59yGM2N3dpVJY4W3gQrmQHMchL3J52auE430TO+iIRHg5X5AmMZ4f0DSyzL9fkBmGiaZrVKUsu4tC8MhBIJhbTQeNllaT5WBd12QqYXfvhkySRLA1bUMYyoDMNAwc18W2HNXckcZJ00izvVWDnBZYrVZYCoucZimdMOTo6FiGuGrYnKYxZSkvWl3TBH1iO+SlyLXRdUZ7u2i6DujbtkldN+RFSRRJwj5LYmznHh9k4Dohpim+m7IU357WttiWSZFX/Ie/+Y/84evv0Fr4xc9/yqefPOPu7oaoFxGEAdfjMbbjU9a33E1n5HmpEBWCu8zzHMPy0AwdXTNxPA/HttENgyiK2Ds4IM0zcjVAd2xJwseJvE+KsmS93ghST6XOPc9TQxed2WzOZh0Txxvu7u6UmD4g6nWJNxsaGvGLabK4CTodgk5A3dYk8ZqmFGeBq+Tu11dX9Pt9kiTdNn+qqhZ8rmkBGqnCDxqmiev56jLZ0Ot2KVTaK/A7DIc74sZQiyFT18mSHN00sFXibz5bbFutaSrLGTQZ/geBh6ZwYYLdi9ms16yWK2zLIvADhRzcUNUNVVPz6IPH+EGHvCgFq2yYOH6AaTvotsWp7bB3csz15Foh+97SVJU4C3yfKAoZoWEaJq9fvGA46PPFr35Ft9cTtMVkIunyXk8uRU2DY9vqOyreCkOX8Mp6tcI05Xug67oIsHVD8Bvvzzg/OyNNU7q9iG43om5bNvEG13FZLZciDFetE8s0haHveNiepxZfoGuSBKeR5G7T1IKQMU2Cjo+mUIqTyZiiKAjDXaz7S3wli3vbVq4BXZCXsfJLA+RZTqowgmVVyrsdiLo99vf3ybNMfT+lPaHpOnUuF3JDl6V4oyTfsoTOWC6WeJ6LMxwieFZJ/VqmhabreJ444XTDwFauCRNLtZRranVmvMeQnJ6eyvfL0BgOR3LgT+XyK+fBnDwVTJtuCEYV4OWrl7Rty9HxsWqkSWK43++TZim6em21mkZ/0Me15ZyTFwVZUTAY9Gkb1O81wtB1fvjuO/b3D/jNH/2K2+ktr16+xrG9rffo4vyCq8srsixjdndHqugcw36fn/7sZ3z08Ufs7o4wdYOLd+8xDJfDw310Q5eBQZaKB9wW6kYSC87xPixWFCVN26BrukJiVwohZBB1uziOK66VzQYNCRBo6Ko5YlA1FY7v8fjDD1ks5tTqUtg0jfK0VDi2vV3AeJ74eDqdAM9zuZ3cii+7LLi9nTDa3cEwLNJ8SZ4X6LqFadrkRc56s2GcxJyfXaCZBocnJ4SdANsyoGnRaNS7Q4JH93eOsiopy5KqFM+KvOs6eJ6PruviLFVL4fvf033AIgxlYVRVFVku7SNN12kVwSRNEqZ3U9q25fDoUFybpsUm3nB2dsbJ0QkHhweUVanQlB6B6xPrgt6U0JYhAyXDkEZ7C9PpnUpSZ/QGfU5PTgnDUHybus58MWc+mzPa3WU4GkqAoqzQ0Li6usawLH7zm18DLcvlkroRh+fe/h66pnF5camS/oJLb5oG0zDY2dtH03VevHjO9cUl//zP/pxf/PGvWaQxv//qH7i4uKQ3GKKbOmEnIuyEGLpOqTwce7t76LpGJ+zwxa9/xcnjB3z/4gc0DcbjG5pG8KWGcqttEW2VLJ9bwHYkFJIXOfO7W8YXV6TLNf1hH9swt+geyzRZrdeCZXQcaTqgUWvio/rq66/4yWc/5a/+8q9IKfjhxfcUmaDIdMOg0Q26vR618qHs7O5y9v49tueS5xlpnqmGmb11/O6MRoxGI9UMkoH0/QC+Us5O3xcno6Xa8KbystdVSVFkhKHPR8+e0h8MlNcnIUkysiKjbtutvuLeP+f7vrgzS+Xjqmv6gwG7u7vi8i4rDg8PGQ0FEXhzc01dyXnBvV9+LGOKPGcwHIjXd7nk/N0ZLRr+4SG6prM7GrG7s8f7t+9oNfji179itLuH4dg8OTxmZ2+XMOjw+y+/5D/9x7/D810ePDilbWrKUpL66BqmZaG3LUma0AmH9AYDqkpwg3mRs5zNeffuPfP5nEcPHzIcHTCfz7m+uGS9WmNZslidz2bMZjMM2+LRw4c8evxIFvdNpRZ9hnIn5eIPrUrVkjEpsmIbbL0PXRZlsW1wR11pGmnoW9rIfYDSME3WcbJddGiqVWiYgk0U8o0Mzw1dkIVX19d0+xFtI1oL3TAxVSjTdVzlpNFIYkVmaZtteCXNUmxb3K55Jr/Hqqoo8mI78/A8n6PDAxbzGcvlkixNVdukwvN98XnnOY6u0e32WC1XfPfN93z39bfMlyv++l/9K5589IT3V2fcze5I12u6UUfebZm0V3RN+xE/XUqLxnVtDo8OOLu8YKPO+YvFkjzL0FRI5u7uFsdz6fa6W8JTFHW5ub4R3PD0julsxGqzxjQtorCLbd4yuZqQfZDLgk9rmVzd8P7sjG6vx6MPHnN7e8v4ZqyIUQ1BR1rgmqZj2S6b9Zqb6wmnpw+2Iamd/QP+xb/6a05PT8iSDd98/TW3kwk6kOXplki1XCwFYRZFaE2jsIGy8Pro2UdcXFxTFCXXV9eUZcVop08njIiTlMntLcvVahuU6vf73N7d8fe//c988snHPP3oqcL3OlvEnWHI0r5tWlkKtQiS2XE4Ojri1pyQZtm2nYamMRwN2dkRwlPdNiwVVtm1bUEigqBWDVfQ/r4vocY0w7YdWk10MIZhKv+Tw2joYBomtu0Qb6Sl3bYtrWrEbxelaYqmi/+uRRZ6nuvhqiGpqAFEDXIfjG0Vrcu2TWznnsSi5mYaoGtoOso/LeFfkAVkWdUEgehY1quV8vHqGIZ4/dA0rq6uKIqcqpSl4uef/4xuL+L1ixcsF0tuJ2PKssF2XZI8JR6nmLZFpJzZ0gSuOX/7hq+//JKw2+fpx5/w8acfoxk6s+mUeiYO6fFkQpkXHB0dogNjpSfpdKSRXRQFVVmg6/I7GwwG3N7eUuXi5+wEAcvVmulsTrzZMLm64rs/fEcQhTz75GOibohh6FxcXhHHuQrWy8xIN5SbXdOxLFO+mzqs1ysuLi84ODzC84Q0tlguhNaRCsGm2+3i+3KumU6nmKbB8cnJNoBoOzZZnuE4Dvv7+yyXSwnEahoNrSx1ClkONlpDluUMRyOub254/eKlNMGODgkU5SXPCyzHEXKEoQsCXLWaTMukyAsuzs7J85yTk1P63S5NVYqzT82dirpSgeKSTkcCX2/fX1JXFVEU0u1GBH4gn33HId5smM/mzKZTFRxPqGpx9nY6Nl2jR1XWKnQq59yGdqtW6EYRF2fnKiQ3JOpGEszIpYgi/tFUlTZyPM/FtqUV7Dgu8/ls6z2X0k1EGIaUZUWv16dRGgyAu7sp11fXVE0tLnjDxHZlOXKP7tfRRTOBLHqzJOX66oqXL55z9v49682Sv/iXf0U0GHBzc82bV69YLRZEURfP83n0wQfSKi1Lktsxo9GQyzghzTMuLi/VvEqIFp7n0VaNzHNUcKdtFQ5Rk5+jUZhbwVgbgiRW37lQNaqm0yltK23iqNsFNPKsoN/vCRZYE4VNWVY4pkXbokJQFbpmYJk2jd7Qus02JFqWBU0tbfD9vX1ub8dcXF5hGgZBGFKXBXGcYphCFjJU6aSqaizb4dNPf8LXX31NXTdcvH9Pr9cnCDqkWUq8kTOuYRiUecXff/1bVurvP/A6HB2e8Pz754wnY04fHgsJqIX1ZoMfqAVbkuAHAZ7ryntIF1pfXuag9gJVWTEZT6iaBs/1uby8ZL5YcH09YTZdSCtVg9lsSrzZEHS7P84qVkvKIqPXi/A9l8uLCzabDVE3ZDwe07YNJ8fHEuxXhIKqkvNGrRtsVjPuJpNtUWizXpPnGUWRMxgMyLNczkK6zBzWawlLuq4otTRkKacbBrXyYJ+cnFBVNevFCt/3mc+mfPOHr/kn4R/z05/9jHi94c2bN0SRuIcl4Ffi+8HWs5dlOYOB4J513aAo4i35cW9vl9vbCWUhZzdZrtYkeUZeFniOS5FlvH/zFu9jh301/9ps1nKfcn3yTL63aZKQZQle6JPkCVZqkqQJo4EUy66vrtjZGapmpS5+aVXEOj49oawqLi8utg7oRhXmHFeenUWR46gz+cOHD7aocz+QuYllW/iB3DdNyxLXsGEwGY+3C++mkZ2KrhscHh5iGBJC6PV6W0yvo5rzhmEyGkU4jive1aKkaGq0VhRfdVWziOf8ly+/4n/73//be79/9IKwrmtK5QBKkoTlas3LF68Jo1DhgwzQKg6Pj2mahtlixsXVhWx6TYvpdMre/j6nDx8wm89YbzbcjMc0reA+ZtMpumEwXyzY3dtD10M2mzVJEssLTbnPxEkogyRD38F1XGbzhWomtdiOIxcDw5CBguPgeT7L5YL5fIbv+yJVV0NvXWc7ZLh3rBimSZIkZKlcynu93lbMbG6RSWDoGk2jk2YJq9WaKOpy9v4dTdNwcHDwo78GthxvadHI0tIybJ4/f8V6uuDP/uxP+cnnn2GaBpOra7n0WhbLyR1HR0c8+/gZ1zfXzOdzyqIg3oisdW9nj6oslXQ0ZzIes1gsGQz6+J4vyyUaQBAnH338jNVCHBKj0ZD+YEDbtsxnMwzd4O3rN2rp1rK7v89otAMIfzxPxX9xc32F3kIYhqRxTF6U2JZDFHUk6ZqmaslnS5pRCURloIS4ZKZTJPRR07bCgrdta5uSm83nWIbJZpMwmy9kmI5U8+tSnA5SNW85PTnm4PAAyzTJiwxN08mzgmSzlqG5aVFVjTrkuPidDqZtU5YVk8mEqi7J04wwCBXnP2exWLJJEs7en7NcLJRcuuBmPOX58+fMpnPKusL3PUxLZ29/lzhJmE8X1FXDarnm3Zt3vHn7DsuyefzBE372+ec8fvKY/rBHrxdh2yJm3iQbbu+mLOeyAA07HaqqIMtEwB6GIY7jslyuiOM1TS0S3yzNSbNM4ac6qt0pD/22aYiiiJPTE2zH5fz8gvF4zMXFGfFqTb/X48NnH2JaOnWpmqNlQ91U7OzsEPgBZ2/OePPqFev1mqPTEzRDEj/3LOimrgn6fTRDx/JcirLBNG3O3l/wt//h71jMFxzvDuh2+1hq4SBNIEmfOK7D8dEhN+MxWS5+yNvbCXt7uxweHjEYDNA0fZswcxTirCxLNvFGGnq2RdU0SgZto+nKcVfKi99WQt6yKtnf38MwDVZreWEZpomrklG6Qn5N80IdcjzKQtq3jmOjGxq6oWEoRB4aeL6L57hyiTEMGZ4rlIit2ldNJcnuLElZLBYyBPL8rZ+hqRs0dMbXE8qqwvd8om4k7Zc4xnYcjk9OaZtGXpB5TpatpJmn66zjmHfv37NcyfJ1MBxwcnKKo9yUTduiGRqD0RDX8ySpWNUMByNGO3vQNgqDVmIYusiq1c/me74McqtqK861LRtN18iqCiGKNnR7EU5mi8shSSTg4TgIa96ShqlpKIxoJe4lTQbyVjfCD4Ith3+jxNNbTFNdU9eVQoGZhGFHDSFKOkEgy3T181WlLBru3xVZlitUqQjv2xY2ccJ+KIf6Th3KhV+1ZHzfVRz0GVEYEirkmq4utU3bUjUVZV0J5tq2cF0ZyEemiXa/0FJJaUcJgUEW16ZlotNS5rkMloqSxXxOHCe8+OEV/+nv/l7wWjtD/ug3v8JxTIoy49EHj6lRP4dhUlby+dzb3cfzZeiymC14M33DL371BUEoad/lcoVu6Jw8fsTpyQMM26ZY319O5Pk3nU5ZrlacnJwIJmEwpFafy6pqsG0H17Woqhq0lKurK87PzwnDkPlsJkEe28JxbYKOj27qzBdLqrpiOBhimRYAQSfEsW0RzzcNrutyc3PDxx9/wmg02jY0df1+cJfR6/boRl1aIC9kMBKGkaBfsh+xokYhSK2qKFkuloLNsG3SPCVbZoLUcG3xOjg2tu3gB+LNFcm5vcXSCgZQxzRtPC/AsVy5sKnvUtMKMvZmPObYcbBdT5YlZcXl1YXgOr0Aw7LBLDA1m4PDI3Z3dnny8BFff/klb969oyxyhoMBx0dHdHyXUb/L1fk5hmny5KOn5EVJJwy3hID+oM9mHTOZTMRjYtlq8ZAzvbujruVCbCgf0qPHj/Fc8c5+8/XX5FnGp599KksXx+HkwQOqRqTvRVnw8OEDLNPk3du3bOKY66srdvcP6fb62JZFlmY4lsVquVJIFxSuUbC+VSm+qjyJ0TQ5G4gjEfWck6WIaZi0uizVilx+54Hvy7OtLIjjhE4Y4vs+tuMoFK2pBq2CfZ+Mx5RlyYOHD9ENQdnmeSbDprpG73TExarwppVqay8KGaA6nkuay7JRcB71j82vpmGl3Ev7B/vYlrm90B8eHeB73hYlVZWyIDMtmzyX1G6u8MP7+/uYtnhqF4sF52fvibpdvKlHVVeEYQfP85T7N5XUrK7Rthrd/gDPFVd1UxQYpsnB0ZHQE9oWyzLY3dsT7EgUUpYl8/lCncNc2qZVKOkehfIOfvDkMa7j0Iu6nJwcc3h8hO97zKdTXvzwA1VZ8/Nf/pJOFPLqzWuSNGF3d1elxhPqppUmuRrKCQLUxDJMCe4AxbJks9kQRpEagOsUZcne/r66PxSs1mvapmFvbw90qJsay3FwPY88E8xNS6v8OCZxE4srspTLJ3kqWoOylI2qJjhh17G5vLgk6nZpmpY0zTHNhmAgiyxZfFucnp4y2BmhWxaT8Q2WobG/u6s+Pwae60oYMs/V//bUu9ESj2kjrSVJr2vMZwumdxJK8wNfCBNlSVWjnIK18oOZGKbgU7M4JeyEQsUoSx4+fEjUjdSgq2K93hB0Ouzs7tAbDLYY77ptyIqCsqqEbqHLWSwI5CzTKtfE/TAnisThlBcFWhzLWUMXtHeaJhR5huNIOvzbP3xDnuV8+PQpT54+pWka5vMZRVGwmC8YDAYMhiNWqxWmbQvlodvl5vqC+XxOWzc4jsv33/3AxcUFf/mXf8Wf/Mmf0KqFYprmHB0fM9rZpdU00iwXEodrioesKjg6PsRzXeL1kmjUp9XBti1ms5kE+vyAfr9PGIZbDL2cEyqWywVpJq39NM8liFE30MKg11OhihrLtXEtSfNLm8+Rdq8mn9Xp7I7nPzznaP+YP/ln/5R1vuHy5oKmrWhNjbZoMA2bw5MTVqsV52dnWAodn+U5+4eHyjHYKh/W/f1ZOYbqhlYtlMqi3D4DbdulrFbkRY5pWXLf0TSWiwVJnGBZJrZtEgQuuwe77B8fMZvNxfuqQasJTq8sK6q6Er+XLT6oQoX6aFtBhjquDGCLHE0182vV6EZDglpNS7zZqHBtqxoVDVdXl5y/PePi/XuyNOfy/HLbkHpe/0DTNjz77DOiXp+g36PXG3BwcIBlm7x68YLxzZijowN6vS6z2Z2Eg7UfyRL37rhQndHCTqQGrqKFiDexSr1LSHezWfP7L78kS1KiMKJt4d27dxi6zkfPnvHw8SNaHZq6UhgzwfpaaqCSJqmimCAtoVy+f/817l7wqjLQLlWi27YkgBNvYrnX6LrcO+Zy1hR9heCq8yKnrqR9EYYhhm6wXC6om5bIDzg6OZYAtOezXt07wzRGOyPBEWYZiQri6rouz1d1p75HGlcq1JClqTQ6NvJZcB1HFhOmBMY6bUue5ziuw46zQ55nrBWR5R7vl2YZ//D1VzRFzZ//xT/nZ7/8GbfTMWWZY9kGdr9LGATi1gk6XF5dU1Q1UbdLWVSMxxNux2PW6wU//fnnfPzJx1xeXpAlOd0oZF6XLJYrbFPHVB5Ix5aGeF3VrFdrFos5pmFweXHJgwey3F0vFvhBwMnpsXquZXQCn7evX/HmxQuibh/btEiTlMFgiO95vH37niSVwPl9w6BpGqZ3Mzlr+B1SpQLBMDBNh9l0TrxacP7ujMvzC/ZGI3mn2jaGIe9913U4PNhncjOWUJ0tLr37GdH4bkyWZ0ynU7q9kLATYjmiOOhuNrx//07O8Pt7gpM1DaKoK3cYHZoWXE+8T0WRU5bNNvh6P4B3VGvdD8RTZNu2ahGUjHZGoMHZ2dl2aWRaJlXTCC3EsmgdCVTqKp0kLQUHP+jQahpFkdPpBGR5Sl3XW/x6EPiURbZ15t6fi+/vvnVdE0WRCloL4jEIOjhKwRGGEZq2BmRpWRbl1hMoyHpTnGK1LP5MwyDLJEzuOLJARktYLRfqriBBRtM01P28Js8zWWY6DkmaoGkwGU/Ic7k77uzu8emnz2ibiuff/4Bpmrx9/YrD42MePXjASmk8TNNkvV6TxBturm948+oVezsjfvGrX7O/v0tZiEOqKUqS9YY0TrEscWB/+NEzBoMeaZoQhAG6ZW51Q4PhgEzN7KqqwnFsmroi2cS8efmKq+trPnz2EUmWcnl+yWo+59mzp+zujmg12CQJt3dTfE+WS+Ld9rFsS70D6h8Hy8oRt1wKli4Mu5R1xWKxJN7EzBdCYdI0XYgg8ZpGORTDMCRJ5Aymx/p2PmUq0spiPifoBISdUN3Fa1xPnmWmKRSHoihYxzEnp6ccH8uCEg1ub28lZNuI17luW3r9PmUpz+q7uymbOGZ3d5dOJ1DoyRbbkRBIXcnAWzd0Ilewy4Zlc3S4LwEFFSgTfN+GZLORz0OcsF6tZOmjSwi41+tiOxL2bixxdMo5rhZtk2XQ6XRom4ZOp8POZ5/huS5FWWyxthIwNbbeajeKRK2kyTLo3h2o6aJVkTNMrbQ1ogsxdJP1eimkHMehP+jLWb/KWSwX5AofXRSCTfVcnzTNefH8FV///ivG44mEWm0D29JZLGbcjK+J04TpdEqepTiei+O7GLZgfD3PJ4439HpdfC/g0cNHGJpJ3ba4SQJ1S7qJqYpiGwi/X47s7O6SJAm5Jr+HOI7leVCL0gVNGnNyJ5GyyH1ou1ZEuM16rdr/clZPU8FCy5GlZbVc0qg7TSdQHkNN+xHPXhaYhaGQruIYdnyPoixxXRfXdSgyk80mZqUCvui6Uo/ITMW2bR4/foxrOxR5xuXVFUE3Igh85Ttu0LSW1y9f8e3X3/Lnf/EvePHqFf/f777ky6++IlUztCgKBWv66DE7uzu0tahwaPFsbf8AACAASURBVGppntU/LmmSpiXLEyk8FNJ40xSRRGhtNZouxY3dvT0818IyLS7Pz7mbTLBdl8XdHbPbMcvFlG4UMr1NmE/vmM+m27ljWZaUZbFt3OZ5JjMS1yHPM26ur8myjL39faIwQtOl9blcLiSw1+nQ6YTouoSUklieB2iigzFMU35mDbJMWuZJkrC3s0vUCQk++pBkk7Bab2i1ljdv3/Hg4SM+/uQnXF/dkMab7XvfcR0pbWlqQew4HB8f07Yoh5/cHTudDkkSc3d3hx942/nyer2hKksmt2OZm+sGHccjCkLKohB8um2yWW9IYvESp0kihTHrx5lpV2lX1ivRPeV5wYsXL9EV4t20nf+KXCWUQ8MwmM3nQkkMhDJkWhaWZXF9dSmhejWnOT4+ViUbH9uxGQ6H29BE0OlsyRnj8c0W91yUEtQ0TIOoK/dHkAZlkiSC025b8V77PoFaThuGiWboZEmxffebukFW1yTq3/Hf+ucfvSAU7FaOp14iTdvyu999iW7o1JX8RcoHeVclmBOSLGHQH9DxOyRJqtxGLtpSeLYPHz2iyHNGOzuMRkNWitFbD4c0daXkoyLvxTAEQdCUjEZDkVi6LlmacnVxga7peIGP44kvq9vrURQFnaBDr9cVDFLTiGQ2jmnRsEzB/pRFIQJQGmIk5TudT8nzHK+tmYzH6Lohw0fLwmpalShHMKWbzTb5OZvNsGxLpeLlwNW2LWksF3dd19E1jbqo+eqHb3nz/DWfffqMx88+oDXg9etXFEUuno9acA3HJ8fC+X/3DtsyGY2k3rqYz9nb2SUMI/JcHgB+4AsaIstx1AHnHg1wL5AOo1ClSUtmsyk34xuuLi4xDLm4SDurwLQk3RNGIXd3t7x6+ZLNai1pjapiNr0j6vWoy4rJeCxb+FwG/P3BgKoW3vVysRCMkuvhuT6lX5IlIrvOs0w5WlpcX9phy/WaTtSlLEomkwmDfp8o6qJVJUVRyrC6kZfpZiNi8E5XvkDjmzGb9YZ4E2Po4nOxbWmjZEXOzc01VV1xd3vL5eWFWqwIZ7rX7dHpRKw3Cbe3t6zXMWUhzGPalouLG6pa0uCGLp/hzXrFf/q7DS+evyBN8y32NM9LdM3ADzr89Oc/54svfsloZ4BtW5gKv1hVBXmacXd3R6tpRN1Qkna2zXojCTMNg9Vqtf1zWJaFZZo0Col174v0PV8hJXyapqKtGxGRtuCHHY4fnJDnKZ///GdotXgmZXHc0LQNhmbSVDWz6YyyqNnfP+SnX/yC3cN93r99yw/ff0uv3+Po5Fi1dX1xRrkeumHhBh2sGl69fMu/+7f/nvF4QllWNIgTrqprWhpM26RFXrZB4POTz37CH//pH1PVFZ4fMJ/Nmc9n5LlctKMoEu+iYtbP53M0XRPHRiuOFsMwcVyP9+/PefnqtQx02wbLtNjb3WE0GrGcL4i6XfncV+JOaWkxLYs4jpnNZuqg7qA7DovFQhIynicuKlN8aHUt6WNNeZYaZHhi6IZ4HqqauirR25ao0yEKArI8Y7FYsFmt2dkZUWY5cZbIz6EbxOuY2/EEz/fpBB1pxjS1CjFIAznPZJhYNw1Rv8twOGQ+l+ea60mrMZlO5e9DN8jzEmgolezdclz5fZmWYIuLgjTN2MQKo9Y0uH5AS8vd3a0MYIdDmlacolWlby+ThmHgB540frKcwA8UQifdfj5Ny5RlAO02cCEvZ5uyKNE08UN6nrd9PolvUJZp98gnTRd3RmMK/7xuWoWLTKGRA4mt2t+6YYhfoW1oKlkiR2GoDvsV8+kM27HxXElR1ZWgUbMsYzgcYtvO1k8rzlUDSy1+G+RQJ4EPSYu7jgtquNUoRr/nyzvpPiGtG8bWw1YW+fZw1e32sU0RI9/cTPj2m++INxssw+CXX/ycp08/ZLOZydDMdUiyDMtxcTyPohTp+3K9xrQdet0+7998xZe/+z2GbfH4w0fbQYhpWTx8/Jh4uaaqKg4OD1lM5yRpIk5LXWdvf38re47XMW/eneH5Pv1BD9OSQ36cplvHXNM0PHz0aIv3MW0LS9PU/28QRuG28V/V0liGFkPT0Wmpm5bRsM/Z+Tmz2ZT9vX2FELK3vlrDMHBdR4nO5QLl++KMffH8+bbR3R8MqBtxAMvSwt0uc+fzmUooCiooUOheTdO32ELPdVkq76htWyqxrImT0jAYKvz0erWSRJ4mOKXr62tMW7x8QdDBVUPHZBOTJgl+0MEPAtq22Q5JHj39kNOHD3j58gX/7//9//DDdz9wdf7/M/ZeTZJlV3rlulq6Dg+VGZmRolRWAWgBgGjNJmk2Y5z/2zTOGGdo3eCgG0BBV5ZAVaoK6dqvXy3nYR/36pdp63qFIVW433vO3t+31hWOa6mEnM6vP/0leVHw6PIS3fMOvrRoGym0REBVV2oILR6XNBP8sOe5MoxsGwaDwcF/1uv3eHjxkOnxMV988QVBGLJar7i/vz8kOz3PI8sy+XkqTHYSx4xGIxo1aNfQmN2Lq+HBgzPGkwmGKYfi2f0Mz/fEUYuG73kMB8Pvzh2mqQI/iQr2yDN8jxDvOqRNWNd4rishMfVziONY0MXA/d0919fXPH/+nOPjY2azGbP7e87OzglDj2i3o6kF91bk2QGXJ6ly47B0TJME3TAIFHViP8TXdUHrRlFEp3WcnZ7RKQeqLD1lIdaicOV1S6EG7Z4v4TLfDwh7fUmp5jmWbfHs+XNJsyOD/LqSptoXn3/OdhtxenLCRy9eSJs1DCVQod4pdV0dFg1t27FcLimrmpPTU+qq5PXrN6RZRhD0OH/4UA3qoHr8mKIsaVsZctiWLeEM3VDI1JJXr16RJCnvffghru8L1rdtGCiUUtcJAtyyDOXmNsSL23WCcs0FxY5qaZ+enkoSum3F6anQmkmSsFPNCcFhtiS7hKZtcFwXzTTwQkFb6aVqqtb14d+7Q+fs9JT+YEAURdxcX7PZrKnqGtd1mB5NpVGTCrUjzzLKaifhH7X48/3gkBq/ur5idnfHJ598TBiEKi1b4jg2tuGo7+y+BSaOpD0ysK5Kom3E27dv2O1ixuOxIgDooEwdyS4lTRN03WA0GuF50qaM8wzf86gKIXCcnUqwLd7tCPuyIDmeHpMlGd9eXaGbJn4Y4O5c9W6UhXvXdjRdTdcJEYFcEE1dJ+9bwYWGrNcbNpslvTAUbBtqcVmULGcL8qLg5vqGIOzz8SeXPHhwRp7nxEkid7umliDi6YlC48qFeLlcHhaim/UGU9cZjiRp7Lo+hmWTVyW3r+fc3txQlJXgdnRdnY9zNA3KUmcxn8kgxxEcb2/QJ8kTspmg2LbKizsaTcjzgiRJMCwTx3alMdZ16LrBeCJtV8fzCDwP2zR59dUfufnmNU7gUbYN/UGfqm0UUkhThAMNQxd3+JdffMHxyRl/+ud/RhRHRGkEhtJSZCmVaWK5DmUrgx/dMGQpY+g8efpUUuKehAbzLDsQMwBJlredBArKivu7GbZqCAahw3Q6lTaz+l6J78UANaz/+uuvMXRDhv+IH7puagzTwGqtw5Bjt93KZy2JaTtBodd1TaXwX0mdHJo8mkptm6aJpssQhk5cQfLcb/E8h1bd5eqqoiwLNusNXd1S9vpkec5yseSHxyc8ef6cGvB6IY+fPWU0GBPHO375z7+gLivGoxFZblNXBcvFnPF4zGQ8Zr6YC+LO93FND9ux1bMmJ0kEh1ZVpSDMz05liE2H7bh89OKFKBuUMyhN5O93+fQxrmcTpzFVVaHVEiqoq4bAD9E1g9V6RVlWBL6kyfcLSEPTDk2ORi2i941D0CgUunu92hAnMdPplDhOaJqayyeXByRbq1olRZFT1ZU095pahWoq4qphPBopV15ErvyYluMK5rsW2lG/L2htwzSwHZs0laXWHknXNI0g3DXxDnZlSdu1JGlNR0uaOTRdK43ousJxJTwdqWfyaDLGNK1DO6U3HPDjH/6I5++/x2w5Y7NeUtcNXigNI9NxqeqG3/329/zy578QekCjUeQ58/nsQHjIs4xn7z3H9z0++8NL1eKS93PYCw8IXE3dBaLtjtvbG7IkZTAYUlY149GIrrvkH1/93ziWje97PH1+SZ7nvH5zw5s3r/jwow/54MMXdKZBmmVYts35wwuGownfvHpN23UkmSDS16sVv/r01zx98oTdbseXn39BtI0YTs/ZbnfcJzvmt9fcXl0LBtL3Wa1XaB3QtSRJLOcH1Q5t1YK5KArW9/ckSUqvFxD6vgzJO42rqyvCvoQhszzHNC2ePH1Kv9eXVozjYFqWLPlViCtUzuKiLLEdizzJaNtOHFamaFzKsiTe7TDVO66pG9VuFE/h5y8/pygKxkcS1pNFnUPdVHSdRZalmIa8kztNo1J4fU81VE9OT7m9vRFCUfudr9k05b1cq7+7ZcldZx+03SO3m6Y5ELw05WoulJqm1++TpxklJX7gH1xt0t7VKGtZHuyfUW3X0h8MGI3GeL4v95U0wVdt30qd2UX/kxEEAUmaKu+kL875JGW7jfjtb3/PcDTEtYU2EQQB/cGAXtijo2MyHpMXOW9evaJtarSu4/VXX2EYJn/+wx/SH/fJixi3sNgul/zyF7/k8y++QjN0Ts8e8P4HH/LhixdMjyckyrOmaxq2bbLTNS4ePqDXC3j58iVxHNFUNV//8Ste/uFzNqsVtA2ua/Ls+fv84Ac/wNR0njy5pNcL0IyOzTbDNC1cz8dxwcgyHNdTgQT5DhsqlOT7okZJk4TYdRn0hfiSpxKe7PV6jNRCPU2loWOr5vtqVWJZcp9P05TRaCjPlUSICfuz6t5b2LUdg54EnNfLFc+ePycIejiux/HpKRN1BpbZrjSlm7Zlu9lIEHI0IklTsjSn0+DR5SWnp6fkWYbjODRNTdc2xFlMnkmD7f5uRn/Qp9cf4Lguz58/wXYcdruIPE0ocgljVlXF3c0tms6BYgKdcrc6B0VUXhbkqjE1GA5l1qMLgev25oZkt+PR48fS3nYcHOU6s2xLaAhxwsnJCb2ezMk22y1Zlqm2eovny2xBcNI1riPPYssyKYqCOBav6mAwJEtTeoOQqnJEr1NJqEjTDPVvqfHb3/yBf/qf/8j87g7Pc7i8fMzHLz7kyZNLHl0+wrBMFvOZUt0E2LZLo5qKhmmSJOkh9F5VJXQaht5xcnzC7fUNs9s7bEtmOUFPkMCOIz/7sijQNWlA5XlGEAa4rsdms0arNLVcEyJW13bQQlM3ZHl2uPNalvxamgoH1LU8S3zbkRlvkgiBSs3OLdNQVA/5eRm6obD+NWmWMZ/PZA7R6ym8cMYuikl3MbvdTj5feYplWhJGDUIGozEPLx7S7/cZj0Y0bUO020kwxzRpmhbTMFnMl9iYVEXFv/zyl/zxm9f4gcuf/skP8ByHNE7ohzK7lrCyoWZBMkexLAvbFyd7kUuZRQPqWu6Y+0BPVdXM50vaDl589DGmbvHNl18wPA+hg2izoShLrq5vSJOIpipYZzvevH6laAgBJydThqMBRVmRoTEcjYSCFO2wbXW/1A3KUtp+p6en4tQrZCY/GA4ZKlpCplRt282GuqxwXU+IMLpocnzPF9dfWXN6cipLX4WEdl2PXZJg2hZBGLLbRfzxyy+5fHLJX/31X/Hf/+G/sZjPsS2LNJEzVH8wUPjjVtG8wLI9ptMJrmNTFBlv3rymqkrOz88YjyfUZcUfv/xKKFBIwMFX5ygpwFTYji2oVUM+d6YiTDpqMb2nS9ZVy2RyzHazI9oleJ7gh/M8lzPJZEqgCgS73Y627eQ5OpJF33K5EqJjLMvnpm2ZTqcYhoFlSxBeiEYJRibh1P2Zt64ryqIg2u0ED2/bErg1JUyQpSnr9RrLlLZgrs4TbdNSViV9QbsdnjdN09JWnfxdg4Ct+hmbtoRK/q3//t0LQs/zODk5wTBNbm6uJTGuaUTrLf1+H98PCMKAlg6/F3B0MmW5WBB4viRW6kYwUGVBW1donQwMm0a2n1EUqTpyievYDPp9bNuiKErBDtU1miYNslBt2F3XZblY4nueSvXZDPo9BsMRrutRlxVX6ys835cWkC5SVRlG73m0qKGhIA6SJGa2WMhD/vSETrGhB4MBjivpKs+TdPcevZfEwrXv9wcHHMo+0dd14Niu+GBU8lDrNN68esPP/+WXPHv6mPdffETVdiTLFVG0VTLOiu1WfI5RtCGOE3zV4rEsi37YI80ydtuI9XpD27WcnB4fkoVFWSK+LXHBGKYpyUlDLhuWwlh+/ccvmd0vJCmUpKwWq4MM9F9+9i/8/rPPeHR5wWa15M03r+j3BvTDHpYl6QFxqGyIdzGj8ZiLRw85PT3HcRzSVUKapMxnCzbrNa4XMOgPGQ6HbDcbVqslvUFPWjhFwWYbkWY5cZpybAr3+fWrN1yclbiuz2I+p6zE4SEIHYftesMu3lGUguhbLGaS5NE0hXAwVVvMIi9yNZjQMHRDEG+TMZZKpbmOx2q5oWo6+v0heZLT6a2qu5c0tXJkWuYBr9h1OloHyS4m2iWkaYquGTx5+owHDx8wmRzxwYuPRKBdl4Q9D0v5L+pKEmOO7RD0AvlC6oZqK6bSMnUsiryQz75hHhCLYU/SnloHZSWVcc/xBIe2jeTgoTBrtzc3TI4mfPDBB2QqjUzX0XbygkXhMI0sp60lvbHb7bA9j7MHD5iMR9zeXJPl0oJzbJfJ5EhEsbpOfzjE83u8evOOn/3s56xWawyFZyyUi23fHNMQ31lVlmy3GzpgPJkchl/HJ8eMRsMD8inL5AWNxmFp2DQNp6enVErkmuclcXzLZ5+9lDYIkCQJ4+GQ6fEUXT3DOsRVWpYVpvJkFspdatsObStp4VL9Pnu8mXgXs8MAw1IHVV0zpM1jChqszHPmsxlJHAuWo9+TBlUnh6I9QvdoekS/rpjN5mzXa6LoO1GsSOltOq07OPWKspTlo3IFOK57YH9neU5ZiZNkuVgSbQWxYukG4+mE8XSKYdpcXV2RJhla29IPQ6bH8vNLdtGBne8rxJJ4AHTSJKFtZICbpenhBdYo3ELd1KRJIsMXpFHtuLaq1ot3cF/fj6JIDoSGTrSLJBmqaaRKOi+e0FJhOTy6Zt9ek3RQU9fkWUYH0txpWlqjoW066qolz8vDn62qKvFRNg1lVeF5LlmWoOsaQ7Uw0nWN/qAv7zbfP/zZhsOhaneblIUEYYIwkAGRpmHb1sF1UTc1ZV4r74W0myTtK8jCtlFOWtOS73qSCHZ7sybPcgb9oWLTx2w3W+g6zs9O+Ou/+gtMA7bbDccnU9Iso6Bj2O/jBz3W6y2ZQpoURYEVWNzf3eHYthqU27QteF4gDeVdTJImcnFUARhdF1dhEISKY27gWA43VzdcX13x8NEjUODePM9YrZYEYcAu3RGlMZvdhpPjU/GjKNywZdt4nisoEEPclW3bcnJ2KvjfrsPUdWb3M87PH+A4DpvNmocXDxWOoj6gPNabNW0nRABBHAnCd+8pfnjxkF6/L600y6Kqhc+/H2JEkQiff/TjH1E3DX/43R+Ik4RBfyADgVAwFpvNmvlsdhhi+P/KXaghTZdaIQYNwwRL0JG73Y5Pf/lLhqMRFxePOTmTxYjnuqBrRNs1bdMShLIoNM3v0mmPnjzl7/7+P/HsyRPKPOPbb9/yx6++ks8VOnG0Iwx83v/oBdF2KwhETTvgf/a0A0mRtoIeNkx0Tdr1hqZT1RV1UxP2ezx++pSmrkmylOmJnBGkJVEzGIhH8vrmWgbGunbARBl7vHDbUBUFscIJnp6dMh5PMAzxUPTCHhry3NRNk7KoCAPBKdUKXZgnOTfX10QKEz4cyjlAR2Oz3kja13Zog1Zd6CQUUypMeNt1hEEAmsbDhw8YT8akWcpuF0mATBmXXJUCXq/XzO7vGY3HaIBpyLkxjmN5Ptq2kCPK8tCSFjehJDiDQN7HRVnI8t80aLuGuhGMlWlZDEejw6DX0HXapsXUBYVrKBRXXuRouqaeIRJi6PVDDN1gFt1jGSYfv3jBg4cPGY7GgmzSdSEeaLKsBI0kEf9k27V88eVXOI7LixcfKeKCRllUJHHCdrulbRo1ADEOXoIW8H21GFVDOF3TyfOKttWwbJco3qnWus3eaXd/f09RFPR6fUajEZZlUxYlSZrIs1jh7HSFzKnKiixNcD1fMKEICtZ1XJWkVqngaMsujjENwSlWamHaKmerhuB+ZciXsFjMWa/XTI+mnJyecnJyIkM3NbyRwXhDGIaSbq5LWVYr9JkMoTWlKTCwdI3AdemHQl5wHJtcIfrCsKccgjmWbR/OMXEcq78HJPGONE25uLjg5PRU0NGN4PWzNCVJZBgxmUzIs5Sb62u6tmM0HhH4Pr/+9Ffohsn5+TnrzYbtdkuapfT7uXi9NhsenD9Qi9aGs7NzFvM5uzgmyzI8z8NVQYqiKKShrkKUdIJ8324itpuNrCzblqau1aBCo9Z12rrGsWxB0ZkWbVOzWCzF/VVXB9fhHi2U5+JcnxwdcXtzQ5qknJ4e8+271xRlxWg04pPvf4/VakMcx3zz+o1gVFXTPPBD6kr+jYCDF1buV32atqZMc3r9ENf3JLGuawffVEeHbugybOo68iJTjtBO4czlfdgBjmUJ4UXrKNuGJM9xQx/LdTHalrKqcV2Pru1kANV2vHvzjsAL+MlP/gJd01jMZpRNSa8f0tU1XSPJddd1yZOcZBfjOg7j0QjblrNaqnyRXScouSzLxWOuGxhGSdPI+WS/dNoHknQVShqPjpQfSjWfbRvHtPjm6zfcz2b81//6f+AFPovlgs16RZqmEnTxXIX8arEcaQ6KZ1HCZnUjVAiASv09rH/tsC/FHdU0NcPBENdzsUwZ+q3XKwrVvhuPRuidRvf++5SZtPrTPOcv/+avePHJ97i+uWE4HvP08inj0ZhoF/OLX/ycqpC21/3NjfhlPZfBoM9kPJaAgCaf3z2ufd9oQwdHDaK320il2UN6aY/dbkdT15ycnApRJS9oGkHNua5Hvx8yXy7YxTGTyZhatfiarsU0hWDRKHx0osI0mibvirquKXJJ2jeqKWUbaphXVmRVSl3VbDcb4iQ5oCB95X0GQXJrhoauV1Sl3NnquiaOdxgKc+s6HpZjk+WZhIC6Tu7tpigGJAxp43hCKdB0nbqpsV0HQxdcc9u18r7qJHySJLH83rpOEASCu8/zw10PUM6rlHfv3jEej+kPBpimwXYroY3JdMLJw3PKthJvqcK+u44Luq4+QxWDwYAf/ejHcudsa1zfw3ZFtTBwh/T6A7K8ZB1F1ErvIp5Nl8l0Si/ssYt3rFcrMtelzAvqsla6Fznz53km95E0o7FqBsM+uqmxjbc8ePSQDz54zmQ8QdNNNpE8H3dJIr5uz1OecsHWvnz5krev37Lb7Xh4cUGWSpv7eHpMGIbMFiuyXUS02RHvEiZHI3XXk+9RnqZ4oZwNhsMhtC1xEgu2TtfVoN+iazqc0JFAdC3NGs0wqOsGPww4OT+jr3xwfigklD0mskWGev/6bmrblrj/WtTcSdGCVMNpOj0iz3L5TrQt2yjC8z3GkzGL5VI9x+UdLMQv/UB+0HQ5C4kWISNPM+q6YTga0uuFbDZrbNui1w8p8oI43hFFWwzDFE1GXaN3HcPBgA75Ncuy/O5dU1fESYJpSaOvKEtpjqlWFXCgi4jHrJC5YCIBm15PHL9hEByaV7btMJ0ei4vLtimrmijacn19RXd9RVnWQoPYRQeE43q9xrYdwiDg5vqK//F//g8uHpyRxDu2Uczo6IjO0NQdsmS7WePYFsPhEddv3xJvt3zw0cecXTxkuVpyGp6RJAm/+Pkv+OLzL/H9gPc+/JAPP/4IPwgPQ+n9Ur8sSmzHxXVFSXB5ecEH7z8jTXZs1lu6Ft5/7z1OT445OT1icjwGTeeladMLQ/xeQFGVhK5PXTXYyo/u+SGGar+UVSXknbYFraMoRe/Rdh39weCgdwn8gDDs07YtuyShbYVgsS8U7NtVRVHQNq34xxGUaanoBTpyJ9HUz3j/uQrCkMV8oRprueCDHQfXdXA9l6qsqCpNLaZ1skzUDUHgS3A5zambWnyKKsCtadLOTZIde2doEPjM7mdE0ZawF5IkMa4nwYzZ7J6macVH+/Ahuq6xXCwO3kxNE42S6zqKvCJ3hrIoaNoOwzQI1II+UjjfNEm5vbk5fObWKqC2R8cXRUmWZooIMaBt5R7sOi4FKASpIfNmhZo1DfOAVfV8jyiKsG2ZRzqOo5qaHR0arhdgGBKurpua29t7Xv7uJb/69Nfstlsm4yGPHl9wefmIjz75iOFwKMvJPKWuWzRDp207wp6rWsUdeZ6TxDHjyYTJZERVVmw2EaYhZL+f/fR/UZUlH3/8EcPJCM/1oJP/337JaaoAS1VWJGlCkqRoWoftyDspzzNM3aCpajaJaGIWiwUXjx4xnU7phaHgO6saTStouhbPlzBVmkigrywrcqUiGY9GOJbFerv97t5R1QdMbZZlKshvoRs6eisBmrws6DS4ubkWQt70GNOy6TpdqEyOQ78/kLCt67LebPjHn/6U5WotQXNXJ0pijk6O6YchjmYyHg354MMP+Ju//VvCIGB2d6+IVMh9TTXBDEPexYPhEMuyDncU13VpmxbX8+g6uLu7Iy1ybMfl4cNH9MIen/7iU17+9nfYpsmjhxf0+j3W6xVjQ0frGtJYAqfxbstkMuH0VMhSUkbSBbMb+qBoPKLGkBCl63o8ePiA4WBIpeYvui6Nc61DLZgkSFfXDY7tkicZpV5yfHyMZdsslyvu7+6INit0OvTA5+7uXoIcQUCHjm6Y9AY+/f6A5WrF7P6WNNnxySff4yd/+Zd8/tlneJ7PZrOmpWW73TIcDSW8FfiiBrEd0jRlvd5gKe+shsZmtcGxXL7+49fc393z4uMXTE+mHJ+cPvilhgAAIABJREFU0FQ1pi2e7f5wQBD43F5fs16tMQ2L8wcP8FTgcbVagZod39/fEwYhoDEeTzg7P6EocuaLOU0rs4Y9BS7NMzmT9nqqVb3h3Zs3OI4rJCHDxLZshsMhoQrLt520r8uyln2WQsrv1U77Nv1wMODoaEoYhqxWa3ZqVrzdbHFcVwLWliU0xralbVqqshIvs2FQtTVVU1HVJQ2yp2i7jtFoTJalBy/m/99//+4F4T496gUBw9EIDUGCJGmi0roVTl3jWK76YhoMhiOibUQQdBwfH/Pu3bdEm42qdA/J0owg8Dk9PaHIM2Z39/Ky3mywTYvlYikouV6AY5vqRV9RFLng2zSNfr/H+++/x+s3bwUtZ5podOSZpIi2UcSJZR0G371+T14wargdKwzl/ocnQ7cO13FlUFCLz0qGjuIkPDs7JUktqT6rF69u6Kw30nxyHOfgukjTVNxIcSwX4V4f0zD5/W9/i2MYfPDxh2i2JS/GRPxPpikPEMu0mExEINtUJeg6aRozmUwIfI/rb6/46rMvqJuGjz5+QRiE1I1cvgXToB8uO6ZpHdqMpi7J4Nuba25vrklT4WW/efWG1WpD20n1tChLvv+n38M0pI7dC3vsoog8TXnv/fd49vw9PD9gPp9z9e0VaZaxWKzIMkFA9cKQuhS82OnJKSdnZzy4uKBuG1IlYM3zjF2cMJ/NKcuaNCuo6hrbfnloQu5Wa26ur2Sh1Ta0CmUxHgv+LEkSPv30l9KYMU2CwCPwPUajIZPJ5IArs2xLIWfFZbn31e3F8HQapulSNUDb4dnC/m+RBook+fVDy8BWSBSta7FMne1ux3q9xTAMHj96wNPnz3j23vscn54Qxwm2bdHUleANFApE13SKPCMIXEzLFkdmXWLZlkpuiPvAdV0a6zs+edjr0dbt4dKvqSHiarWkqUvhEus6ZZ7LIfMPn/Hs8hLXc/ni85csFnOKohDmtBIqZ2nOg4cXTI6O+cNnn/Lm9Rs+eP99Pn7xEafn58zmM+7u7jD0mM16QxKnOIGP7npk1YJ//n//mbdv3uLYNnEck2UJaD3KuiLa7RRfXZadnUKhDscjbNsiqUrxWVUlmm4QBAHxbkeapPT6PZV6bA6DTbls1irt0tJ0Gg8vHuF6niRlq4pBr8fR8RE3374jDALBVJQlLfLv2baQZyWGIYNLaZBIEq5tW8VK7/ADD6PrcBWyt6orNE3HdWwZHDcdWZry7s1b3r55Q9e1HE+nsjwJTHRDxw8DOk2GpeJZTZjPZ2zXa+pCUuar9RrX81guF5iWxXhyhGkp9E4jrbGBO2QyPfoO09C06sVeM52eMJuJOLkua+qvvqKoG5brLfOZ+LxMTePZkyf8l//894zGAzRd0Eq2cpelmaTJZEEmeGjx8EkLqm4bilJQGaZh0KkXk+d5B3eTpmtUVXlIIjZdq1LsDcVW0MC27RD4vnK4ikA+iiI1CEjlMGPbh8M8oLBq0gjSFVrMMAS7WlWlfLd9H0OX4YjjCB5L5PY6g+FQvUPkZ+4HIUfTKakadgMHVICk6cQBG/Z7stzWxKdhmYJ6KlUzlu6792O/P0AfiPNitVoxGAyweiZ1VbJZr1jMF1RlSZ4V7LYRVVUTRztp12gdP/yzH/Dk8iFxvJHmiCfpKysIcFwflAfu9OyU5WKNYegsVwvyPOPjjz/i5HhK3ghydT/o3q7l4EPXqcVZj8nREU0rmJmyLLi/u2M8nmDZBkE/4Ph0iulYFFVJXuaEPfH5VnVFXmQ4rsNgNKRtO0Et7NnnlqTjqrqmbaQpJiGSNXmW8fD8nLPzM4bDIWVVcnt3i+NY6Hqf7TYiirby/dLF81nsBL0xGA4E0RfHHE2nh4ue73vyuTAMEaQrhEJVVQyHIwzTxFI+tzyXgeZuG7FZrzBNk/liTtfBYCAL3b2/KQhD1QauD55kQT1Im/3m5obt29fc3dxQ5AXRLuLhwwdMj47xwwDLNChqaegvlguGwyGj0QQvCNB1g4vLSwaDAVrXcvHkkpMHZ1xfXfHu7Tu++fJLtus1/+l//9/4/g9+gK5pJGlK2AsZTyZEUcR2u6XrBHdjmQrd0jbkeY6jhhGWZWOopUylq4ENe8y5+PfKqqJpZYk/OZrK0EdhMeqqYjG7xw8C5rN7wUUeH9Pv97AdSwWt9u/BmixJcVyXIitYrVbSuOwPSHcJv/r0U9q24/TkGMsyWC2XrFcrJkdHB0Ta/pzZNPL38Hz/0H7bo95OFZKrLCviuzv1e/QxDF0QIl13cBnIUtk9tAjpBF3ZVaX4/JpScOi+BGmkjS3vw0CFMMqyEKy2I8NyadrI8y1JYvXvKSnWqpQ/VxAa1E2LVlUYmoFh6oekoSx3XCUPNxiPx4RBcFi2dZ20pPX9AE25ljebiLAXMl/MiXYRJ754ahzbIgx9IQIo7JJ4rMRntnej1GVF57aH75Ku66wWS+azOZ4nQx5B7Ieg0D5VJSlYQbSJS9GybcaTCVVVsVwsZUFrioNNCARLsizl7MEDuaAaBqZuYDuy7Ntut4dnrKtwgrlaSAvRoMN1HXE7loU0rG9uWSzmqq2VkxeFCrBIA7qoCpXQPJLnv2Xx3vsfcHJyqoI/Cp3YiYtnNpuhAePxSM536lyxH+7qKhxgqAaTtOhC9Cwj2kUHj4hpGIzGYwkmNA2WZaKXBbP7iMVigQaslktWyxVFnnM0mdDrBeyiLZZlcnomHon33nuO6zrMF3Pm8zmbzZogCPCDgFKdi4bDIUEYEkURbdcesPMgjbTtek3XSDNOAoKFwv5qgv8xdKq6pt/vYxrGwX3nuN6BDCCeyVjaY12HpVCXoKkzj7i64t2ObbSl6zoGwz5XV1cMw5AOaXh0mgbobLYRvudyfDylblvW2y2Oa2NbNmEobdzZ7T1RFPHhRx9ycnrMerPGcW2mRxOirSw4LdM8XL7ruhaEqu/RIQv+/XNfzhsSkIw2G+U7LhlMxpiOhev7CgcsKeCmbUmyDM/tBOMYpfyHH/8HQsdlsV5iWgam7UMLLR0qTqdiMxqhH4LWHVK60nKRhSO0rovt2MrJJC050xQ/V1yWhEEgnpSi4vLJJa4fcnM349WrbylLWRp1wN18IUsnx5B2TgtaJA4ez3cIwx5a1+E5svjRVJp+MZvjhSHnFw8k8aLpuK7BXlCv65KAqepMAhZ+D9t1VFrfJ01imkbcmI5lHxYagPruyWI1LwSXtufd65p2wOnquo5jO2gdZKm0LcMgIEkSikKwJV3XYTmSvKsVg3uPrAx7AUUpyMq2EV9Ckkh4w3NdFSSQgcFisRB5fNNIot62aKpacMdAkqYHvFDbaDS1/HnXux1ZltLv9wgD/5CEvr+7oyqFU2/opgx8LJv7+xlZnvHw9IQf/+jPMIyOui4Zjcdg6AS9HpYvOIMyz7m+vSXwpJGUpAlpkjEYDdEMWYwejY7k3025EFebNU0pLThBSRkHpGaaJORpemg4lkVJ08pBvTcQn1aWZuiGHIhcxyUMgoOPxHFkmJ8kicKaNuryLk03XdNodU2QGQt5p56dnOK6LqvVSvnCssOgslNey67TWC4XpGnGaDiiqRtmsxk71USlE8SyZUmjs6llONbUNUEnGBTouL66RjdkmStNN/jDy8+5u7lmPBnjhwHjowmO6yqZvWp4qGWhrhYFIBLuJEkIgh5+4HN+/kDeXxpcvX3D7PaaJ0+e8ejJ4wNbftyTENVsdksS7xhPpoRBiO8HjCYT4mhLQ4fjezx7/j7b7YbdNuLLL77k//nv/xfpLuHj73+Pt2/eYFo2L158zHgywTRNbm6uWG82eK7PsD+gbmo2qpUSx9IisG1HEoquNLpMy8I0FOYJGKlwU5blDAYDBmqBsHfZ3t7eUJQl2/WWyydPGI9HZHkmbZ+iUM9geQaVZYlby0KurWuyqqIX9JjNZmRpxrOnzzh/cIaGuNLiRJoidB15WTIYDrAMQfiZlkFZCpZNFhg6222EyNAlhNXr99A0cF3xnSap/Hq9Xk9we6Y8k2zbVr6XUpBArstyuaRtGjxXks2dTP7V81wwhrVatLuOrfCRgvTKFKo9yzKi7RZDNxgNxwwUwnobCRarP+jLsKsq2e1k0SHuhJTFYsliPufu7pb1as2Dxxc4rotumHQN0gg1dequVkgUWXSv11vCsC/tBZA/iy0+QE+lp8uqYuAP6PV7mKnJZrMWTOcOqkZ8P4P+kPubO0Dj0ZNLccYaahmgQZHnRNGOqqrwXBl+G4YI2PftmqIs0HWdydEE27aI85w8F2+3q0Jy+4tv14o7ochzNM/F82SxL22XUC01NfH7qRbBfLZgF0WH5P9gOGQwGNG0LY7rMJlOZfheFDjqjrJfeliWrd7vCbt4R6u8fFmWQtuKc0Z5evcNENeRcwEAmqTli7KkquQ9b6hzXxAEaLr4iMfjkUoES5OnqippOah7SNe0+K7D0WTM9OhI8J1lzZMnT3A9j220Js0SLi8f897z5zx58oS3b9/x+tUbyrKQX7OuFP7UwVfPXqGiOAf/WVVVtOozKs+WMaZpSsO/LMnylLZpKfKCyhC0ZBiG0nQwDKLtlqYpMQybLC8wLAvLsVQzqWO3i6lqaVHeXF/Lz9+2mc1mrFZrfMeh7cBybXpdn7yQ75rtutiWIPGTNBGKQgeWq/yc6w1hGPLB++/jBe6BrJElKdvNVhA7linNbA16YSi+H11X6OB9w1eCWF0rASVd4X2rqiYYDVVCvVFhMjlbVsqx2zQtcZLyyQ9+wINHFyyWC9bbNXXT0O/J+V9yBzpdJ2cWXZMBYF1XaklXHZrXnufR64eHJVyWpdLG7iSdvQ+gDYcBg8HggGG2bUc5xySMlZc5lmXjeg6ffPIJ//Hv/x7LsnjzRryPukKxb7Zb9QyT+5Cjhh6JQnPVaghl2w7L1YqqLBkMh4e712g0xLFt6ubo0ICravUONGrx0inEm+3Y7KIdV9ff4oY+P/mLv+Dh48f87re/49Wr11w+e47rBcwWC5w4RtfAsgyasjign13PQevkObMnpezDv5vNRt3jZDGQZSlBEJJmmQxPgdaS9HhZSuNxsViQJAkPLx6QZxmLxRxDvfPRdCaTCZauo+kGSZLSNDVFmeNUNpoOni93uV0c0zQGQSAYLz0MVWslYbPZEPZ7h4WJnK80mkqG8tPpMWdnJ5Rlye3tjXJKcUBDD4dD5SWU5Vmv1+PoaMr9/T1oKNJSD9u2hRhRFOR5Rpok+L5PWRTYjnM4E9N16LqG5/vKp1kRJylFWeEHIY8fX2LbNpvtBk2TsEhdV+RGiuPaMgTMc3W2gUINig+h5rJkMZ/h+y5B2OPdt99Km7JrcQyb2tBp6VRj1eTy2SW2ZYmDR3jk5HnBar3m7u6ewWDEN1+9wrMs+r0BDRLGNNAYjSb0+31s0ySKtmw2G3zfp1Aqm6osGY2GhIFPUeTYlkkYhJRlxWK+INpsWK43uEGIppuEgwHn5+f0g5Aiz1hv1odF9N/+3d9xND7iD7//Ha7rcv3tFb/+zW9YLpd88H0HzzFJqgLXtQ/UlroSt2O0E8qH5/qkaUqSJES7HYNBH800SdOM26tbnj55yvMPP0I3Db6af4HreVw+vqTSGjSFNmtb8YgfH/clfL6NuFvfCWkC/YDK9jwP27IoyoJNssZX94B9s2uvR1mvNzSNfFflXuZi2hau79LS0katWpwot5PrYKhGqAbSIATmdzO++uqPDEYj/MCnaWWYv4sTfIUnddWzuFILof1iqmkEu65p0NatND6bVi2NbXV3sykVfk+a5DKDieMYkNCnZQY4tk3XNIpesqFtW4IgZDAYSus5y8iylOViSdt2+H7A5OiIIPAlQN62OLbDZCgzviIvqcqKosyh7fA9OddtNxGLxZJ+f0CW58xnCx5fPpJSgGkqMliPwPVoa9EsrVZrLMthtVqzWYu/r9frSwDu/IzHjx/R6w9U4AnoUI20gLevZ7i2jePavPz8C3Rd46NPXtBpOn/88muaruFuds96veb63TueXj6mLArCfo/JdIKmdcxnc6palCC6Lt7t3W6/AJP3jOd5eKHQufYe77IsSfPiQPyp64YgDNE1nfVqxfX1NZZlqpahJu89heD0PO87WktViW7KdQgUGhbkHud7ngpYyefj9vaW8dERFxcXh5JEnueCm1Tn16ZtGI8n8nuogKBhisbE0A2Fjpb3/N5LeXR0JO2XruP4eIrv+wrbKIG+wBfPX7TdMJvPJcihCbLQMiWA3iiN1c3tLcv1mo8/fsFHL16g6V8eHHimoeO4vgRGPI+jyQTLkOVbXdccHx+jaxrRbidtuH6fLM0EUV9KOKXX6xH48u90dXUlwYbRmDzPSGKZO+zPy3t9lx8G2GomleUFWZqTZwXr1ZZ/+p8/5f7uHsc2efr0kocXD7h8csmjRw/xQ48kS7j69oqmqiTU48ncp21aXIW+3mw23N7eUir/7J7eYZsWBhpVXhJtNvzgT77P2dmJlCwaoXMZpoFlK++aGtbZtn1YthiGgWVZErxoWmzLJqq2JHFJrx+o4FmA63uYpiW/pm6gWRJOOsz9dKGzxdEOz/X5kx/8iZrfy3NnvdmS5znj8Vh5SnN0hYykC1TgUj7Fg+EA09TJs5S79Jb1es1iueT8wUPOzo4YTUaMRmM6wLLlbqFpGn/+wx8Rxwmzmxt0DbJdxPHJlF0ayyLoex8zHAyo2wZN15menDCejJmenAg5Td1fLdsmjhNevfoGgBcvXtDv90nzjF7YZ7NccX11TdMILcT3Q17+4Rf85le/pqpK/vpv/5rp8ZTpg1N2aUpDS7TbkqbJwZ2Z15WEqLhjoqhsjfpz7b3jWZpR5KUsLAMf6CjzjLptoCzJ0ppttKWpa9apYLQvLi6E0FJLYz0MZa4X73a0bcPp8ZRShTb7vT6TyYTL995juY3YrtbMZwuapkM3hfAVBMFBWTe7v+e6/Ja8yKkqedY+ffZUwuqqFb3ZbsjzkiTN2Ot97q5vMS2LwPe5u72lbVscx2FydCRzGzXDmM/u+fTTTxkNBzx/7/kB+V9WFVkmwXjblvlBoZ5LVVUpwpQplCPLIMlS2k7uVlXdHM5KtuOgqztYoxRde1VVEsW8e/uWo+kRD8/PGQ4HimAnAZ3xeHRAjorSzcLU7ENImrajbVrZmanviG07eJ5PVUWH0EJVCTLecxzV9FbeT13DsG0sx8a1Xcq0wPE8FnczfvPprzB0nWdPn/Bv/ffvXhAahkHXtSSx8M51XRj90Tai1wsZT8ZE2y2L2ZzNZkNeFNRVw+x+TpZmnPzghPF4TJYmbHeRcNgNA9pWmlmapDssdUhsmoYiE06xY9nkWcp2vVJIgo4o2jAajej3+7Rtffg1dMAPAnXxT6Ul5Tp0QFlWirChARqmKei6sBeiAZvNGsu0sAyD4WDALt6RZzme66J3HA5HV9dXInZXQ8Q9Fm0wGNDvD+gvXIJoAAAgAElEQVSFIVVZqV1JR+ALksKybLqm5fPPXxKEAWcXD6jrCkPT2e0isizFc108z2cX74i2W4oslebCYMCD8zM+/Oh9ijJndjcjdH1ur285Pj3laDplsVgym9/TVRVpHBP2QhzPJ05SqroSmWivx/HJCaenZziOw2K+5NWrV7KZbzuqqiQvShzbwh4NaKuKeB1BvwPdoGoqbNNU2IGc9XpLWZV4nsvxyZHIfHsBF48e0FQ1ZZ6zjSLSOGU+u+fLz19iuw4nZ6c8fHRBv9dTAz7Bv5qWJIz3DcggCMQTpAnmsyyl7bgXa1uWeUjBabpB28mXA+UG07U9b9xQh1EZVBkKwaJpgkvZo0/auqOsKsEZIb9GpxJrrRqGytZfLsu9MMA0dcHcpiloOp7vMx4f0e/3lGcxo0MGMoHvs14taZoGy7SxXOPA9a/KkqoWNGzTSn253+tjO8I/FtGsoVj6cnEM1cAk2kqS6PjoiDjeHVwWXdvw5vUrVoslOvD1V19x8fgxP/rRj/ns97/n9evX4rs0TDbbmE9/9RvqpiXPSkxT6uM/+9k/k+QpDy8e0DSS+DIti6ZtWSzm/Po3v6cqZSng+8H/x9ibdEt2Zud5z+m7OCf6299skOiygEIVUCiKjaRla0me2v4BppclDTz3H/PMXja1LFOUq1g9UCwUEsg+b3+jj9O3HuwvojjiImfkAoG8GTfO+b693/d5lERdx/FdTs/PBLNVFpius1/8gLCpm0bSfaZloumGagPJkqeqSxqFQS3LAl03aGrxAKFp+D2fIq/4/vvv+err35MkKVXVsN5saNuGnudyenLCcBDy+Y9+SFVJQsM0zL1PJN5uMAxJcAtWw8bUDRxb5LuO+ll83yfLC1AOvl0SrixL5bvUePDwnIPplDDs4SgBdZqJe880TXHZtS1tU+9TImVeMJ/N2K43jCcTHMcR6XcY7R0xHXJJ9tThe7lcUpTykg/DSAYbbcf9bMbFu3ccHhwwnh5wc7/g8uqaLJPBX91I2qSqNnzzzbfQVRwcTHEcm7AXEQ0GRFGEhk66jWk6+WzSJmF5NydZrOTvRTfQTUFqCrO+E19YWapBly0s/zwTRF/bEkUhjmNLWljrKKqSJpPvXK2wbJom7cosz8XraJp4nkeSynPc83wVNNHZrFYsl0uGwyGDwUBQpup74Xk+vSBE102ulpf4XoBtuRRmSdeB53rEVUyW5Xiej2O70kJoWxzDkBezJmhVP/DRdUnA7+TpbSue0bqqhOVtmHhq4JlluUqvyVIhiSUd2e/36QUBmZ7R1g3zxYymbfAUOtnSdX76k885OzumrAp6UYDtWqzjmOFoimHLMLjtNK6vbzg9PqEXhlRlzaA/5PT8nLKQdvHdzS23d7eC7tU1nn//gqYSrLcf+OKVU6GA7XZLlqTiUdI1zs7PCXo97u7vCPuRQh5qZJl4NDUNxuMRmVqOCka0+1NTUzUBNtsNVVkS9SMM02I8GUsiLYm5uLzAUohoU4VhQFw5tmMTBAFpLim2HcZ7tVqSquV8lqVYtqVap2tAkoatusDkmSBq6lok87Zly2ULuSD0o5CmlOdzNBpi2jaWabHzBXatYBoMQwTmuybAarWhaTs8Ty4frucznQa0bcPSMlnMl/zxmz9wc3vN6ekZj99/wngsbkBTtcGvr96KZ84X58nk4IBeFHJ3c83s/p6qbTk6OePxBx/yD199zbNn33E/uxefVCsBq89/8gWj0ZC2FRTh/f09SZxQlQXLxRJPDT+m0wOatgEN+fuoatoOmq7F9lyMRtCLeZ7hKzKE69jyPFGNHL3rsHSdMAxoFPa8qkoC3xc/Tp5T+4EkZMcjurYjsCxsR7DEdVWxWa+ZjCdMp1P6/QGOI4v2uqnRDZO6rthsN9iuDM5NS4ZcRV6wWgrGZxeMkWW/CnIYGqYpNIgykQO2pFZb6k7e4XmR7zFrmgaWaUrTxjTAtfZnW8d10XSpmYl/RSHaLUuGFqXCM3blHtEkuPpbwl5E0OthWhbPvn1GmmYcHBxQFAWG7ysXsCBsLMsSJH0lraJHjx6xWW/J0kxSxK00t6q6wuwkJKZp7LFNd3d3HB4eShpb6/ZOY9BUY6pitVyxWW9lMBz4DAZD7Dwjy3Px0Vo2GnB0coxhmAzHI1zfF19LWcjCOM2E5KHwfkLukHdwS4cX+DzuR+KNbBqSeEtTl9IudV222w1tI3+XTduiIb5u27ExdJ3lciFtQl0XmkSeMxoPVWtcGpTSGpPnlAy1ZNzeVDV0Gicnx6zU8GNHGKgUJjBNBRnY6/WkqajJ9zpNUkxdJ4rCfRu0VeGUVZqr570grKDbYwg1TZd2ViQNtbISTO16vVa4fhmMGAq3JChCGd7ez+7kAm0YTKdTloul0hX45IVcUpcqXFg3NaZlq+em/K5rmi2DtKYhVMO7eLsliRPVkm8FY2yIw0XDwDJlaawbhmoE+OJRbNs/pbz9HtuNtNjruiToBeKCaup9o3U3/NV1bU8tsB2bg8NDSfWnGaZlUlY1Zd3QaYJ5crDFld02FFUri3nHoUSczXVZUWQZ2zhmenCA4zrKrSjobg3QdGmI79xqruvSdi1FVUlLsRMYrakGCbquY9qmhAQte++00nSdvJQmumk7dF0r7+k0xQ8C4iTm6PSEg4NDlts1WZnR0anvnrZP2Ru6iWkIMrwoK9VolDBGmiT0B4N9y1Fl+FTASe5LuyBpo3ymu2eaZVkqpLlV7igDx7Fp2prA9zk+Pt4v2i8vLxRtQFd4qkYCY7UoBdq2Zblc7kkpi8UCzdDV/ULeacOjQ9q2k7agQiGLZ9RiMBhQ1zXz+UzcznSYhk4U9cjSlNvbWzzP57PPf8R4ckBTN1xfXTKfzXj48CFHB0eCGCxKaZosF+hah6YGdTskszSVLUgzyrLaDxh3g9zd80bcTYqaEgQ0TcNiMafrWsbjkfJqykBxOB4yv7/H0MBxXFarFWVZkSlUvjQXXAb9SOYJ65VqEQiKWRqHJUHQ2/8Z6kreeTsfsWWZ+zthlmZoWkvYD9nGG9orWRgXZYnv+RIs9AST16j7peM6hGFEpQLFdSNebs00qNuGZLVitV7R1nInFU+OKZ1V1eQUD7j46ppGwhBlWZIrElIYRYLbrxt8P9gvFA0VSJvdz5SrMcaxLaqqYLNtyFNpnV5fXTEajwh8jyxOODw64uTkjKLIZPaj6SSxIAcj5SAzTJ1Ok6WlYL01NtuYXgjb9Zr3P/qQP/uzf8Hbl6+JN2v8XoBh6ujAZDyWZ4MK3rRtC13HaDTC8+TunymvXJam+J5HWdSURUVTddxe3zGaTPjyL/+K04cPAQRxeHe313L0bYuf/vRLojDk1avX3M/u6NoR0UDahcPJGN+1cE2NxjLIDZ2yyPECD9OSu1uapEIEUQQRIUuUMldqWkVBKnE9V5otlkmvH3F8dMTp+RmbZKsCsVvSNOPubsbh4RGO7ci7v2mpq0yIHKbJi++fy/tA+f6GoxGTA0HEi7Zg9zsiDf48FyKTaWmKnCHLuKqq8Hxvj+PzFFHJMARBVxY5WSrLaGnQeZydn6tQ1loG4FXFerUi6kd77GOrAg9bpQeSBZ3g2dtGWuhVXRP2Qnw1w1lv1qyWK3RdIwwjFeYSgpZpmTT5joLh4LkeSbxls95g2Ta+3yNNM3Q9V0jgCsd1lC7BIs1S8jyjaeR8EA1kdphsYubzBcvFAjR4//0njEbSOPtj8u3+uZcXchdP4i33B2OCwOPhgwd4rsvl5SXXNzfMVyumR0d89PSp4D17AdPJFE0Xms4PPvmE8cFENY53nvoO0zAVCcrDdeSusd0m/N1//RmNSqfFcSLzMNum9gPaqsWxPYLA5/33n/DJp0/Zxluef/eCum7Islwc8aBmkCbQUZU1TZuo/x2lTJBiR5EXXK8kXK+hs91sqVs5uzx6/IhQ+XLRNNIkpW3lMzTV+atTd/0dka3fH5Dnu4VYhevK2V1a6DZ1XXF/e6sw/nIG01CY+e1W3k+aznA0lmCyruEHvlrmCfGmLAt83yPebvE8j9FoRFWWzBdCeHLV8lIWizr9SAgZeZFzeXVFWZaCxtbFEW2aprQDMcXvW2e8e/0W1/V478ljvvzyJ1xdXnF3dyct/KLAME0aQ8PQDLKmZaGwvcPhcE8SinbPXYX97fV6EtxTs6DlcilEKk/OmL1eiG3Luz/PczU3k/DuarViPBqTpCmvXr1mdj/DsT1efP+S5WzO0XTCjz//jI+efsR4MiIa9Gnahvv7O7bxVqgkbYfve3u/Z1kKvWyl/hx5Lnej0XhEVZRotNiWBabN7eUts5t7zh8+wFLzR8uROSUoj2CW7UMrZVlwdyeew6Eic8RxjO0IwnWzXuHaFk+f/oA0TUizjMODQ5JU7iWarmMbOm0j882qErpangnm++Bgyvn5OW3XEfYjPN/nN7/+NX/45hvKuqYXBPLzxTGT8UTu7Wjkynfqui5JEtMiFBTbktnm5dUVtuPQb/sUOwey5yjKgc54OuXHX3zBz+KYeLOhrWp6gUfRdnz+Z1/y6PEjdMOg0zVMW+mEmkYILoFPlsSyFKokWNrrhXv6h2VZWGoWsLifY9k2BwdSwvnqd7/l2bff4QU+j957yHg0pKUjHPapkTNUnktwu62h0wTXvFwtyYoMz1dqnrbD0MRjm2YFYdjba3uqshIKl6IF1Z0EP9tGNC1lWTIej3FV0aFpGiqF/fd8md06lsn93S0311e89/4Tjk9OGI3HGJZFloh3ta4qmhZsWykRcpkJbtYrttstjuOo9/2Q/kACyhJWkJbqy5cv95hoDQl0SbhUGrxN3exLBbaiJF5cXoCucXN1xcXbd6TqvlSUokqpqpowinjz5i1fffUVZV5IEGk0otfr8ebVK2zT5vj0BF1h5h31+1+rmfVup9M2LV3d8vLiJS9fvNr7gw1Nw7QMzk5PJfiVpNS1eDI7dud+8ew6jkt/ONjfdZMkwTIk9IjScoSRhOiqqtqHQtGEbth2nYRl6wpdzavqqpbFf1Xj2Q7eaMzzZ9/z6vlzhv2I/+l/+Wv+y69+9U/u/f7ZC0IVJyGOExbLJXQdw8FAXsxpRlmVbGPBD8hLRCfwHcGJ9Qd74XIviggHfRaLOVoHYRiymM95+eIl8TYm6PnSzKkbfN/DcSzu7m6pm4rJZCTYiO1WPDxNJb68Si7zkvwXB0pViyy2KEXA7qtD/06ma1qWJJoLSZjXtfgjdodT09Bl0VdVXF9eqqSEpigt8tKo1SXGtm0s01BeEG/vyzANgwqUPyvHtl2WizlvXr3myfsfopmSkrcwCHyPXuBDB1mWM59Je8LQ9T3/t64bkjjF9Rwm0ylVUeEHAQ8ePeLk/Jz+csnRyRFVnvHq+fcs1MIgjuXh/ujxYw4PDqQB4jpo+oimaTgrTuUXsBfuX1LSsJNLepKkJOoynyYJa3XZriu5gBdlQS8MOT8/w3YdRqMBtq18Be2fXJOxejGUZaHSh/LgynNBBFq2Jdg1HXqhT9gLCXoBOhqL+YL1ZoXrOliqNWo79j6tYloWhmWqgaMkRwRV00DXUlUNVVlh2TZh2JNPUteomw6rFVylILraPT5K2o+SaDbNbn9B0zSdJM1YqNq7YegkyS4J26Pf7xMEcnHq6ITlnud8/+0z9bnGoEE/DPE9T36nmkYY+hcXdF3L6enJXui83W5YrzcUZaHStQae5xD2Aio15O8aC9/z6IUh/UGfLE3oOqRtuVpJK6Squb+7Z7lc8fTTT/jkhz+kahos0+R+Nufl6wu++/4lhq4wW6ZFreWsNzEvv3/BarmgamQhJNipmrrp6JqWrmnoj4d4rk8cb3B9m6OjCe9/+B6aqUMjqW6aVj579fdS1fLAs52dr0BeAmVVUDe1QsWgsMKO4ovX1HXL/XzJr371W37zm9+KqNWQQVFd1YLN28SsZgs++9EnsnRIE2zXwXHEbWrqOq5tU+bFHrFSN/reWSiNgww/kO+0octisshyqqLYH+SqqmZ6MMWvRKSuKedHrNykmqYR9Gw811MNh04NuU2SKub7777D0AzG0ylFkTPo9zEtW17ArkvdSJIkzzJp6hSl4Cd6IruNehGDwZBnf/yjOtTD8+ev+K8//wWvX7+hKCqF8pOXZ6fBr7/6Hf0o5PDkhMFohI6mEuZLnv3xW5L1Fs93OXtwwtHRMT/47FPi9YbO1NEt9bkVJUWW0TYNg+GQ4WikDhYyDMmSFM8P0BW2UNOgaao9grntBM/TtTKI3Tk3oigiTdN9GqZTAYxdCIOu4/b6mrvbW8JeKA5H1ZgrigrL7nj79oJn333HcrHgy598wfHxsSxImpaqkPbuaDjcIyXDMNxj9XR1mWqajko5xOq6QVxVjnomVHtOe55mrJZL1qu1pJDoiPoRo+FIvBOmtUcD65rBzdUNy/mM09Nj5ne3bFZrjg8P+OlPf4JmaLRNTdgPSbIM3TDB0BXPHhlmVw1JknJ+ei7u002Cpmtstht++fe/kLS3bfHBRx+S5YLjnhwdsZjNWK9WHB0doWk6y8WMm6trekEg7kXLJApDgsAXl2VRgga9oKdwKxCFoVw+uk7w20pYbratuJfaluurK1arNQcHU6IwEi9AmmBbNpofsJzPaepGhk5lsT9iSKJNV8LxhtndPXUlniwv8PE8l51Yvq6kyWQaEZZlY5sm6ziWYUXY2yPX+mjoamlZNjVlXdHr96maan+sKYqcbbxRF1eRkdO2yoPnCd65loVj27S8ePmCrhNsumno+L7HaCSJva6TVOx3z57x9u1bPvjoA05OTuQiNhpSFDlJnHB/f8P97JYw7BOFEWHUx1WNkzRJuJ/N+PRHP+Kjp095/foFtmWQFSVvXr0g6oecnJxiO9IofPvmLW/fvJXgSVXjuw5d29G2Ddc3N4xGIyw1QEFRHupaUtzD4RCrbbm/nzOfzzk8OJAhrkJ76CpQZaQpRSF4LUehIbtOUto7t6qkXTNA0smmas1kWcp4NBGcoWGg6SaGKe8DVz0THdcjy1NShXuzLXu/BNH+0VmsqiqF3k7JCxkYRv2+Wr7Z6K6+x836vidJwVywlI3yuemGpsI7cliv6oomkaVIr9fDtqWdiKahdYIabuqGioquA8eSZ1zbtlimvT9P3t0JEeHhw4fkRcHFxSW9XiAeXN3Yu9QM09yn+CejCYNBSlbkbFaCrJ9MpmDo1E2FocuZcz6f8bvf/k7CBmEki5NGPGVZmiFoTpt4m3J3e4dpWBweHTOZStM4CENms3vxMJcFYa/HoB9ye3PD27dveWQYdG3zj476HZ7nSYJxvcEyLVzPx3E9mkywikUuPt9MNcOapiGMBCEnF7hUkJ+mqZ6Vgg+l61ivVkDHUAUL67raN4l15WwLfA9DlyXt1eXlPgS4Xq15/fIVtkJg7tKyeZ6TXl+rpa6cA+g6DFMSmuvVcu+WGI2H2F2HXje4jsuLF8+5u7tnPJ0wnYwZDIcEQU88tkUp7mHbpihzZvM5yXa7x/f3+31ZhKolRFXJO64XBGgIGrssC5bLBWEUcngsmFzx05r7wVJd1ywWC3TTZKh8lK4KJdaNCiOlqfrvyfeuVHhlIdIK6raDfbvadcV/o2niHLm/u2e1XOF5Lj1fzqg7dGinmimGrtPSSrBNnVUEw1+r773cf3RDHMyT6QGGplGUFVmeYRkmjiPtrLKuKcsCq5R3u2s7CpPYYWhgGRr9KKLTxAWfFSm6YRCFkcKZ+VxeXu3pDpnyXYpHW5a2Oxdl20kqmbzcP1c64OLyksuLC3Rd5/33P6QXhmyThG2c0Iv6fPjhh1imwWx2R0e3v1NU6tnRqEWj5/tMAn8/XFpnmQqiyDmt3+/T7/dlEWWJBzBNUjlLWi67Ppmu6ftwaZIk6s5l0nayAK6rikWWynmz68jTlOV6xZvXr2SZYkti3Ni12Qx9/3nsvgedWrIbKkynaRp12zAYDYmikNubO8IoZDqdCra1aeT8tEfDO+iG+INcw8VxXG5vrikrcf49fPQeaZrxzR++YXY/o9/vM5lIw2U47OP7HhcXFyTrNcPhAGhpNQh7svQPez2Wq4Xy0fn78/kufd22rYTLOnnW2LaNbTksFgvKImcymWA7tqTBy2I/CLRsG8eysC2boyNvjxAV9OGaMJT2tYb4yA3TpEjF3bpcLNXCVlDxO2dw4PvKMVVQ5BIiMAwTx3XwNIMO8eYulwuCwJOQlCuu0zwTQkZZVXtEqQSXS2nagYStkmQfhtq50F3Xk2Bh2+1DyLt2qaXeN0mSEEYRtmVzfnam/vl2H3oQ8pOpkHZyr+1amc/4gdyhwzAUwpHrs1jMaduahw/OcVyfrMhlOG3ZBJ7H7d0dKLeb67oUyuEr3ja5l7VNw8Xrd2RlwY9/8jlR1OPu5o7xcMKXX/4Zr16+4PmL79kkG8K+tCZZrzEUtt/QRSGhG0KBuru7pbwoubu9w/FcDNvm+PSUKBoQb7d0XcdgMOTwYMqwH5HkKb3QZzHvcByLBw9Oifp90mTLq5cvePfmHa7rEMdbDg8O+PO/+HN55+o6RZ6iaS1JnpBkWzzP4e7uhmSzoRf0OD09w7BMmlZaBA42o/GItoPDw0N8x2O5WvIPv/+aEml7nZ2cMK4EN5ylGXVVU2QZ97MZRV5wdHSEbdtcXlzgODanp6csl0vWmzW2JXeH8wfn9AcDNtstXdNyenLCvJ2T5Rm2beG5rixtDMHf+r48p3RD3/vRJcjSUihqg+PIOTGJK+JUPG8YGl7g4wc+o9EY25EhZhiFgkW7vqE/6OP6nlrOo1BmEqqLmw1pmjKZTCgrIZHkeUGp3Njv3r2ThaUnIaJ+v49jO+itrtpi5X7W1TY1q+Wa2+tbQuVikvuZhKE85XoGcFyHPMsp1bNa7pUNRZ5zeXnJ27fvGPT7PH7vsSJw6FiWweHREXGcUtW1YMx1jeFwwOHhIaahE8cJlxfvpKGn67iup8oBLWEUcXh0iOt6lHXD6dkZ4+lkp8NG68RnqqlQcds0jEbDfRDR9zzW64pf/v2vcVWgYzQUZ/Z2sWa9XDGbL/B7PoeHB/iew3q9UI0kGQIXudA0JhNpPK1Wa2ld93p7P5yhFtq1wooXZcHhwRFt01BWFcPhSLB0YY9YLV534d9dIxDYExeKPJeFk66rNmspgSnTouskwBD2QkzLlN/j9UqaOIaBa8jvYlzE3N/d0XQdvaDHcrkEwPU9tcCxFL1BgtGT8QQdWK9b7u7uePbtdyyXc2zHZTgaMRh4EuJvpSnbNA1NVRH1QqUkEnqYpoleKU5ieoHQATRFJiiynHdvL5hMx5w/eIBtO7x5/YYsS5VbOqGuZY4ohQSNb/7wByzbYjo9wFaqqKIoME0d03ZoO1GymIY0M13XlXBukStNkYQadRXe6gDbkYB1lmfSXl8umU6n9PweL75/wWQ04IvPf8RP//Kn9CfiP07TjOurK7IsIwhDHMtG6zpxnmlCTLAdHc2QkAAd+KUQl0zTwDYtPMfGdT0u3l4IPlzNVNoO0GVe5anlZl4WdMgd07SE3BGFIZFCfzZqBtuPIsqyYDgaYOjSog16AfPZnK5jT/2pqxrDEJrDLpDVi3r0B33Gk7HohKqC4WAo2EfX4Yef/5isLLm/veXuTlqipyeneJ7M68q6Ah21TLHZbDboek4YRcSbLfd3t2pRY6LrHdVohGVLA7osS1w/wDQdnrz/AYvZjL/5P/5PIdHkOVbgM56OKOsKU+uwTAfbks+trip0TUpUliMe9G0SKxe9kCWur6+pm4b+QAWi6oqRoiDe3d6SZgUfPf2Q0WhAU9ckaYJpyhnE9yR8m2y38uwENts1TdswmU6J+hHT6VRhaRNFlSn2nuSubYUuIZsnGlWWsP6RHkbXTQ6UoqFWs/EdBa2Avf7n8uKCr377G548eY+g12OxXjM5OqJpJYTX1NKiLooc0zT2CzBD16mrisGgj2VZzGcztWPpJESy3uI6rnK3FgzOz2mbBsexGQ6G+K7HdhvLXokOSwXWdV3n4uICzVAKvFjdTauaqiiJBhHbZENVV4w9j8lkgtYJ4eHDDz7k9OyUrMh48+o1dS0FHcuTAlOSJBSlqEgswyAvpJWexAnxNubVy5fM53Om0wPCoIem8La7O62GlCh2M+E8L2Sm1Lb0+31ROVUVWZpiGIa6PwolZLPZYJiK9lDIzKyqq31oOsuyffMRIC9y4u0G2zBJtwl6C9/98Rlf/+q3PHrvEf/xf/2PPP74A/73v/m/+Kf+55+9IEyzPyGh6qraM9NdTdu77XzPpxcEkjbabNUXRaNua5bLBY7t4LgOtuNQlRWL+xlJuCWOY+azmci3S5OOjm28Res0Olp008D1HJ5+8pR+P2I+u+fd2zesVmuglWGToakkuAyWMvWQ8RTixrZk82s7tmK0i6uoaSQlm2WZNHsUzq7rJPWoqZd917XomiEbd92T5E1V4To2GtI6K4oSXTfkyyQnMtpWXihN3XA7u+YXP/s5222C7Xk0TYVlyYUwCkOapmWxWMqfpW4IfE9eHJUc9u9ubnn5/DlxktC0NY7t8PDhQwzLompa+sMhx/4JPd/j009/wN3NNRdv3zGfLzAtk2g4kF/0eE3TeJiWxdnpMU8//BDX9fA8lySWy5Lt2PT7fXUYlqVHVddywMhyFvMFm82Wjo7VSirJANvNmuVyjmVZnB6fMewPiMII1/PU0KuRtFEhqAPxh9VkOZS5LEazTAZehi5y551b0jBF9jkajbAdF61qaBooy4YknZMVuQwB6xpTl+FknqfqMt6ohJF4KH0/kFRQ05KkKXEcq8S0fJa2ZeNYDtutEkh33V4+bzs2buDRqHZg2OsxGAwEW+G6PHr0SAaeRUGS5SznM96+vaDMc6JBxHAkQvgyz1nM5txe32DZkpZIE0F29IcbZ90AACAASURBVCNpjN7PZtzc3XJ3f4/v+/t0q6bBcjEXvn9ZMZ6MsWyLbRxj6Josw1T6va5q1usV6/WaXL0Ibq5v+OSHnzKdTOnalsurG25v79huYzTtT44NOYi7tHQEPZ/T8w+I+gPmszlFlmPZLjoWL1+9oRf2mE4PuLluqOqc05MjTF0jTWIM20LXDZIso6rlmVF3jQyJHYe6aiiqTD4705SDVNOia7oMrHasc1os3aDuWm6urvnl3/+S7XLNqKkFBafLxdc0PeqqpGtromSLs1qCJul1L+pj1y12kVOXFaljYxkmTd2QJgmGaewv2jJ8bSURZ9mCxFSulO+/+540Szk8PBD/keeBJpjNJBEPyXa75ejwEMdx9mkQ8UEoj4iuMx5PGA2HVGXJ7Y04v6LBkCDwFc4jh64RHj2g00JTY5s6plSvWSyXvHn1Cjq4vr7lj999z/NXr1TzwVTehw7LMtC0jqwo6bZbXrx5w2g6xnVs8rqk0yCKIqIgZHo4oT+MZNBm6OiBJPht18VuW7599Zo8y7AVqoZ+i+s4dE1LrpKtMqSvaRppIniepxZ5xX5Qtvu/+54vAzpdJwp7NHXL/e0dZVlwdHhEp2nMZjMuLy5YL8UxVFYVbiuMd9v1WK3W3N7e8fe/+CXPvn0mw6Es59/+u3/LZrPFsSTtTCd4M3T5b++S/22rvt9qkGkrh1nbNjJYMTWqssA0LVzHoTRNki4hjuVSVTcNH338IQcHh2RZwdW7d9ze3LLZblQCUlx+56enPHnyiJ/97O/RaflX//Ivee/9x5R1hu3JAma1XnP28DGG7WDZDl0rBwzbtFgtFjx57z3m8zlvXr+lLCtZoCcp69WKL3/6Uz795BPeXbxjtVxiGgZn5+dqiN3SHw6wLYubm2u2mw0HBxPGoxGe71NWJff3BYvXr2XRORphGiaT8YR+v89ivmB+f8/V5SW3N3cKYeFwenYmz3nEc3N8fIzrOqzWsjzV6KBtCXuhPL8V9gsN2hoc18NWaWLLstQiq8a2LXqKx77ZbhSqMWA+n5PECba9w1BKklYS90ITsExLGoFVjabJ4sHzXWAkvg3DgFYu2q4rDS/XdvbtRcexJZWGtC/TLCFNUw4ODpSvwMDz/X0LzzIt7CxlvV6zWS353a9/w6sXL5hMJ5w/OFeOih5+4LLZbFktZywXM0zTwvdDRqMRg+GI0WQiCbv1muVqRuDL39e7d5dcX16QZynTg0MePn7MF+MvePTwEd/8wz9w8fYNQ/Usmc/uJSzVC9BQGGtNAkdFKQnEsigI/IBeELDZbPA8j7zIKauSelMxGAxwHYem3rHx/d38A93QMUwdSyUntSwjLzLBBgYh5+fn4oLZbjk9fSAtJ8tB1yXIY5i7Z6oMcOUMJVjROJFlr2Eakn43dFxD8L+GbrBeC4bMtm0c2+Hw6FDe5UlCkogvyvI8eq5LqpyvvSAQTL5pqLOB0CH2TRUVVtot/GzL3g+zXM9V7wCLuqwUKkn+2SRJubwU52gYRrx59463r98ymYxkoPLugqAX4LnO/vu3jQUb0o/6DIYDzDhmvdngqGV013X7BVJR5FxfXbHdbHhwfk4QBJL4z2SYo6vnZ12Ln3kynTDsD0GJ0G3botMUdkQlorMsoypzsiwhywUzpGmyHDEN5eBsO5bzxR6tiWpAQScBpFYapE1dyzNGLbvEI6Wri7eE8lpNYcw0jbIqFRpWzpx5Jt4EwQpWdFWH43gqqGcwHPRZzWe0mix/14sFN9c33N/d8eDhQ2neVRVNXROvt6yrSvBodcPzZ9/RHw44ODzEsmzGE2nM64ZB4PtYpkWeiYOtH/X55JNPoWuUw9bB2GPEZVlRqnbQ8dERnueqFpG29z/WVb13zjmOg2mYTA902qbm5vqG9WrFyekpdZNISFIhczRNAklHx8esNuIX7VqoyhI/kAWK47iC2yoK8SBa5v73ZOdY2136O+Vwc10JVdSVNJY2m42giiYTuqYjSVJub68l0Ofaishhohk6TSP/3t3i1lSNRmnUNKwXggcNw1BoIaUs0G017CyKglJ5Nw2FfmpVKDDwxIViGCbj6QTbtkmSLcvlil5PloNpmklYz7SkFaXr4rVVy8ymEV+fqZacO/+VHwSCDlWLkiDwOTo+xLZdwrAnTpulBGXOzs/RaFnc3+8RxLqh0XXiSNMddX7qxGsvLaJInp0qGLn7PfCDgCxNJYioFoypWugKfcYRhFjT7TGaglrK6fkBrm2TpQlpkqJr0At8aSS0NUkcY1uWai/JVFNXSDUNQcvtnCjiFI/Fme1IM9p2xCHaNA1pmu2b+rphoLUthiICFXmBpZx7piVII9t2WC6XJGnGgwcPqOqa29sb0jQj3krDw3EcTk6PGY+nJEnCsz/+QQYZXcdidi9Dw6beBwls2xJ0snLpmaapvD0l5+dnEvgzJQiaJAmL2RzfF+xaFPakfdl26rNcoOnsqUaOZaPp+j4J73kuq9VSNQoL+dkUjli88oJU8z2X0WjM4dExhiktqTRLabqW1XyB63mE/ZBADczbTsKkuq4pCg57jckOmb5er/ZD2Lppmc8XEqQIVeClEe9UkmeSgLdtijwTlYvr7pvRuWo3NIo+Utc1YRhiGgaW7SpsuTSEdE0nCkPirdxpBRdeycJV/bvoOhxbzjsSPpPBOshzqCxLWjqKomKVLknihPc/+ICeG3Bzd0tVNtSVBJYbhVyNt6oJX9S8fv6Sg6MjRWMoubuf8e0fvuXB6SOePv0Yx/f47vVzknhDnMS4tk1VtapdGtJqsIljNusNm/VGQoiDPg8ePebjp0+xbcFBl0VB4PqCUi4Kfv/111xcXYqruBTaVBAEjEcjhSpLOT45xLFtFos5m+0aHQPX9WQJliZUbcW7d2+omhrPc6kqQfJ2bUNR5tSpYA7rpiaexfIOKUpM0+Sjjz9G1zWi0YCsrnjw8CGt+gyWywWzu3uiqL+nAeSZfHeyLGM5n3NyespiLn7shw8eyl3EEd+3ZYvqwtB1NDp0DfpRiGGKY3C9WsvMS7VWTcvEdSRcUlVqtqXpcldwXFmWtNX+/VWq5vPB0RGD4WC/zLq9vQVgMBjy5u0bDNuSpaZhkiSJWlwXzO7vOTs9lcGiacnSsBKSlq7VrNdrrq6u8H1ZRC8Wc87OzgS37biU6u+wA7bbLbZpMRqOodPwgwDfC2Q2Y8t8QNeEHrEjfuxaLhLystlut9xe35BnOV988TkPzh9Q1xXL5ZLtVv6umqaR92NbMxqPefjggXrHGcTbDUUpBKw4jkGX1nqVlVxfXvLFT3/C0ckxb16/oT8cMz04oChKXNfZIyXzPJc7NxbLxWL/3wNpDkdRKGoMzaQfyZ1su1nz3Tff7pe6h0cH+L6UGFaKHmTZHp7rUWjlPoCl63KurdXzVchUFk3b7EN/nu9z4rhY6vk2GAxwPZeyqpjNF2y3G7mPu+6fQgydTqGCprshdq3CenEci0O240/oY00jz6XVblvyZzAtC0v9/zZqqWRaJqOoT68X7of7lbrHup40Qy2lwbi4vGS73dA1aplhW3z89AdCuAhD0YJkGUWWURuG/PtNk/F4zP1sxv1MPPC+7wv1oq4xDJOmqQn8HqPBaB8CefPqDUVWykJUKQp0Xdx3Qk0pcD2PIi+4vb1hOp1gmroKl+o0pqFCOuA4EhRK6kTCH02zD+/UVaXIPTpo8u6ua/ESO44rLj5dltj9KCLeJpiWzr/4yz/jL/7izxmNBxR1yfz+njiVkFQ/GqDp4rn1PJcsz5UPVpRLpmbh2C7r1XIfxpFWuIZhWpRVxWqzJhxEjMcTLFtoDIZuopsWnaaRq+BO4Hp0SIiobVsJLqkwioYQ3gS7nuLYDnRwe3PDcDTi7ME5Vd1wP5uzXK3ogIPpFD/wSdJEztxlKe/YpiFJYi4vW3FPdxDHMYPxiMPjI4o8ZzQcMhzKstQwDUWEEzKBH8hnbpoWdd1KuLPr9ue1i8sL9cw0mUynuOp+sPP82rbGF1/+lCzO+C//6f9mtdlw3A/RuoYk2dLvD8jSlDTLcD11rus6yrzch4LKshKEuGUThbI0zfOc7WZFL/DQDQ3Xk3d9uhGK1mo1Q6f5U8inqXn76vV+Ad7rBWq5rNN1EIaRtPEE00bTNOR5sX8/G6685w3bkZ/PkO9100oRxnHd/f10tVqJpkUFnjU6HNsWSsVmI87tMuPqShx2H3zwAW/evGF6eEiaZSSKagHimh46npDFOvHMmqahcNCiICurCrNthZxXVwz6fUVFMWlOGg4PD1ksFiocnInDt2soqoIwjNhsN9KOD/z9Ik30H9p+njg9mGA6Fo5lq8IaeI7L8dERH3/yA85OTtG6jqptyBIJzPi9gL4qwt3c3HA/m2GZBqZu0KGxXkuQI8syFXo/4b33nhD0esTxVrzXlsyjRO+WkheFaADall0gvkPbt2arqhKNhdLbaJqmQqCiV2oRJHcYRfv29GazUZq0ls1mvVcBbRcrbq8uybYJ337zR3746Sf89b//n+kfTfn5L3/J5eXlP7n3+2cvCFfLFV9/9XtG45HgYtQP6CjUYqmSAIJPqpQwO6coKrIsZbNaEqp67XqzVii2hNVqKanbumKzWZGmMUEQMBwOODg4xDAEyWBZFv3BgPeevMfjxw/5+OMP2Ww2dOjMF0tJ/k4nWKa1d7otFitevnzFcrmQZKstl7Rdqkd8Czp38Z2SVFt7fERdVaSltJVMNcwyTTkY+X7A1fW1HPxUs6BpGnUAr1WFXT54T10E371+wy9//kuuLq749LMfcXx6iuPKl9m2BSNy8e41SZLiui6B51O3NUVZkmwTri5kANVp8sI6OzvFti1W25if/+KXoGmEUcT77z/h4cMHeK7N8fk5pw8eqHSfXFbWqyXz+Zw4Vu6c4Qi6lqYq2ZYF281GLsqWSZGnFLH8jGE/oj8cSP2/Q7CRRSEosLLA0E2SOBa/QbJVA6iKZBuzWMzxeyHhoI/ruvhKYGupRJIGZHlGqS7PRZFLakc1Q9Mk4fbmlvV6rbBR4d4xk2cF2yRlvVmT5jmmrjOIIh49fkSepiRJzOHhlLaD6cEBWZ7z9e++AjQsWwaAtUJIoWlqqNCRpgWbzYbZ/b2q+1qMhgPOzs84ODpkYpnYjoXvekwnY4ajIYHvq4RMD8tx0CyL1WbDfDbDs20OJmOatmJ2fy8H8iJntVxR1SVxvOHJ++/z5L3HXF1fk6WptCbXa0zTYDDo0++LXHixWHB3e0uWJFLXbhqSeMPV5QWGobNaSlJe01Raua4Joz6n5+ecnZ9TVzVf/+a3/O3f/Cc++/GPuLm95e/+9u9Itgm+54ImDkg/8In6fYV8aDg5P+OLL78Qt802kVRVVuJnBf/hxUuCN2/QL95J8822OH72guDyWjA5juKpZxk68t27/vQpd3/1F1iGSZGqAa3yWokPSg6NpsLllIV4eLIiZbnYUJcVet3wH5KY/y3PMdSzaufp2LkatbeXWH/7M3YJ7j9hhjtWoyH/+d//NUnQY71eiQdvcEAURcr1V1NkBaYpKKQsy9huNnz37TOWyyW9IODm+obNesPnX3yx52zbCj+2k4bvEtGrlSRlo0g8WX7g8+Of/IjNZsvtzQ1B0GOgUlMdqEuMAa0Mwm6ur/n+2XeCnSlKwnBJWVS8ePmSd+/eCLJyPuftu3eShDctNN3YH3jqUr5TLQ3r1Zqvv/qaKOjx2eefEScxeZzy4OEDeYZ2LUmaydDQscHUMTWTqiwkHakaY+dngqXMFXIiCCTFouuCCZwvlwwHQwxLl0aYK+0KNE2G1WmGaQpWV1o5Mky0DEnEbrOcxUIGNHXT8OrVa5LtFtuy2W4TJgdTwn6f7Tbh+fOXvH79hvvZnKqqSZMt/+X//TvyTJwux8cHPHz0ANsyMLdbQZupVo9jqwF+La6KJIkVSsWgqjrlu5OBaddBP5Tk9mYjqdnxeMynP/yUwaDPYrHg5upGUkd5pg41OrZtYhiS5k/TnCSOefzwjL/6l3/OYNgnryx6gcvV5SWz2YIH732ghoSSbNfrBjoZ3LeNHEhevXqDpiELLFJBmaYpYa/H40ePuO8FDMKI25tbnj9/zu//8Ac+evoxH374IU+ePOHq8lIuZ3WN3TYsF0uuL69wVXrU8zzxJhqS8G3bFk03WK/XFHkpl6UiY7VacnJysn/vNXXF9eUFd/f3snQOe2zWG/xeD8tyWG9iDNMQTI2RSUKTCtPUQTMZDPoSDug6dB0s22TQF9cHHdiWTaYuJ57rSkN3bIBKJlq2tFJ3OAfXdWhU6spVg5/dBWQxn3N2doplunscnOO6tK04a8tCBma6YXB6csLB4aE8XzSIY5Go27bNeDyWC7kaqBe7d2pRsFwuGQwGHJ8cibfNNCm0Vg67Tcl8fsdmI2nbQX/A9OCQw6MjDg4nfP3Vb/nqt7+TBHd/IO7k2zvm8zmf/OBT8RZ4nroAb3Ecm7ouabuGPEvJMkGCFUW1v1T0eqE6b3iMpxPVHLGYL2Z0tNJYbVs818dxvP27WtBocsnXdQPXc/eBB8eW7//R8THj8Xh/MX3+4iXbbYLj+diWJXSFWjCNrmurz1xaxfPZPUVZMB6P6UeCWqwr8ZyYaumRZTLwDoKAoii4u72jbmrB0ekwGk/2zyA5n1pqgV9Lql5duuRdZdM0tZwn1RLIcTycoUtV1fT7gn0uC2k3XNzLAtAyLWzXAR2ub28Y9Idc397xq1/8ksl4zMcf/xVt2/L6zStBbjv23kNrGKZyMQjCyXEkPKdpSKisLmWQrxss50tur28ZjSZMDw6o6oq8yNQ/26IpBF1Hx2g85CrL+O6773A9l+nhAePJGE3XmC/mDIdDfD+gaVsM01IYbU08nQqX7DiOcup1hFHEYCghL1mkSgBhvVrT7/fl+5EkqgnksvMnlFWFoRsqdeySK6wKpvjNHMcljEJJELctru/t/YxpmtK1DRvl5e33Q1xPBO9a1xKFIdWkptkNPdGUB84m8ANubwUtV2Q5lxdXHB0f43k+796+JctzBsM+Udgjy0waS97LhmnuMbl1WcgQpG0Eb0knQ1YV9Ov3oz1m3jIlvZllQqfoug6rkyX2ZhOrwYsuYQPXlaBlvCUIRENQ15VCwZWYZqu8doLfNXRx9+V5LoMa04DOIs8yRTPoVPMPCZiZpqSkDQPbcdXSVy6XaZpQVRXHx8ccHh6K4/H2hpfPX9K0NYNBH8938HwPPwjU2S7eD3aapmE8mXB0eMhms1H3hAJD1/BcHyuy5LKa63/CkqpBXWRFe5fzrmHZNB2L9ZL5bM6T959gmgZJmpJkKVE0UEMcFCY3ELx3VeI4LkUlWHnTtDhQyL22adHQ8byAsBeha+Kz9H2X6eGEPJc2n6bpZFnK8fExx8fHLBdzdE1TC20L2laIBbo0BOqmRu+UZqCuVSjCEHSW+rttO43SNFguFvI89QSnuhuO+L6PZVviPVZJbEMNiR3XZrVaYZvSutyu19zd3RH0egxGA9paudHbGs/toSFLeWnMiJdPlmWqqWBZoIYuw8Fw7w9sGwkSbBKhMjiOg+O5iuXBHnll6AbbzVYpDDyifp9SLTrPzs4ZDkYslsv9oHowFLderyfBp+ffPyOOE0pFBkg2W4WhbwVFW5QkaYzr2kRRRJ4XChUug+nxZMxgMCQvZJEnDkyZP+xCQ+v1irqS780u3DEYiv9Vhu9CfGjqGtMy8V1BPgmhQO6d04Mpy9UKkLZ0q3VE/SH90Rg/CEjSlDRLMS0LF4i6jpOTE3TLEL874sVt25o0lQFlFEVcX1/T1CWpkTIcjpjuGvlqWVBWlQQTLFMN2mV509YNw9FQ4RxrpW9ZM1ss9sjJ+Xy+X/ZGUSSISF2nKmsMQ1c+UvnZd4MraexLAKGjkwa9Lsl2bbdQVY3Nnad1OJTfm6quefXyBck2oSprtE7jhz/8IecPHnB5ecVytdi3Vfv9PsPhmEHUkicpWZxydHTEdr0mWYsy5vbqkpt3l1xcveX9H/6Af/Xf/RtWqyXXb99w8eIVy7sZlmbgWS55VXJzd09RVTx57z2ePHm8R45VeY5t2iifCIahM5/dcXH5lrJriYZ9miqHVrD1RZGxjdcSNOv5e4JLFIW0Tcfrl6959u13fPnll4wnYzbxmst3F9iOy8HBIRodrsJq5nlBnmXQSYjd8wM1D7plvdnsmzH/7b/7NwROhO24RFGP9XrJ/P4ekCVAVZU8fvSI8fSA4XhEGid46nM1d81vhd6zbJuyKrFdm34/YnE/52IxZxtv6NAkdBZGahkn54kkSfAV6aMqK8E+7hfBLWUl7ay6rmm7TjQ7uswKNHQ112pwHEv+TCqg3bYtVwrbGAY9Rd2Atu32mgjXdYnjLZ2654/HE+7vZzR1owJVCcNhnyAQT5yu69I4yTNcVwbJbStqniov6PcHMiOzTDlvISHAsqrIs3zflHY9B10zCJT+5/Lykqau+fgHHzMeTzFNk9dvX/Ob3/ya7XaDaZoM+gNcz2e1XeO5HqfHn+EHHq7r0B4e7mlQQjVruXh7KYv3uKFpag6mE+5vbzk8mOC6Nm1X03U2tmXS1DVZGtM6Nq9fvuT58+dYSlEThvJ7g6OxWm+wFP3Itmy6uiVJYs7OTimLnOn0CMex2WzWJImEBwx1TpO7V0mhvseu65KkCZvNhizL6IUhk+l0/25rPAk1tk2n5qfs39WamucWRa6WRzaapsssY7uR+5Kulgy6QZqlbJQT3nHkz51mKbN7IVX0+4M9wjtO4v3Czg985Qo0yIuCqB/RaZoKxkeqOFDRdgV5mnB7eyuUoLbj6PCQpx8/ld/VVvzMWSY0r+urK7Su2we8h6ORhKrKEkvpSjxf7jFVWamghTwXTYUTL6oS23FZrdfous5gOJL301pCW71ejyzNZQZgdxweHjJU7UjDMPBtG6euWCyXFHku37GqVqorF9cRZU3Xdar9Y6gGWU2aJjRNTT/qi1e2LIm3W2lZmRZtu+bTzz7l6dMf4Ac+89WCtcJotwjfTjc1At+XNnZVqnOlRdt2pEkGmsZmteXu7oZ+FMl3rK6FhqHIaccnJ4xHE2b3c5qmZjgcsVgueHdxAZqgNA8ODwgUWahQDkPXceU7qpbCZSVtqbbt9nM8TdO4vr6mqmoePHrM0x94XF5e4boeVZnz+tVL7u7vcVyXoiqoSlmWGLrBNt4ym8+ZTqdCL6sFHer5HpZhCnLb8/YLIpCWsWWpBa9axJR1je8H+z1AkedcX18xHPZVg13af1VZomsGaBIC/vSzz7i7uSbLBAkpXnqD9WzFN7//PXbgcfboAdODKbRQFsUeL9oP+/TCEOhwPYfxZLz/Xdx5G3d/7l6vR6jeA5oiV9iuq/Ym4mEeT8aYhrHHVkrYx9wHC2nB0AyqUgKuplICdW0nhLayIi9zUTcZhqCrLYvb2ztZDJmmNLKLkrIsODicEkURcRwTb7fYjpA7bMfm8XvvMRqP2cQJtu2QpBlxEnNzc8t6tSbNckajMRcXF2RZxvRgSlO7pJmES3phjygK0Q2DON7Q5TJnaZuWbbrdU4PSLFXqJY3NZsvV5RXHx8eCy1b3+bDX4+T4hNViwZvrV6RpgmNbTA8mTA+ntHRMp1OOjk9I4pTtesPHH3/M+0+eSIO9LKDqOJkesNis2SZbTNdhYFn7M+R2u6XWNCxrp0QxsSqZ5fqBhMXDKKTfF4R2UZRcXFzQNkIgS7Yx9AI0TcfzJEga+IHQLrKMKIyYjCeCX9Y1LFNc8Dv0dtO1aiYpu4vdUnrnrdaISLaxFJDu72iqhrqp+Nf/zb/mv/8f/wfcXsDf/Of/h8vLdyRx+k/u/f7ZC0LLsphOp5yenqrEU6rq7fIDtmoovFotiZOEUqE9DUOnyDPSRA7s8XbLzc2NPJRME8uSZUSv59MLfR48fMgHH37AyekZYS9kvVrz/bPvuLu75Wf/38+5urrGMnVs28IPJEk4GI3Uy0yTIYwpnPy6bqRJoNKWnWpTmaaIUPMsV+g38Wp0yqVkKJG0YZTKhZCjVwaDoUeWSUo1jrcKayNeO10XD13TSKVWNso1WSoLhct377i/veHw6IgPPv6I8wdn+D2fsshwXUcOl/M5nuNiaBpZkVPkBbP7GRdv37GJE9774Alf/OQncklVnrSqLtUF7v9n7E16LE3T87zrm8cznzgxR86Z1ZU1ZKlbJEVRTYsaaEGAAS/shQUv/Bu89y/wD9DGGwOGAGtl2IbhldEUTbKn6uqqzqwhq3KIOeLMwzdPXjxvnCYBWVJuu6s6O+Kc73vf57nv64qI12smN9fYpoGvBKRlVeIHAZ1Oi96gT7fXoT8YMJ8vmEzG3Fxf8m6TqAdBDnVDEAbsHewzGA5pd7vY6oJCWWPqugx3Wm1ylUouqoJer8vOaIiuayRJImnyVpuqkqRxnGagLjSCqGy2zaaqqvHDUA78SGo6V3gBQatIIqYoctabSCHYpsL1XqwYTyZMZjNZ5EiMk1tfEj6DXg+tBlPX6HY61FVDnskDx3UFo0kDui4vyKaG9Tri/PyCxWJJkWfkacGzp0/4Rz/9RxyfnCjRuCwOPNdVNWnx1bW7gqZZrdfcTqZcX12xWaxoqpr1eoluwNnpGdFmrdL6BsPhkCL3BUWbpoSBz2q14OrqEj8MGO3vCbq2qhjfjnn39i1VXdFptWjqCk2TpFkSb3h/+p7ZbE7dNPQHA3707BmfvHjBg4ePCcIWGDqL2Zzbq2u++OUvMU2dKEn4B3/0Bzz/9AXffPOal1+/RjMUqsrUaXTBU52dX/D3PvuE3nBAv9uTHVsN/+3//n9xL4rU+k39iRNYrP6Dz5SHf/Ur/qLb4/LxAwx1cTdS/e8kbkzDpK5K1us1RZqRWhZ5liuEas3Tfof//v17us0dsAf1+fpbrOcROgAAIABJREFUf2qgrP69f4fhxRUf/Owv+dl/8S8oC3FdBX5A0yAtwDjeJsU1TWOlBjitVktQC0kiF37bZjKdcHx8gu1YqkEY0+12CEKfBvlelNWU4VASrJLWgyzLub66Ag11+BHXTKJCF5YlacAszzk9PSVJEo6OjhgOBwS+r9pmXW5v5OI2nk4llWhZ5EWJacr/RhTFDOuKDxyLRheBcZOkNL/4JVqRY9cVLcvheau95f8ncSxpPMdSCTiFivN9ytGIfGfEo0ePmE2ngjQxRA4sSFYDwzLV8FGQeJjyPBZ/SiWH16omzhN0XdoHtmmp1FishkZDSaUp9JWlsDu+71NVFd9//wOarvHV717x7v05pintH2mBeGR5ztXtmLoqefPuDZs44vmPnokXqzLZrFcEfoitqvquK4nePM+xLJM0rdXSuaRp6i0CKk4Sijvkkynpqul0xunpqSzoAd/3iWPBsAIS4nj6mJura96+f8f19Q3/8l/+Cx4+uocXuHiGi6Eh7HjDxDSlHW4Yspypa0lZJ3HCcr7k6QfPWCyWLBZzlosV08kYTYed0ZCmqbm4OEc3DDq9LkVRsLMz5Psf3nB2ekaWZTx+/JjDoyOyNMH1vO0S/K4ZdX11jefLoSjNpPE8m02lPZTnPP/oI46Oj/n+u285Oz0li2K6/T7NQcNGeQibpmK5WPD1q6+ZL5eE7Q43N2PG4zFHh8d88unHHB7sU9cR89WS/rCP77ssFwvlnvTka1yLn64oCibTCa7rce/ePfmsbCIZktu2XOCrEkd3lATa3raGQFA58u+sWS6W5HnOcDggDENoJKCi67rgAdWgcrVeYTkOe7u7dNodhaEzWa9X28Hfu/ennL4/Bw1puzsOZRzTarXoDwYqFJJx9v6Uq8tLPM+l1+vg+S5hp0VV68Rxwvj2mvOzd3hBi/39A3q9Do+fPJPf79+SYK9Xa159+RWnb9/z/KNPOD465kcffUyWJ6yWcxzTohWGTMZjTs9Oubq+Fixk5kkboiVM+ziJtzz8LEvFM6DpOLY6EzWNwvqJPy9SCAxNLbqqsiQvxIeYKdeaBkSJNFUODg74P/+P/5vFckUt0yRBbugajuPyyYuP+PHf/zG+55JlKU1T02qH4pk05O9RKK9VngueBFCXxHLrFtE0wb1qui7tedV6lHOmRZpl8k5Do64rolj8sKFKIG82kWq36SqVKQ3SKI63uLeyrFgsVnz+68+Z3ozp7Qw4efiAN2/fKndgzfjmhtD3iRN5fnW7HUn5q0FFq9UiThJZSqilkixsA5bLpTRybGkOJHHCd19/y+R2zPNPPpHvZSyOSN00twvXO6fvXVCsLCra7RZHJ8fYjr39HRu6TlEKueGuMSvPVJPNOqcoSlmAWDa+J624qiyZ3zUR1TKuLNVCVeFqTEP+GUnfmtQb+a7apqV8rAZ1KUOPqpbvWBi2GI/HxFGM67noLR3TsDANi9VmQ14WKtUtYvnx7ZjFYs7+0SFHJ/eomoZcYUSLoqDICy4vLjg7O+fo+Jg8L9jf3+PB/QfcTMbEccLOzpAgFKRykeekmYQ0dENnNBrR73aJkoh0mm2T9+Kik8Wn2cgzRNzSMlyK41h8Hf2+eA7jmHarhdESZA40zOfzbaNeWgYV3V6XxXyhENoysG4aTeEIBYVVZQWGqbOJNlvUttAd5PxiWhaWZW491rpuUNfyHsaUe89dunVvd5d2u8N0MuX0nbT/5d4VSJOqEQJIkef4rZa4c3Jx1965PQ3DYDAc0u12ieKYupQwV5KmoL6HgoiTpUVf+chy5WDbRJEMKsqK2WQCTbP1d5qWiecHWI74CFFnOt+X1vJ6E9Fuix+yLCsGg6FCOpXy2W8KGluXM0XTKCephJSiaENZVEiJvcL3XNUmi2iFIY0uQU1d/WDzSN7rd/5x3/fU4EuCWRqCWRL8qo6ZGpSlpLr7gwE0YJjioomiCKeQJH5VNTRVSVOVLJcrxrOZDM5NE8fuKV+xNChNUxb/VV1vn2dXV9cEoS/LNdVUvGtnNpq4Ik1dHFd1U1GWyhMNKmRkbskNdVWDpSn3aYWhG+rulTEcDul02ni+x+npKcvlitHOSJYACAWjyOXnY9vyXPnt578hijZbTLOmgWkZtNo9OeemqXpOSUvacF3Bo6UpcSSB0NP3p6oNq54bprl9Pg6HQ3GBx5Gc8Ztawmog32FdpzfoEbZCkiRlHUfqrJixWq7QNfns9gY9DMsUJFyWi888kGBnmqacn1+wWq9UG8vDdRx2hkOFiC4oMllqCs1Fng+ddldQm6qh4HoNVV2S5dW2DWkYBq223GmyLNsOieumEsx7pyPkGlvCmb7vM5vPSOKEzWZNGIY4jkP8t+5arutSFdW2UVtVFYvlQp7bRUWr1cZzXfl9VQVFWUh4oJAllXh1hZQUBP52UbRar8nyXNosps18vmC5WHB1dcXB0SH9QY8g9BnfjqnrmkFvyN7eLoZmcHVxied4HBwdKGRpjY0k+l3V9rs+PceyTLxuyMPHTzja2eP28oovf/Frvvn2JW4QMNrfxw8Dgpb8ztdlyWw64be/yTFthzwXLcz45oa6LBnsDGn1uvT6bebTCcvlkrqSYNFiMcN2HFqt1hYhl6apuvO5KpAq6L80isnihP5gwGYdE0crHMtiNpvS7fVkOVDLsjUIAqJow5s3b3j39h2bTYTn+/zu5Ut6/R79QY/rqzPOz8+xdJOnT57yw5s3VGXFo0ePuLq5wViKp6zVarG3v4/jOEonoeYSaoBM07BZrfjF3/w1m82awWjIyf0HAEwmY9bRmn5/sF2cj8djOp2uCqvp28BGEPpbJBmNNGEDdZfy1MIp2kSc52e02x1sW2Yb8/kcx3bk+YZ8XppKAhWhH5C1O0L/8VzyvMAy5V11fX2Nrun0+z1s2yJJYvr9ngpI1YpodCUuTk0jCOT7e3Z2hoaEwPwwwHVdbMchzzO5S/6tgYOEoTVBbNc179+/p65rHj95DBrc3F4TBIH4PRvBg1qWrUKQUOZCWXp/+p7d3RHtdotWu8WDhw+EhLFa4Xsen7x4wTevvuHVN684ff+O/YMDdkcjmV1VNbbnUBY5eZZSVyW+57KcL3n5u5ds1mvCMMB1bAI/lLBKHFGVDe1ul7wouLq+5uyHt0RRxO4uJEnEaHcH0zS4nc7F+2iaW3JBq90RB5pC99VNg4YgPi3bUvOPhuViyWwqC5/hcIhpGlI+GI/ZQd7nhmq7ZGNxwLVare0Cy1ILhrshdhAGhO1QIQiL7fu7iirKuqLV7mArWtxyuVIENp3NekNRiie7KEosW5qCGjJL8XxfLSx1TN3AMttMJlPR94Qt/CCkrGumkzGz2Rxd13E9F5pGWmJqsSAEtK4EANX33vNcIUi5goFerVbMZjN2RrugacznC4qyoN3pqFCiBMI0tbzcbDY4jivhS9Xkvgt6pHkmiznD2AaBXMdRGgyD9nC4neFoiDbFvGtkNTWr8YrxeKwCpjWLxVzdETR2dnaE0Bf6hO0WRZmzXMl3VNdNTEsjzXIc06QdtjAdm+l0jKZp7Ax3qOqa65ubrQ/UDEwe3H+wDUN6noftONJwynMp62zWrNZLBoOh3IE2G1arNScPHtDtdfF9oRxZjk23291+NmzbJlQBM9dQxIsiJwxCCfYV4uhdr1d8//o1Hz5/zkcff8T5+QXL5QzDNNjb26PX7/Pu7VtFgAjUOS4VXZJp0td10lgw7JvNhsDztkElKXtIgNhQSG3HdekPBozHE64vLxkc93n48CHtdsjFxQVnp++lSakbGIa4B1vtDk1jY9kWTd0w2t/loxef8dWXv2ETx6RZznwy5/T7d/Q7XT799AU5StPQNFvazl2b21QN3ziOKZS6yrYtJuPJVkVADZ12mzhNsUyZdSxXa5ZnF/z617+iLisePrzHP/yHf4LjWTiGSVaneK6HaZskSUxdNSRJui2IZGkGrqboYZrCDAsWuCxzvCBA0w2iOMUwTFlc+S5N0wiJzhHqT5YXpFkuhQ9dvOadfp94s2axXPHis89A07gdTyiKiuFgSLfbQ1DIOe9P3xO2BGsfxzGeK/qouxma4IoLyqIirRNarZboyBR611F6LUGVZtsA5F0ho65rXr9+TbSJ+O7rV5y/fy/txY7QR5q6QbcMvMBnf2+f6XRGvNlwfXnBfDpluLOD53v8/P/9DcvrWxqj4ePPXoAGpm0LmnYTMZ1MKQvxXd55vQ1dSEqe55GmqZTj0kw9M+QeXzd3FDUJ4915BKMo2jae786Jok1i+9mP40TCf+rzdHxyj+VySRTLHu5uJrSYz8iSRIKbjsPHn3zMwwcPGY12aYchqyji5ctX0pp1hTzxH/rzn7wgbLfb3L9/n3anIxgVhV5qFMS53W7jODae7wlea7VWQ9QYz/Jot9vyQa0bnjx9gmbo4hpRA5T79++zs7tLtye+nE0Uc3075t2bt1xdXFBXNdPplMuLS/lQVCW2K2n1o+Mjel2R5ZqGfIAMXSTSTVOr9oNySsQRlmMrqbDUXX1fcBGpGozeCYvzXC7qum4QtoSV//bNG9A0PN/HcR06na4s7IzfoxABluoBn2c5dVWxu7/LBx9+QLs/Iuh2sRxbhryrOZ12W/m45JLguR7j8S2X5+e8f3dGq93jz//ln3Lv4X2quuL25obNes3BwSFeK8Spaw4OD2SxmMiwRdBz7xiPb9F0jdFoh0ePH8oBxXUY7ozkxVPXTMdTYpUMmE4mXFye8/3b77EMqaMHrZZc+lwH1/fo9kVCqqEzX8zREIH8XbJxMNwBUIMhk05/sG3d5Fm6FaFatkL3ZJkgCJE0k23bhCAHnlqQCXd+qFZHLmIPS5XoriTJd3F+xvXlFVmSksQbzi8umE5nTCdT9kY73Lt3zGK24PLyivligasSs5omAyjHNUmzkrOzc25ubynLSslBBYf59Okznn/0Ma7nivdDHWJs2wJ0TMshbLWo0ZjPVLKykUPCsiyl8UNFWeYKJyfSZUwb3/dZFSsuLs5ZLOb0+z31UIioasHiOurLPJ8smIwnHBzsUeSFHL51AxlCTdENnc9+/BnPP/6IR4+fsn+wj++HVJUMVIWLrmH7gTCSfZef/MGP+eDDD7Fcj9l8zm++fInW2NQ01EVN09QYOiRpvk0pp3nB+GaMUVV0rq7Ek9TvMW+H5EXJJolxfcE0lio1LfjdCq2seXo9xkoS3MmU7HAfQ13S290OuUJb5EWOrmmS5o0itAZZUGnKJWqb/OTHn+F89QrynP/p0X2+tC1p3lXSNnj67DGdbkiqXsgtvyXo4rrmn/4/f8nBzZi6FFSGZZqYhk60WbNcrbi6lgbY40dPODm5R5bnrFYrQSF4PnVdc3b6Hsf18H1vi7vSFee+FYb0ezI0zLKC6XhCXVYiXVdpH13Xaahpd9pEUcT3379mvV4Thm1ms+kWpbe3f0Bv2Ofo6Ig//IM/ZDgYUDc1mXoZffDsCaau8ebdKZPFUlLrjovvS2q6KEv6RcG/Xsz547L4uw/3mwnaV9/83dvWf+RPo+u8/M//KT//8z9jMpkIP79paLKU6XS2TTPe+ZDyIlNuBklTNwqJYhg6mm2RprVyTWZsNmtMQ4bRmroFyiJC8LKBH9Bqd/D8YIuLqhsRBmvoWxRw09TUFZRFwXw64ejggOVkzPnb97Rdj8PDPQmQ6BpVVhCv1zieT2NZrJZLHNumRL43GoIPLfKcIPCJo4TlYoWuaVSltMdvb29ZLVekSSqJzaZmU663jYrFfM5g0OfRwweslgu+eXWFH3j0h33iNMb2JQE7mc+JkxzTksWIZpmSeGwMkihhOV9Ql6XI0zWdT158wutvvxMme7uFoQvi5PzinKKqOD7YZxNtuLy6IEkTHjy8j2FafPXll8ymUx4/fsJwIO/P5UJa2u12mySVIcPt7VjaXQol47keliWJqVanTZTE3N7ecn11zc7ODjRwfXXFZDplvVoqzJfPxeUVt9M5lu1R1eLHOD295OtvvuMf/vEf0dQ5dSl4QPGjyDJU8/3tMitN0i2epm7k2ZimGUVVoBWQptLUW2827I5GWI4jXo27dHUhSB7dEE/JaiWDwH6/Jwci08QMQ/X5lMNnPInE4WDbxIkgNOezGaZtEscRYdAiCEJWyzVNqLGJNiRpyoMH99k7OKDf7yu3kMZmI+/8OI6kCWTAYNjnRz/6EQcHRwSeh2UaxLFJWRVcXZ5xfXmGbug8+eAZfhjy+vVrFitBMLVbbc7PL3jz+g1Pnz7lj3/6j9g7PKAVhsymUzTD4KNPP+XjF59ycXnJ+7dvWa9WOMovJ262JePJRC5aYUC/12UwGNDr9Yg2ETfX14zHY0a7u3Q7HQaDAVEk3H1XtcbukPNxHOPaDjc3kqgvq5KzszNW6yWbOJGfqXI0O66Npkt62XYdDMvEdBw+evIQx3V49+69hI0MiyLPFY4YlqsVvV4fzxN86F0jcLVa0zSSVE2TRAnEy20Dy3Ec5WiTZ1BdVRJmUD7Fbq9HmiYYhollSZvYdhzSNOXi4lxQI7rB02dPcCyD3/zyc/KipMwK1ssN11fXOL7PvZNjur0uq/WKTqdNf9BXWPWU1WZFnCSSzrd/P/y7awPetRqrqiJab9is1vzww/d4ns/BwT7ZXepT1wXJl+Xs7+3h+x5hK5DEbdiwszNCV5SMLBc/zGhnh6aRJXVV1VSV+L+qWs5eoUreCxqQLb5SHAqG8kfLgKPdbpGmMkiylORe/vOCsOVh2w6uJ0nmJErRNHHEzeZz0iSVe4HrMRlPJIRiWiwWEpILWyHPPvgAx3E4ffee1XIp53BDhpz9nSFVWfHu3SlxmtBut/E9h7vo7PHRIY8eP2K1XhP6AUVV4rouDx4+2LpmaTQJ0ag2bZFlvH3zhuN7x3T7PfJcMOBycbPkLqDOp9KUQC2SBW2pNY1y8qaUWUFV1vi+oHzSNFauW0kEJ8qXMdod4Xkuy+VKwkZpKj5FbVdwWoCtvMtlUShs2kahW2XBfrd41lRrStN1qiwnjmOF/KopixJNheBur2949fIluqFzdHRIEkWs1yta7ZYk22tJp27Wa2bzOWVR0ut1sR0HrZE7WBAGrNdr5bKUn2e+XqsWpyXtNMdRfulKfIGaJM3TJCXwQ1nYpylhu03YasvSTdNVUr6mMUyqWhComfIOer4rTdN2C9AkBW7J0n612PDq1dcs1xueffCMk6NDHMeibkpZ1AO2ZZLEqfJnJjR1hW1ZGIZOXhdYho2m7h1FWUqoK0sxLUPQqar9K88iOa/4vkeDLMk922G9isTPXpYSGrSdbYPMdhxpsbx/x6XCx/V2hpIKLgrSNMUwdBm4aTq2ZZNmKePb2+3P7/b2hlGzQ7fXA02T9LAhaFl5vml01EBksVhQKKdbVdcKRexTFgWOGyhHrPjo8izf+sDDVosyz5lOpzhrl8vzKwzD4PrqGtu2CMJw+/9JhpTG1od5dHS4RfjJ+a/G810JhJVCanFcOQ80dUOx9V0VKjAmzV+vJ1jpUqXHd4ZDyiIniWpcRz470UYalHfO0SD0aeqa+XyuwiOF8j2xbWtk6nvuh+I7FoS5s/U9ZmlGlmeMb2/xfV+GKKE4+uIootVq0e50xHVpaFimg2FZZHlGVVZyPxiNODw6YrFYcH19LVQjDdXwD6i1Wt2HxdscBiFhGKrmSLVtVZu2xcHhIXEci5epLLfP6iyVZ+pdK/YOqSbLVxmK10ZNlqWCcVXNJcu20RrBn+qAoQavZVXiOC5NXgiuSiFMw909sjSh2+/KQqNIubq5oshzwlabIAxxHYd2u0OSpMynM/76r/4K33MZ7PQJwoAsS7m9HdMf9Dh58JBBV0IDv/ubX/H2/VtM2+T45JC//wd/wH/9r/4bzt6849sfvufs8pLx+URRmSRMa5sm7XaIaxu4tkmvHfDg5Ei1LBzyssDxXGbTKU1ZYlsmvu9hmBbT2VSc2IYuepq6wXM9iqyg1RLfVZ6lNFWJb1scHR6Q5SlZmrNaLAVh31Sq6dFsQw+iJqj57LPP6HS6LJZLOUPYasC7WGLqJg8fPKCuGtIkxtA1+v0e55eXJGnCaHd3O2+Kk4Tri0um0wn3HzzAsm0WsxlF4KOpIO2Hzz/k+UfPWcexCntPCEJZguTqXXGHxi6rkrqOcBwXXw0wN5uNDNKbRlyxRQ5IuMjNCzW/07fvpSiKmS/m7Ix2tstEee8Jxt/3xRHu+x61CsU0jTyT0jSVez+Crw0CT5aLTbMNe0VxTKiLg3I8HrNYLJnOpoR+wO7eHrYjfrLmjlxDg4UMUPNCQjRFUajiQkorDPng2TOCMGAynZAq/Ux/MOBR03B5ccHR8TGHB4eizokjQdI2NcvVmgbxhmatkG63tw2pGobF84+f0xt0uLy65LvvvsU1XaaTOVmS8/TDZ1vsKU2NoWmsV2taQYDv2FR1RRRHLBYL4jhhNp9x//4DhsMBr373FYvZjOnNLZ1OhyjeMNrfIQwD1tGaxWKhlmk1eZ7Kskj93mxFIbhbmJVVhW8Kgn8yncgwPNrgeXK3uh1P6A8GWwS5utUr3dNUfHmOS5RvVBDQQKOhKGQ5G8eyCLfU+7MqKxpdl+C0WtIZhrm9Tx6fHGPbNre3t1RVRafTpd3uyHvSNDEti+l0ytXVFf1+n05XPLbRZqMobAaPHj4S1ZIKlSVpSrvdptfvb4fdliFI/tVa7t1SAAHTVmGhTJ7Ti+WS6+sbpRFxmM8W6uxvbOczm/WG5WKJZVmyRA/8bbBGeups39l36EQJt2dq8a6oA5p8rgW3mRCGgYRRETfb3buv2+0Stlos5nNm0ymeuvfeLXNq5MwQxRGu42CaFtBgVKY4jFWAqKjE1T3aHUnjT5U16lrOLFVZ0e50Wa2WVCo0UFXyHEOT0JmmaViuQ384IE5lObG7f8DewYGgS5OYJE5oqfdKfYfY16UtWZYl0+lUhRQ6uJ5y8ip/JcB6fcNXX+Z88ukLtKYmTRJM05KmXdOg6TpHx8eMdkakScIKmEwmlGXJweGhLH8tCXUZlompiHRwF2i1AU3uWCo02u20Obl3zNHxIf1uj2izUSF4h8lkzpsf3mBbliJQWKBCnKZhUekVzz78gOl0zOvXX3NzdYPWaDz78AOOj44JOyGTpaDMHcdVKixbtbqE8aIbBlmekiYSxPXUviFXoSMdCUg0aMwXC372s79gOp0RxTFpmtJttSmzlNntBFeFSixXENTdXndLVAK2SqIsy7Bta0s2vDtnaTqYpi7Y6Szffv7LslALVx/PF5Q36p6TZRkoXYTresRWTJpmvHz1itVmwx/+4R+xf3DA2zdvmUznbNYbAHrDAXsH+wSBj25oaIaGZdgS0kwy5jNxkLY7bVzbIc+lFZnZDt2uCtdaFnEcg5rj3IW+XcfBsi0mkwl5ntMf9AnDFp+++IzHjx/h2PLPrdcbbN9lvYnYR9vq8C7Oz7cIfN3QSOKIb1++pN/rYms6rXZLdh+azHjLXObFUSzYWr3RGQyHaIr20gCrzZqmaniwfx/TkqXf2zdvMXSDk3v3qBrxChZFIXfNulEaHE1C6UlCt9uhKAp5Htk2+/v7qvFfq3epK8jVNMW2bGzTYjWfMRqNePHiExzHpqP80utoxdv3b9isI7I8Z7QrOxp927b99//5T14QNk3Dzc2tLLI8D9fzaYXB1iWFJk6aVqtFVQvr2vcDOp02aMgFX9Ol1txqC5dVR5pwjq0GTBnnF5dcXlxwfn7BfD5jOV9QFeIVME2TVqvNYGeAaZki6d5EJHFKvLnAcx2V9qgoFWc4y3LSVA6zUrWu1CDfJM0y+fvrOqBhWjaW7VDVsswIVKOgriXJul6vKQpJ4ITtluKJ6/R6fTRNxJBJnLBZrylKxQ42xOE3Gg5lEdlo9AYdOXTFEZsopq5qfN+n1+uxnC/44fUPXJ2ds9lEfPjRR3z82WcE7YD5XBZPlmmyv7/PYDjAcV1WapPsux6m7RDHCZPxhMl4snXsvH/7jqqsOD4+wg8CBsMBfhjieS6dXg+trimyjNVyySaKGN/ecnVxxWQyYzq+pSzki6cHHk1dMrmZEcey9NMMjd9+8QW2SpeJbFQ49HcVYlO5nnq9Pr4fbBOPdwL6XLUWpFwog2jxFekI/VNSPEVRbAd7pmXiehbdXoejowMM3SAMPEzd4Oz8nF/98td89+13jG9ueP3995jWKfPlSv5+DWw2gjzTdIP5csXrH96wXK2pqlowc1VN4Lns7uxgGgbj8ZidnZ3tBTzLUuqyptbld52mGd999y3rzZpWu81wZ0i/3yNPE6qqINqsKItGauIahC2RFqd5huVY9Po9haCwabc7GIapUAVSAxeUVUzgexiGzsuvviKKIkajXY5PjvmTn/4J9x/cp9sfyM9cJWjUNIssL3nz/ozPf/05P/vZv6PfDvnx3/8JRydH4p1Bmkp5kZFnubjmbIOiLKl1wNS5Xc5ZvvodX7/6jtfffEsTx/z5dEYP+F97Lf7N3g6m56K3XQ4fHVFqDblygbiOi15DOZ7zP/7P/xuDKMaxxOWWpglVLcgAx3ZkOWgY28O2aZqYuo5hWCyViFuwIvY2SfgX6zX/TqFZfN/jybOHJPtD2v2Adq+DVjWUfhfHlMFy+vNfA3JJ7nQFo6I1kCQxZVnQHw7oDYYUVc2XX71ksVgoRGpD6mXs7o3o9fu4rrtF9MkLWhZJ7XYbW2E6POVm26zXMozudGQ4ruu4vs9yuSJNM2bTKYv5goUzx3EcHjy4z8HBAaPdfYa7IkRvqbp5lklKaLVekmUpg+GATq/Hkw8+4K9//huurm7lZapaNj+pVvxJKU6IytD5OxFM9Yxv1MsHTaFHdEM5je7M66DVDXpV8fhnf8lf/9FPiCxLJU0tojjG8z3BmKUps9mcsq6oa0ESJXQTAAAgAElEQVQDNrW0uHXVBjQ1ncqQVExTV2RFTlFUFPndEt5UTlcwzYYqlhTcZDIlijbEcUKeFYLQ3d/n9PRC0vAa/Hdxyn+ViUvOiCO86ytpIl5fY3//A57r/a3LkUJ0GDp3InNd1/n6z/6Ur3/8grKut6nbqhI3pWWaSkLcEMcJSZKhoW39D0WRK2xItUURpIpTX1Ylm82ax08eE7ZajCcTGg3yvOTNm7fYjo1lOVxdXmG6DjQapm5yeX7JcrHkwYMH5HnOz372F7Q6bW5vrgXzpRvkecFyvUS/lGDL2ZkEDxzL4sHDB6qhUfOXf/lXfP3qO968ec8/++f/hE6nTd3Ikm25XJIq/MRqucZVLr7ZdAY1mJ2QMAi5urxksVgwHo85ODiQ9mWakKjP5/7+HsNhX9pfacp6FXE7mVI1siAEpBk0m/Hx8w949uwxuiEDecG2mCRxTFmUpAp947qufP4VQiVJRObe63axLRmoHx0e0ul2ZchdlmqAVuLYljhVKzkHWIZJpmmcvT/d/vfuhsEo/GhZVXiuQ5FnBEHAaLTDcrlkMp5u0T+T2zFlWZMmOa9evWIykUv5n/3Tf0KSF/z8b37Om7fvmc7mGPI4lsFcUWBZBk8eP+TFi4/50Y8+YGd3pMJTDbYjeJj1ZqPwhh0++3t/j80mIktSrq+ugQZT13j52y8Y39zw0z/7x9x7eJ8gaJEVGRdXV3Q6HU7u3+fe/Xucvz/l7PyMqqwwDJOb6xvm0yl5UeBYFv3+QBBLjRxap8qd0ml3ZImk3C2r9XqbokXXcD1veyZI4liGwnXJer2kATxfXJ+u53By/4T+oE+3LX6uX/7qV/ihh+s5HD84xm8H9Ad9FlNBomdZRlsJ74Ftq8t2HGqFo1wul+LA1ATLgdkQbaR94Xou3U4PmoY0SyWY1umIo6Uqmc6mRHEsOA8/wHE9Fssl88Vc/l3AZrUSb17gsXu0z5+0/pTpeM5XX34lBImwhWM77Ozs8OmLF/SH0pyxbZs01VmuFsr9YNDutCnKYtsybLVauK63xWNraKxXC4pMcO/37p9gOyaT6RgNTdrTypU8Go2oFSbd8cQd4wU+dV1xO77Fth12d0eUVUmsGlx3TmbdNGkqGWy7rrPFkJmmialcxHeBJl3XqcpC4e9WlEVOpXBOgoKUM8f1zS2LxZKTk3ukWc4vf/ELsixld3+P0A/Uu1vOU9K28cRbsR2ghNiWTRi26CnaBU1Nu9tD0zVm0xlJmlJWBWYlOKAgCMjSlDAICIKWpIZtORvE0Yaykhbz7c0tDQ3dbg/T0AkCGXJVRcV3337L80+eE7TE/6Bp8k6Io4j1ZkMcxQoDq6kmlvyuhoMBGhrLxZLJeELdNNvGsabB9fU10+mUQb9H6IZ4fZeyzFWQxKSuSwxDkEyL5ZJOu02epaw2G6qqEbyfppHEKTQyFL1rHzV1g6ZrFKX4K7RGKAdJHNPutMW9XhSS0K0qrq6vSJJEUSukddDptDEMwZMGgQSfpHFXYJoWlmVv09hVWTIdT1ltVtv32l1Lu65qsirbPterSlBwum6ga7KU1TSdIAywTZ3NasXO7oimqYniSMbKDdIodeXutlgsSNOU4c4OoAmS0hBM+t2zAN3kh3fv+M1vv2QyX/Dy66852t/jxWefsDvaIUvFA1gVJSAI88nklqZuODo6wjIN6sZQ7bCcQmHYGxqKSlLynhpwZWoIC/KzT9KEsizwPA/TMFit1sRJJNjiusSyfBy3rRpj0ApD9vb2mVzfMpsuCDvihS/SbItf11TaOYojNpsNSZLIub7bx/M95S5sMC0DQ6/J8hSQgEFR10CD73rUhTSs7oZzhvrnyqJQv5+SqmiU529DnkqrLfB9Ktvm+vqKi/MLNODk6Ij1ei00HiBst3/fXKwbcoWyCoOA4XDIYrHg/OyUWrWw5/O5woVWlJEsrD2Fd/eD1pakkecZ4gYs0XTBJgdhgK7JuXyV5+Iphe3AdTgYEIQBmq4TRXJWsGwZjtmqNd2YljTKmoawFdAO2yRpQuD5aLrOfLFguRDMqeu6BEEgy27bEW1KLqFFCfQ1GJqulu4aZVGySObUjaTh1+s1eZ5v2yMSVBNsraFwn7qmkZeyZCnKkqIQZJdlSWuyUq3PWrXU+r0+aSwqDTmnlGiaCrrUjeDzPFc5muTv//71Oy7Ozrn/8CH94QBDF/3BfL7YPsNq9T3SNaS9nqbUVSW0gCiirteURSENy8BFN231M5Cwb5KkpLY0avIsI0tSDg/3MU1DWjBpvEW637t/D103qKqaV199xcuvfkcQ+pzcP6EuS7744guODo84OTxi9/4RhVJVNArZblkm7TDEdYQOEscJaSpqijdv35HEMb12TxZJtfyMZQFibLUb/X6fdrtDlqYEQYgf+FzfXGM5Nq12CE1Aslliaw3ddqjQ7DAYDAl8l028xrYtCaoZBo5tY9k2nW6Xjz/+hJ3RiOlsTpSJq7TIc4q8pN/rE7RCvv3mWybjMYcHB2iaTqfTFQ9lkuA6rvju1mtmyhE2m06VJxUW8zmO4xKGAaPRSPQGy2sJXCr0etM0soi3NfUcFhx/mkgwwnFstewRN1NDg25IuOSOjmLZFq7nCDrasri8PCdNU3ZGO/S6MpdoLIOb61uyJGVvbw/HtbcD6VwNqWuFa87TjPV6Q1EUHB4fEwSe0g/lglYrBI/ZbrUoq4okkebvo0eP2WzWCpErnuVGazB1Wbjnjbz7pGkpYYLVaslwsMODhw9J05TpdLqlia1WM1phi8PDY5oGyqLi+uqKBnADn36/T11Xcp+IY5IsZR1tmCu8sWkIicJxHZ48e8Job5fPP/+cq/dXXF3dUDUNju9SI551z7Z5d/4D333zDaZhcHJyQqffYbFesV6v0NHod7u4js1XX/yWm8sLTu6d4NkOvudyeXHG7mgHw9BYTpYSDrJdbMenYwh5LS8EHyvUD3mBCgIXSt/HqMW1TSNnnnanLd+bJJXPlS7u0LqpaUp5h/hBwGAwEPpbnmFbloRly0ItBlzRg6gW7mA4JFqvt7QXz/VYrdbUWUZRFDLrVSSD9WqN70s7Ok3TLdb/LohXq/fXnRdvcnvLxfkZcZSQJRmD4RDbsWU2M+xv22/r5YooiuV8muUS1N6SRcCx5R0+X8zYrCMm4zGgMxgMFSq63mLBDVPcnW/fvKXM5d1eqaLJXXv4LiCbF79vgud5LguWqpLgs5pZOq6t8JoQRRUThdu11OKiVkFxmob5bEaSJOzvH9DudGi3WhzdOyFNE64ur8iylDRNlVtOzldFWVLkOdcXVwSBz4NHD7fnsjhKsGwTPwi2zxNDEVXCMNyeYTZRJI1u36eqakK1FHFcUXFohk60WgkNwbFB03BcF90wieNEtVXl5yB3aJkX7e/vM9zZUSqZmOurK9brNbu7uwS+x3Qy5puvX3FyfEIYhhLUVyh627KpVchBjZ7YrNZyTwI0GsLAJwwD6qqURrwlM3fbluWR+NAN9c6FQb9PKwyoqZnNZyxmM7IswzR0eV9Fa1qhLMZcz6OqKpq6wQ9lZ9EAn774lKKQhpiBzuHBAVVVEiUxWtNsywIAge/jOOLRzPNMzTENbm9ucBy5K65WS1arJe1WizBsoaFTzub87quXvPn+DbphcHB0yMnJCR9//DHddovJ7Q2f/+rXfPP113QHfZ5+8ExUUGg4thAeN5sNcZIQBJ6EvkpFe1EhVN2QGVxZyjm+LCviLFbhN41avUuqUu4feZ6zXq2ZzWbMghm7oxFN1dANuxiWzsX5Jb/Sf8Xzj59TliUvf/c7FrM5nufTHQ3odDskaUynlIVxHIm6RQMc1xHagSdu2c1GyjH9QR9d0+W+p8hZuoZSdIRUtTiVkyQhie/CvTY/+cM/pNNpszPsUxY5p+/eCxEhDDAULlttOrEMg6PDQ8JWG8PU+Wd//s9p2y7nb94yn0zZvXef9XpNt93Bdz1WiyXrzZqdvREPHz0WKk9eMJ9PcT2XNM2JI0Gsn9y/RxInpGlGp9NhZ2dHHN/r39+fHMdRze+Gdqe9DRf4nqdmH6noN6JI5s+GjuO6aLqOadmYZUlTNbRboZA0NJ2r62uury9xbQetgbKq1X3QwXQs/FZIlqa/n+v+//z5T14QyuV1wfG9E8J2m0aT/1HTsrZc1s1mo168MoyrbJuLiwuub27Y2RkJDqzRaDSdLJfEYaLcJE0tw/P3798xvpUhyP7+ngzj45h2u00cRWyiFf1Bl+Fwj6oSaenuaI/x7Q1JnAr20fOgkbQICok0V9hFyzLpD2q8IKSuasVXl8OwCJxL6lrQWGiaIJd0XRBrqQzhu/0euqFv8QiwJZ4oSbm8ZO4SJjQNGAZBp41mmASBR5KmFGWB57qAHM5XiyVnZ6eMr29wbI+PP33BvYf3KauM+SzBc1zaQaDwmwXj2xssy2I+X5DEgkvtdTscHB7geT5FXuB7nri1ykpcaYsVewf75EVFv9+jr16yhiZL0CTPcAOfJ0+fcnx8QlWJk2q5WJDlKYbeoFHT77bY3RmK60fXubi4lMWw51LXIkCvVSLzenmJbYkL4/LikiAMFTbB3CbRqqrEcTyR11eVDIh18QLKhbmSwZ8tKV/btinKgqYWlI68kGUjHrRCPuw+5/7DR8znC969ecNyMQM03r59x/nZOcvVktvxhLKuyYqK+VxYyZpmCJakbtjd2eFwf58wDLbpi55CY+RFSo2l6tEll5eR+KbWa5I0FQfEYi7o2waePHlMKwxZLOfiJcuzLZ6raSBJcia3Y0H9OQ5BEBLHiTQrNSWOz1Ic22R3NKIoMj759BP6vR737t9nNBrRasugB8DSLQzNINpEzBZLXr9+w8uX33B2esYXX/yWIo55/vwDvvjqJVfjMb1ej+FgQKvdptUKuZ0taLX66AZE8xWtThvdMnn5/Xfiibqdc3F1Q72JKVQi6Pr6lq+XSx5/+IQff/SCXKuJ1iuqpkYrctpBC7PRWdW/f66IPNgQz4ZlirRWDbQ0XaeuJIHl+74aiAG6JPczhQe7Y4uWRYHuS1Pgo0+eM9wfMltPmcZrUr1ErxpMwyKKBM9YqEGJ63k8evyEuqo4Pz9nsVjQ6fVx/IBXL7/mV7/4FecXFxTqoLK7M+Tjj5+jG4Lw6nTbtNrSoF2tVhSJCLDrupLfdZazv3/AkydPsUyL29sb1hvxKxW5HKCnkwnr9Z1zqcOjR494+vQJQRiopHjI7sGBJFaQdON0OuXy8oLz8zMW8zmGrqPrJkmas5xOubq4pKgKTPPOy5YAkLgO//pf/ZekXZ9GayibCsd2WF5N+fbzL+i6Af1ul2dPnvHT/+wfs4o2nJ2fKtdEzdF33/MP/pd/u23/tk1xtDqeK79rTYS7d0lWVDKdpqZW6SVLhSck5ZdtB9Z3z8u70EaZS7vHcV2yNGO5kCF7U1Us1wuKohJMR10RBD7dboub2zE/zjX+hyjCvfug1TUUf6s5GSfA8j/63uv+m3/L2WjIfH9P+YPAshzwNNbLJVmqGj2aQZql4jwoSibTKb7vAo2kny2HTjv8OwJy0zZ5/tFzjk5OsFzBwZ6dnvP551/w4Ycfcnh4IJ4cXefw4BCt0Yg2G/q9PmEr5Pz8grPzc/W5W1JXDaPdXXZGO+R5ThRFBEHAar3h3dv3DAZ9BqMRjW6QFTmdbo+Liyu+//4NQRDyx3/yx4z2DjAMU5ZpCnPmOi5RtAEaec+v18RpV1r0tkOeZpwcHfP8+XPKquQXP/8F6/WKbqfDT3/6U/b3R2gI4uzLr77hZ//ur1msNmowJrjDzWbDD2/esjMaEo7HWLZB4HnEacJ8NoMGNNXYlkRzRFmVKjF45+qscFsOHdXAuB2PJaHqOMr3JQtC0LYuqKoSp+NiuSSKhIl/J68HGaIahsl6s8YwTPp9bfv5bZpaWilJSlGUnJ9dcnp+SV5Iu/03v/kKy3V58dkLfnjzju9ef6/OKKb4utQzK88zVuuv+O6773n8+AGPnzzm8eNH7B/s0e7qKikYCv56uebm+gbfD/ADn8OTI5IsY3p1S5bEfP/N1yRxxIuf/IRHT58StALiJGW5WrFcLBj0+6R5RrSJmEymXF5cMJ/OSZKEfr/H0dExtmVT5NK8ub66VjhKcXm8Pz0lzzKGOyOOjo7wPJ88z+Tw7an3t1qsVirtJovQjEqzKKuKndEu945P2DvcI41TfvnLX3J5c41pG3S7LULf49kHzyjykrpGIculbdxpd6TFX1VUSIpuvV6xXi1ptULCsIWpXFp3SUrQSJOMST7GcRxMXUe3LSX+1jCNu6EZivWf8d3rH+T3lcQcHR7wwbMfgauRJjFZnrFcLcXfURXcjm/VcNekoRYKwc2Yw+MjTFMCN3dhKD+QVLelfk55UWw9YzSNQkchl4SyYrVYEAQe+4f7JEmMaej0egOapqbXFX9OVZScnp2SpAkPHz5iNBopF0VNmmVMpzNoGnZ2d1RQTpCYWZbTlMU22VsUxVZy73oOYRhQ5OX20n+Hmqq37UOXNMsY347RdZ0ky/jmm9fEacrTp8+4uLjiF7/4JV9//TVFWRKEPs+ePmVvd5fd3RF1BY7toOmw2Wy2BIpNFPHdd68ZDIes1UWKRgaXhUpia7omTfJWC8dxKfKS25sb6rIi8KWFm2YV11eSKtV0TUgVpZwjfc/H67TRNI0o3pBGEbZh0m4FpGlCHEeyGLOt7fKtLEvMyhDyBBpVVVCVkClk4/j2ljiO5GcRJ0TrDWVZEG0iup2uWry7OLbFYjZlOp2wv78vz+ssx7TvErUpvV6P65sbyqqm3xtQVjqW2Wx9c+vNZpvvsW2HokiwTIvNZsNiMWM4GGJoGtQytNEA13HZHe1CLYPgNJUFZVXV+L6NbcvSsyxLPNel3x9imCaLxRINExody5Agp4aGZcj53bQEkbdeb9BU4EZaqI1q22gS5nNdaUBpcHN9zdu3b3n05NEW+XfnydINA8t2sMsGy3IY7ezy8PFDFosF62i9Tbs36uJ7eT3mr//m58wWCxpgrMJDrm9TlbmoDsoa6pokjsR3rpoFq/UKzZBQj66a90VeMFss2UQb1RgsGPb7NChdha5TFBmLxQLXk2ezaerUVU2rJc0AGbgqT5kngb4oitE1jaPDI54+fMpsPuf7N9/z6uVLqrLg5N4JnW53i9R2Hbm3tVotut2uoEU7bZpa2qumaRJFGzWglHdJ2Aqp64r5fKZw0QWOY23xokEY0ut1yTLBrsZRwtKQpU1dV9i2OJXzTN4R0Sai3Zb2QRiGitYgFAxNF1pDSSVhHl0cxZ7rM+j3ubwQ74plmqp1VJKmGXt7+5jqbr1Zb9B1azsg1TUdx7aom4q6EBS1YYtPqanE+9UA6Jqk87OUVjskCEOFZDOwbVM93zI67S66rjHo9Wi1WqxWK9qtNhpgKIx2nhc0VYVl6OR5wWI2RzMExbpardSC3Nze79Ca7T3/LphQljW+5zHa3SWKIt6++UERalD4Vp2wFUhguCxxXJuiyOT+0BbEdbyJMO0C23aEgqGh7ihCTCorOaf7ni/zgyLHMMVDlGUpuiG4vyAMqOuKs/fvmU9mtNotvMBDL2Vh1DQNg4F4aVcraZmapnz20zhhuVxuh96C5qrpdLtCdUAtOZEZR7vTFj+8arU7rs3u3ogsy1itJGwswz/xzS6XC25vbsiLgo8+/Zh+v8/t7Ja8KlncXJPGMZvlEsMUL1K301Ht+0wG1QgZRDfucLi5Qn8XWwrL+3enZKnoGWKlecgyWXTMZjN2dkaqaSlh49V6tU3j13VF0AoZ7e9yfXVJb2eHQbdPnqfUGwmjdTodCrOQ87FlSVDKNMjKgnUSE7RD2qYEn5bzBavVmkjXtrSium7o9QbSUq5rQXjPphRlRa/XRdN1RrsjIRXRYFkSXlit1+w4Lo7rYbvSEnMcmwYZmKZpqhagbbI8p6krirIgDFvblo9l2WocJV6tmjtqgbTCdE3HcaWRoaHJctjzMXRDtZakDQEmvucRRzGbKMJ1HYpC5lJJmtE0cvaKsly8o9FG3ePFRZvECYvFgrPTUzRNo91qi2e4KDFVK+huKL1craibmk20QdNgZ2co9wFQqhhni+gr8pwwCNDrhjxKKTLB6k7GYyaTGcfHxxiGkKO+ff0NugZHR0dg6OKOUs+4ldIjBIGPaViK9rVWTjNDqAW+x8cffcL9w/t8/90P1LpGFEfkRcFmvaEdhrQ7bT549pTlYs5yuaDT7/D8ww9Zbzbc3twSbyLe/vCGV19+hWsanBwd8eyDZ7x7+wNB6Iuvq6pUCMDHsmUpo+macoDKjNOyLI6OT+h2uuI6VihojQZLzSI1TcN1HKI4Jgh9TIXH9DxviyP1w4DA91UIQ84bEhKSZl6lgmjSNCq3gZI0SSiSZKvfKNS9RgJ4MufSlZ/ybiStAbq6u8WbCOoGx3HpKBrddDJhPp/T1M3/x9h79Vx2nml618pp5/Dlr6pYxQoMIkWJSj090+OZcdtHY7TnwAaMNuBfYMDwgQED/gE+8D8w4BOfjmEbGKPRAVAnSRQlZhbJil9OO6+9cvLB835b3QduS4AiRbLC3mu97/Pc93Uxm0wBnSdvv8NoNCRNk3/0/UnieOOjrSrB61tqSaQbsgyQz5SQFx49fsJwNNq886uqVPopi16vJ5Qq02Q4HG10EpZlYJkGrivUAHHJGoThWjzcRUFhGJvvZLfbleViIXdJwzQZDIYqzKfhBR6e55GkMpcJ1xFFJqjSfl+INpeXlwy3lP+tvaaqK5ymIU1zoZcUpYQiG5QbW/C+dV2zWNyQFzm9Xo+xcjXfun7zPKeuG0GzKo9dvy8BvIxULR8s0iwFTaM36LNchcRxRH/Q2/wO5lmuFnEyPw7UfPp2Np6kKavlcoNUbJqGw8ND/CCgKiXA9OLZM2hqWi0fw9Qpi5y6aairgsn1NY4lxaBC0fiaqmK9WikUrEGn0+bk+FgpvoQEWNc1QUtIFWVdUapz9a1OrCwLak2TFmteSLO1yKlpmFxfy+fHtNje2UVHg6bBb3eo64pur8vDR4+ZTWecnJxICNMVVUQcxQzHQ3VfztB1jShay70OiEoJL3muK7sH3SBeR/ieR78/EOVHFHFxfs5333xD4Pvs7x/wr//4P2Z7dwfHFcRyuyrYu3uXwdYWrSBgPB6LPz6QM6PogKRwEfiB+lxI2MdUqhXHEbS2YdQ4tpAHyqzgyZMnDIdDppMJR8fH9PU+hiGhmNVyxWI2J/B8zk/OmF1LCcnv+kRqKXnrvnQ9l+FoRLfXx2t79AeDjcdXZjHijL+5ucH3fBzbJooiOu2OBPqqmlbQUtj0JZommHnD1Ddn3jRLiaOIupY7apql7Pg77O7uiqM2LwhXK1bxmslkgunI+0/TdaBW2E+1PB4NWIcr2uMxP/2X/5zXh/tolkWZF+h1Q13L+csyTba3ttk7OMDzPM4V4TJXWgTXc3B6XXRd5/Xr1zLL1jSCVkDV1KTq7mHZNkaa4nkerSCQZXQDdVXR7nSEYmXotNptGhqiSIIzVVNvZteaIfuuIpV5X1ML5WU6ndBQc+/uPdUYDmi1W4ThijwvyPOUNImp1Oz+/+sfv3+DUL08dMNQlX6LokyxDBPbdSlmc5JUBui5OhyWpRw+mrrh5uqadRjR6/cZjbd49uw7Ls7OaHXaDMdDdnd2cF2XTruL7/rqQz9iOhuQxNGGNTwejej2upR1Q6/Xw7Ik0evYDvN1xE24FFxHr6c+ZBXL5YrJRJj0DTCfzxmOx3Q6gs4Bwe/46stVFIJYyLOcuq42TcH9w0Pqqhbk4VK8K2g6TlFIkr1pqOp6k17M01SQmY4szYJWC9fzNj6c8XhMt9NhcnNDvI44X59iGDoHd+/QH4w4vHcPx5EBRV3KAGIxn+Mpz8VytuTm+oY0SdkabxFHa85PTjg5PpK/fy4J3KoqCfwAy7aZL+YsV0uOj0/wAl/hxEaMxiOGwx6d3gDDMDG0Bt2UoZkXuIy3+hR5zjqOWa8j1mupmJ+dHLG9u4/rWOi6i940aqEllf8oilivVbvDsVmt1yyWK7799rvNhdU0ZAEL0kIIgoBCVYo1dDRD33gjNaRt5Fg2vhFQ1yVpmtDU9aahsFguqKuGutEwbIv9w0NMW1jUB3fu4Lou8+WSL75+yt/8zd9zdnKhUocNTV3QbbcZj0bs7+wxHo/odrtsbW9xcHiA63kymNY1gsCntC2SOObq8oLj42NJ/XSlTVVVNcvFiiLL6LTaoMFgMGA0HmHohtT005Tx9jae5zG5ueHs6JiriwvWqxV5lrBcrbieSMLR0A2yVB42d+7e4d4b9xiPhR9vO6ZKT2XEsaRST06POTo64vLqmm++e8lsukBHJ1qGjIZ9oijmlx99zHZd8ydhRGdri4c7uzwuSl5Np9STGyzbxG15eOo5YEwW2LZDlmQcpSX/XvsHFWXDkIN2kZMVGVGZU1eC6itz+bElmaSdbo2Bn/7mt0wGXbZ2tqlpWCwWmJbNYDhEQ5AulintYce2KYty0+4qq5IkTTZ/LTS4/+hN3vn+92i32pRVThKnpJW8rFpBm7JqmN7ckCWJ+LAQf87F5RVFnpMkKatVxHQZcXRyysXFJWmag2Fi2NAOfB4/eYvdPal7e75wtOMkoYHNoblW/qu6qlmGcy7Oz3n06DHvvfce5+fnfPvtNywXCwzDoNfv4QW+yJ6VFyJOYqazGXGS4LcCeoMxtiUInfl0xsXZKU+//kraE36LwA/wXBcdjQaNg8P7/Pazr3j9+hWaIc3ccbiCaE0FvHYt4pZDbTRUiBC+cT3S9ZpPXp2wr2lYjom7nLO7v093f4fr62vW4RrrxavNAbHb7WJ70oLVDGlQLmYLhaEUuW4dy+LFc13qSpKldSXJn7qRRPst4rm+TcLWDc3KTrYAACAASURBVE0jL0xd01mvQq6uxIe3t73NeDxitVry3bMXpErOC/DuO28zHFzQ+uYZDlDoOn/x6AFrlWC0bVvJrR3ayiHjei6O64g3SDmc3Cji3b//FVZe4NTQarUJw7VyK2nojs2r6USwR7agrtEkTR4nKd1ej62tEcv5TDkpclZxTK/XI0vFcXf37l3u3L1Dpy8+p9evXnFxccliGbKOEtK8wLZchSCTS+Lu/h7jrW1ev37N6dkZZVVSJZJyyxTvf71e0yCYz4vzc1m8ZrnCp4QsVis++e2nzGdzXM+nLEs+/fxz0jzjBx98QLxeE67W7B/sCaqrVWAYGoZpsre3Q5bk3HnjLg3iNlivVrRbLa4nN6zDUA1WlStLN6hqcByLVuCzd7jHYDxEsyzxPJQlWp7xr14f0zm/ZPx3v2D49FsMU8c2pX0vlAINTdeo1UFNfCk+vV5X4Tvl3WDoBuui4JP332XV7VEUpcKCdej3+6yWc6JQhqq3rsFKYYttRw5/gPIR6ERFTitwGash6WqxYD6bMptNyLOMWZ6jG+Joidchk8kE1wuoG4jXIU+//gbXdZlMJoRLQU01GsRr+R42teCYwlBhxBooiprZdEav32V3/0A+I50Ohq4zmU45OTmmLCqRn/ckIPLo0RNuri54+tlnLCYzvvvmKbbrMNgaMej3aMqKq4srJtc3JElMFEaksXjpLMuScIJl0WqJj+x2gRqtQ+X9M3j58iVxHDPo9VnM5vSHA5paEIU3E3FCZol8p+tGfp9opLHT1BXrJEVT7mTbtDg9OWE2m0vIo5bv+c31Db/85a8oq5rxcITeyFDD81wsU36scRRTVyW9Xo/1SmgJvuczHo1l+K+GgVVdk8aSKjZNC891cV1XGiFlQVmXuI5ykUURpm4wny34+V//LV99/ZRVFEFdc3J8iusGvPfu29KAqGviKKIocjq9Dg8ePmBnf5fRcExZVnz+xZf8xZ//JdPpDT/44fuYloQHNENjvpjTCtryfioKCT4BURzJcqYoqCpp2DRNzXK5oNNpo2kSxhB8o6Bz7t3roukWX3z+JX/5F39JUWT88MMFP/2DnwINdV0qR50E4IypTqAwokHQots1mc1nkvI2TUEnGgaNJovKsihpagk4iCurVo0IGcoaur65bFZVxfzqmi+/+oYsL4niDM9xuLmZUGOA1rCYL/nkk8/odjp88MH3GY9GNIiLz/PEpZuqFlMUxaTZmTgtNcH8F2VJlCSMfHnWJkVGFKXomgUujEfbHBzuQQOLxVLarbaFHwR4nsNsNldpTShKWexahoGmNfT6XQLfo9VqkRaFIJ0qaX2bhonpi3NaEslQFGoolYoru8hzFvM5uqHT6UhbbTGdc3V1ie06PLj/QJCJZakuZbrysWTs7OyoNqW8J9IkYXt7h3t377Bahfh+oPC5gsYs8pwyz3AVAlHTNI5fn0nr+3ZIV8uAwPc8/CAQr29ZCdJ60GexWFJVBXWNIMJUcCcvcppwje16EtSKYn7xi4+Io5TdHTkD7+7u4nkBrulQ1RXUauCs7ja3dw9N06iiCMfxME0DTeEvV8s5X3zxhaBN2y2KIme9Dul0u9LSMBx03WIdL7i6mhKuQkbjIX7gs1gtyDK5iGvkoJvKCx9SFOL8syybTrdPp9fjm2+fsV6tOdjf5923nzAYDAnaHYqqFDRe4Kuzhrw/szQXz+p6Ta/fp9/vc319jed6NE1DEsdQFsznM7m8B4GEANHIKvle3HrrbdVgFfSbhq4Lbj1NE/I4YzgaMtoa4QceL16+oKhKZvM5+lIQ8UEgHtOqEgfo+fk5SZzQ7w9I0wwnk7CLYfyuAXGLQI1jGViKJzvdBFY1XZPWgVYQLleAtsFyaVKZxVBtnDiOcV2XcL3m7PyMrfEWIP7NNMvVgPnWxSTUBM3Qefb8O4ajEe++9x7HR0fEcUycxEI5aLepypIwiphNplycXfDorceMx1tyftV1IZjkGXVdkWUppiGIZh0Z2jZaw8HhIYau8/rotVAG0mQTKjU0nYIGz3WwLVli3y6S8jzn7OyMXr8LaIThWhZjSoERhiHL5Yo79+7jeZ5qcGb0uoJqkkVLSbReqwWN4HRtW1MDHvl1lJaH4I8FRa9z5/BQlit1jWM7FE6BaVZYpiUut6Ymz5KNT8Z2LPK6oiohrWUJZ5kWhmnIMygvQNc2bcV2p6XIExaLxRK/FbC7u8dgNFTDS1nW2Y69wY41DVR1TZEUGzSctF5cAl/axLr+u8F+XVfkRUZZFWRZgu+3VChIzjGGYeM4FlZqsJhn6t3xu9BgpjD2B3fu0Ot2+M3ff8S33z7lBz/7kEoTn6XW1BRZydX5BfPrCWkuA3zBxAr2UtM08kIaTG0170nTlFcvXnJ5dY1r24Le1WA2X6DrGt1uj3UYksQxvueyWq24mVwThitG4y22drYo8xzftfm3/+4/5/T0lNUqYjQasVoKgtCyLXZ2tmVpBdiuIwqX7S3VJHYYj7coypLrq2vm8xm9bpc4ivD9gL3dPWaTKbu7exwdHXN8fCKNcK3Bdh10vS/L+HabJBGUYFHIM6mpauqywjJN8fzW9QbReO/uXdZRvMGT395DPV+QkoZhEkURYRhS19LYMhTCt671DcWgqcU7JToBjbqscT1Pvf+lnVap5XGSJgq7LJ/9OJb2SZbJd9dx5XnQagt14tYjTVOzWi25uZngOjadbpdut0uSiu/bMk06nY7CoMt3dx2uNs3e1WpFtI6I4xjHFQdaVZX4no+lm2g0PP3iK16+eEVjaNy5d5ftrR2518+W/PrjT3nx4jn9Xofvvfsu9954A9txWK9D0kQCn3VVcXZ8SlHkbG9vU1YVVzc37B/eZTQYUFcr0iQTN16nw7vvvcsiXLOK1ji6ChHpQrh4/NYTXMdmHa25urlhtVzSarelITIRZ1SeJKCCFK3AI1wu2d3d2oSwdMOk2+tT1+JdLis1B1EhAtd1mM9nmIbJnTt3CMM119dX1LV4JatKdDeGIVhpz/M2uLrbhPVtSEOeH3PquqbT7W6eZ7c6BseRMA2mtsF2SguvYTabqha2zGUNwyCPIqqywg1ccVzmufjFskzIOY2gaP0gIFytePbsmRAOipwgaKFva4TLkJ2dXbq9PpquS9DPlOd+vJZyR6/fpz8cUmSiOiiKAkc3FJmsAU2n0+6o57h46ctS7jmWZSuiQsZkOiGKItA0Du/eUWGQhuV8prCTYGjG5nlvGDrL5ZIkSRiPt9juCGb1lk0kwedECB+Og+3Kgup2CY+uqdCgzTqMKEuZa5mGqRDjN3S63U3Tv1IoQqGxeBucsOf75JmEKXTD2DwLTo6PWUdrRsMRlSLoLRYLUT00DVmaYtqWwuo3G9So7UhQJU0SVqsVfuDhuo74gsucwJMGl2PbhOuQ1WJBEsfye6PadqauU2Q5jmUyn86I1mv29vZYq1kKCC3h9PiU8Y74EnXdoNPu0mm1ODk6ZurYohoBtrfHuK7LzfU1ZSUNs/F4zLNnz5jP52xtjSnKgiyVd09Vl5t5k+c66LpPlmdkal7ouy66JqQC3/PIUwnIXF9dKae6i+8J4rawbRo0qqpmZ2eb+2++iWEYzKZT4iRlHYZoNAyaofr85dS10PNuKWlZJg39lsK0R1GI78m9NI5C1TbLuTg7pyoqDu/e5a23nnDv3h2hvejgWQGO77N3cIipG6zDFeFyKUWrBqH/1A2GZdFxXYo85/r6hiSO+Z3Lz9wsbfNCfr1k7rPCuXeXNE2ZLxbqfice2flsRhAE/PAHP2TQ7fO3P/9rPv/kM8bjEW++/ZD9vX2h/GQZl1fX2I7DeGubTq9HmqWy3+lIKLNpoN/vEUcR87lBp90hSRLOTs/ovt3FcR2itfx4NV0nSeTd1goCQJySdV3J7FeTMwxaQ1kW6DpyRilrFqsljiXvk0hpFyT0WSoSkrhnv/riCxzfw1SL8Xm04unxK560W7zRNNi6RlPVDIZ99vb36Xa79Id9yqb+XSAnklBuryde2HC15vrFDboG3V6P9TrCLQveeOM+83lNrH7PTNNksVxQ5FKouLm+ERe0wo3u7u7KolQhk8PlSlDgroup9D3zfMbRy5eYhiHe4aamaSrlRW8RBAHrKCJJBCdfFzV1VlFk+T+19vv9F4TtVpudnZ0NstAwJEV/W72//QWvq1oQHIa54atWZUmiOLOvX7xiNB7z6uUrrq6vePvdd9jdP8B1PTptQTRdX16yWi5ZLOaE4YpWq8VoJFhRP5CU0c10JilTx6MoK2o0TNvGtGzSLKOcTUl9nyBo0Wq3QLtNDkgjIEtTFvWcLM/xPF8hN9oY6iK7UhiATqdLt9en1+/hei6TmymmZUn9WH2xUlsSF436sNiqpVCp5kxZVsSRiEH1vCTPF+RFoTjjMYvFktViga7rHBzeIYojTEsGF0Uh3rflcslaNYzG4zGu53H06hUX52cUKgFZlgVJmqAbmqChLGvjhIySGEC1gAQrkqQJs5sbju1jglbA4Z0DDg8P2d8/oN0KaJoKTZPUZp6mJElES4m9bwXhy8WS1WrKYrFC1w2VgA2gqdFpqMua1XLBbDKlN+jT6LBYzJkrT9nFxQWoJYFlO7TaLRmiq0RikZcUeSZfCM/nlmPv+z66Lmxo6oQ4irn1TDR1Q9XUmKal8Dcp6PKijpMY03aodF0O+I4cZMpcNvLDQY+D3V22t3d44949Jczt01Vf+iQVPJZjW8TRmqOjI5I4wrYdSQwpFr/n++K6ahpev3zJp5/8Vg4KSYLv+wyGfVzfIwha7OwJDs91PYb9IdXb76j0X05W5KRZQlbkRGFEuAoJwzVVVXF9dcnV1YXCYTXkSbbxSTmuS6vdptvt4pgGWlWQrFeUhRzwDFOGlr7W8D8enfPjKEZ7eQLA93/PZ0ID/FtDZ1jLAVMzNNrdgHsP7oBnkkcJNRWmZlE34nBbrdf42u/cckma8sXnn7E32UUzTUmN9vv0en01iEjwvYCqrEnSjEiltQxD0GZ5WW4ahPcfvMHOB+9htz2SLOHy7ExenAasa51oEvLwjYcMBgPm0/mmfTSfz/n444/Vi7tNnpf85rPP+ea7Z7iOR6fTxbIdSjTKCuIkYzKd85OffEir5bNYzDf4yaIoJCWs2nCZwmxcX1+TJAnQMBj06XW7ZFlKv9dnOBgyHm1xeXnJxfk5q1XI82fPSOKEu/fuUhQlafqCr59+x/HJqaRcfJeiyPjpz37Gzu4Oum7gWBamYVA1DVGcc+/+ff78z/+C07MLyqrGV60oDWjKAk3hyTQgiWLMUuOt771HvE64WSyYzOd89PGv+WeeQ28wYLlcyTJaBSB0XaPf79N4PkVZ4NhyeLQUDtpW0nnTMLF9G9dx0JAWXF5JkyMKQ/IilyZDXWNbtmqAN1RlSVnKJXg2n9Lv9/jwxz8hitZcXl7QarcYj0fcTKab5/rW9pjBoE83yeCrp5SGwV9++AGXWsP19Q3dbo/R1hbbO9vYpsVyNsF1HTrdDoZuqCF9Rffymnd++WuoKm5ubgjVIoqm2WBDdTVY1Q25hJydnhKuIoJWi5/9wR9w/427pGlEuJwznUy5uZmQpxmvXx9RlgVvvfMOfrvFYrng88+/Us93cfxkec6rV0f4gUen3eHzzz7n7XfeYWtrG03XNxfWZJHIIT/PGY1G7O/t8/zFC2J1KTNNk6DToquLPP3TTz7l8uqao6MTut2eOqRrrMM1v/jFrzg9PePu4QGdls9kMiXPZWDv+z6LxRLHdRj0h/zoxz9mNp/x8a9+tVmwffP0KYny+PqBpOWjdcTh4QGz2YTPPv+C5y+P+OLLL5gvQzrtDo7j8N/OZvw3ZxcYAJPJ73sk+SefS8Gnn/Pf3zlkFsf4QYuD/T3+2R/8lO3tEYvFnOl0QpoKEqvdbtFqdwjDFZZqU+E4NEgDvg6kHbAKQ9JUBni6bmzaZpqu02gN/WEP/9xVPs6a0XjIeDwgvTznx/0e28sVYSg+kqKsiOJEXYg05ey00bOCVlFS1g03NxPmq5A4TdDRSKKIbrdHnmZc39wAcH5yzjdffkt7tMX3vv8u/+5P/5TZxTmXl1fUjZw7XMskTQS1q2FJQyRN8WwHd+iSRAl3795le3eHOElAazZpcU3XmUwm3Dm8g641tFothgpXtlospdUTrsiyVN7PmobjeqRZukm9VU3N/sEexs2cdZQwny+JsozdwwN2DvZZr9eEyzn/5TTicB3Ry75jZxLS8n35/axr1QqUoMPtArPs9/jkX/wBtuexs7NNmqQs5wtp7Oj6BjFkmcozlmXKYSDutjBcE64jkihmsVhwfXXDt9894+m3z6nqUjzVms7NdMavfvURhqbx+LEggQ1dvGSO5/Ljn/0E3w9Yh2viOObFq9dcPnvO+ekZb755D8dzSdNEWjEKVSzN8kxhlWQ50fIDNE2WLXVVbc6Z3X4P09QhF+SreDgtjo/PePHqmGffvWAymdFoDb/55DO6wwFvvvlAPIeOh23JZSoM16zCUDUlW+p5LIPdwPeoFEb4dmF8c3ODoby64l6uVcvdUGgvcZrdDu2+/vop3333grJuODo9Yzwc0h8MMCwT1/egCVgtF4K3rUp++MEH+G0fTdckGVsUmxZDu9PGrCx1n6g3rifTsrm4mvL106+5OL/AMEz67S4PHz7g7bceEycSTixu0TW2g98KRBWgmie6GnDatiWDZNOgLgRllGYF8+WCuq7RDE21ik10XcMyDfK8oqkhjWPVEKyU+yhhFa4l4WpY3FzfsJzN0XSdXr/H1cUllnqmeI6DbQsiJ1qr4ZnjcnFxwWqxUq2kjLv37jEaDHj2/DmrVUir1VLJdqVlUC6s6+tromhNu9XCdz3iWBLhSRzjqaFqHEXMFnPSRJQG11dXGKZOqxXg2M6mwb9arQhabTBMGk3n7PyCV6+OiKOUk5MTPvv8Cw4ODgSNZtvsHezQGw4El67pVLe+O12WTbpmyF0jlsu8Zco7IZwv6fcGCvsruGU6XVzPx7UDXp+c8ed//le8fPYcvSl48fwZ//xf/hHtbocyL6kaWc40mvh3GpUg1mtd4X59lqs1n3/5FVla8ProhMnNhB99+APG2yPB9vv6xv9RVdJEqOua2XRO1TTsbG3T6/exbRvHdchuv8NVjWHoDBRNRFOD1apKN80JaNSix1XtYR1XLZPWyxXhfEVeFQxGA957730ePnnMYrHgiy8+Z7Vcce/ePeJYzpS9niT2r66u2N7aIY5ilquQ0WiA57uKVlFvfGF1VW2IGyiXqOO64jSMY5Io3qDkfeUCK9Ww07QEFaYDvufTAH3bFp/8xlci7yvdEDeM7wWYpkFZSnPx1dFrGg329/e4/+A+f/PXP+e7Z8/QtIZRVVMUL+i2OkRhTF02BL44+G6xomUqbTlNtTXln7IU03V5FjUNTKYzbNsVDJ4jLaKiKNBMi163S17kzGczmgZpOujyfU6ThPF4pBLnCSADq0r5YA3DoFLe0ttzfQN0Oh3arRZhHGIY4iaybVfOCVmBbjT4vkkUJ8xmc4aDHjqaYKJth7PTC+q6FCyebQv6XtdFmVGW6Ar7fxsCGLgD5c+T8IaGLOiytfyY/MDHtmzyLJOBty0o+nApOOSDu3cIvADdkM+5o9kK/VixWKj3pGlIM8m08LycOFqTpJn8umYFnU4L3/c3/k0sDXJxlaFB2xR1DHVJkYv30XG6myGxrrBgZ6enimjRYnt7C9M0SKKY85MTbN0U3LlrMplOsExD8GFag25q+LoQQm5baVmakeayzFws5miNoIcnkwmz2ZytrW32dnbFI6WQ91kmeOYkTTg7P5OlSSmt+Hv37tLrD9XcpiGKY5qqZLy9xSp8KZQrTZranu9hWPIZzNXnFTQ67RZlXbMKVxJeiRNOjo8Fk1fWhKuQ5WLJ9fW13CXVvSIIWvR6XTQd/JYMk2sN5rMZy5U0NbI0I1qvGY+3afkBk5spy8VCnJxxgqYb+H6wWfqkKoB4i1ovi0IhITPlPSoZDuXZ4Zkemm5gWXL3EY/6kvF4S9zqVbp5Vxq6lAMW84XSVgiZwXZsbMemyaSJIQtjcdY1DWR5LuGzToc0yzg6fsViPmdre5u9vX317DIA1fBXmoNUIdBsyyKnUS1qCcL6ns/k5oayKjbPOce20TV5Tn780UdcnF2wtb/H3sEB11fXfPrJZzSayXQ25eL8nMnNhDhKCMOI/YM9XNdVKHXBABZ5zuXFORdnZyyXKxbLJV99/ZSDvX3GwyHj8YjhaEgQBCyWIV99/Q3Pn7/Echw++OADyjzl9cvn3L9zwE9+8iHdfg9D13n54qW03xqNyfWEy7NziqLi/fff58GbbzKZXYPWMN7awjRNXj0/ptZktqZpOuFyRZbnFEWpgl59DFNQjy9ePse2HbbG0hjL0hSzblS7qmK9DjfhP/muOlSVNLk1wLItsixTOGlZqGmGDOnbbXH/3jaUNLUYvrm5oSzEPRetlZdck7NJu9v9Bxon+et4voft/I4A1h8O2d/fR9Olsa0hOGk0jeFoSDMYkGcKRb9eU3tKPQQUmTi6iqLEdmxaQYu8kXeUrhtMJ1OqWu7BEaJpsEyLLM0E35fmVHWN6zrSSEol4BiG4WbG1Gq3idahBJ6qUuYVhrjMRcciuM1+fyDv6gaaqqaggFra5pqu02q1lXs5IU4Sce1pkOcyI6rKavNzr6qSdqeDZVrMZzP1jJcAa2HIz13XhNSQZUKlCYKAfr/Pei1tKduR4LKumv55nmNbtmq8F4LTjcUv6Pv+pvmXJAmeL0SsuqoxTEPpkMRfenpyTKvdYtDrUxRIkWE+I4kiptMJd+4c4lie4AxbOtOrK75++ZKLqyv2Dw5YRxHL5RIdjSzPqOuGwWAgPrVYGqDrVcjF2RmrpSBoDd0gaAU4mgTiri+vmEynPH7yiCAI6LTbctesBqK8UDPJXDUgaRp1/9WIwjWLhQQv2+2WLHjSFF3TiTWNLI2ZzWb4no/v+di27DcaDSzHU5j2ikePHkl4I5YWcJFl3Ll3j+l0hqZBqy33OT/wiKpSdBOWhWU76JoQTaTp2xBFa1U4gnanzXA0YP9gjw9+8H3eefcdev0eeVkKzUS52DV1ZrEcG8fzyPOULEswdF8WQbXMLapC/rymaRgMh/KcVHj42/2M57ms1yHL1YLj42Np9cYx47G46tbhiizLuP/GG/R7PV4+f8l0MuXJk7f48MMf0hq0qBWdIIrX+J5H3cBgNMT1A6plRRgKXthxHDTtNixZ43uBouhJyF/OYfK90xW9MQxDup0uaBqdbhvbdri6vlTvJgfKksFoKMGDPJcgX6Nxc3HFnTsHdFsd8fTZtmqn1tRlDWgErZZy/8a8cfceuiFNRcs0+Pbrr3jr8WN8f0xVF9iuhW4JRvjq4lK0N4qk2e8PqKtSQhFFQRiuWK5W0IgiydD1zR2u1W5RqvBLXddkeS50nvq21SgBgH8YuoyjSGH1U7r9vqL9iEM6jmP8IGBne5tbR+NsNqOqanZ3d1muVqxWoQS4q4qmapjdTDk9Ov0nZ2m/94LQtm16vT5pKptgz1UYH4X70nUd13HRdI1+ry+H7yThZjKRQXwD8+lMvgDttkocunhuwNZoTCtoi1elLImiGE1rCAJfbZwFqee5LsvVmul0RlUjKULlVeh0u3R7XfbZp9Vu0TTy4prP5uIu7LSlQq3YwFVVs45i4Rs3qM2yDEhoJE3T7fVUEkhT2+aaqq5ogOFwQLgKubq+Ii9zdmxLfAcKm3n7YXdsqbSapqVSWxaz6VQErtfXOK5Lp90GTSNot9ne3qZWBzLPcVmF4SbhPd4a4zguhq6zWiyIokjSDe02tVqI7ez0ePT4MWVZMFHpHPGDyKWg0+2ytTWW5E+es16F1JUkNV89e8GzL79lZ2+Pf/2f/DHtrrhOXCegFbSpqh5pGkvqTHGvsyxjrS6saZaT5wXTmwu+++ZrQa6WNdPpnCIv2b9zQLvfZblcybKh22U0HisEkoahSyOpqzbyk5sJYbhWPjSdUP1YDdNgMBoxGo6kphy0RP6uLu91VbGazzYIAknDgaYZlFXNJ598xi9/9REnxydUVU2v1aJyPNrdtgw/+j2GgyEPHz9k7+BAMDFVSRJLdT1NEpI44vXrV5wcHwkCqN9jMBzSbrVVk0XDcx3SKKbIc67OL7i6vMI0DcZbW+g07Hj79FTy8fT0nChaM7+RZoptW3iuXEh6vT5eEMgQJM/RdRG21wr9tV6vSdOEJIpYzudMplN5+axj5pMJWVGwMx4JmiYvZLmbJMRZhlkUPExSNOClprFSC6NG4aGCbotG06irSg5dhoh0napmd7rgYfU7Xqimyc+7qaU95zsujSY4D81yKeKMIkkxkMMjwPfe+x6vWw5ZlvH2w4fce/NNyqpmORf0E2gs5gtOj84URsCVZ4djo5u6csjJX6vX75Fp0OQZ7cCj6PewGg3XEfb8q1cvadltcQ0o7jYI77nRNHGfFSVpXnBxcUmW5jS1RtNIW9SxHbIs5TeffsLO9ogf/eRDBuMRjdZsqvd109BuSSo+TbPNYdr3fOJ1xK8/+oj9vX25mCsUSBAElOr7WZWloPS6PQzT4Pj4RKFbKjRd8F5huKQqc1zP4e133sEPWiSRyNmzoqBBw3YdbFvn8aMHlGXB6dk54WqxOaTvjMZU22Mm6wWz1ZKyLLAx6Ay2efTkMR/97d8xXy4Zj2wm0ymrKOL4RHAw94YDUJ+ROIkxWwGe76ObkvTRaDg9PaVpara3d6WF4fvyOdBkJG07LkZZEqn0uWM7cqnQpCXm+x55ltEgbYHhcMDDh48IVyuurq9EqKwCKhIW0FVKNSdoBewf7MNXT2VIqUsj8/rmmqvrK1brFVES49sOWlMzGo+wHZcsS8nTpUWUKwAAIABJREFUTJA6pq4+1JK6L0tBwZZlwXw+p6oqxuOxQlMbZHlBmuacnp5RVxVbW9uURcnW1oC9gzs8fusdUGm91XLBm4/uQ6NRlCUvnn7L5eW1vBdth35fLnxpmnF1dYWmayRJzPedH1A1NZ//9hOuLq9lgVoUeL5Pp9sjTcT5aOqmYKUNefYVeYHrW8qZUDCdTCjK8nft8qClmpwl6zDEMAVBOp1NMS1zI7judNryOV/MmFxf8/DRQ7S65tPffkK71SZNxR9W1w3L5ZJ5POfrp1/TH/Z49eIFv/nktyzDWBj58TVRKDz8e+sIA5gZOpeqiXCLASmKgrKQ54kMxU1835eQkq5TlSVZLpgdXdOwo5hhuGbv8pql47LWYLWKuLy4pCwK/vCf/YQkjVgtl+i6wXI5J01jHj95wq0jNAzFc+C4Nq7nUtVyuM2znLIoieJYWtFqeV0VOd1+l0dPHjGZzHn28jWmbfPG/Xu8Mx7xX/3ZX/HubLHBdjFVaNtGus8a/+hfOJuv+PfuT4iaEt00MKOEwHXRw5C0qAhsm/uaRt1u89Eq5OsvvyHKS37z29/yn/3Jn/Dw4X3e/sEBhl6zWCw4Oz3l6PVrqrJkNBxR1zXTq2s0NJbhCstz+eC9DzBMk9lszmRyzXQy2dASAO4/eECv18UwTbpdQbRF0VrwwHWpmpC6Gl6vmMxmNGg4nstb777Dvbv3uZlM+ehXH3N9M+Py+oq4yuj2uhi2xZ8WFf/D1QQLIErg9PL/90zaAG645rd/+l+wXCyZTqeYpoXbk2WWoCQ9GqTFk8aJYEAUqaABptMb6rrh7PSCX/7yV5xfXmNYFoYp7QrT0qGB09NzPv/8C/b2pL08HAxJspTTs3PuP3hAt99TvjRBm3W7He7du7fB9eq6AXWDbZi8+ze/4I2zy3+E7tR1wTahWu0aMNvd4e9+9AHYllwGdJ2irCjKktfHx/zNz/+Ws8sJum5hu+LnSZKM1y+PGAxGTCY3zKYzLMvCtU2Gwz6dTgtdQ6T3WbpxsOqWpKxv2yi3UnhdXa5v2wplUaKhYRqWcoFm4uytKrKipKxrbFc8aWmeMV8siJNEmqqGgaYb6KbFdDojDEMO7x1QqO+5pmnid3EkYLdeh3I50lDkgJoXL7/ji6++YTqbSXPJtLk8v+HVq9d89eVXfO/9d7l39454+ZTHq2N0xAlo2xv0JQobVGg60Vr8SJ1el+fPnpMXuXgQbZuylvMmSpCXZznrMCRNM/JUmm9NI8nOjZO2rGm12uxub9PtdgnXa06PTyhrwdmVRUG/36fba+M6DrPOnE6nTafdJlysqMpKgkLLFT/44PsYus7x0Ws6Cq/b68q/h2EovqtojW3bbG9tY9s2R6+PFAqyJs1STk6OMZWzKE1i0iSRVkdZkiYZVVkrh5lPscET1cRJyrPnL1ksQ3TEBx2uI24mU6q8QNc13nrrEX/0R/8Cx7GpaXADT32OdcJoLUg50yVNEsGHahqGbpCmGXcOD3F9T35vLHnHWLrJq+NT/sP/82ecn12RlxXL+ZTw12sM0+HDH/2QXq9DVZfi78FgvV6r95RNqZyxrueT5QXoJo5vk2U5n3/5NVEU8W/+zX+E47vy/lRhG62R0OttM6nb69FqBTR1ReD7GIauwp7SUvM8l06ni+f5XN/cbIaueS5tZV3XFOqrwrJtiizH0Awcyya3bXRTYxUuSLOEKEnoD4dsbW3x6NFjvnn6DZ1OV1qTviDejl6/YjgcYjsW4XKNY9ucn51xcHiAZZgUWUpnOCLJcqJc0KieKz6oOIrQVFtutZQmjmkadDttcvVscgyTJBVNRVNWpHmOoUJevvI81apxUtUVZSXIdhneKVRntsbQdZ48fkSn0+WXf/9LDu/e4Xvvvc/Dx0/wfBfbtonWEYvpnCIt2N/ZwzLNzcJKb3SSJMW0TDqdLjT1BvEWeD62K7jzi8tL1mGofNQTegPll01icl3HdsRdN5tNsCxxeqVJSlWUtFutDfISYkzTpNfrSvD4ZiK46aYhTSI816bTaWFoOoYiRFRFjesGFEXBx7/5hNcnJ+RFQb/bZ2s8pqlKOp02TQMXF5K8Pz46Zb5Y0eu2uXvnUGYb3a4ES9biLLRtW/kiBSHY7rRod9qy9Eluh7qNaglX+IaOrovLUVQgU3TNwLBkrKMbBmVTU+clrVaLMAzJUml4dDodQMIolSkLGsNsiJOc65sZW1uChe/0ekBDUZU4pvx9bNum2+3KwFa1EQ3DoNAKzs7PWK1WtINAueOlca+VpaCyagmzNcBqtqQGPvjZj2kN2ni+x2I+l6S8IqlcL5eUWUa315P0vAqIBkFAp9sVfOU6wrRMtkZbvPnmQzqdrpppZKyTmOubG2zb5uLinOlsynA44s7BIXffeIO9vV1x2qeCub+6uuL1y5e4tsX21pagXKuKTrtFpVUMR0OlfPCoklga14DjerimRZ5nXFyIJ3wxW9Drdnn98jWr1Yrx1hYNMjS1HJsPf/wjAr9FHEes1yuiOOLi4lwF6oVQZagw7dbWFtu7u0wurzh+9RrNMNjZ26GuG9bhkqaBTre7aSQ0TUMYriUEPpvi+YH4pCdT0GBra4Sl5lWWbdGo7w61NKLSJBF9QpHjua5qpzSkabbR8QyHA1pBe+MglveLDORvUd6W5XBycoZuWoxdn+vLS2azGW/cvcNgOMT1XFbLFa+PnuO4ngpeNeRlsRlqG4ah/K5LCXk5NoOBLM/juKZSVKHVUlxelmXz4NGbQt1wLFbhkqdff8uLZy+5++AhW9t7RHHK9OaK10cnCh3qUZUl7777Dj/7g59i6HB45xDT1JU7cR/Xcel0e2xvb+NYFnEc4dgW0+mUn//tLzk6EldeFCesliGDXo/J1QXpek1WZEJRWCwxLZudXdGFdHo9fN+n3Wnz6O0naKbBYrmi0+/TGfZI44SjF0f0RmM5g+g6ZVHKOYGGVqvNcjEXR3kFZV2iaTq6GkILBWSNYZrKCy+6AEPX5awaVNiWoIfzvKBUrVxPIWyLshSlC9AK2gpduaSqK2zbIi+KTZMOwLQsbNthtVxuXMQthXqs1SKuLEtmM2nj7R8e0On1BK9eFHT7PXzfk+BUVSt8esF4dxsaWIVL1pE05qNQzj2WZZHlsmyJ1Lyt0+5wczPh9PhEFi7DIeviFkksHkld13E9CdikSSINTMvCNG2SJGP/YJ+yKKltCfZXyudY1zXYNq7v09QVdVPjBb6c/ZqaIivk3anbGy/oBs2ria7rNmx3i+KUGaNCj7oSILFMi9IoJSywWNLv90RtUddCLrIsbvVc8DsP52Q6IUnEW9Zud+j3B+LvDcWhrumCEV6HIZ1uh163i6XOTo2mEYYhnlL+JGWC5zpSGAGuLi/IUvnfyjKnaWrVlJ7jWCbj0ZCt8ZY8B+qGi/MzPv34Y6qq4v0f/4jDO4ccnxzjueLpu7q8ZGtrm6AlM/t2q0WSJMymM+qq4p133palZl4IucSyqMqSm+trDNvm/fe/R7fb4eDggJcvXkg4QpM2q207+IHPZHrDq5cvWS9DAq/FYiEkkX6vR1XVrFYr4kQIBJZt09CwmC/QGjlDBS25K+qGgR/UmArXHLTaPHj4JpPplGgVcnF2QV7Iuak/6MvzKVozn86Yz+YSKrIs9rpd5osZq9VKgkiehx/4uC2PukbC9a5Nr9/l4HCf/nBAUcksGxR1SG/QdJ0qL9X7x8GyDYrMxFANZktDFZ9kh+E4Dp7C/AOyg1DvxsFgqL7DGnEs/jzf92V5BvQHA9pt+R7NplMury547/vv8eDBA0zT5Hp6pQpKKY3WbH4MjutIQM2WJvxiuVROSRU4aBppp3oemq6xvbNNWQmhwTBM4igiimP6vf6mLWsYJienJ1xeXPDG/fsErRZ5IYSIW+y05/lkccZsMmU+mWLoGn/4R38o4YA8x3Vc6qJgOBzy1jtvc++NexIYz3MVvLK4f/cer169Jlwu1M5EYzAY0Ot1+e6b73j17DllVvDWO2+ze7jHYj7Dsm2cRn6uQu9I6HTabKndjWWZRHEkAevViovLC/q9PoPhUPZHhsGDBw+wLGuDEZU7sCD1TfXZ0g1D3Y8dLMvGskzGYyFBhmFIFEdyZvM8Ts8vuFJY9yxOcC2bJE744rMvCVerf3LG8vs7CPOcUrHgo/WaTqdDksRcnJ8rPEuO73v0VBMqWkecnZ/jeR6O42LbHqPRCE0H1/OpgfOLK5I0lxYYjVpCwHA0VAsSEYXeXggsy2Y6naPpFoN+F99vbVIsaJpciNOURoPdvV0cz8cP2ko+n20ksoaSmLY0nflszvVsTllVTKdTSWEM+iplHaj6dr0Z2gRBgIamuP+yXCzyguViKc0y5/YFOCVJkg3r39ANHMcjXMmAYDDo4ziCVPEVg7ZpaoJAJJpJEsmLRG2fLcsiaLcIfEmU6ZpGEAS0g4DxeEvEuLokHSxL6up7+w6u58tAKJJ0u2ndtpsEqdIfDAR1WOssJnNeffcSrdKxbIf5YkVTFwSeR12X6DpyuWopDEgheKVR05CkIiyP4oiDg13Wq4iryyvOTi/QqozlfIqu17Raj7lzcMCyveL8/BzPk2TrfD7n9PSUVruN67p0e3263a546OqaLM1k8WToMggoZEAQRxGr1ZLlYkHg+4xGI0Ck3IYhA5tGa6jRmM+WfPbJZ3z88W+YTaYypOn3aZoa3/M5uHOH+/cfMN4a0wpa9Id9dFMnz1LBe9TiqDs9PmK1XDCfzfE8+T0NlcC33V7Q73epq5IgEEzQ4eEBBg2B6/L222/z6MljvJZPo2sUVcVsNuPyUmTM6zDE0HURuKYplm3x8PEjXN+nVrLYdrvNcDAkaAXYjs1wOJJUhnyLAEFdrldrVquVuHdqYWhXwDKM+OjXv+G7Zy9pRQnG5QTqmv95Z8zPe21MXSeNIyzP5J0//JDCaMjTDNMSlJ6jWby5Svif/rf/A61pfveQaCCKUl68eEVnd4TnB1zfTEHX2N7ewWh0ar+NkaabP+Vnf/sr3g48kiim+8k3WLbNrK75399/l/Zbj9F1jU9/+wkvvnuBjs5bTx5Tqu96A7hlxe1gPUsSzk6OWc3ngtqxBcUWLSQxNByNMV2bxXrFerWkVGx4x3FptTtQy3Pu5OSlYIEUMz1RrOZup814Z4skjnA8lyiJef78OZomvqjZdMpiscQyLdrdNjs7u7iOx9Gr10xvBBdq2Rbj8Rhbd6ShlWYsF+Kw8DyP0ZbHcLxFt9MlSRIWizm6pmOZFXlRkkRrGQZ12rQ6bZ49f8H/+X/9B06Oj5WbNKeqG/qDHo8evinPiJbL7vaQXriAU6Bp6AQttE6PJM+Y1wsMxGkTpwmdXps7b9zBd322t7dZLZYU1VQN4MqNgLkBkjjBUhxtSdYb0m4+OlZ+wYK8KPGDFp4n/jjTsFR6KaPVapOkKet1xGoZsgqXeJ7HweG+yJGRBe69+/cxLZNXR683bjNDg7Iq0DSwLJMyySTBp+ksFsvNZ9LQDLygRavXkaZInnF5cYahG7QCn/1ijyyXQfdwNCZotdEmU/XM18TJWRVkeaq8JwVRtJbBvmGwnC/46suvWCwW2JZNVTb8/Oc/5y/+6i+xbZuHb97n/e9/j/F4xKAvrYPRlrQ+8yynKCt6vaEMWkyDVrsjCXFfhlDzxZw8L3n69BvSNOWrL78izwtJM+s6T+7e4/DuPU5OTvj1R78WXJfviyswjhSesS2LWduSxlKaUmiCfOt2W9iWyeXlJVtbgvBu6pIwXGHUJWmeEkVrDN1kvQqJo5hf/fIXFEXG48ePQBM/WJIlMkTPc6bTgsPDA/b29kjiBNfzabc66LqN32pYrkJm0zmu7aBrEqb5++0x/8vj+9x/9ICtvW1mNxO+ffoNr58fUecVTx4/5Mnbj/nBj36IpomjaT6ZcXV1iXwide78+hP+6z/7K1m8aWze33me8/nnn9Nueezv72LbDoZqRhm6tFwcxyZLJblmKeSKpVJn6/Ua3xcH1PX1NYV6FqNpPHr0hB98+AFlUbBcRLw+PmVvf5f7bz7gvRcv+f5ktvm+yH/4B8/Mf/DsRCVS35gt+O/+7z/7x39c+4f/P/nvcRBQ/uRHfGUYFEXMd18/5X+9vGa4s82jN9/gP/3jf8XW1oivb65YLOYMuj0Ws/kmpb0Kl0RRzE+//z79fp8oifl/KXuTHknyND/vsd3MzXx3D48918qszNq7qrqG6hnOcIhpkpIAAQNQB90FfQF9Ap0EXaWL9AV0EyAuGs5QHGLA3qqqm921ZFbuS6wevm+2bzq8Ft4cYDCg4laHiozFwuxv7/v7PU+SxkwnE1bLNShsvYxFltNoNHEbHnES43kuu3sDDFOnKEtWqw3Pn7/g4uoSy67x3vsfcnzzpqDeW00ZVAcbDo8P+cu/+Cu+/OrXnJ2fkBUFmqJwM04wgI2hc9LrbIdcCpLcV1Wl+hEJwq09nlJfrugMr+Qlb7lgVp3fmo0GqirLSl3Xpe2CNJn9ICRKEtKiIEtzxpMZWZLy6PvHnJ5dUCoquqWRF2WFn5Xkac222NvbY7C7R1GWqLrK6HzCz3/xK759/IgvfvxjyEoeffcdi/mE+w/eZf/oQPZKRblNyd/99hF/+q/+Cr066/59H4WikFkmX33xaeV0TCnyEs20UFCJ40TQrIZGUiVU8zTl8aMfWCyWFfJ3U6FAFT7/8ad89vmn5FlS4aXUbeCquvxIK7eLocmLZpFn29CKZVlQl5fIPM9/34JMYoqypNvr8urVW8qiFCRomgpOMRE6hKqqaKoGigQQRuMxd9M76PrvByROFcSxquZHUZaoiHs6XK15+vQ5l5dX0rbQpblNqZCWJc9fvWG5XmOZFv1BnyCMsC1LGv5RhGboZEWGrmoSLsjFaxSFgs/sdLuMrkZkmQyn81yckZZlEvohoR9IaG21osjl+pF3jpC8Qr2dnZziuR67+7tYtsl8MeNyOGS92aCrOnEQMp/PCfyA9bpO3a1R5Dn7B/t0uz2WixWnJ6ecn52hKhqGpvHgvYckScyL5y/kuYM0ieRcHDLY2eH9Dz4gy7JqsCaLyHJZcnZ+RhiG2JbN4cEhtmXRbDUl2BlJon6ZLlmvVrQ7HUGClwqrlc/p+SWPHz0l2KK5sypAqZIqKVmS8Oz5S2qWzUcffYhiqCRZ8vs0fhxt3VR5kbMz2GExn/H29SsCf8PuwR6mZTJ7OxVSSJqhmRpnV0MuxmOh0OQFOSqbIORnv/glT5894+bNY/o7XUpKWp0+b16/kdZkUUhbRlXEC6YqZBWiXDdtws2K0WRCEIZ0drooVYAgrhLHURyiqArdbodeX1BWi8UCRVUwUgm12bbA9vM8Y7FYslyuGE9mnJ+fs1sthF1XPIB5VlTnS4ssThheXqJcXaGqCrOpNOUbrRar1Zr5cs5sPuPw6Jh33n2XINgQxhF+GLKcr7gcnqFVeFLTsIiCkHq9TrvdkkFjLkteFFUatIksuTVN2lhpmpDnOfVGHU1Vt15NVZFAoBAfjApfV6LrJp5XrzytauUJXovnxrEpyioRb0rLW4IC4dZH+cOjH/irv/q39AcD7tx7B9fzhGxT5DQbgg/b3d/n6Q9PiE9e0Wy16PV7WLZNkibUXJflYsF0MqHVauO6noRPZ3POz89RECLJ6+ANi+WSdrdNo15n0O9VIayloLR9n0Zd2zq+Abyqoet5dVRNZzafU6KQJYI/1FVQyFGrpchqsWS+mGPqujgOHYesKHj0+Ad+9eVXTOdzrp04NcehWXf54vPP8Nwam82GF8+f8+zZS6I4YafbIY0jyiIjjBPxEFWo9Xq9Lv7k61S7orCq3MirKhyrqto2aV6WEMdJ1eKUwW+WSmgsy3IyPccPZJljOzZRHKLrgkpOYhmGXZNrwijm/PySJ0+e8uLFC/q9K+6/e5+a6zGfTSiBZqvJer3BMgyh6YShPGeDYNtGsCwbz3MxDYPlUkLMlArT5UJaoJomzSSvycnJGdPFnGarRafdpt706LXbbHyfPM1J4oSL83Om0ymfffYZnXaH0xPBkn/88UccHR3RqlQyahWu8YMAPxS8WxRGLNdrKEp0TRpW7XaXO3ffoWYLejkvSs4vLqjV3Io+lNPtdjg8OGSwMyAvS5aLOb1ej+VqhVKdQ+rNJpbrVh6wlHq9LhivINiirFutVvUclfawbhh0el1pApniKQtiaScatomZp7SaTep1j1azIW63KGI4HJJU7wEXFxcM+n06zZYMjBXQNV0CAbUaghYvt2Eff+PL78W0iGNx6+4fHOB5dRSENHUdoM4yCUOI8mWDvxG3oGVbZJksMkzDwK9QlU5NGqxpKk0wVRFfEiiMxyO8eoM8L/nh6XNGVTlgs1lzfHTE++99QJJmbEYjyrKU60LVMCxL6CfrHKMiYEkQUK/aW4IOXC7nEvDIBWOfpRnT6ZQw8Ll56xYHu3vipw6DLdXJMAx00+Tgxk38KBIXZpajmzYbP2IyumJTNfUPjvcwHZsPPv2ENBMnmlpCHEjAs1azCcOA3k6XJy9fcX5+yWrtk1X+cfkb6tFpNml3egRhTFlmtDsd9o+OsGs1CY8lGbZp0N/t4zbrTBdzwjim1+9j6gavnr/kh8dP+OTHLQ6O27w9eUMYRFvX9mh0xdn5GYEfVl5yj15/gFtzAWmhrFYrLNuWxW2eb5d10rjKJHAJrBYL1us1jUZd8LzVe0aWphV2Wp7RSZpUbXNddFPVuU6IEg6e68l7cC6IO8u0xLmuKqiawmq1YrVe4bkuXnMPEExynueoVRMdRalw8KJtcmoOWZIyn06F/LFeM7oa0e12Ob5xRFEWZFm+LXqkacp4PKbTadNoNuXtUFVpNpvUXGl2JZmE3RzbZr1aslqvuXPnLlEk7zfdaoG9Xq+rZmO5/RnmVfs7qu61ZSEKgDTL0FSVOJF5c7MKYiRJQpql29+Jqmr41X3TsyVAJaSBcoup1qslS1kUrFdLwWs6NuVCcIrmtSc0z6s5dLyl+NmWhVOrSbs9EfWXqsjz9zqIaNsmtm2J6iNNCaKI9cZH1cRFHUcRcRRRGia1Wq3ycms4NQe1Ci0rioTnh5cXrBYhvX6fIi+IgohH33zH8ydPefDgIR//6BMGh4cMh5csFwsOj6TVW5bQ6/fIqoWKaZhs1hvW6xV7e4NtgCPNBDGaV+FFyzJZ+wH+xufg4IDj4yMuLi9kwWPX6HRacv0lKYcHR2RJzsvgGWcnpygK7PT7rFYrsrmcozVNQtWeJ9qq0XDIdDqVQIx13eySd5RGu10tcGJ2dgZ8/PEnQrVrSFiiqALFq5XMAi/PLgFothrUnBpxHGEYBp988jFZnokLtizZbHwW88UWF59WJZ/ezg6mZW7nA1maoukScEvTFIUS09SJ4xzXc9FVDV2XAMNiPttSonr9njS/FYX5fMbFxYWQJSoU/v7hIY1Gk0a9Tq/fYzqZEoUhtm3R7/dRFQXLNGm3W7zz4B67g10MXefFixeUZS4ULkOXElVZkuYF89m8CmDY1Nza1nFeFCW+r2KbFrqmEYQBlmVKcKkUn2ytplflMiEXxXFImiYkicHoakzNcen3dijKnPFEFA2O49BsNkFTWCwWnJ2fs1rMcR2HW7dv0u51efHqJevlBts0WG18rkYj9g8OqNVqaLpGvVEnjAJ2dweYpsV6tSKOAjRNxfMadDptdncHJH7Ib375Fd/GMadnJ3R3ety5/654tw2FZlP80P2dLq12E38TkCRF1fpNK+qLkDn16u/cME2MKpDv1j1p+6YJSsY27JylmXg1sxxVzSnyiEW1/8iLXM4oilCCNE1jUZXJXNdlna54+eIVi9mcwd4eufb3rwD/fzQIDbnpmznrWFJSq+VSfEfVYqssClnmXV6jiAz6/R0u4wtOzypfUpGxt7tHFIZQQpHLtt60NEEmhCH1hjTqCkriNMEwhTOuKhpRlMoPv9HCdhxWqyUoKqi5DJRVFd8PubwcStNKFwRqkReoeSFNiTgmyENUVcd25MG5WC4YjcRD5lSpzVaryWB3jzQTXGCSpKRpIosrRSGJYzRVxTTEQ7der6nX61i2CK873e5WjG5bzhZFdF35tixL2oNUT2Kl3G7diyLjfDTe1uNNw8Sxf4+QSLMc13WrB4FDkmS8evmK+WLJarXm6PiQXq9HnCZMZjPSJAFKuYAUZeug0RSVYBOwWa9YzZdoqsFP/uiPME2T6WJGw6sRxQnPnz2VDblu0Kg32Bv06fe71DzBftY0A9uuUavV2PgbHNui2+9w9507hEHA8OqK2XzBbD7F99dkWclqPsPUdSzb4eJMmMtFnjO8HPL2zQmmaTFfLKqHmqAJHMfBdmzcqq4vwyu5dpIkpdlokCYJmqpx++4dSgXCOCRLCv7jb37Hd998i7/x6XY63L59m06vi6qpdHt9Dg+P2d/fpyiKKj1RoyTHMqUpOx2PCXwZuDm2Q/OGuAlHoyvW6zVRGJLEEXmeSM26ZgNUrSo4Ojik2Woynk2IhjGj8YQ4TpjN54RhxGa1xtA12p0OrVYHf7XCcRwuz4Zcjq6IIxHdyiFIsI+tdotWs0G93sAwdQxDp16vV0Jwl1q9geMWGJbFwY1jdMthtlhycnHFch3SKxTUr38NacrdBw9o/cHnHOwNiJOI2XpGailcLaZsVEkt65qOkpaVxPpvf5QKqLbBcr3hN7/4NZqiMRuNaXbqJO9EtPp9qWQv19v2Xuf8ks71JziX1kgf+PPRiP+1EMffYGdAHMScvz0jiiIabosgkhRt6Yfb9FpZFKglgt3JUkpd8EQ3b9/AWzawWh5Gs0bg+zhKA9MR/+h4POFv/uY/oKtala426Pd7XF6N5C9TUUiTmMUyl6YFBQeHAybzGWkk2NDJ1ZjNco2qqgwGuzQbTUzD5Op/XnpjAAAgAElEQVRyxDe//Y5NsGFvf5+DoyO8el2k6eMxN27c4OatO4RRhK4b1Fynau3avHn9mvVG6vrtTqtKISm0m03ajTpuvcHJy9f8+ldfysLItqQVEMVMLoeoecaDBw8oixxdLbEqETkIgSEJI/EsqRqlqm4bkkpZ8s7Dd5meXFBWCW6v7tGphN3L75/I5ygKLs7P6VVO1CLPaDVb6Jo0XmzLZmdHfBzTqRxIRPzdJQhD4gr9EwUh0/GMi/MLWZB5DWbTmbQ2bQvbNGm324zHo+3Xr+kG9Uad2XRGkkhTc73x0XSds7MLvLcngLDJT04vqH3yLu8NOniuS5HnBGEosvC8JMlTml6DTq+DYRhsVhta1QC/BDabDdMsQa+GbXWvIa62vCAM5bC3s9MnCnza7Ra24/L0+Qum0/m2Oe/7PoNBH5DEfavdpNuVVq9a4apW6zW26hBGEW/evKFe99g/2EfVNU5PTjh5e0JWuVjkOWNhGibL1Zr6YsHF5SVvT04Z7O5VKVFFfGUKxHHEdCZJU9M0UBXY39/l4cMHKIrKeDwhCHy8ukuWisNoOptz4+YRnW6HzXoNmbx4JI0EBYVnT59S5DmdXkcGwDs7TKcTluMFzVaLz3/8Y1qtZuVyWUszH2h6LjeO9gk2cnDUViqkcHzjmH/yX/8zMg2CKOD4zi1002Q0nHB5esmbk1MGh/ucD69wajZlnuOvN+iWBYW0zO2aW92MSoIoIlElga1pKmEoh8Hjm0fYjk2WJrieh+M4jEbjLRvfdV1s2yZNNTRNxbYdVqsVlNBstuh0O4K0pkRRNA4ODujv7rNcLCk0TQZB7Ta6oRNF0s4eKwr/Q7uOWvfwGi55lmNqOhSCufAjaTf8L8Mxt9KM6150rqoo1X9cu1ZLQCtLvI3Px99+x/91dIjj1SlyYepPry75enyFrav85Cd/gGPaHB0cShpd0SgKSQYneYrXbLC3v0uWppy+PeHFixcEvk+/PyCKIvIsZzFf8K//1b/m9t27PPzwfR7/8AgoaNYb7Oz0RZBuGPR3dji+eQu3XqfeaFP36pRIsGYyGeEHa8JohaJmaBQEqxVJkWMa5rbJ9rbT4n/6R/+AHEFHt+otbhzfxHFsklTcNoam89N/8Vd88nO5702n06qtoFd4pBVlUTJfzKvWMqiaju24nF8OeXN6ShhGpEnKZDQmSwRxfHhwQFrkFIpKkqQIqkMa2d1Oh1u37+DUPGazEav1iiAKCcKA8VQk65qq8vL1K5IsRTV0srJEK5VqWSBLNns2R89zYsvi7Tu3SYti29ADCYJpqsrhy9c4fkBtOpMGc54ThhGqJr+/VrPJzs6A+WKNXPzyPeqaTl5kvHj5EtO20XQDypysKDg9u+DGrZt02k2yIkGpUCamphPFgpopqhSz6Qiq39+sKwek4OhUVa1cQtLavfacFEVJr9djf3+fq9EIKn/s7u5APODrjWD8soJSUSlKWKzXRHFMwzIF0ws4VSJc01TsmkOapNIIs+XlsdVqcXJ+Wf3bxRa5WSolGBrnwyG//OorPvnkYzodcfYEYYSma5WnVJzg10L7ay+Momqs1mtB0RUlUdV0KYqcMAqZT+ekcUKapMRxQp7lVQhNQkS6plXX3obDg308z+btySvOzs7JC0n6L6YzTMPg5s2bZHmO729YzResFkuyLOO9999jf39/6yl//uQ5X/7qK0zTYKff59nTZ6iqRqvVEn9OntHv9fDqdTzPIwgC3ozfsFjJC+H1oKHX69Lt9sUttFwQRxGT6UQaS/b1GTUmGY7EXaWoxGnBN99+L783WXOjGgZpkW9db3bNIclSHj35gd29XW7evkmSxeSZDBfdWg3KkuVqged5JHHE1fCKPM+puS6D3cF20ZBmuaRudZOgCi9mWU6cxBiOjVpIi+nN2Rmz2ZQf//hTejs9roZD3rx+jb/x0UxxquimwXwuCHmtcmQXgoUhpyJGlCUoYFS4pc1mQ5oJhrLRbFCrOURRwHq9rJzjPSxL0JZx1SIoyhRN1Vksl3z91W9I04zjG0fce+cOezs7dLsdUBU2qzXDy0vBuOuCLStB0LaVV6UEVss5E8vixq3bvHjxnKdPn2JbDqZucnh4SL3uoqk6YaUp6Pa61Go11psNpaLgh3Lfdusuw8shi/mcWZbT7XYrzLI08WRI/HtsY5JK61FTdZJE0vtxFLM7GCDUS4U8E8eXoiosF/PK22xXeNacoixFZ7FYMR1Pef7sBbPZnOHVmO+fPBX3kabR7/X4s3/8p7SabYaX58RZzK3bt+l0OzRbLd68ecN0NqPIS968foOqQJYVXFwM2axXzGdznj59ggI4NYd6s4VmmDx/+Rq35nDn9m2azTo7vS5pklGzHPIsp15vcHR4WA1fDHGbpSl7e3voVRtztVwyHU+Io5B6QxqFRVmyXq0FG24Y2LbL6ek5v/jyS87OLijKknazjWFazOZzglD8ZfO5BHG+f/SYFy9ekKcpjUaTW7dvcXR0xPnZCUopw77Nes3V1Yi657G7t8fl5ZA0S6ugkrixsizHNAx2+jt49TqtZgtN1dENaRu+HZ1skVT1urQOrxUvrudVgWB5zui6znK1luu4LMXNt/H55ptv8QMZEk8nUxqNJkEg6OSaY0MpTjFNVQmDgM1GEMvX54Q0E9rHZDTGMAy6vS77h4csZnPCKMSpCZ4tr/4ff7NBUeSdS7QiEUrVmCuB1WrNtPJWXVN1FEVIEW7NlWaSaW7bOL6/YVUh2TVdQ0Gt2mcGp2/PMDSTB+8+pN1tM5/NOD09k693MuHBwwc4tryvmNdUEk0WCpqm0uv3SdK0CsVE6KaF5TiyENB1md+UMrxLsxTD0PFqLqvlkm6/K+SJzYZ6q0le5ORlQZ6mqLmgl0uEnDIajYjjEEWB0A+re49GmknQptvv4Vg2XsND0VRsp0ZZLCqCl7SA1qu1BONSafx3uxKmmE1nQlyq1aplRCEtlDwXt2Qck2fSfrItC9uyMAwd23bIckEzqqpKUZYoFCRxTBIn23ZhHEVynq45DAa7ZFnBl19/yQ9PX5BV/1YQhEzG39Fqdrh79yamrmGagmcrS7BtWzBtqoZRUbkoCmIKVM2QsH8SoyoSkkmThEXlS6Us2N3dJY0TlvmCeqtJq9ernHorHj9+RhAEqJpOzXWpN5sYugRaozBGUXXmiyU/PHvC0Z1DCg1mqwUoMJ/OWc7nbJYruq02nW4b05DP02y1Ob5xg2ZrzaYK6KzXKxRVQ7dM7tx7h1bDZbWcUavXUQ2DIJKvo8gL4iTEX61ptRroVYiiyAsuzs744dFj4kTQ6juDPeI05tvffUscJzx8+JD9gz12dwecX1yyWW04O7vk7OSCMi+4c/cOruexXq0JggDP9ag5styp1RykNZiwWctZ7fz8jDRN2dvbxbTkOaxpKmUu5yaZO2ZVvlEhCASVb9s2tq1tsYVZnslzNcuIEwlB1GrifivLUkI0tVqlZSqljY5CUYrS4XrOpFU+MIAoCFEVcaHKPUjD3wRMJhOKIse2berNBrbjSJMuz+l0OtKE08W/qes6akUCsEyTLBFyhTS832LqJoamE+QB7XZHGp7NJqNqcdxsNioHbclsNme1WuN6ghhPkhTLUrFMY0u+Kap2GsBqvcL3A9qtlrTgrtGdnsy6hTKikmfptgXn41fna1m05LngqRVFY7Wck6YZnutiGIJYVxSFWq3Gzk6fOEpI4gjXdTEsmQsJ5bXytCkqhm5UxJAlSZQQVM+DXk+ISkUZVm3eRCghaSoLtGopX2QZr16+lJbqei3XVFkQhRFnJ6d8+5vf8uC99/iTn/4ZpaoQxiGvX78ST2IUs5jPODg4pCwL/I3cV4tSPJaaprK3t1e5TC1AYb2RULZmyNx+sVxxenrK7bu36e/02RkMePHsBblXomkG6/UGhYJuv8vB/gFZnDAbzzg+kplGGEVoeYbruuR5RrDxsR0bU9fIkpTNcs3w8hzDBM3QSKr7er1RRzNNCQXlBUdHh+JgXK9ZzGb4/gbLNGRB3e5Qb9TlPVRVK2etICyPj4/RNBU0lcvLIVfDKwCazSbHN44xDJObN29UFEJ5dl9rsvJcikBuzZFlsy9hcEPTK8LcNflJk+Zbt1ftaMottr3ValHzXFpNQXemaYrTt2UJmaVAQZrGVbhMZj8URYU3d9Etg8vzC84vzun3e5iWhWXbRLEEyk1NQgLBxidLE0ajK0xT3uMEhy0ah+v7QrvdxrKlaEAV+k+SuPIJJpRFTpnnXJyck4QJ/W5PZjfjEYHvy/uqv4Hqc11r5Y5vHrNZrTi/uODo9k3Ozs548fwlO/0d6p7LdDbn1ctX/OEf/WEFlhHygfz/BsvljDRJCUpxk3u1GvUKEbp/cIBmaIxGV+i2QegHqJqGpuu4NZdWq0mw8fnh8WOyVND/aZ6joGBZ4p6suS6CFg7lDKXA7u6uYF59CUMoikK90UCrgrumJbNrf+Pj+wFJnNLr1qo9VULd9XD6NVlW6jrtVouzk1Nev35Nu9vjkx/9iKPDQ/7vf/kv+fs+/rMWhIqi8Ic/+QN5earXpT5cwt27dwjCkM1yRVLx0PNqkNHr9bYek/Pzc/xNwK07t+n22xiqxmw0ZbAzYHewK2mVvGA6nRFGMXuHBzLILSRFpmoatZonguOK3bvarFErSbphmoI4QZYEpmlh2zXBfxU5lCWGaVU35ky8JoVUW09OTtF1nV6/T7/XF35zNbwfXl7y+vUbHKdGq91GUTRqtZqkPPIMXTfo9jyazdZWhBrH0VaI7ti2uHOq4UEciYcxDAIMw6DX61WeLRmSmZaFVtfZrNcsl8sq9SPlAc/1CCoJdRhGmJa8NGaZfD9pmjBfzKk5cnC2bJsgDFmuloIZtQyWiyVlUVKve0RhVG2nM4LAlxbcYsmD99/n7kcfMZnNti612WxOUSo0mh2GF0P+46+/IQoDup0m/b0Bu/t7HOzv02g2aNQ9XE8lqLx8Skshz1PaO53KXZgwGU85eX3G1XnO+ekpvf4OzVaTbq9Ho1FnOBzy4vkLXr58LofiTpdud5d2p4VlWywWS87PL7BMk8DfCLrAcrAsgziKuBoOsUybMIrJypJOt8PJ6xN+/eXXKECv0+XW7Vu8++Bd9g73Kya0iqYZhGGEpmlS0c1Caq5DnqesFktePH/KarmqXEgFB4cHtNpN4iRiuZSD5P6eIG43/prh5VBexhYLTt+8JVz7LFZLbt69A5rCarlG1TTSRBquVoVZmlaYG9Mw2AQ+JyenWJbFzZs3abfaLOZzmu0WlmOz3qx5/PgJ85kMEnd3d2m2W4yvRrg1l16/x2AwoNvrE2UFdq3OfLFkejUm9gOCCrUFgp4Mo5CsyDBsAzXW0DTwnBqGqmGoGrZpEYcRluFvSy3XH929Pg8/vodawsmLN4xHEyxTp+nVcRyLvMyxHZPlmb9t5QI8unPE3HUos5wb0yXHVxNumDaf/ehHfPn1V6iaxk/+4R8xGY4JwoAoF258lqbY1aAHoOHVOdjfR3csFpFPnEacnZ5xNrkkymI0LcQ0PBRFpcwT0moJNJ1OebJaYmgaf1bAPzg8JEXhLE3JsgjDMNFU0JQSdTxBVVU+Ojqg+fgpm/WaNE74utfh+L336Ha7MgxcyELs/PQCyzL5/A/+BNfzODs/E29lGLK3v8+7Dx5IG0lTQVVQdVnyJpGkFqMorBjVMYEf4LoOX5xd8s/+7b9HVSTZ7QfyQqkq6hY5UZYlxjc/YD19ze9u3+RfvPeu4Hqr+3laliw3a+I0keSz5dCoeegFaLq04l69ek2R5RwdHLHabJgvlhiaTm3jy+dB2XpokjihyDPKIicrodNqYxjmFr11fYgvcmHcU5aVJy9lPBrz9MkzWu02N27eoNHwcFwbx7FRUGi1WxSFyITzXBjsbq1Gw2uQJimb1QavXseyTOazBU+fvuCj9BrHULAOfVxTIykTFtFamgooNFsNHN3ENi0UQyMrCobn5xiKRlerEKOl8OGN+s62IRlGIaOrKyaTGbZT4+jwkA8+/JC9vT0WsxnrtU+R5RiGhaaopEnO27dn9Hd2sAydMAhYzBfkWYGmmViWQQlcXlzgONKCtmzB2Wiahud5fPjxx3Q7HWazGScnJ8Sx/N4s22IT+Lx5+5bHj35gOpsxnc2wTZ0S8XfV3TpFWTKZTtjb2+Xw8IhOu0Ov16lQREtUVeHjTz/GdQWnZtUcDt1DHj58j0a7yWqxZFM9I+p1SR8vFgsuLi9QNHG5evUmw8tL5rMFxzeP0SpXlue54lAwJXms6ga9bofdwQ5JknHtlknTlCiJKXUZ7CiqytHxEbfu3GI6lFbbixevsGoOrlcjz1IswxBnV5iQRCmdxar6tcngstNpE/gSJtB0hdVmQxCHWK6NZhq4lnhqSySckylIQp8St+5Wfqx4ezAXX6ZJf8eVw1iaMRqP+Oqrr3l7cs5oMqPRanNxecWte3eqJC+kwLemhdNp4dVd2s0meRxTpCn1RhM/ihleXhKNptv74qjh8b//85/S7vcps5zpcMzFy1PmsyX/4+kFfxCExHFCFCeYtkWz1UZRxOu5ms2ZjgUF2Ov35Lk7GctBNArESxxsODo+5uTNG16/esN0Ot061/KWDPvcmotSwsvxS6aTMWWeE/oB08mEea1G3a3Tfzig2+uhGxaGqRMlKRfn50xGY8bjKyBnMpmwtz+gLFPWyyn37t3Ca3gMRyNcz6M5W8J4Js/DPMMPA/b397h56xZ25ZlKMml5lkCap9W9TA70cSwtNlM3CPyA6XRKEPgVJs/CMCzOL0f86suvuBpPKAu2KKyaY/InX/wxvX6Pzcbn1dsTnjx9Kg0bVSNPU1rdLo1Wi7Dyh2wCH8d10E2DZC446XsPH1Kr11mvV2xCn5/97Gfs7+3z7r171ZBPEsQAq0ad//PP/yv8NKkaveIt2xsMqNdc/vx/+z84ePFahniK4OB9X+67s+kcy3Lo9zqcvDUJk1QWgYUgHt2azXK5JIlTSkosx8YwDUazKc+eP+OLLz5DM+ScqWmCPrrGh6rKdRpc7rE1x6HRqG9T2aZZEvjSzDENk6IU9I5l6ewfHNLr9vh3/+6vuRhe4TgOx0eH+EHAaiMLQlmslFUTQ3zl4ghXWcwXaMji5Dp42Ov3pTGX5biux8effMTZxSXLTYiqqTi2iWZobPwNWZrguTVU3aREpdFsblO2KApplqBUrZswCsUBpgGKYM3KQhpiaZJKQjiTwbysx0q0CqWWr1Zyb7MtkiSW525ZcnU1Ig5jDN1gf3+Pbq9Dr9fl/Oyc0dWY+WSM59Xp9sR/Fscxq+WKzWpFFId0uh0ZDFgmg50djvaO+e7bb/nFz39Bq9NhvfZRFIXxeMzBwT6OXcNz68zmc7781ZeCDp5McSyL/b1dbty8xe7eLo7jMJvOODs/lwG8orB/sM/e7h5pmjGbTivKi8F8ueSHJ8/45ttHXAzHFY1EZ73xsWsOtuNUjXQdTVO3nvVNEHDr1i1Z4iNDorW/YbPZsLOzQ6vV4vWr1yRJjG07tDttWu02cZKIx6oaAmm6TrfbwzQMRleXco93bYKNL4OKLCOoCBStdpusmFNW5BhHU9EtC8u8PncoFHkhZxNVrrkkTQmThM1GPO+maUGFyZSARV45RBKKtQyg4yTmzatXxFFcOaXFd+TUarhug9VyLS7TMGa+eMS3v/2W/Z0eH370AZ9+9pkMaqrwmaoKis+wLMpC6Bd+EBAGIVEUkMYxzUaTB/cfsNPvU/dcGl4dr1kXF06SUpQQBD7D4Yjh5QXL1ZI8L6pmgs7u7i5BI2R0NWIxnZHnuQx3qqRJlmcygNU1FASPqKoaagF5mlU0hBV//Ed/SL/fJYojOt0urUaDq6shb9+8odPpcHB0SLPZZDyesNlsMAyTIPQ5eXtKEIY0Wi1myyW6aaOkKUVZMrqa8Ouvf4Nbc+nvDrAdCR8cHB4Klst1uLy4ZDabE8cx+3t7tNsdzs/OZImbJHQ6HT786AOOjo8xbIffffM9j394xsvlktev3rK/v0erwmDrmso79+9x++59bMciCH2yvCTPUuLq73x/d0/Q8csZk9kEyzAoClitfbnG81xcZ5QkacGvvvyap0+fY9sSVnVqLu12F8uucXFxTpxEBHFMrV6wWC5kCWHq7O8NuH/vHt1Ok0bdZT5fsF5vaNYbuDVxq10v4A5u3MSr1wnDUO6FRcFiKfOKuLpGBrsD3v/wfTYbn9/85jcoQKfbZrC7y85gB9OUvwWtcvHajiOIX03H0HUyXa+82yrPn7/g5evXaGrVkjRNBoMdKJUKGVoXJGHlS8yqFs01ei+MwqrhqBIliQxcgwAUsG2Td965Q6PRwPd9hsMxpmHx8P2HnJ+dbd1eq9VySyzQdYMkTVAUjd29ferNJmle0Gy3ARmo5pSVS3gtlArbZj6fc3l5iaIq6LrF6GrMyckpSZzyD37yX6CpOuOrCaenbxkMBpUWQyVNEqZRRJEJovj84oLJbFKFGJOqTSW4tppbI6+aWUUuwYVweIlbk6WdZUqDOq+0HDVXmgBRHGFEJqZtsVgucGyXVrtFmqVomsZquWZTBV6LXLQUF5eXosfptLFNUxY9zTpGdW7VNZN6vSF0H9MinC8Zj6Y4bo00lYVCXsj5yzRN2q0WcRRzfnaOUXlFLdOs2lo5s9mUmu2QphkqoGtC2QiCgDiJSRNRGti2eLRKFGnwJ/F2WVxzPWquw1/8xV/y13/9NwSJNFuKssR2PfzlmpPTCx4+fEDdc5hNRjSazaoVkQq+uV7//bVWCKIxz9K/5WmSa66gVnNoNBo063V0Q2cyHqOpNqqucPLmhNlsxvmFUEZC35fmRqPOex+8T5EmlRdzl83GZz6fUCglQRiyM+gThhuyJKPMcjzXI/JDVE0nzwtSJeM3v/0dv/v+CcvVBlWTdhWU1FxZlmiqQrPV5Isff8ZmvWQ8nzKeTFhOF9iOQ6vRJAyCqqWdsAkDnnz/GD/0OTzYY+OHtLt9jm/fISsK9nf3Se6n/PKXv2K1WPH5F59z6/Ztur0dvv3dNzx5/JjFYsNsOicMQz78+ENqXo3JeIKqqWi6Tlk1Lh1bfGDL5YrpZIKuaXQ7XXkuKAqmIVqkKEyYL5Ys5vNtOEmQjElFWBBkqWmZ25nE9buyrmkslwsJHiE0DqFDyPyx3e1Uvlx/6+OSUF+xpVqUhaDdsyyrFtcOWZqJA9hz8DcboTqUJVEUSeO8JuSHOAxlSaLJbEur3i0lBBtg2TZZlmJbFgcHh/I3FEZ0+3XsmrSydd3AMAzOz86Jo4ia52IYJo1GTegqRYlpCv4vDEPC0Kfm1LbhKwn1ilvOrXvihEsFc+jWXBaLGXEkDnffD5nPF4ShtBhNS8KTq8UCf72m2WxSFvD86TM2mw3dbpe7d99hp9cjjGKGFxeMxmOhKlkGnW6XZqNOGIUsFguMSlfg2DaW7ci7RSznY8/zaLXbeHWPKBZ6h+u6xEnMbDat6E86SikqDlVVcV1BJO8OBgwGA5Ik5fL8nN/++jcYhsHnX/wY23WYLOcEKwlx7O3tEoURrWYLx7GZzabiy0ySKuydsTPYQak0WKvlijTLmM3nHBwc0WjWmU4mmKbOyckJw8shh8fHohiKY/J8yc9//iuiMOTTH30sqNtcgikHR0d0+j2SNKHerGNosmzRdZ3ZdEoUBoRhWmnLGoQBTCcTJuMJrlcnDIVYV0fBdlxAEMjHx0dMxiOSOGQ0GmJbHWqOqFCu8bm2ZbHa+ORZQhRH6KZeLf0yplNBazcbje1Mv9vtVCoTWUyquio+uyKv2ptS3FotFzx5+oQsyznY26debzCbzQkrxL/XqMssLi+2JaXNRn6mjitBMVXT5aygaeQVna8oy62H2fNcmo0m49GIi4sLVE2l3WrgOBa7ewP29vfJ8pzhcIjreTIz1fQqiFeSJime60lDvtHAtMz/RMUmDkrTsqrvVYJAURTKdaaISzdPVUYXV/zyF78iDCKyTz/k+PiYPMvodLs0Gg3m8/l2r9Ef9PnjP/1jdFXlzauX3H3nLn61e1kuBO+5tK1KSybNSr3S1rSaTRaNOv7GZzqZcHl+zq3bt6QlnMa8evmSNE35+NNPcBt1bNfGsEzm04Xsc0xR5Jy+fcubN6+wLIuHD9+j3W5RVEq7okQ0LpsNpiUo1jROtqGLKIoIqoXnte7DtsXBmVfOcUVVKpKIjqYqhL5PlknoUAUuLs549fJVFUSs89M//ccMDg+IU2kwbgL/7176VR//2Q1Cz5WFGxqEgc9ysaDm2BSUbPxNxZw2WG824jfZYmlyVBU+//xH3L1/n1IpefvqFQUF+3u7WKaJArx4+ozlck5/T2qr136hrKqpg2BQBrtyEzJNE6VKEVuqun2Q6IaB6zjbSnSaFjhOTdLClKiqvUUIqarKxcUF8/kM35dK6d7eHv1+r0qIrFitVswXc65GY7I0p91uc/P2TRqeK26tqlJcVJt5fyOLsVrNZTqd4gTygMrSlPFoRBiG25rwYrFguVqiojKbS9vkvQ8e4jiWYJZMi9F4hKZq2yRJlkklud3poCmqyF41TSSVTo3d3V1JE/sBm0BSGVb1hxf4PlJxF6Z2lqbyoqiprBZLWp0O/+infyY4r1IqqheXZ/ibNYblUHMcam6d5XLF2du3XI0mXIxGfPv9Y+quR6MhDsVeJW/eP9gXn5TiYNm1Cn2SYJiGDOXzgtFkTnewSxjG1GoO/X6fVrPJ6ckptm1z9+472LaN63lV0kZQsK9evZZ2DCWNeoPDwyPu3L7FcrFkPpvRbLYAVYYw65Dz80tcx2Uw2OHuvXfYPzzgxo1j2t0O7W6XNM0ZjyfkeUaep0SrEJQc17WxLIskiSjyjNV8RhxL4javDju2baGpKoO9PcvopO0AACAASURBVI5u3BCG9XK5fZFr1Bs4ls3l2Tl+FFXNnJvcu3+fxWKBZZqMR2PWqxVRFG0RtYHvs7u3x6effsq9+/fodnpkmaD/Nr4vUvbKZZlnOZ1uB8uyCdYB89mCxWLFdDrj0feP0U2LtCjxA0n9vX3zliRN6CjqlnV8cX7Gb9WUy9klDx/eF0m2ZTAcjThfnOEnAVZHR9V11L+jmuy167T2O7TdJvfv3iVeB0SJpPf9JCKJA0gLJsPhFicM8NefvcevmjXqhs5/9+KC47/8GWVZoFCyv79La6dPmMUMp2Pa7TbtWoM4S8kySRpeLyrzLGd8ecX+rRvsHuzz4uQV3YNdNEWlKCxiJcMP1vL15zlZkVcHuALdtfhvgf95PsNbPPrb39h/gkTdfvyb37fZSuDTowP+348+RDUN8rIQbKa/wbAMjm8e8eDhA4Io5MWrl0ynG0pg/+CA0XjEfLGg0WoLcjJNtofhmuvy+Y+/YDwe8/3332FZNvfqdf75L77CC/+Or4nib/9nkkKSsvvN9zzt95k7gscqy5L5ekWke+iGQdNrECw2/PZ3X1MzTW7dvsXocsjVaMxq4/Ps5Sv5WSsqlqZBkPLfAJqmcnx8jG+ZnJ+f0mq10DWVcONXrTid5XJRDekNSQxqEmbQdY0CeTheja5oNpt88cXnaIaGZQtTO01+PzxfLRekiST/kkRSq1maslwuJVlXtYv9QFqR120rOaDplEpJWqSYOni2Q+JHZEGI3jBZrJZYpuCX8jLHUGXpef1hGAbHxzfwPI/lcsnPf/YLvv/ue6I4wTBtLi6GPHj3vngUdZN6XcMyLWbzNXleYJg6o/GE589f8OGH77N/dESepzQbTRzLI8tTZrMJNdfl6PCQdrsjDd1CQjNlWdCvmpjX3lEU8W+uNxsUVWU2X/D67RvCMOTRo0doSoFpiFvnww8/wHGcylGiYJm2pDR1g8c//MDT589x3Bq9nR5ptXRrd1o06w0mkymdnR6263BxdrZ9Ofc3PlmWoRsGZ+fSDD08gqPjY+bzOVmWMR6NcSxb3BZZhmlaFHFMmiSkccr+/h6KomIORxAnLNdrXr15TX9PBoeT+RTPqdEb7KDoGqEfMry84t577+I26ihlgaooLJcrvvrl11xdjPgnG3HmGbrOTz/5mMG9e3z99ddynSgqPU2lk+fUAhm26xVy3AZsFGLPY52mlW/AE9k1JY5tUxSy6A58n8U8oUTk1C9fvOD7R0/IcoVGo8He/j6z+ZxH3z3m3vXfqSLnDdM0uf/+Q26/c4vLt2958u33JHlKf7dPq13HObmEWK690jbx791koanomkbZrvPbZy84n0z576v7Z5bJ16Ookrh03RpvXr+pBp4LfvftN5RKzu7+nuBRGtKUvaEcV76xguH5Beu1OFRHozFpljKbzajXG9RcoQJ8/uPPiaszi+d6tOtNFtMZzx8/JQoi9g4P8cOQKAqZTKcslyuoiBIHB7tous5oWPLOnRu4jklZaty7d4eDgwNQwPnm0fWPibrn4bkex/uH9Hd6+EFAEkWkZUqwDiizrYMeTdOo1QT7Li4/jdAPBBPu3ULXxWe3XK549OQZy+Ua265x7SUsCwn69AZ9up0u9UaTxXqD67gyUFBV6u0Wd9+5S5onvH7zUkgYFGiGhttwuRqVTBdT0jKjsdOmudMiXPt885tvefuzX5JFCR9+8gGo0l4CKMqCOEvIK3/deDIW9F2SYBnGthV/jbGNq3CcuEcsLMvi4GCP9WbNN998T7AO6e/s8A//6CfcvHWDF0+f8er/+Tf86WaDaZvV2SnFXa24cTGUAXGVWtY1vUJqZixbLZ58+B5KlTLf2enT6XRBkSDNYr5gUTXeet0eZSntOK9WY7C7S78/YBME/Oznv0BRFCzTwPX6jK5GTGYziqIkzTIansfhsbTpG63mNlF93SjTDZ1azcWyLDnX2xooKvfu3+ej0wt+8dWv0U0TwzLQVZWBaXH/nXe4e+cW3U5XBnSbgKurIZPJlF6vQ6NZJ01iTMOk7TjEccS6VGQgpsrPNlUUvLpLkRcoqlxfoGDoJsvNgqurEePxmDzPZXhqWTi2tJTCIOLy/JKf/YefsdzMuXf/Lu89eMCDe/cYj8Y8++EZJ6enXA0vBWVr6Lz3/ntsVitmi6mggzSDJPZ5+uQJy8WSzk6XjBx/E+E4LoomoZydwQDLEn+T53oU1aBid2+PWvUsjKKYxXyOqkg75XD/gNs3b8j3hkIUhjx+/APPnj/fXm9oGnGWkWQpXqNOt9uT85WmggJtFcyioMhSsigTbJCmoc3nFFcjkmBdvejG5L5Ps+6x77q8uRqx8TdYtoVSlBwcHVEqCqPxmLwE23bE8Z4X3Lt9h08+/IBf+wH7Rwd4zQZPnzwlSWPBQcYJWSoYI8syuXF8zMVwREmJqkkToSgK4jih3WzhDfqcXJwThTFe5XgzTBNFVYjCiLKo8GQoKCVbp2ShaahKSZ4JgvTw4LgaQBWkecbFxQXrtXiPVFUQeSgKiqIymS/5+S+/pCgVPvv0RzQaDeIklp+VpjIcjZiOx+iaQRBKY9IxTdRC5Yfvvsf4WMN1LL777e+wLYsbt27S7rYxLYu8KLFsmxu3btIf7PzeFxbHRFHEer3GMCSco6gKy+WCjaZhWhKkTdOUoiioN2QxVRYFi8WcKE45P7/k2bMXhGHMi72X7B/sYtUssjxltV4yvLxkvVwRhxHHx8cYusGswljVDR1UlR+ePuH121NUwwBFRcmlPaSKyIenz14A8F/+05/K336WM5vPULQS16tx/949lssVRVHw6tUrLodDyqJgtVhUmMg29WaLt6cnjKdzvvn2EbPFkiLLGY7GjCp/rmUamIbOb7/9jqvhiA/ef0AUSuvb3/jUai6vX73iR59+ymHlwzR0k0ffP2b+5i2KqlFzHEnrmwae53J+dsbLly+liV9KOzkIRxR5SXenj2VbjMdDTs7PCaKQnJJ6o4FlGty8dXPbtqIiEBVZhu26OFlGtystqocPPA6OjogqksTx0RFJEnP/3n3mswVpJr61KAyZTeeMxiN2B7vcuXOHVqeJaVmsV0vm8xn9fp+ikIX9NRkpTeT3n6Up60SumafPnjGbL7AtB6N6t5tOp6zWK65TykEQiK4jz6sFfEGaiutX7imwN9gl8Db4/oYiz4TmY2j0dnoMdnZYL1Ysl2vCMMZyBKM2nYypN1zCMJK/yTjCqJZC9UaDy+EQ/1dfoygqV1dXDHYGnJ0PeXN6wsP3HlKWBYZpbBef3XaHIIw4Pb/kybPnBJuQNM3463//N3zz3XfcvHVMWebiOar8mbPplBLRVDiO+LHmc3/rBlYUFdOUIbamG2R5vvWNFhVCfDqdYtoWnlenKEqyPMeyHTxPlnmTyRjTMKnZNcLN/0fZm/RodqZneteZp2+eYh4zIjPJZBVZRbJYqkFVpaqWBdtteNWNhjcGvGl4oVXvbG/tnRf+A90rA15oI6Pd3ZJaUrFmisUhM5nzEHN883jm0Yv3ZJRkSXB3AARIkEhmRpzvnPc8z31fV8gyXpHlIniyWi55/vw5y8WcwLExDZMgmHHd79Nd6wnnse9RINoRi8WC+WyOqmhEsVjWPn/2kkdfPWI8nfH+hx/w/gffQJFE+K1er5W4YBEGiqIIQ9dK5GvZ2cxzDF2/wUmL4eUKVVVZuivxfExSobuxbYIgIEsToNT2GFLpaU2ZTvs8fPiIOBFNlyiOoUCcxyQZ1/dRNI1qo8bF5SnDVyP8IOT4+IhGvYHreTeY5G6nA0VO4Ps3nrk4j0q0rl1qeRSWi4U4S9o2ge9z9eqUT379KVdX1xweH/MHf/Ajnr0+Y73XYXdvB8c2mY1HTMYTZosFkgzVukOlYtJbW6PTafL55yeMhyOkQhIFgyIX6PccgpXP02fPuRqOiZKCOIypVqvs7u2IOc1ySacl6CsnJyesb61TbzRIs/TGD1WkGfPZjOFgxGo2w9Y1sjgW77Yrn9PLPps7hwynU/7mt59wuLODZTlEUcIXn33J/fsP+IM//DG/953vCJ/3DeUhYdAfiLC8IWZUsiKRZglx6Xuu6DrzyYzz01MkSWJjfR1V1RiORtTrNUF0sG10QxNuvTQtyxqOmH0Zhliwq8JvXOQCtw5C7SDL4syQJDHj0QDPD1AVhWpN/NpFUbaJg6BcKJbvOXkurrNyGSyVZ8/Li0uqFYdKtcpiPqdSq9Lptjl9/Vr8vxCLxDiOqNWqGKYORYEsSSSpwN2rmmjwJ4jGjlEuuhvNBkWRc3JyQr8/pNvrEfgCKyjJ4mfvei6aqlGvN2h3OlimQRAE+H4g7qlZTpomYjGCCKi+cREXb34fcXxzzynynMVsxmI+F77NvMA0DA4ODvB8XwTYZBEQHg4HpQKkS7fbobvWw3Ndri4vaTdbbG9tcnlxycMHD6jWqty5eyw+i0mE7yHw40WGu/QJVJXItuiVywZZUQjjiO2tLTq9Lq67YjadEgYh6+vrpKm4181mM1RFuSHZDYdDWs0mjcYm89mc4XDIcDhiMhzjrVb84Ac/YHtvm/liynw2JYsTbt85Jo4TTl69EnjVaoV2p814NCIMQxbzOZZllJQ+OD874+LyEkVRyfOCg0PhvNM0FVPXuB4MePbsGc1Wi2azRXetx8PHz3ny4jVyntFuNVhf75XBMh/TNvACjzRN0E2dNMvxwpBarS4UTFlGGCwwTINbR0cocsHKXRFHMfP5/G+9w4mpoyIryDKYhs7hrVssFwvW19a5uLwo/wu5xE9XaLVbXF9f4wYRuinmRqvSv63rBrVqjTTJWa2WomQkK0wnY7LxSCBhLQtNVQXm2zLQVJXr+YKTkxOWiyW7e3s4lSovXrzkiy++RFdU3vvme7S7XZIkQdN0gtWS09NTNE0QDh3bxvM8kjQTQczyGRCG4Y2LtNVuY5oWMlJ5z89QVZksE17hN+5eEMqyWrUqfJZFcYMo1VWtxPPmN3o2rSQCVGs1FFlmsZjfLNot2yIuqTLCcSz8glcXV2JXUW9QscWy3TQNLM1B0zQqlQqWLu53gtBhiXPJ9haqrnFxecFisUAq36njMKTRaCBJMq9fv2Jza4P5fEpBjuuuCAIX8ozLyzN293cAbkpIlumg2ybdtZ4IYUymqJoqnIhpQhCIZuTu7g5Ht47Y3tmhQCJO0vI5KZ7bvu+RpGIXI8LyBZNSQSDCu4kIpic6qbuiKEovYQGWaZHEMRIFeZaSxglxlPD09Izlck5/MKC31uO9995jc3OLOI7pDwesXFf4Uf+BKfLf/vpPXhA+fviIYLmi2+sKtFgBrVYLyJGkgnanQ14It5BViGF9pVlBlhUs26TWrOL7ooZ7eXVJd62Lrposl1MsW8W2LXb3dkCWicKIPM9vHjJ5lpPn4gX48Nat0p+zEhdZeVgpEAnReq1GFIU8/uqR4FxXK2xvb4sPsiJTlOx+CfFgq9frqKqKadlYto0fBBimycbmBhtbG0RhxGK5YLlwmU7F4DNLxQNWkaUSN5Pd4HB2dnaoVCqAVF4kAaqqM58typd1ueQ3B0xnM7Qy+TW47rO2ts5sNqPfD5lNp1iWqKD6gXhY1EtRp6ppok0JLBYLLMsECnprXaq1CnES4S2Dkslr3iwDFUmmKA/6URCIDwqQJBHz+YIf/ugnHN29LTxktRqe7zKZTMsbssLFVR9d09k5OCKOU64vLzBUgQGQZY3ZfMVwOLlhLK9tbNBqtdjZ3WVvb5d6vYImadRqOppi4i49zEoV1bCYzc5xKlWyLKd/3ceyTH7y45/QbLeYT+ecnZ+zdFeCIy+rvPfue9y+c1s4DA0D27YxDSFR39ra4vDwiLPzC37x81/i+xGNWpVbBwfsH+6zubWJ7dg4jkW9XqNZbxAnGb7nMxj28V0XXVdBKljlMZbZpV6v02q1ePX8pUjMJQmvX71iPpviex61ap3e+jpWpYqiSLQ7XbI0xTAMVEWlXm+Ig5plUanWxPLZXd24fFZla1TTxaFGQqJeb7C1tcWtW7fodLqEoUjyzGYzFgvxQDZMk+Pbt/FWrkgveT5xnIhKuG5gmBbEMVlWcHlxycuXJ+SlaH5zc4MNQ0cZDCHPsSydznobu1ll7q5YLBeYhkkURgQLV3Cxg5iwyEoE29/9yslJyciVQiA37CpxkSIpEp988hvMNGV3b5Nbeh3z2QX44jA5nU15Ojin7djMZmLA765c/uzf/QeMisXXux2mszmffvYZmqpy6/iYerVKo9pACeKbh3WeF4RBSP/yku2aTZimFArksoTvxxS6GP6QZRhl4gNKka+u8a2lS6UoCCSJkSp8okaZ5EjKdFtRFGUzykBWFLQso7Z02bnqM335EunoFs1aQyBjfR/bFix7LwhZrTwMw+bVy1MA1jcWKLLwt+mGjmM7GIZJVCIYJApc12c6mdBoNDm+fYddWcHIRLru3zgOZ7pI7SEJlr7t2Oi6JqTGqxX//dU1dl6QhQHttR48eCTaZMsJoRRSr9QwFJ3BaMbVyzNmkzEnL14hSTKNZpO7775D1akQBgGh52NpOp3z65ufuWPbYBoEvoQsySRpRlCiKigEqiCMghLDI0IeYShcP36ZFu71eqz11qg3asRJRKVSQX4zQCly4cuRFWzbEqkjP2C5WDKfzUUjwdBRVRlFlalUbCoVWxyqAIqC6WiCOp7R3eni1GySIOH69AItg4puCOxtLg5ICjJrrS4dVaA5KXFG0yhiUSae2u22wNRlkCYZz569IAxD9vf3GQz6TMcT/Cjgmx9+E0lWCUIf31vRaLXY3t8XB4DRgOF4zPnrL9nb3abWEOz14WDI1aVg6VcqFSRZSN4vLy+FlFjVWKyW2HZFNHcsgzRJRXotFMPv2XTGcDTi+PYhO4e7OPUKFycXPHn0mLX1LdptMZCoVGsUBfh+QJykhFGEWbo6Vq5Hu+kjqTJOp8rw8pLFeE6r1mQ0GuE4FfYODtB0leVyief7fPHFl/zet7/Nh9/6kH6/z7A/YD6biXu2qpMXAYvFkizPqFbrHG6sISkKta+ewsotX4jEdZKlGVEUCwSgbeHUKuSZQGSPJxNQwDA01ro9Wh2Bt1iuXJGGBBpJwv/2lz9F+uufkZQtLSSQX56g/s2XYpBbXsNSOUCXJHh87w5/8p0P8ErPrYR4sdMNgzzLiBMwLRNJFh5UcV3L6IrK9dU17sqjUq1SIHE9GHMymwNiOVhr1WlvdNk42GEarJAsjd1b+1SrNdrdjnDO/uUvbz5bkiSRFSlulKDrGlr5z5ZloEUJRHGZLFO4ODtnPp+JVlBahonynCiJqdZsWm2BgfV9j9E0QFNU6rUGVadKq3WPd772NRbzBa9evebJ4ye8ev2Kk5MTnEqFg8MD7t17B28wRNM0Dg8OmI4mfPbrvxFOsdNT1jY3qFSrxEnC0l1iGmIJncQxo+GYnZ0dZtMZxeEuvV6P4WhMtSYWQLPJjDQR55ksy1jM5iiyjOe5eKFHEHtEWcRoOsF3feqVOmW++GYZoJW4RM/zCcIAp1qhoMDzPGbzBV/ef8CDh4/JcvFSl8QpgR9y69Y+3/3+99ANjecvXvDkyVOurwc3izxZluiudWh3m4RxSBQGJFkiXtAMjWa3Ba9eMRmP+Pzzz9AMjXqtJppaqkIQRPzNbz5FMzXWdzfIyrYsEki6jJwWhAufvMipVmvUqsIB/OZLfvP35SBGUdQS27ikVq/x3e98G8ep8PTpc3q9Nd5+6zb1Rp1G4PGvphO2Fsu/1/Tnxcnfe3a/+UoVmXQ+48VPfohuGpxdXDCdCy/G9dWVSHCbVpkCNcQAp8SrFUVBGIUCeYjAoNeaDdZ6PUaDATvb2+RFwYsXL7h99y4HBwcUkoRm6BiSQEMmSYKqqWxsbBBFEf7KL4e0Klme0yzbQw8ePyGMBOp4Owz536+vOLy8QPnNb27+LG+wPHmZtnwzRAJJNBiLgk++8y2+/MMfi+vO9/FcV7ipsgxZUkTbKEsZjcbkWUa90aBWr+P5HpcXF1xeX2EaJhW7SqPZBkkhTDI+//wrXjx/zVt3jjm+c8TWzhbr6z2urvq8ePWai4tLFFlCVmT2DvbYyrZuQo4V2yGOYl6+eoWqaMynApW7vrlBFEdEYUCv28MwRBJ/5a4EKQXEO0oc0ajVmU6m7N86xNRNXr98yWQ8QTc0slR4iLIkZb5YoOs6eVFgWxZb+/ssVi6vT84IR1OCwBf4W0nmOEv4PwZDNv9WuOvN9Sl99RTtz//qxpH6ZhEiyzJut8PD//oPkXa2REo4SQiDiAcPH6KVpBXLtpEkmeaLV7zz8S85ns74bwMf/ewMSYLV0hVBsxxWXkDvywfUz87JC0iyHG1jnYdRJJBkkkycJrRbDb7+tXvs7u/y6adf8ttPPycrsViaJtPpdCmyovTmChxjGsdIioyqZhSqIKgkcUKz2aTX6zIeT/CDEF1V2NrexqnU8KOExXIlfJiShK7pKIbKyvP42c9+QRpHfO8H30PVNYLS8ZmX73O1Wr1sqOdcnV9ycXLJ1959hyyJSGSYjMalz95nc3ubIIrxAp/u2hqmYaKqCpZpYpoGlUoFXVcFQt33qddr9K+v8ANPKAhKmg1w87lNSwxcHGfi2Vm+e8RxwsMHj3Aci/fefxdd1wgjQa5ZW19DliRcd8VitYSyfZ+lItkevvFOGyY5ZXNXkrAs0TaJ04SL/oDPHzyg3qgzm0yJg4BmvUqv22V//4BWp8Pe3j6aptG/7t8sgx3bviFTdDtrrG/sEAQpSQJRHBNFIbIkWv+1ivC2z5dLfvGrX6FqCocHeyiKymKxIAjC0s8DP2jW2draRlUMHj58yi9++WuiOEE3DJqNGnfu3EE3TKI4QVJk8jgiCjPx/C9gMLgmJ6Pd6dJdW2c8GeJHMValwrg/wLYt6rUqUejjBSppnGDbtggeZTmNjXVM07rB7sVRyGI2Y73XQ9N1fF8ENhxbtFbOzs/Y3Nyk3e0SpxGddpc7d+9i2yZRFHHy+jWSJInrK4oIyoFfEASiOVa6JfsDsdxcLRYCd14URKGPYWjIsrhP6oaOrAi0ZJ5lpa5ELHtkJJIkJSuAQgSCPFcoJBzHYWN9g3q7gWWLFvMXn39O/3oo3oV0A2TQDZ3haMjV1SU7O9tUK1WCICp/fyM+++w+QdlKCsKQjY110jhhd3eDvYN9HKeCjHCi6bqOL/m8fnXK/UeP8eMEQzdRDZPJbM7Kc3EqDoeHuzckJeHhFg22Is/RNLFIF39eER7I84J6oyHOymWAk7I5nqcZSZLi+h52niMhsNV2iTtczFecnZwyHA5p99qomsaLF68Yj8b4USiux/mCxXyGLMvcPr7F8dExV1eXmKYlEKFFUaJ3U0zT5OzsjOFgiCTJxHHKV48e8/zlCcu5CIxrus7xnSNajSpxJAaVcRJTvMFyawLt6dg2SSoaTcKlWCn1GKogvGQZ7molwuSmAnkuFl+dDt1ul9l0RpQI/Kg3nwsVAXB10Rft5TSjyKOSMiBa07Is3PE5OQt3wcXlOZ7riSazIuZ0ZCIYFQQBeZbiLpei/eL7FEWBU6lgW/bN4lNCtCpsTYRRLy/nTKczpvM5pmPze7//XSxDZz3w+af/1R9hOyYPH3xJu1Wj4lg0vQa+7zKbTWkfbHL7zjG1qoOiQP/yGt/zuL6+pshNPN9jPl8gFxKNWoPd/VvMPZ/JZEqn3aYow06tRhPbMFjOlvzFf/gLtva22L+1T6VWYWdvV3wGC0nQzOYrrq6uOd7f5YP336c/nXBxPeDseoTqNPn5L3/N5dlr3Lk4W794dcJwOkddLPn4rz9ma2OdOE3pbayzs7dPb20Nx7GZL+YY5efX9z2SXOC9FV1juVoynUxKH2uFMIwwTYk8zVkslmVbraDIMixDp9GsC6qPJM7Fi/kC3/fY2NikUmkxGo4IgpBGoy6aZ1EkmlOWWZ7txdlXUURzX1XFNZbnYgYil5qTLE0YDvpomlCLOLaFqohlSRxFqIrKzs4OG5sbeL5PlgoNQBRFN05E8W4mlihRFN3Mbs7Pz7Ash52dndKLq6CWNI1HD7/i6ZMXvPfN9wVWNxV+0cAPcN2V0PZYtgjXxRHT1YrpdMZgMCSMInb3RODNtiwUVRbvlVkmGlDls7fIf9eo8nyvdLIJnLSEJDRNjoNt28zns/LaLsiShOViSRzF1GoVdra3KdKUuESyTicTWq0Gb997C03VxXVY5KRZSr1eZ2t7k6z4OsvVCnflslytkCSFLBNEkPPTM9zVircVgVjXdZ0wiG7mzIEfCIypIr7PqqphmTZvUP9JkuI4FSqVKkkYc2v/gIPjQx49eUR/NMQ2LaoVh/F8xngyZTqesrm9heu6DIcDzs7O8JYrgiDka19/B8u0WK1chuMJvh8Kz6WqMptPMS29JA+YSEXBxdk5d9++R73ZoLe+wcmf/xXz5RJb03j58jW3bx/TbLepNhqlSzO5uTYVVaOQJOIyLDlfLgUKulJh5bo0GjXa7a7wiC8WYu4nK+i6Kc55soKqC+Tpzs4OURjy6KuHeL7LauXSaosmoSyL75uu6xwe3gKEZ69Wq6NqmvCHez7uqsSoykqJgBbI4bQsRUVZ2bKWRCmFMuhzcHjI2to6o+GYjz/+OYPrAaoqMx6P+Na3v8XtO7eZzWc8e/qUNEl57xvvUa/XCOKoREznzGYzlvMF1YqY943HYxRV4fj4mHZbUE+civjsDAfXN2e+OI65vLjAsm3u3L0rdjeIRVqaZRiGSeD5ZbNOaC/E4lx4Jx3bxjItdFO0ZZM4IjcN0kTgsj1P4JhrTpWjO0fs7G6zsbEhzl6SeGfK4gS/pM5UbAdVlknTGElGhNNNA7/cKx3fOiLLch4+eMhsOsG2DKLQYzoboWofUBT5jcfb8zzC0Gc8GuK70f48uQAAIABJREFULppuoKgK2zvbKLJOVmTMlwum8zmnJ6fYlQqq6t2oopqtFqZp0Op0hMajRLQmSSzQ1l5AUaTomlWeKYQX3XUF7a1SrWDbNp7n4wc+pmndoGbfoMKjKESSIE9TxsMRp69eM51M2NndFoHh8nobjcecX16SFeI92jD1m/eBf+zrP3lBaFs2u7t7SFJOtVLh3tffZW9/j6vLMyzLICkfKrZpYqhamVTK8IIlhqEzLiXhQRAR+AKvt7G+QaPRpFqtkCRCsDqZTlm5K7F1NgxsyybNUqIwLn0j2s3yMAxDsiwViZAkxl2KlFMYBFxdX2MYGmGJ6KhVaxR5IRjkZS1TixPq9TqmKXwKqiYQk1AgK/LNX0hCELm21kXXDRzbIY7FobsoCqREAlngqEaTseDSl80EXdOZz+eslktqtRph4AucVFGgqSq1Wg2jPJBats3r16+ZjCc0mw2qpZ9QsJ8rJfomQYtjslywpMMwxDRNLEuIhtNMvPClSUKeiXTOeDQiCiOqtYrASMnCHRPHEXEUEfgh7e4673/72+SyhGEaN1idq4srKtUKtVqD0WiMrpns7++xsb3D6dkp05EYGjqOg6aqJaoJ4jDh1YvXPPC/wnYcep0261sbKLLK5voGt4722dzeZ30T3CBg0B+jyAqz6ZyXL1/dJAx8z2flrpBlhWajiaIoVJ0q2zs7vP3OPZFiTIUbJvB9sjyn1migqArj8Rjf9VFVnUa9yfrGBmvraximQZJGgn1cLpbb7SZRFNC/OicOPDTZYeWtqNWrokXiOHR6Heq1KpdnF3hByHQyIc0yjo5ucXh0hG7oKIos0rnV6s3S8vLigv71Nb7n0+60QZJZLBfM5wviOEJColqtIMmSWEK+eHlzOMqyXKSs85wgEo6Gze0tur0e+4eHKIrKcrng/OxM4HHHE3TDwKlUhK+yRBEOR2MuLwSbvmJbHB8fsb61QT4c3CA6N3c3me1sEucpURyRJymkBXmaokkKVcvB0E2yRFS4/7/pA1XRUCWVKImYLaYoOVRbdYIkRtVV1rsdPrj3dfIdF+P/+tObBWHouagWZHJCEAc3B5IkSjh6+y79/ogvv7jP9ZVoHp6enmMZBo1KlaOKc+NvkmQF03KwTQetUDBkjbBIQZFALkijRPgjNA3NVm5S86qqohsGkiTq1p+bBv/Tu3f47ve/x9bePj/96S94fP8hYeAjaRIbu5t886Nv4tQqtJ+f8Mf/+k8A0C0TxTJJ84wgijAMi97aOv3BiC8ePGI8HDIejVnOV2zv7hIEEc16ha3NTSzHvvFxKLIqDmaFOIjffettNF3DqdYpzs5vvt9/aph8attkWYFEQatRZ2N7k939fQpg+vQx/6I/wC5dM1aJvBA/74IkCokVDcPWqdbq3L13j08/+UQkp22bzb1tNg620VQVXVYoogRTN9nXxK+T5zmL5ZK4cBgOBjTqDYGolCQUTaQOi1z8fzVdF+x4w2S5XJYpd42KbQnPSpIwX8zLcIVYBKmaipwJgbRpGgRhUKadUiRJJk0zbh0d0b8WC8tms0kYRDQaNfL8dw7BwWWfV3/1C+68d5eju7dYLlcsZwvuHh6hyjKNeg1ZEVgVU9XpdNqY6eh33ypEIEXgFkKyXDQdPE/cWwrg9Oyc8WSCaeh0ej0+eustdvb2efrsGaN+H891OT09o1KrsrW9hW5ZTGZXZGToho4kyaKxFvjMFwtUVWU0Gt18FprNBvv7BwRhSJJnzGYLhqMhkiyhSNDrtsjv3CbLEOijAiRNw4sjTi4u+M2vf8WwPyLPJGaTKc+eP6XRbGJZBq1mgyQTyy5NN8iKnMj3kRWZo8ZtUqXAsE22trcIl8Jl8Xvf/S4F0B+IYMvl5SVPnz6lXq+xvbWFoqhcXr6m3+8L52E5lFsul1QqVSzLYTGfEyVxybuH+WzOarFie28HFIksWwi3puPQaLWIA+EoPjs5FS7jrXUkVSlDPQY7uzs0xjPwA2TAioSc3fzbN6kshyT9R8857376JX+zv8OrnS281YoiF89p3UgxLUt4Lhyb4WCI562QC4FC3dvfww9jrq4HuK6H5dgIlP6bBY+E4ZjUu028yGOxmFPRDdZ3tkRruEiIsuhmMQWiZeYHHgk5qiKRpjmNRhUtlVBdcZ+MwpD5fIGqGeimjek4NAwRGHr362+zvt6h6hhUa9XSAxIKT4/rc3F1hanr6JpGrVrFth3u3nuL/cNDnj19wump8ABnecbl9RWT8RjTtuj1ejx9+owwiji+fZtvfPghuiWG1ecXZwSBi6nr2LZTNlXqmJaNbhn4UUKz22XheqUzNWc0GrIqXR2KqrC5s0mWpGi6TBC49CdDlq4IwBSyxHQ1wwvEvbooCjHAK1vbk+kEd7WkIBeMf8NmsVxxcnZOFKc3i96iEH6CZrOJIitMRmMuz88Z9fvomoYkK8ITlCXiWViI510UB0iyAmU6sm7bNKrV8iUlIo5CAtdD03RkSbRQx4M+v/rVr/n96g/Ry3uwGALHoChUKxVUWfh2dN3A1DQUWRzchTdMQ0IszdMyaYyEQCxVK3y/UWNnd5s4ScjJCEIfJwnZLJHSFxWHVNeQkATxIsvIsrTEI4mhsCzLdFYeVpJw1/WYtlpous5ouBIOrlS4CRuNFvVaXSzU5uI+Lsvifj8eT/j8y/v86pPfisVNmhGl4udfq9RwKg61RgPD1Jkvl6xcl62dTbFYCH1xX5cFZjLN0pvhkuOIhmicJMIpsbfLxlqPy2vRhPzvBgPeKV2f/7lf3/n4V4x//EOSzS0uL84pCri+7qNpGt1OV5BKJB3D0KnX69TqdVaex61qjR/8+McsF0s0VcM2Lcjh9PyM6XSGt/KYTWe8OLnmfDDiYG+Te2/d5uBgl3a7xe7uDq9evmYyHqIoEo1Gg+l0yoP79+l2u2xtblEg8eTxU677A+Fba9ZRZOEPH48nNJpNDNNkNr8kyzJ662uYVsjC97k8Pcd3fX7wox8KJ9JiyfXlFWEcUqlUyvZnju3YmJaF63p0e13W19bEc/XWIapmUACqJoJUf3x2yt0k+bvf5/xvUQuSvx8aA9BPz/nuZ1/y8dEhuq6j1OrkxZI0zVFkkBWN5dLFe/yEn/yb/xNnMmXn/+8Ht1je/G0BHLTb/K8/+j6/fXVCFEdYlsk/t2y+89c/w3Is/okf0l/MSEYD1Itzah//4ubdTy3btFmW8sbxDQWSLJfLwxjZsnj8T/9Lskb9ZqhYq9eRJJWL80uB87NFC1IE5QpUyyRNEp4+e87h7SNM2yBOYgxNp91uixBHktFoNHjx4iWDwZAPvvE+H370Aa67YD5bsrO9KxrFeYGiqDi2DpKM7wWcnV0QhwGyLOHYFrV6jXZLkCh836fRbPDO177G2dkZWZZhlWezNy4nz/MIwkC0dxW19NqodLsdijRjfT5j/Jc/ZTgdc+fuEUkUoycZnTwj9APcz65JDveptVqEoXjWinOSJQYWufjZCO+dQkFOmASkZcP0N5/9llq1hiQpjAcDpCyjUauytrbOe998jzu3b3Pv3j3evve2cJGmKY5tc3p6ymrl4jgVTMvBME003UAzzBvMm2nZGE5FDFcVmYXr8ZtPP8X3PGzbEr+vQgzgnjx9glOv8Y33P2A0mjKazIkzCOIM11+wWAqEbLfb5XD/gO9977sMR2PG4zGDwYAsz3FsmzgNGYz62HaVer3Jwa09sjThl6OxGBw7NtPxCFkWHj3DMHFsm9VqRRQnLObC3awbJlEQ3HzWPU/cY2uNKq1Gk+VyRS/qcnCwj1FSnMS1KLypk8kEQ9ep1etEUSiWbSUy3zD0cpiUCPQeECUlUjmKMHWTnZ0t7t17i82tTbRy6RZEUXl9aGL5n+WCviDLYlGqSMxnKxbzObVahb29PZqtNo1mk+F4zG8/+4L5fMH5yQmGJtx2uqGh6jX8wGdvbRff9xkOR2xsbNBut0nTlNlizsoLcEpMfpJDmkt4UYKk6ViVCppmCOdtnjGfL3j8+CkvX58QJimuHxCEMXmW4zg29Wab6XzBHcNi92Cf0aAPisRkNsNxHGy7gqoopFleYr8E+t4LQizbRNV10jgW4bESzf3mWgJYuSuiMKLb7aKpKq9enfCbX33C1fU1URRhVx0s2+L58xcs5kuqpVd3MV+Ql07K/vWgJAsZSJLE82fPiWNBWOq0W4KaMZ8zL5UyeZYzHo6E/0iSkSWpDIP5yHKBqggaVxRFIiguK9QbDbI0FcHzWo3JRARgslRitVoKFzESRZYTRpFY7Mcxy+WSAgiCEMepEkYJi6UrzpOXlzQbNdZ7XZqNGrcO9pm7Llf9AfPl8gYdlySxaEbkKePxsnwn2mYyFq52y7JQZZlCVYiDCHe5vPGp6bqBrus0ms1SG6CViGmBP704v+Dk5IzlYkkYJtgVi7fe+Rpbu1s8e/yY8XhAXiQ4lSYUqUDmXV4TpgmGoeJYOrIEy8WcIoupVhxa9+6yms9ZzCeMRyOGoylZCrqicfvokI++8xGnV9c8e/qCMAj47LefiUbemiBo1R2bJAxITk45u7pA1hRarSY72zu0Wy3RVjo+JtraQi8KxpMJDx4+JCpkWu02r1+/whgOkJG4uB7ieS4n5xdESYxjmZxfD/h//v2f0Ww2ODo6RDdMpJKstJzNUXUNrQx4LFcrQeOSJaS8gFQgDlerFaZlYRQi2OMuXdFinM2wbbEIUmXR0pQAu+KgayqFaaDrKrqm0W63cT0PRZLxXVcgaZMEVVWRJG4C/Gmc4K0ERUlRFXprPTEE930kIE4SoiAUy8MsYwrkWcrh4QGyLLO5sUG70yl93DmdXo9arcZ0OmU2n4tlg2ZwdXWFu1zSbDYwTQtVU/F90fhrt9u02u0SiRoznkwYDoaEYcjG9g6SLJNngpiSpSnVSpUkjIQbrChEQ/Xyiv51H0mWqVZrWKaFYegCP26JMHOSxEIdk6RkaYqkFjiOzWw6xQt8Op02mqIIylVRoCgyvucRxbHAncspge+TZxmB5xFHkSh1lCWVZqtJksZcXV0J7Uq9Rp5l4v2yWqFareK5LovFkmq9SqfTZX1jkyCI+O1vP+fk9SmyonLdH3J6es58Mefw1iHuymO1WNC/EjPDNE2RFZksFZ5b0xTYd/E5E9SCnR3hzXv3vfeo1+t88dV97j+4z63DQ/TuGmcnE4KyrCKWqTVOXp/guks0XXiB13o9mo0WaZoxm80p8kKELWwbVRVzseXSJc9TTNum1WozmczEebglNBBhJO4ZZqPBaDTi8ZMnNNptoiSmUa+iKAJdiiSXaH2D8XjM/S+/5PmTJxwdHbG9vcFoMEBRZJqNOrIi05DqQpVimgS+x2w2FT8HGQy7gqxobG1tMhxcI8sSn3/+Befn52i6jrdy2dwUdI80y8S8XBe7jCSJKXLwfI/FYolhGjf0A9txSLMU3/XFfB1uzquL5QJZkul2u2RZxsXFFS9evqY/GKLqYnk1nc+IogDV0ImylGq9VhYJHOI0xQ8CknKJl6Xivdg0LUbDAUkSU6k0MU3zJki1vr5W+obFWeCN3/TNPVkplUNXV1dMJhNq1epNQLNWq5QuWxXdNHBd8f5o6gaaqmEaRnnPiFmtlmSpOM9omkar1aZStTEcHSkX88EoioiyCEXTkFWFNI6I4hgZMbeL45havVoihUWb1125ZFEiEJ5BwGoxZzaJOT465OjoFqauicBMHDMaDfE8X+BN05TpdMr27i6WbbG3v8dgMBJqI8viydMX/Plf/5w0E+S7b7z3Dnt7O1hOBUmSmC9c3qCn35w7dV1nMhE7JDHHEMFBpSTTSOVZXZCRBOresq3yGS4TRSL0lWcZTx494vWrVyznc7qtFt/+6Fu8/bV7WI7FbD5lvlgSRBGSKmHrFoapI0kSafaPz8LgP2NB2Ol16fa6TGdjdg/3eOveXZFoHqo3TgSRlpA5OX3NdLLAqVbYO9zj6PiIi/MLptMZRQEbm5u89dZbOI5D4PukWUKWZ4RlkqUoEBdAGGHZFrpuommGqL1GIY7tUK/XS4mjJxpymXAZxVF4g1V7I6WlKEjShCzLmC8WouJtmHirZYkhFaJp2xE1VVUXYlw/CG4SIELqK6HIot6clkkuVdPwPA8py6nWqmKYkmXlIEqgaqaTCb7voymKOJQVop5fqVbo9daoVau4K5fz8wsUWeXu3btsb2+BJHF9dYllOVhlrT/NMizLwjENXDchzTLhNFTFQX6xXJKWGIg0zehfXws+v2UQhwInQvnSZhoGoRdS5DIf/d532NzcEtt2TeXs5ITT1yf4gU+9XkfXNAzNuDk07+ztYVomv/n1r1gu5iX2Yin+bLpJURT4iwVxGJFEMY1qFXJ4+NVXfPyXH7O3vU2v2+PozhHttR7tTrdMAMVsbm0xnU6YTqfIskwURyCJdHRvrcfW5hbtbldcmJJEFMfl4Vg4uQxDF00qVWFzvcfO7h5bOzusrXUEhkGRUFQT3dAIfI/lci6SOkWBWoCUZrjzOcPJCNsSifksz+j2ehzcOqB/dYXvreg5PdbWuhzfuSNuvLYNkkySRDcpIIoCWVGoNQSWoNFoMJ6Muby8Kuv1HXrdHpIEWZ6jqRrL+YKTVyfIilr61wTKrmlbwiPQbKKqGsvVil/84uc8e/yUra1NWu0Wq6WLYVpCbq4oIpl8NeDlq9cYusHbd+9iaDKO4+BUbCr6NrL8KZCSqxCkEaamU6847O/ssdXbQM7h5OSE84tzVq5IPWX/QIMQIE9zlrMlJ6uAsd6nt7HBZDFnNpvhIPARjXb9d80IYH1zjVtrNXx3jnxdJicqDj/68Y+otho8Ozkh8AOQREo0K5EHpmUSxfHNom84GnORZ9gzizDJsWyVtBA3XcMwUFLB1zYUnTRKSjwKJbpNNHvFXVFh+/Yxm8e38OKEVFeZ+h7NTpPjr9+lu7NGVnNYFDlSGpW/hMT61ibTstHjVCrohsnlVZ/f/PoTVkuXW7cOaDQzfC/g4vyCKA7Y39/Gsi02TBOJghfPnnF+doFtOxzeOqTValOri/T3fOn+3eWGJAuvU5bQ7Xb46NsfUm3U0EwTd+WLRHs5zjNU0UB686UrKqaii6aPaXI9uEZXNb7xrfcxdYPJeIRhmhQUBFFIrmgoubBGKZp4bBRFwXwxp9lpU6nVSvxAKuTb1SpZmmLbNtVqlZwc07LFzyovMDQNqRCBBtddkucFjUa9TBuKBHscxaX3CXzPFy6hctgkkM4SSil8rjeb9NbWUBSVi8trlo8ew3IlHDuqQZBInD075eL0nCyJadWaOHcFNsFQNXTLBFlCl1WiMMR1PdHoAIIwYDrJS5l1jm1ZtDtthqMxaSraSxISa2vrfP/3v09vc53FyuXxo6948MUXRH6IoZt43pLQczm6dYgswWw25eBoj3avTZELlIJhmoJTnudoqoLjOLTaHdbX1wijEN/zWeuKe+BiuSRJQtbWehiGya9//SmT0ZwwCJlOZlRPzjHPLpi7Lt3xhG3VoHj5ima7yTvdHpZtk+YZHx0cYFqiwZFKGZ7vIVFgmDot1yV5+IheWqDnMqOrAcrhEesb6ySljF5RVM7OLpjP5nz16DGzsim/nAsUcsdq02y1sJ0Ke/sHomFXIJb1pWsQIPBDFpM5/tLHqtnEYczLF68gBddzsUpSgKqqaLpWLsY0Wo0mluOQ5aO/F1r41+s9fqHKGKbO3sE+uqlRrVfRDQ2n4oi0ryQjj2b80Z/8W7QkxV+uBNY7zbi+7qMbOo1GgyiOachN6s0Gtm2XQ5o5WZqxsb5243EZjQUyJo7TG3yzJEm0ey1qnQZRHqGrCv7KYzGeEkQhTsUhCX/XaHjzjI6jCNXQxb0qLdjY3GDtbofG7C9gLjBslUqF73zrI/7Fy+esP3lGUaJX6ycnApFTunreLITKDpUIeeQ597//bZ7v75DnI0DC0HX2Dw556947mKYpksazGYvFgulkKs5FEhy/dYe33nqLnf09JEURjd/zU9FkUXUaDfG90jSdwXDM+tYGplWFAhy7SpYVZEXOxu4Wrf4YrkcYpsHm/pZoeesacbkoEg6cWHipg0iw+REtBqdaEWGdcoBccZxyCSZ8p1EUk6ZCfF6CO1FUhTzJOTk9RdNUKDIMTeP997/JYDTiqj/ENAzSTKbZbKApCo1anZpTxXQsZEVivphDr83+rT1xdtMk8lQs2wxNJysKkCWqdYHye/H8OctQXA+KJOPYjsA5ZiFJKlKtEqBqvzuWJ0kKSDiVKrpm4Lorlu4SXdOJ04R0uURTFGpVhzjPSOQc29QoysdrDvzP79zhqtcqaRq7REHI9cUJNcdCQSFLMqSi4F/94m949+IaEPiV2XSG74sFhGVa9LpdbNsWydEsJ8tT0jQpG5s1cgrG0xnVNOd/Wa1YL3Iaf/FXVH71CT+ZChKF5dgiWLJYYDx9Qf1Xn5TOpYxMVfjZP/khw411NF0Ti9MSQ6NpGoqqiuu6VuXtt+/iuh6SrGIqYhg23t7kL/+LHzGdzhgOJqxWK4pCEvcMTSWJI7Y2etw5PsK5vOaHf/rvkUvP5gxwPQ/bcajW6nTabRGyKpepsqKQpQmL5YLpbM5isaTV6/GNDz7A0AyKLOf1q1d013ocH98WA6Ukpz+a8vrkBYPrC/r/8ZfsbnY4PLrF0dExGxubXF6c0x8OuL66ZLVymc+XNFttDm/dIk2F/3t9fYN2t4Pt2KxvrFOr1hkOBuwfHNHstAnihFqtxvX1FbPplO2NDb4a3qfT6dBpd1i5K3zPEw5JTcfQDXzfZzQaEkYxnV5PUFYkmc8+/ZSdvT3+2T//Z/zq15/w+Rf3kVWVJIpRy9PEq7Uuf/bt91EVjRfPnyMj0+11ydMYb7Vkf/+AvYN9At/nG//3v2Pt4lq8aEoCJVqr1ZBkVRAxJlMefvWU0XhC/dVL/uVkSgF8ZZmY5cBhXuIUdV3DdhxxPdo2RV5gRRHd6wEbrsvdvR2GScxXj59w7Lr8D1/cp/KPLC1ZrODi6h/+d//AVwF0x1P+7R//S9A1HKdCnMScX5yVyNlcoM0LQZPJCuHqyrKCyVLgv2/fPhLf/9K3GATCHZ0XAk32ztfu8d7776HqKpcXAx58+ZB3332Hd7/+HlEqBmOVapVeb53pfFYmkYUuw1u5N1i75XJJrVZla2ubSqVCvVFnPp8TRxHuakWtVgdZZraYY1uOQAwDaRximQabaz3+6KvH/I/DIWpRIL14we+iUn/36/V3P+Iv/ps/Itc04lh4y9qtFrpukCQJsqpRINpAzWad7d1tzq+umE6mWKZFkYtwrVmtkcUxfpLy8vSMi+srHj54wI9++Ptsbm2K9+VKBU1Tefudtwn9CNfzWbk+eQGmbZFnOWEgkOBIcomJL4iThAyJyWzByhOYRopCYNxKL+qD+w+5OL9mNJkThilr69sEccRsOib0PaazBcPRGEWS+fBbH7K21mM8GmMaOhcXF2iKTBLFJEmAt/LZ3t3k6/fukkQRJ0+ecHS4R7NRx3fFO7LwFrbQVDFrcF2XRZIQRTGmbVPIEnaZEE/SjCgW6PzFckGWZ2xtb1KpOYwnU2q1ChQZ5xfn5WAsodFs0iiX2W/oS5IEnuveBKt1XSfPMtIkYXtri+vLK966e4d777xNvVFD1UTrq9PtslguMGwTTVPJ4pQgEd/nPBUJfX/pUuQFd+7c4dbhAY7jMF8uefDgK/78z/8js+WC3//hD+n1NnGXCyRZIsky4crSNWzL5t7bb3N1fclkPCUKY9RyoYQEmiH8jLpRDt7TjDjJiJMUU9dJs+yGwnPR7+OGEZpuIAchaZpRdRy6na5Ai/kJ5+dX3L57hO1UcFdiyC3eiR2SOGE2m4tmu2FgWCZJmlJVdTRdF206VUXVdPJCfO6jEhcrAZ1OB9MwGQ6G/Pzjn3HdH4oGu6LQaDbZ2FxHUTUePXqMZVkCuyzLyHlBhhgeLldLms0mjU5DoL2Xc5AKHGdb6Ccsi+PjY6IoYj5dYFvCJVUU4j1KUxUC30NVhAMyiiKiKCRLM0H3qlZRFUH/KPIcqRBo9zAM8VYueUk2cl0P112xti4IEbKioCoqo+GIly9e89kXXzKZzkiTDNdz6XXaaJpKq9Xkg4/eJ4pTTl6f8dn9+0LloWgi3Fs6VV0vZjqfiaGpKv7chqmjyiqOZVOpVjBMA1Vuous6q9WKNElLtLxoHGaZCIwO+hHX1wPcpctsukDTDT788FtUmi1evTzh/hf3WS5XnJ6fsbG9TpImPPjyS549fU5t4XJLUzlsN+kkMYPLM/pZjmXqArPoeVSfP6c7nlENhDf82pKRVdEMU2UF3w8YXF2jKWI+eHl1SRzFOLZNp91k7/iA5qDP4tETsixlXK2Q1utQiGD47eM7pHHElw+fYH/1jOn2Fu3uGuPRGG+5xDBt+oMR48mIsAzB6JaBn8T89v5Dbu3s8vX33iGKE1xvThJGhJ4v2rcU6JaOZRjl4Nuj2WjSqNXQNYMoiphMJlxfXwNiKeP78s2cpsi5QQdGYUAxFOjaSrXKxcUZi6Vw0yuKQpzlZOVZ3KjXSNKUxWJJmiYYusFkMmU+n9Nqt6jo1VIVMi+dnhlhEDLsX+N6PsvlClkWi4ndnZ2yJBFx3RfkhjhJqFZrApWvaTQa4t1stVqxWi1xKjb1Rl3gDBVo+22m0ymT6YRaoyEcY6MRy8WC8XBEo96k2W4RJwkVx2I8GnJ9Kc5VUejT63VxHIfxaEQcR+zs7QlfniRj6Jqwahd5qSrKyzaYTAo3xYw3v7dqpUroBzfIQ6cq0MT9wYA4Tul0OqS5oIW4rsvp6alAODZqpKkgCdiOQ6NWYzQccv/BfVRFYW2th2maYlkryyzmczRdJ8tzrvpPsWwHVTX48v4DLi+u0HWDJ4+fEng+z54+Qzex6nSJAAAgAElEQVSFH05XBU60Ua9RrdaQFIlKpcpxt0e9VmM2nTOdjJEloMg4O31Nvz/g/fc/oD8e8Vcf/xxFlYjikM8//4zZeEatXmf/8AAkmdcnJ0zGE1RNQZIVnGqV9c1NoiQGdyXa0IiGbRgErG9soGkas9nsxpOZls2309Mzdvb2sZ0Ka50uD/KMPE1Byinygn7/mqurKzRdpVJxWF/fwHEqKIrK+ek5H//0p7x+9Zokidnd3aVaq5MkKf8vZW8aY1l63vf9zr7cfalbt/bq6qree/aFhESJpCUikpFAjmQHChwnBgwBDvwhCIIECRIlgBMgzgIEgb8pcIIYTozEH2woVixZsimRw6FmSM4MZ6a36tpv1d33e8++5MN7qoaUTEo5QA9meqq76t57zvs+7/P8/7+/6zrMZgsMU8PzfAaDIYVSgbv37pGmCYoi6GNBFIus5VRia3uL0XjE+vo65+cXHD054s7BAbqm4zoO3W6Pg4N94eRVFDxXZrlwCHwfWRLioSgMSTPz0zVVzvdcFFVB1WR0XSNKEkaTCYZm4HgerhcxnkwJoxhZ14miBEs3spmKICHZOZFp3b66wg8DiuUilUoZKZUoF0vUqlX8bE6w2mhwa28PO2eLc1AUc3FxgeeKgaBu6Bm61xNC4Oz7OI7D2elpVoOUmU6nJHFCt9Oh3e1wcHDA7q1dXMcVeGtZFtFasRDexlGC7y6I0pQk28/qjTpRHGGQoikKo9GIOImJAhExFwY+3X5XDLIlSVDXKmXCwKR1eUmawOrqqohA6faQJYlOu40iwSuPH/Hul95G1VSWsxnFQgHLvsV8sSRKUurlGicnZ7x8fsj65jZq5mT9zvvvc2tvn1yhxA8+/pTheEYQfuFkLBQK7O/vCWTveIyha9i2EG+HoSCWFAoFgiDA8zyCILwRVGiaqAuTJEFJFTRVIU1k4jCi3xeoci0T+06nEw4PX6DIMl/60rs8fPiAWr3ObD6lPx4QhpHo76kKUqBm94KM6wjBwU+7/twDwjAKGYwGDPo98qUCS0dkEAmVrwg1jsKYfq/Py8Nj5jOHW/u3aa5tUK/VSaKYXr9/4waBlG63Q6t1gW3b1OsrlCsVNE0XuIYsL09Ts8yETKEVBAGqIjACQpESYVoGsmxRLOZFQ9dxkLJmvwQsHUeELisySRIT3liMY/xAZD05roNl25QrFVJJKPN1XSeOhc28lHFqh8MR3tQjzTIM7ZyNhBjehVGEaQnrcZyhOJJYKC4C38P1XMGIzWy9qqYymU6JwoiXLw7p9YbsHexTKlfEIolEvli8GShGmYJclgXCgjQV1lfXEfk1ngdpiq4LlV8SC9u0nYVKq6qC7wcslwtIRWPR9wJWm+u88+Uvo+gqtmUw6HVpX14RhyGWrmNoGs5yiZzl0iClRHFCtd7grbffYTGf0mw2uTi/4PDFC9H4jwRDvNFoYFkm+3cO2L11iyROeRZ8TuvsnNbpBecXLe4+uk+xWBKIrXKZQiHPcDig1WoxyxaX2WwGEmxsbrLSaIicAEVBzibxhq6TRJEYVCcJURgIXEmhxEpjNQvfzaGqCqoqI8tgWyayBM58zsvnLzg5PMKQJSrlLDA78Dk+Oqa2UqdcraBoKrlCnsZq4yZzZ3PnFrv7++iWwXQ6pd/viZySKCJJhApPkcTPWC6VqFQruL7H7t4tVhur6LoY0siyCFHudtrMZjPiOKLRaNBcawISS2eJ53oEfkA1U/d3u13Oz1siOD1T2IRmxGK5QNU1gWUYjbm4aBGEMVsbDXK2iUREdaXKrTt30eaLLMQeEhnCNERHxQ98xoMBwWSOIilMZrMMuWmhajrWbPmnWgZCkTEjJiE1xKbVm8/EcD4KafeGvPf+h2yVS7z1I5iqZeDhRDqO74umKhBEIS8On2PlCwRpwtbWOo2VGlvb20ipxHK24P69e8j9HuqLIwgCLk7POMwckfazF9RXa8i2SmmtilbQRYYdMmqaEi4dogyVk8QRcRJ9UQynCaPhkG6nTUCKbZtIGuzdv8363hbLyCNwxftWlMS6lJKy9FziQp7FfEG720VOZT7/7CndTp9SucTqxhrbe9vIqkyv3SNXyLGzt4Nq6KSSjOMsuLq6RNNFodu+uhJYG9fBsnNMJzOidu/GZSSE7gmyIiHJKa67YDwf4roe+XyRUql4M/SM4wTTMG/WREPTkXMFTN0gTSLsvMViMqNaLrOYLxhPJuTLRaIgFHx8JUZOBEpq6To3n91kMuXlBx/QbDaRZZnT42P29m5TX1nBdRxcx0VRhGLVzJpG14pFUtB1FcuyyOfzwnLveUgZlko0p2Ux8BqNAAR73rSYZUKM67VwPp/jeS5r6xvcu3eP4d7n0BMcb90yyReKKLqCGzhUq3XWGk0cL0DPmWhZDkEYRTiBT7T0MQL/5r2yTAtJEoN+kKjWC7z99pukCbx8eUxOkvhN1+Xd54cU2x0SUlxH5LHFYZTlWQkcUeH9D6k8e0mSJHzDccQBQlG4WF/jn779BrJloakaSRKztbkpVHNRxPnFOZeXl4yGI0hT9vdvs7raQJIltra2GI0ntFqXPPnsGXGU8ItSyt8+v6QU/4lcSoDjkz/fpv8Tru6LM/7Zxjrx7haKonJ2esaTz56y0ljlK1/5Oeyczacff0IYxdRXVvjSl7+ErOmcnZ7S6XZZ+j6GpjGdTgmC4AZZFYUhl+ctDu7dIV/IQxQzH42ZjWfIacru3i4X7Us2bm1x8PiewM/6IbGSUl2tcXXZwb3q/tjP+jRv8fsqrK2vYv7sW6iKTEdKUXSVfDHPYjEndAI2SyVSWQEiNjY2Kezd5uz8HN3QefT4MYqmMhqNMpeCaFRXyhUGwwHD4QjXcdFUiZ3tDUzbYjqZIaUJZiY20nWNOw8OCCo2iixzdn6JGkpEcczTZy+EizLLCrq+JCRUFKJEFHRpGhPGMdp1vgewf3Cbf+PrX+dnf/Axv/TJJ8g/4kCk8+PvxU+61q86lP+7v824Uubk+ITzs3MMSzhSqtUq/cGA2WzOwZ07GIbJoD9AkmW2d3dRFJVnnz9l6XoiR8hxyeVyJHGK57mYtoVhCJzR4NMJO9s7lCt1mmsCPxIP+qiWgWqI9+k62HwwGmLawnlsmBaGtiCOYhxP5PpatiAmiMaAaNxZlpVlRQrhmO8LtLbn+SwWS4FW1MmwLSKvOo4TGqur3Lq1S7GQR1Yl3n//u4STCa9PppAmbIzGbDx/ST5nQ5KiGTqqrrFwFixdh42FwzBNYeEILGXoIk3mhH7Ee4sZ81qFN19/jaeHz2i3O+KzlWVMTWRgIMmksiRqjjhiMBjeZKDGGVIGIE0SZFXgmYrFIgCe7xMpCkESMZpNGfsOa5ubrCXX+xLMXYdFksP3U8JeC11SGTtzvMBhd2uX+XTOdDQlyMQnvudxdnpK4PvU6yvk8qK5qmsas9mccrnEcrlgMOizWC5FU7JSYTgaM55M+M9nM/7KYiHqg8VPD0HnqnPzrylQGU/43//mX8eXyUgcIZEihtu6JhCNSRzz+uuvsdJY5fDwJdqVcNUvLINPbm0QbTVJJJlWq0WvK8gUiiQzm4wpmirTeoX71he+4jiJ6XTaJCnYOaG6rpTKQvzniAapGKxnGUtBQOB7vP/etzk9PmZ9bR1N1fn0h58KPJsqHHeN1SZruzs8fPUx7dYVzz77nPb5IRff+pBatczO7jbrG5s0NzbotNtcnF+wWDi0Li4ErcMw2N7eEYdFScKwTar1VY6Pjnny5CmThcPm5gZ7+3usNFZotVrMp3Ok9XW2dnbY2d3FDwPanTaT2RTP9yEASRLZ3Iv5ktffepNHrzwmZ+c4zZ79UrFIvV7j9Tfe4OKqzfHxKfPJlGX2WY5NnQ+bNSzTwqsXSWJopwm+s6R0sMPqa6/zDIF3ffStMrTaNw2FJE1wHJdUEgPZ97/7AS9fHqNpOq9c56oC/2GlTPndtylXynz8wx9yddmiWilxcLBPpV7l3sP7IMHtkwt+5X/+LUCgn1997RWiKKLy2RNyYUgsyxzv7xJp6g3CdTabIytKdg4V97uUpEKMqmlCpJR+gai1xxMa5y1ywxH+cgmlEmEUslgsiOKI5toql5dt5KwZeHB3n3KlTKVeJQxC2pct8sWCQDmlMUooI0lyRklQQII79+6ytraGEyy5bF/yzX/5LY4PT+l0rji4e5uNzQ0kReP45QnNZpOd/T3kW3t0Li9ZzOd4QUgYxKiyQs7Okc8XhdgkSVldbeK4AoFXKZcplkuQQr5QELVGnIo6xzKxrBxvPXrIX/2df4aRpiSSdJNsLUmIeI4Mzy0lCbvf+QDltYdIW1vMMyxTqVhkc3OD49Nz0kgS7sEkYW1tjQd3Dvj3BiNuX/UztbkQuUrXf3m2EqRJinp6QfHjTwVqXRIIQQmRbzXf3OT//YWvctjt8+zpE0bjadbo9kiDAMu2qFdK5G2b07NThktHZHD5Pno+T66QZ7FYEEchhm3jzBZ87+lLJq5PrbFGtVZn6bnoccS/Px7xWiZEND75IcWTUwRaLSLwAzzfQ5oJRwxZU8saD6i1LknimF8bj7FaXSzrQ0HKqJT58Nd/jbEESSgwpaVySeDyczblapX5TIhA+v2BcHslQogxGC6EC7cmCDmLxRIzFll4ssSNu8P3gyxixEJVZILAJ02ybM1Mfa8qShbPImHn8ly11ikXi5iGwWg0pr5SExjWJCRMItRUgzgmn7fRVIXA80QYcOaGf+XxKzx8+IA4CTl8ecjR0QnHp+dcXlzSuupQrtR55+23hbhqOiaMQnRVpbHaYDgULstbe7eRZIXD54dUalXRGHV8AiugXK2iG7BcLtB0DT8M8cMIz3eZzxcs5zMWywVRkhLGCa7nE0cJtmWzubmFrEjMZzOq+TyL0YjzwyNKhRz+YkneMJCikOV0wnQ8pXV5SbFeY3NjM0Njiv0pZ+dIIvH+pVmWZ5C5fTRNQ9d0SET+2GKxFCScIAQJypUKd+/eE/2fMGKlscKrr71Cp91lOBgSJQlWzmJrdxPDNlB0FWRYug6KprK+sc5aliM0m80plcvsHxwwm844Ojrh6OSEUrnM3u09iqUige8RWTrjyVI8U9nzNRwOicKIlXo9c6guM0JBSKfTwfOEe8txHAqFPHv7t7l3/z5BEKKcX+C7AcPhiPe+9W2eHR5j5vJomk7gizNbGEYEUYTre7x4dsitucNftW3a3S5BEFApl7itKTQ+/YzhaMDaYk41FDjXOO6T6/axs8wrVVGYVyuMtjbxfF9gxx0HTVdxPVXEf4SBIEGoMoEf0un0CMOYNx88wvMDPvjuhwxHQ6ajIcVMLIEsk8vn2dhYQz8+4zfbXW7HMZyc//R65Ueup7bF31td4ejlMWfnF7izGYNujySNMU2DwA/xM8yjYZq8Nhzzb//ev8T8M2qivwCEksQ/aq7xf8Qxtp0jShOxN5kGt/dvk5Aym01xXBdJU1nOFoxmc9qdviCWzRdieCMLt5Fm6mxurWPpGnKS8vjhQ5rNNUajMf1eD8/1hNBVEo5ZQcKSb5xtURjR63TwA09g/Ap51tfXyVkmYaQQ+A4Dz8HQTUHSkmUMUziD/EBQYqIoJI0T0kQQCnZv7RLHMakkerTz2YzZdMJ0NKbdatFudwkyrKGuqdze28MwdCHSGo2Jw4g4Sblz9y7zuUoQhhhZjTEcDcnlbCqVCmEkiFjLpehblEtlSiXhBuv2ugy6XaaDIf7S4dGrb6BqGmHgYxg6i9mU1vkpg/5A4AnvHFAqFXA9l1KpzOb2NuVSSZDkJJgvRPZqkiSZyycU+cCBQCZPJmM0VaNg53GXDsPRkChNqFarJEnKVbvLyekpV60rCsWiIH5EEYauoioKcfx9DMtAVoSDaDKdYOdzJBJESYJpmgRRxKjTEWhTVRX5yZMZK41VfDfg2bOXzGYLXjx7ycnxKWEcCdLefIkkCZd5sZinWCwyHE+YjEaUikX27hxQKJVpXbb59NPPOXz+HFWBrc0NIZxIUxaeR6vToT8ccnR8xr27B6iKxvbODlsbWwShx2Q6pt0TmZSB54k9StfZ399HImHhOoxGI06PT0jiGMu22TrYZ2Nrk9FwlBmFAuI4YTFbQAoX5xdMp1Nqrs/XR2NycYztLrEsg71ej2ocU7i6JIpCGo0Ga9MFqqoxncxInjyl2WpxYlogKxwenbC1s8Pq+rroe6cJcRwwm89xHJfpXLhS1zc2hHvOMFF1Qwz4kCmVSjx4+ABVUWk215BTiV6niyrJjEZDQYZKEg4ODlBUlcGgz2Q8xjRFP3oyGgIptm0jywq+55GSYpgGQSjqTj8IsHSD5WSClCsQeD7f+ua3uGp3kWUJNU1Jkph6uYTvuHzvu+8ThaHonRUKGKaJlZEURsMhzz9/SiGXZ3tnh263jeMs2dnaFtVYIgRsFxcXnJ+c4jgO+/u3SeJEmLBkmWKxSC4vkN3L5RJVVVlfXyefFwIPZ+kI0XUSZ7QDCVVTSeMYSEUGtuviOi6+71MulzHzeXEeiCIG/QGFQh4ZBUlSMa0csRbiZaYEiYScZTOejFnMhatRVQRJo33VJpfLUatWcVyXfLFA6AcoMrz95uu8/c5bKKpMr9dl2OvT7/XY3r3Fq6++SrvT5fOPP+XZp58TLFzefPNtrEIeSVZ4+uwFT58fU63V8cOYlUYdx3FJEoG1/+jjH1IqFTEMDSRRb5fLlcz9u0DV1MzsIBC9uqGjapqgyKkq49GYKAqp11dQZAXDNnGWS5bzBVa9fuM8jOOI7e1t7t27x+7ODn7gc9m+oj/sU65WsAwTwzIg6+X6QUgSR+Lc82fscX/uAWG5UsF1XabzObGU8v3vfx9NFdP4NElZLh0xIOwOSFKF7d093n73y1QqVQ4PjxgMxNS2XC6TJgnL5TLL7FkwGU/x/ZBShpAMfB9FEjikRYaW8gMfRVFoNtcENzVNM75siIR180YBWdNVvLQEKBSLRJFwAgJEYUQURgRBgGmYSNlmZuXsGw5sqSRCa6MwYjwaZcHNYrgoQZZ/qJOmKX7gE8UxIInvrSrMpjNc12FjfQND13CWc3StgOd5yDLohpFZXwM6HZGnVavVqFbF9xXNrfgGoVouV4T6LfDFIq4LfKoiyVimiSLLQkWf4VdTUsJIMH4VTUFRhUVVUUVIbxwGDAcDUknirXfepVSrIMsQhwFPPv0hF6fHDPsDFFUUYc2NTWq1KoqmEUUhSewjKQrlagVNE4tEuVIR6KwgFEoIRcU0TfL5vHDfJCJodWtnm3mlShKnmJZBt9NlNJywubVFdUUnyrBkm5sS01yB4+NjwjBkb3+fUql8w80NAsG2T9OUFMRBx87R7XbwPZf1zQ32DmzyuTwpkmDuyhLz+RTf89E1DS2v4nkOo+GAfk9gbizLQDMN1tfWcXyPwWBEuVoln8uzvr5B++ISe2ubXL6ArKkMhn2CKMRZiqw127KxLPPGWp3P54iC8Eb5WCwWWVkxMS2byWTK6ekZvucRhiHHhy/ptrts7+xycOcOliWGH9fIsRcvnme41TKmZQkEr6oRRvHN1yVpgqyodPsDjl4eM50tBH+91WI6HvD2W69SKOQFhqZYvBmmpxKCVR97zMZTIt+nniujKZoId9ZUgVeTZBEc/icux1ky7PewigUM3RA4GklCSmOSIGWymOONXE49l193XfLZn5M9H3XpUZJUirpo3CmKzMXlJa3LDrV6na1bO4S+QFOsrq5Sr1TFkF1WskkZ/LfzBctlVnynQ6TzFpIsFKqymiFFJYSTJE5YXYhmfL1Wo7FSR56JP5skKZ1Rn950yMp6E6tqc++tR+w8uI0bBbi+gymLgFfl2pWXwnA8IjRNpDil0WhQr9YplspUqzVG0xFX/SsKdk7gGm9tsdpsIBsKnX4bSZbxPZfV5ir1eoN8rsBkMsmG/dLNenPZ7d0gVeM4IgwlkQcwmzIej9m5tYOdy6EbBsUgQv3dPwBCjo+PxVCODMvnemiVMoaqMVvM2NpeJ3dnn36vTxxH5Ao5XM8VQd2aQhAGmLqBHwWMxqPs74HxZMJnJ6eYmsnm9hbz+YLLVov+oMd8vqBULLC1tYUswWIxE80lSQz6FFm+CWhOkoTDFy+4OL8kSWMqlYoI1ka4B5M0ZmtrC0M3MC2DecZqD4OAmefhuA6FYgk7N8E0bR4+fgjf/eDm3gyjEBKJeqPB2196i8ZKg8lkTKJkWWG+J5zYqYydL6EoXzhcdUPj0d0Dojjl6OgINQt5v317jyAI+OXDI/6dxVLAJMfjn76RDkbi15+41ltXdPM5Pn7rdeF6kUQWwGKx5PjoSCim4ghFUoiTiNbFBaPhgMFgSLFcwfV8zk7OcZYupVKRX49jyvGSRJIIVYUkTW+KAQnppvmZZn4y0vRm77rO5Lv2W11ndyVxgh4nNPt95O/+Md9pX7JYLHn29AWtVpu333mTZlPkZHW7fc7PLji4s8/5+QVPnr+gddkiCAIUWcE2hCrb9URzB8S+PRgMOT89F+r5IOLO3j5IsJjPqZQrpIZEcaWElhO4tigMWIQeGAp2OYeq/3hJo6gSK+t1GturGEVT4BmjSGTcOUvmjoOSSDi+l70XUK3VCCyLYqGIuWeRL5YwLYtKtYZlW0iIZ043BLZnOp2hqAqyKlMqFygU8gRByHQ8ZfWqB8Mhkiwh6RBGHhdXHZ4/ecZOMwu9dgV6yrt2N2RXEscsxzMKaw0sw2bU6xA6Phfn5ywzRv3u7i6/9pf/EquXl8hpyljX+KCxgqzIeL6XDW9KKJpAvos6STSzViSFe5+/QF0sGZxf4JsCRVpvrFAoCPTXdDolTVJqtTrFYklkhAQxk9GU2WzO0eFLFvMZlZUaK407bG6t4Xk+vh+wWCwZTkbk8wLbNR5OODk+5fU3XsHOF5jN52iGSeQ6JNeD7EzdlgJzx6EgS8iygmnbVCo1QZWwLCxL5LjGiVDv27bY53VdEwp/WUGpaownwv0YhRFGNtwV3bAkywRJOD+/oL7aIFcqgCzTrFX465dtfv6qI56Zn5LZ92ddh4bB/3Bri1Ihz6N79ykvRJMiCiOmozFmqYiiKsJlaFhCzFWpYmQoUlmRbw6KIgMiT32lIURFiiTQWnFMOB1x3DrDi2OWYYDmBddPNrlCjlKtjKRKLJYzwmWA6zqkhkYkxeimwYNHDymdXEK3f4M4Ee5AIba7dislaSL29aw21lSVXD5HvpDH8QJy+QJr2Vpzouv8IJcTDk2Jm7Xeti2CUAgDbFs4KCqTGXtHp9iLJQqivo3iENdLRNyApgplpSoGoQC39rZprNfZPDmCqzZREnM16DAdzbArJZSCSVWp486WLCYz/DhgPPO5uLjgYXXlBrU9X8zRyiXW19dFvlmcMppMiTNXZ5LGJGmK74vG6TwTcIHEuNfn848/IZ/LY9sFrOY6s/mS4WSMF0U004RiocyDhw+5e+8BnasWTz/7jMuLU548fUmhKByvmq6yd3ufzc1tLrIBoWmK5v3J6SmarqMaBnEqc9a6xPUjnr844enzFzzstPn5r/48q41VXnz2OYfPD9ne3Walucqz589otS4oFos0GqvMZnNGwyGSJPPo8WPeeutt/MDn448+4uLsDGe55NnnT7i4aBGnElISYegas1QSBSLC4VprrojMd6WCKilomo5tGhRtG1mSGI+EYvYG456J2Po9oWg1DAvXD2h3ukRxQi5noGQ5pCAahoff+xA7ZyEpMg9fecjursD76JaBGwr3+Y+tl0mErGm88uoraJMZnLWIdJ3f+2t/mZFpiMP1wqF1cUV9tUm+ksc2LYZXXU6fPOPVV1/h7r27FPI5PNfFsExcx2Xzve/y9b/3D8RZz/dRY5EBki/mqa6sYBgWF+eXdDsd1tca/NI3foFKpczUWbK+JdC/7nzOqNsDSay/IJoriqJkKDGF+XwGksTZ6TlXl21WV1fZ2NnGjyI+/uGnzOYLnMmcvJ3j8Wuv8No7b/H4wUPavQ4vDw+zTCOQED+nYRh4rotlWzSba3hFB9sWFAcpc6hFgWgGK7IiSDG6CbJyc974327d4ndNjUazITLbvCVvvPIKjemMX/itvw+AZdmMwpDpZEoURSKKwzRQVI3Ts3PSJCFfLFEsFVl78oxf/sPvoP6IQPCnXo4L9P7UbxefPudB4HH65XfRsiwrKQd3ooD/ejikNpbQen3RpA1ENpW8kDC++4Ob8+p1LhUIAd0Y+M1Gk87SoVQxMU2Lv+L7/A3X5aYadD3x68+6whBmYo/eAJh/MRTYbnfxfvt3+Pav/EXsUgFN11BVgdGaL4TwMJfL4bueyLQ0dFTVIgwDmmtN1Cz30HEclos5S0fgVj3fJ8iyDa9FeJ7vYVsWmqaKwYjgYTIZjXEWS3RdR1VUrFyOh48f0jq94Nvfeo8kTXjw+AGbWxskUoKiCaGaKoFmCDGuJAl3tixLNFYarK01mc1mPH/+lMFwgO+HBL6fufIivvWH75EmEgf7uwRhJLB5ocBCpmlKznGJk5Sd7R1kSePps6e0221czyEedpE1RaDS8xaKLrNwHS47HapFG89xRRSGYdw0LcMgJJfLsbmxgWkatK+uWFnM+R8vLlhJEvSPPhEN+FTgUiVJuslZnCkK7/+7v06lsUIcJzgLR8TPyHJGHBDCElUVPQ5JgjAbppiWSalYBCRyhTxXV21kRWUymXJ+dsZ0OuHl4XN+tVLhG0uH09GIE2cpEMKywep4Sv7Js0wUHlIfjzE0nR0vIihVOHMd+p0up6enTKcT7ty5x8/9/FeIAcOyePjgPoVCkSgJRd5WNpzQdBVSGV0zGI/GJHFMrRZTKBQIfZ/haMjx8QlpHFMsFrh77w6PX3mFQqnIYrlkuVigKirtaZ8Xh4dcXrUplkrUG0263R5BGDGZzpktFuSKBdMn4aQAACAASURBVA5fvCT89rf5W50eqz/6vJ8DP/zhn+/5B7xSkQ/+g7/F5d6tG1NCmAkLloulyNVUBXFA03Tm8yVvv/MOhWKB93/vDzg5PSdKU5FNmkXRRHFMqVRkY3ODR2nKfhyTAL4siXgG6Ro1zU2u7nWfQSLFiBMeOC7Wp5/z28cnTKYTNFUXTVcFNMXEi3yWroMkyziey9p738FaZGcyRSZFuIXSTBBx3Z/QAD1OePfJM/7LwRAnikGRKEtzfrHXoV4sIity5jxxSVOJKIjQegNWgDAISJOE6cIhDgXmUlYVqkFA3rYxdJ3VREI7v8J1PWbTKX4c8zkygW2RpgmD/oDRaEwSxciSwB+qqsLB7T0ePHzA9vY2yBKj8YjNzU1My+D09IxW6wqkBE3RGPR6KIp6k30qnDFqll0mhlJJ5la0TYPtrU32drdRFJnZaMIPvv8xz54fkivkaDQEZUtVRe8rDiP6vX6G9JPwfWHoKBQKhEFAtVrBcz3GozGlUpFKtUoKN5jkQkEQj8bDoXDozebYps3DR4+o1ar4rivcqnHEwwcPePLZE45PThiPhuRsk8lkyq2921RrVWTIBENzuu2OeI26jiTLRKF4nd1uB0hZLBYYuo4mqywXS+4+uMfu/m1My+Lw5RE/+PhT2p0us+mM4XiCYRgU8jl2t7fY3NxAkSWW7gJVVWiurlKuCdRqp9tjOp/jeh7dXi/LCDSyjHqZs5Mz1tc2ePTgMaZZ4IMPPyBn54ijhMlkgqKp1BsNgfislKjXa9y5e4discCo3+fy4oK54/DB937A2dkFi/mMKAjRNIXReMrjVx6zstbk7LLN0ckprcsrPC/g+YuX9Hpddja3ePXRfb705jtIisJgNKLT6dLv9QnjGNMyiBHuqCiMiP2QJE1ZzBc019bY3Njk6OiI0WhMvljCzc6YSZxQKJWE8eXFIe/8T3+Xx0+e8Bs/uoCcnP2Za0wE/Fa5xN+xLaazGaenp9QbNcq1KpHv42SUK8uyGQ4HPHv2nEKpjKrpTCZjUknCsnPopi3ibVLQNZ1ESXjrrTf5v/7Pf8jl+QXlUolGY4WLszNaFxcYhoGma6LnEAix0WIpxLCSLN9EYlw7QHuDPuPRiKrr86vv/TG5yQw523f+2mz2Y3nraZqiX3VQf/jZjbNO0nV+96tfwfmZL6MYGnGa0Gm3OT05oV6t3cQ63L93n431DTxfOPBJMjGuquO5YxbLJUEYICsK+WKRUrks+pBTQeOrVqu0r66I4hjbFqJo3dAoV0romkKaJiRxxGg0pFgUkUBJkpKmEradp1AokSsURD/x8iojPaRMp1PRg1MUHj16KARApkouZ2HbIvtTliVUpSowuJ7P2tqaoJA5C3KWTRJHQMJbb7/JG6+9gizD8dFLlosFo+GQ5dJFVjVu7d3m3v0HJAkcH59ycd6ifdlm92AfKZFIFg6LhYsRQ21lBUPXUD0PDCHwn3TaTNsdHty/gxGJaLgoCFAN7WbONZlMMuJHCUM3GY76TCcTqtWaEDo7Dp7nirx516XVaiEriiDnxQmGrlMolNjc2sYwLVzPu5lHKZJMGifEScJkImhAmm5g6joSAnWsXFPzfsL15x4QqpqGbuhUq1VqtRqt1oVA/fkBURQznUwZDSacnrTIF8v83Ne/xqNXHyHLCYvFBN8PqFbKSJJAq5yfnTHoDwT2xtA5Pz9jkLHzr5nXQRiSy+XZ2tpknDkKNzY2hKsi8JhNZ8Lq7bnZgA6R2yeJbVw3DILAE3ZpTUfXNYoU8VyPJIkFc9s0cT2XfL6ArgoGrmVbN9xdRdGw7ZzYSGczFos5uiaK0HKlcsNl13VdHOiTlMDziaIIQ9czl56HbecEH14WeXO2JT7MKBKBlcWssWgYGoqmiul6mormmGkI/FsciYDgDJt6PQG+tiYHQYCUqQXtXI5cLifQGPk8ruvizhc32JV6vU6v22d9Y4N7Dx7iByH5nEnn4oLjw5fMJlPiMKTRXCGREqbTEUgV1NjAsm2h+tDUH7nRp7iuQ3N1lSAM6WWDDFXVsrDxDqPpFN/1kBWFQqmEaZhomoYX+IxHE3q9HsjSTQaloes3Q93G6ip7e3sUisWboE9JAo30ZlBr5UwcZ0mcxFiWSRhHJO6CRqOOrhsslgt63R7DwYByqUTOtvE9l2qtzte+/jXefPNNPvnBD5jPpqjExGlCsVSiWq2hyBppJOzPppVZriUIA5/BxQjDslhZaVCvrwildBxnONcUy84RqAK1KiuyyLtUVIIgYDIeCzTKZELnqs24P6RULNNcW6O5tobrLtA8jeZakyCKOW9dMhoMxL2TJMwXS05PzmmurtBsrlBv1ElGMqPxlOPjMwajKYqsCGxv6KNIBqurDW7f3gNJRk/im0I4DkMC38PxfXzPx1/6SMiUrBxFo4iqaSiyiuv6BN6ftiYnUSyQfYlEsHRRzBQ7l0fRZAhi/CTi4rxFOp4Shl8cGP7mH36GrwhVcj4SjeJiocjXvvZV3vv2d2l3ujx/8owoSTh6+RJFUSjm8piGieJ6/Jyu8bbvs5WmEP+Ig+Y6Hyf4yZzlxDTY+bf+Tb6qKpQH/wT6I2RFprBaZqkG+JMOsqVx8Np9kCENYnKmhaEbeJlD+Pryo4DpdMydW/sUC8JJsLGxzu39W3z+/AlBHHF6eHwjBvACl8G0z2pjhVqzijtziMMISPF8l3JZZOOFQch0PsdxfK6urkiv3SEZi9u0bDRNZb5cki8WKFXLTCYTojS+IUPZhQKOLxobEhK2apAgo8mKyMvM25i6QWWlCjGcHZ/iei7XnE3Xc4V7QjfRTD17xSmBLwbttmUx6PdZWWkQRQFBEHKwf8Dm5gZJEgtXbBJjmKJBbGduQbEBiiFLEqc0m2tcta8YDsXBo1IpUy6XSZKYlZUVoihkuRRB9XqGncvlcqRUyRXyNNfWkBWNxsbGFx9yhis8eHSP4moJu5pHLxrokcF8OiWWYuHyNQ0SVxRphqFnSMIvHEiOIwamSZIQRzGqKlAPxUigtTqSxP9tGkiqjKqpbKw10TWNKI7RFRU/DLByOQqFAsPhAImUvGXz+qfPyC2WmJ6LJEtYukAOzWZiuNHv9RhPxqw118jZtjjgRhGe51MuV4jihNlkiqaqFPJ5KuUiZqaWPNrb5H/9pXcFIiqUwE2RU43JfM7LFy9xXJFr6nsediHHWz/7Dmu7G3Q6bZz5kjQNuX1vB9PQuPz8mP/k//kOK37IWrPJ40ePOTs95ejwiDiMODk65p/+k98mDAJap+fM53POz864uLhgPJmSpAnFQp7trS0aKw3iJGY4GmJ9/ASCENsysQ2d1tkZ62tN4jBkOp+xdWubfKlAnCSsrq2yDEQR7YeBULtqCmY1z8btbfJnV9D+oqGo6Qo7+9sUakUW3pw0SjBkjbxtE6UxlmFgqTrywr9pBHQ6HXr1KrphUKnWRJ6cLIMkieZ2puQLogDX84iTOBsYpMikzOcCCeO5PmkSZUtRwnQ2wUtN5rO5yG1YLEiShOpanZ39WyymU7SzHmQYSt/zef7xE1YXDqvNBs5gSk4RAoTrxmYYhUxnY2qRaK53Cnn+4S/+HKZt0h8OiIjZ2BWZjsulQ+iLoWqSJLyjWtx9ckiapnz+5Cntbo+trU3q9RU0TUczdIbDIb1+XwzWAF3VROB4EGDoOo8fP6RarbJ1a5tytcjx0RFnp2cEQYAfCCR8kqaYhkm1UuLy4oLmWoNKtUJ/MIA0xbZzN+tUEifCBWPmGE5HOJJLnMSkkkySitVLzkQqQNY0UPEcR+DTskZfzrJAUeh2O3SurlA1Fd0SYrDroXiSpKiKytVVh8kf/AusvMUbb77OdiHHl4YjJMAzDWJFJk1SgcGSvkBRX38GafYPIVRKbzAxluNx4Pt8pZjn0zigVi3TWKlnfzZhMh6Ds8TPUL0aEuPJmGZj9eb+vR7kg0CxFEslLMsmDIVDRNNUUGUUU8eLQhzf5+TkmEJEZveBRE5YzKYYli7WrLxFGvm4zpJuv8f+zm3Ws7oaRO5hrV6nUCwym80I/ID5XOR75/J5NE0jiePs61OK+QJSCvWVFTbWN5E/Es2/z2s1/u7jBxiGTprEGIZBqVqmUq0yX8wwDJVqtYxuGtz/5Al7R6fiHiAmjIQ7w4tcfNcjrNSoVCosFgvSJEE3dILAI4qjm3ytJElQFZUojul3+2iWQTFfIN9YIQ5CfN8l9F0uL1vMFf0GIR0lIgfW9wXibz7L8i5TUUdWq1XCIMD3AkhELlMap+TzOebTqWi8Jyn7+3e5c/cuhmnieC7zxZzjo2OK+RIr9TqVWoVb+7c4uHsPz11ydnLEpz/8iNbZCe5ygaYpFIt5avUahUKRpePy4sUhLw9f4gcBZi7HrushKzpx1oBw5ktOjk9orjYwdAPdNIgCn2fPnmHnchimQblcoVwqk8/nmc2mrDYa6IZOLldgOOjjei6B77K+voasKExnc6LAp7G6RqXyFjv9EX/0R99BGoh1VVFVlp7YBwu5ws0AwY8jJss5pqmjmhqKql0/HUgInHic5X/GSSLcY5Fw0C4WS6buUjyZkkRzfY3ANqmvVKnWK2zvbWPYpsjRikMG4wGKpLC5/BE3hiyBLO7f5fJadCL+W+SIpjiuQ3NjFSufI5IS0GQiKWUwHhP44nnqdDu0220ajQa1Wg1FVW5eg5WzyVXKpEmK67s4zpJ8Iccbb73O9z78HqZpsHHV4cFHnzCeTDBsi3yxgOe6OLOFICgkIodFVlROHj+gUyoSBq5AKMcJyBK/8I2/wFpzjfJKkYvWGa2rNjv7t2mfX3J1es773/wjWkfHvPkzX+bOowfomkb76pIkiomjEFlWkLPM+mgeU6/XKOaLhKFPEieEQYCUgmEYSNnaIl3nmkzG2RATzuKQ4do62kaTs8WM2FAomhqGVrt526MoFtEB5TLT6Qzd0GmsrFCuVCkUCnz66eeiGRwn1A0TNY7xFIV/cX8PtSjysHzHZzQYEbhCtBuGIZahc3vvFrIiEWZ4eVmWuf/ZU8qTKYUwxDR1mqsNzs9bpHHEfzUc8U7mvuZfcUb5afnD28B/HLb4G4pw7Nr5AjVJpAgPdJ3fa66RZC7v5JoQlCQEfkiSxGiGRnNznepKlZiEhPTGGZkCoR/w1stzmqMpOdcXJBhFEY3oKKHb6XJ4eEilUiafK3B6dspoPKFYKrC9vUmpUmZ7d5vRaESv18MwxFnctCziJMGbTsnlhOzyeogYZ1Qd1/VE1rqm0c5w4bduiYFLf9BDnmiAgmVbjKbCbfzxR58QBAG7B7uiqZ/EqIqC67hISCQS5PI5bDvHZDLm7FwIGVKgVq8zXy7JjW3WpFX6vRHnF20+/OPvMZkILGqjXkUzDRauS7FQACQ+/uhjtja3iBLxnm1sbhInstjjg4DJZEShUsbM2/ihy3nrEvv2rsDIBiGkksDrLZbIkszaapNcLofjLNFVhf8mDHkrE0ryU4xcDcD8x7/DN+/fy8hSZVzPJ4kjLMtGkSfEWZaUn+2PSZLc1IqD4QBJVmiurXJ2esZiviScz+letdna2uBnLJv/7PCE3IvjH//G4wlcXP4rf6b0ux/Ref9DPv+VX8awTWRdOPqfPXvG/sEdfvFf+wZX7Taz2ZRioUhztmDro4+Ik0TkXsoSSZwSeAFhHPLyjdeYzWZMJlOG/QGqqlIslnhw/x4Hd+9QKhfRDZ1Op8N4PMY0LRRFpj/o4Qc+O7d2SVFp9wb0BwN0TSVJEt57/wPytsl8PuM3VI3VOCaWJHzb+mLoll0CiyqoDpIk3dRUYk2SMJYu5nRG+fsfcbSxJlD9tRqlcplSqUwchlxdtjg6OmaQRfmsrq3SaK5ydHRE6+oKPwqRNZUwTpjOl1xedei0u2iGQK/OM8FRzzL5jx4ccNHpY1gma2urGLZJEEfEaYJumiRpiu74/J3vfI9yENLv9TlOEpChUqlRrlaYzqYkEhj5HEVVx9BUrFIOYyhEX8frTf6Xd99iGfjUVmosA5fRcMR4OCGJEn4DhV/+6BNxrlssCJKUQs7iP51O+HXHQ2n/FDLIVfsn/7/BTxavpsB7R6f8F+tNphmKOo4ialWBxL2zv8fb777Ngwf3sSwbP/CZz+fkPJvhoE8+n+fO/j6NRkOQYjpdFEWjVq0xn4t7zLYskY+7dFAUMcSYTSa87B6iGzq2ZeO6DooiocoqcZzw+utv8ODRfWQZXNchjiPypRKb6+tMJzP6/SFhGDCejFldX0fTNFzHwfd8gkBkbi4dl2IpxtANklwe27YJ/YDA9SmVSmiSjDd30FWTer0mequBTxj4rK01sTSV3tUVg74Qfg6HQzRNxfM9vv/9D1ksZgSej2WaWJZJLp9DkkRmcJjhA5vNJrW6GMBMJ1OG3R52zs7qCxUkiWKpjKrq5PNlLFtkB0opLBcO5xcXlEtlbu/foqE0bnDrMWCaNq+++jq2/YLjo2OmkwmyLGPlbFRFJokSjo+PSVL4yle/RrVWpZAv4DpLNEVia3OD7Vu7FItlhgMhEPQ8n36/x+39PZrNVV594zUu2z3++e9/k9xwShQn+JJHGPp0h2Ny5y2GiwUxKYulqJ9NQydNUgaDEYP+kNPjYxazCe9++V3eeP1VDMNgMBxx1enQHw4IowDNNHBdj8l4ROCK6I37Dx4wGo14efiSXL5ARdO5vOrw/R98RBRGrDYalMplTi5a/PKTJ2KvzecJkpg4oxNc57hJkkQcCYPQNYnLTFNyaco3Fgv+e9vCcR2OT46pNwSpIiEllWRSSSaKhGhnMBzx5PMnPH7lEaZlkabie1zjpj3Pw7QsppMJlmXxta9/nV63R862KVXKfPLJx5yfiTiOcrWS9bMlAj/A93yB0bcswiAgCEMGwxH2fEEQhKTI/MX3P+T28dmPOcDWvlhUv/jNMATcH/mqJb/6+9/kH7zyCDXfoGhbeMsF9VqV0A+Yz6aUSkUC3+fFi+dYlsXO7i6GobN3aw9imTgUa/bSWTJfLAS+/prGliQkqYjZSBPhepYzgl5yTQiJIoLAF/MKWcaybTQtRJYUVlebFEoFFnOHo5NTTk7POD09RdU+QVU1gf8ejdA1gXzd3d3BskziOCVJUiRJFphOTcPKicx7VVG5uDin024zHY+RJIk7+7e5e++AXN7i/OyMy1ZLiBgUlc3NTYbDMePpJ9x98ID7r76Kbuf54L3vct66xMrlefMP/pB/3ukJfPtygXx+igTZkFP0ASTAvGiJ154kpIrMR3/pX6f1M++iGzrL5ZLhcIiiqOTzeSzLZplFQaiaQi5fQtdVITBxXJbLJXEcU6nWkJCZL+ZcjASdJJ/P42b3nKaqGJoYHFqWiW6I2cdisaBQVMQsTNMZzUcM+oOfvF/w/2NAKHJAdDa3tjANk/PTM1zHJU1hNp0xm8xpXVySRCn37j/g/qMHhHFAsHSRJAVN1zFtG1WWGY/HeK5owq6tiXyNKIqYTWf0ej3iKMb3A6azGevr6xQfPhBhmK6D72Us/umEwaBP3s5Rr9VwXBfdMLBsE0URCjLHccRBzl0SGyaSlBM3cgpxJBjrccZtj00R6hxnzYJ+v5+5HYQKxHVikf9nWCCBhCha0zShWqmiZli4KAwFii5NcbNFdjwa43ueUHFpGrZtiSy6wYAoCrEsk9l0Sr/fRTc11jbWsS2bIPRBEoVdEPo3yk/S9Cbs9bo5RppSqVbRDV00LBCo1cD3Kaytsba2xsX5OZetS1RVxTBETuD2zhaVepn0/2PszWIty/L0rt+epzOfc+f53hgyhsyMyszKyqrusnvudk+mcRsbWwwPgCx4sHhF4smIBwSihYwAS4BfsIUN+AFsbLmbHqqHqsrKrIwxY7gRd57OfM6eZx7WjptV0G71luIhIhRx7z1nn7XX+n/f9/ukkiSJGU1GOPUaSCWS3OX+u/dxajXGkymj0YSigHq9IYbnRYGia3iex/HRkViIZSFeZpXDUKkKSWfTGXZddFQiSWi6iNYeHZ3ghwGrKys0Wk38wBf9CEZDMLjTDFXXsGqiH0BVFcipeiQNgjAQ/TSKjO97DAYDFheXqqLpOZZjMZtPaTaaNJt1LFMnTWPOzk4ZDYfIisz6xgZ377/H2tYGrW6b/ZcvefLkMRcXF0iyynA0odk4FWiCVpP3v/ahKHhXFKI4Zu55ZJWrWDjNE44ODxkOBzSbzapwPRUfXN3AtEzyosD3xP1mGDqGYVKrNdBUnWajjue6pGmM67lEcUhRlExmMwbjMb7nE1RIgNF4yuXFFfP5HFXXSfKS/lWfy8s+09mcJM1R5BK1yGk0bN595yZ3792m2Wpi2w4btcb1YDAMAkLPpywlpoMRqW7TMh00SQFJochL5jOX/mWflcvBj7m3AVpOg63VTcI0oUwzUYJdgIyCpZq0Og7zizH9yfw6BQfQjJIf+38KWebozg02N9eo/dLP8ezpl1wM+qxvbYpDtaqiIJGlBWGc8Aff/knio1Ni3yMIPPJCCGOKomCaFqahIykyumGiKBKB79JqNqnXGqTr68y/+Q02n33J4uIC7B9gOxb1bhMv9tByDUN3cEdT9FIgT6IkRet1KPKMKPjKTZzE8TXyMsvE31mWiV232dje5OEXDxnPR2imzNLSApqtMglHBBdiHTIx6LV7ApNRiOGuO59RlqAqisBvzCY/9qorioKsyKR5xmAypD8ZMY7mNFrNH9NK33vwvhAxvnyFJAkRqtAMVEkGVScIQ+aei+PUsXQDu+GAKuFHAaUk4Tg1gtBnNBkxqdYXKjxmEic8/OEP6S4s8OBrD1hY6FVpD408SxmNhoBEr9dDURTGk/H1Jmo+d5lOp6RpyoMHH9Bu9zg8PECWxfBKOCRL8ly6Tm0IB2kCui4eiIrMcDxiNp9RUtJsttGnIqWnqgr3773D0NK5ffcmnhwzi12SaUYUhbixR5jHOKaNrKnIukqpyDi6jVRtv3zf49XLV8iKItLZlUAjSzKtZgvHcSCKOZVl/o5lopo6kg7v7ayysboiDDTDMYUMN+/do9nrMOpfkYQRS90et47OcDyf2WzKyfERpmGALISOJE1ZXFhgfX39elgZBgG6YUAJV5dXPH/+kjCK+ejDjzg5OcH15uhve3TJOTMljOYiRy+OGRxfkvg5My8kCn0xpC0KsdFxPYbPvmSniJHKgiLPiZMAfz5hdW0Fa28HWf0+xCknB4e8qdvEScLG2gq9dpuiLFBkcOo19L0dojgCRXQs7e1u02o1qdVqLCwu0PoRlG3z8AzmLitLy3z7/fsEcUgS+ji2RZrGGKpOo90iymJGgyGWJoTbonoeRklEWuTYDZuFpS48/2rosrK6zOVSl6gUbls5LVGNkjQJKZEwFRVdkkmj+Ho9C8KQMIpoNJoC+WCZUHHukUTygBKyPCdJkwrBkTGbzCpTj4yqqPQW6jR5iy1GuLuUkoXFRbgJJEJMrHcaqDUDR6tf93uCMABkSc75wQlFGGPKKjKq6FOt1uzJeMyrly9YqIYcEiWyVCDLJfVmDTSBxc2iBEWS8ZIY152TZClnqSSS92XJo8fPeFQUNJp1lhZ64rDrWKKrr8xpNdrkeUqz17124a2tr7K2toqiqmRFhu+LvuIbe7scHZ2AJNG/6hNGIQvdHs16nbnrcXRwSK/bY2d7l7OLM+I4EvsCQE5i6pdDHEpamUQ6CwiSCNf3oIC6ouE4EWacXL9GYRDizl263Q5WdfiP45goThj1BxSpQJlpmkpeCFzSW+exVatRlDlBEBIkIYcnR/Q2VqtXEv7JX/1l3myskMQJs+lUpAM6LQpVIkxiikI87wWyPhVJCMumLcn8x3/vH1MPQpAhzRP8sOCtYFKWJXmWkcsSkiKRpAmBJOG6GrqiXtMw8ixjNpth2w6SrBCGsSgurwRrw7QwJIkwiEQPWlZQs2vUi68Wf9VQScko0xJVUpBSkJGRZY3ZzOXg8EAIGBU6WtN1nHodmwLDMlEVBU0V3b+WJZIsvudXKCpFYHDihE5vgVu3bmD+jgmui+VYdJc7pHlKkYpOyP6gz2Q+Q9Yk9t7ZQ3F04iQhzt7uAUTCSnSNKniui+/6REGEoiikVQJZVTWcZoN8OrkuWldUlZX1VTqtNsfHJ1xe9jFyieWtbaSVEsvUycoU4oSkEu4pYe7NGY0UyrzEnwckUcKNmzcEnikMmLsuWZZjmxaqpHAanuJ6c2RJIopCVFlmOp7w+ac/YDKZsb27x87NmzTbPUFVuOpzsP+KqzOLVrdLd2GR3sIi79x/j707dzh49YJPv/ddktDDMnV8z+NqMCSqcL03b95AUTVkTUM1DJx6G9cNkJWSmze3+HBxkSVZ4er8DGs4wjUt3JnLF59/xtr6BmWV6CvKnE6nS6/Tw/N8Hj9+SFEUODWbyWSKbdnCCKqbWJbFfD7DCyKOT864OD8meYvdlmUkRUKWhclNkWQkWSLJhWlP0mS0yiQjV7SPvOq0UlTRa2ZZNeI4pVav4bk+hmOw2l5GGo2QZYlf+MVf4MSxSLKYKPbJ5YKkTMnkXJyJMgUZWZABqisvcjRNZT6dM59Mr9fdLEsoECZXZFA0iZIc27JwajZBFBKkCX7gM+gPGE1GFGWJpmt4vndNXpAVhV6vS6ELPDaF6LY0TZPbt2+K1+CHX/Az/8P/RKdKeP9ZVwnc/vRz/sG/9dfwmw2SUCD0bt+5TafVIfB8PG9GScH2zhZb23t88NFHXByd8Oj7n3Gwv4//e79PVubcvvsOxdISF2fnAvN3KXqmijwnDEPSJGF5eRkJGV0X2LkkDK/d56KjTgxto8r0AvDBBw/QPnoPLws5H1wwvhrw6eefkaPyV6qfI4xCsqJGq92pRGGRyOu0Gnzrm59gWRZPnj7j4M0B5xXZJzF1/uDXf4a5pSCrKhIqg/MBhidDkgAAIABJREFUB18eUMYidbHU7fDtb31CvW6Tpem1KXH58orWVDxrPW9Os1ljdXWJi7ML7KrD97t1h4NbNwDRNWjqOlJZEoYiVW+bFnazjiKL/tLbR6fcOj6hTkEUeRSTqruwEhT7pslvra+jaDK2baAoMqeHJ8xGU7zcRVE13vv6+3z4Fz5BtXQm/owkS7EdgcIu8oLQ91mezlkezwTVRJJJkpTz00tev37D1eUlnU6TfJQzf3NAdHFB09BQQ48oDlm7sYd8eoYThGwUwo6UvaXIFDmLi0tVp41Yl98iZotC9DY7jjBeK4oiaEXdLifHx/R6C4RJxh9+549QVQPTspDTDN8PmfsBqqGj6SrJPMKyHIq0oNGo06g3sC0T8oIoEkPIoijodIV47Po+Ts3B0E00Q0PTBdL78M0R7V6Ler1OrdXA810kXxbodEXl4aNHvHp9AJJEvVbn270uv3gh0JeT2QzD85AVWdStnFzQ+fIFUimSjJQwdz2eZSn/fGsL3bFYWuqSZ01UeY2tLzIYj3lYs3lya5feQpeiLLBsC0pIopgbrw7ZfXNEOZ/z+vVrur0ezYYYNNYcB8e2GA9GjMYjeguLVUpKPP9txyYMQ/r9K3q9BT784Gt4szmj4ZjRaMLS4gJ7ezv8+sEBTnlGJEmMNfWa7HQd+69WiKJ6jutAwwtYOjlnTdeo7d0TyYqiRNd0Li4vqTVa3Lv3Lg9/+AXTl/v8jX/6z1i46v+pGLESODk84R/81d9gnJekScZ7773H+uYGG5vr5EXO3J2hZymGaVKriA9hGPLhRx+gfEPj6eNn/P4f/BGX56ekcYhUGpSqxvHxMUsLPb75ycfcODyEo2POm3X+x7/5m6ysrqEqMpIk0LSD8YAkT7FadVRdI4hCkjTDNmx6tRa//lt/j97RKXFSdSjmIoww8zzsyQRdVnj29Es+/f6naLrJgw8esL6xQRQFHB0dCYNUxZcqEZSxR0+eYjcbbG+u4ocxDU2gpktNxbi5h2JbnI3HdLfXUOt10iQmimImcSSw51HEW3tzreZQLwsWFhb56Z/7Obb3dvnOH/wux6dnZGWJ6weYpkl3aQGjwqkXhsGk3STMcwLbYFrGZO0m1BtcHJ7x8vyKX6YynGUl3eUFbt/Z5ed/949RANfQCRUFWZLJS/E8VGSlmqmItRxJIsuy6+4xAFUR1J63dUhlKTrytCSlk+XcGQy5CgJC22BtZYnbt2/x0UcfcOv2LZrtJvWW6GU7Pj5hOBgKk66uAyWnp6dcXFyws7fLvfv3ME2bo6NjJhVtqNvtiPqA6n6VJaky19SQriRGgxEXyQVXV5fYtkCD9i/7+G7IzXduoCkyqirCEk5Vp2NZIjU0m7u4rksvzxiPx5yfnxOFIY1GnXqjgeu6nJ+do6oKeVGgawaKpGLqJqme4pcuw9GE9Y1NQYS58ESC9t5dLNMg9F2a9Rr37t/ji4cPebN/wLvvvU+jXkeSS2zbELhlQNc02s0WS0uLgMT5+SWzyQwvF5hT3TBYXF1hZ2dHCFSyTH80FvPcvMR1fY6OTtB0jSjwkSWJIs8Y9K8IXPH7B197j6LMOD4+YjoX5pJed4F37t7j5jvvEAUh48mEw5Mjzo5P8FyXIs15+vRL6s02OSWPvnhIlqb82l/+FXZu3WDuhnz+2eeMJhN63Y7Y+8xdjg6P+MEPPiNJU9q9RVRV59adO0iUBH7IbDohCD3mc5fLy0vyogoNJWIOLikKcimTJSmDyYx//i9/jzfHx/zmb/4GH374ARtbayytLjOZzjg5PWU8ndGoNWjVGwyu+lAUnJ6dcnJyQhgEOLU68/kc3/cJo4jRcFwlsBpsVtSD3LL4k//i7/B/P/2C46sLLKdGre7QabaQS/jyh894/eI1QZQgyxJ/zXX5T2bz6jMiU0oSXhDg+T7B3KXeaOK6c8K4qvAydJI05vDwiE63g23bLK2I/aLjiLVV1TQaTYF5f/zoEXIJy6srlGWJ6Vj0FnuEUYimiDU/qfrnB4MBaZrS7XbodXv4vk+SZqR5iReERGHMfD5HckWFw8XaKvsffoAsK5RAFEXs779mNhmzvbeFXbMpihJZkWmdnfPt52+wy4KNjTVGsqAQZFnK3s1duq0ulmPTqDfoX15xddUnCAKGgwGtdpt2t8v29jZxGBHFPnEU07/qc35+TqfbZXFxSVQQeR62adFoNqu++vx6X2lkYm8SBD5FWaBrOqPhSMziXJ9W0yNI2nzve5/x4sU+kqwyGo0EOr4Eo+oidt2A3/29P+TGjXMePHgPQ1NRqzOHpgmB2zBMFFlhOB7iex7z6ZQiE8+5za01LFNnOOzT71+Jyg/ToihK8lKiKGDYHzKZfI+tnV1uvnObn/tLHb588pTH//Af8Zf/xW+jvE3FZwVk/wrj2f/nHPDxP/o/uLh3h6LTQpZlFheXRJ9xRT1wHKdKr39liEi8FMMQZzLLFnVMSSIMwq7rUpQltVqdWqNJvdFEksS9aKSWMPMWBUVaoMgKjm1dn6NPT04EteTPuP5cAqEkgWmK3pOyKDl8fcDp8QlZmrKwtESWCEUeJD74xkd89I0PkeQCdyY6XGqNGpvqVlWerGI7Dq/395FlmThJOHhzgCzL6LqBqorEhapp1Go1fN/j6ZMnJElClmU8+uIhlm1jmDqmadLpdgSGtOrfS2KBInXqNXH4yXPSJCUKRVplNp2hVomqKBL9WK2WUFrTLMPzAnzfF4W6hl4hh3IkIE2z66GIpAiEhVEhNFVVw696buqNBp7nYhgGjUaTLE2rDbQosJ3NZvi+L3r1Ks664ziUZUkUBlxdXhA0AlqtJoauV3inDFVVsA2bshQM/CRJRNddJRgGoxGLy4u02y2iCu0hS7IQ61Qh0ipVJ2EUiRjq6voqqipQgePRmDRP2dwWD8o0SfDDEMtx2N3dxbb79K9GAkmQJkiSEFpHwwFzdw6VkJHEMVtb23R6XRrNBrqucnIsHnpxnOBGLirgWAZpkpAlWeW6ET0iuzd2RN9inmNYJptbWwRhiCxLGIaBiRg650VZFcMLoXQ8GuI4DisrK+I+kGVkRWY8HjO8GtBd7LG4uMiNvRs4lsNptdERgzabwWiEaZpsbG3T6fbYf/OaOBZorfl0zuOHT0iSmHqzwdLqErW6iFavrK1haDpRKIZYWZ5h2xZhEDCfzjg/O0fTdYosp8hSlEpYjsIQ152TZRlxnJKl4l6dzafomsbhwQFe4OP7PsPxjNcHB/Qv+7SaTYq8xPdDAl8IKKqi4vkRg+FY4CqQ2Ltxg6OjY8o8o6ZI3N7d5JNPvs7GxiqmZSIpKj/8wedsxzEq0B7NWNYUkjBCH8/oNts0knNqdZeaI/oqL/bfEF72kbLiK/RGdX37zTl7bkiaZ9cOwLLC7hZJSpmJAuo8iGhX7p1/utTmzUKXpeWVKladozRr7N/aZvDyS3Td5ObNbayawXg2YWV5gdu3btFuttE1kRJJ8oykAEUGM4nIqsTasN9nMp1SlDlJHFf9nVBkHTq9Hp1Ojzwr0d+8wTD0604ay7aoN+oERUhW5KhhhOzFtJpt8iLHD1yGZ+csr6/RrrqgAOS8ZHg14PN5wOb6Jo1Gk8vLC66GV7ixz2DWp7PeQpGhvdpEkVWOX5yQZCGJG3Nr4waObaOpKpPxmNFgKIY3skyaZRR5Sq/bFhv+siRJY3JNpiADVWbrxg52y8GNA8Iiwcyza9Gj3W1fD31ACH6l41BS4sU+qVRQlAWT+ZRxVpCE4oGMLIs1RlFQVA3TFqXMIIZ+QeCzvbXFxvo6ezduUGvUCAIfz53jez6nx8f0Ly/Z3tmh02oxHo2YTGc0Gg26vQXSLK/wlsJJJCsSpinSe9PphCiKWFhYQFHE+iVVX1dWJBRFJk0TskwMJsqi4PT4hHytwKnSkoqi8PE3PuKZOyFOAlKjIJVyktjDD32iLKBUHeQygzTGkFSkLMFLBH5TKiGJE7AsBEJarKdBKPAtjmPRaNSh6gZMkxhFV1hZXcVu2ERFQhannJ2esrm7Q3epR5iKgfh4PmbqTghiMVzZ2tnip3/2p1E1naIQXTtKlYhKs4zRaMzlxTlzz+XqzRvc6ZyD1wfkecHG5jZ5JoqiN7ZXUX/4uNqfuJwcvaHb6xGlAY2Wg921URTtbdCe4WjC+WWfNMvQVAWJEl1TsVsNJLVBkiecXVzy7Zvviu5bP2R7e4vg5i6qolYDX4swjHAcR3Tm5Dl5mRMnCUEQEPg+SbVOm5aNXuEsFVVw2N9+7vb2dkjzjFIBw9IpJXBqNfHZzMC0TZRSE6XOWSo6MnKR9m7VOtQbb8HF1WeyGlwneYouKaiyjB/5uMGcVq3JQquLo1rktdq1INzt9Ujb4kCb5jlKnECFM9cQG96iElWblUA8HAyZTmckcYKpqKLguupPQDz5yUsoSokiy2iv9EiChNKU0XWd8XAgcHo/gnwwTZPbd29TKArNdpMw8JGzEikp39KOmE4nePP5NXZbVVRMw0CWZCFwxDGzeIyhaFh1h0BVKWVQNJUy/cqkMRwMCC0DXZWIajadVp3d7Q12buyxsrpEr7uEbdloikaW5qyvrTKZTCmqRJWtGtQbDdrNFvPZlOPjU16/2kfTdO7evYuu6/T7fRRVGLcePXzIzo09bNMmTzMMXay962dX/Hv/5X//Y+/hW1f52+GZhIRSrWXCtZmjKGLApioKsmmQZxk1TWV3e5vYDxnPfU4vL/D8UJAvkgTd0AmTEKph1eLiEp1etxqoiK/ZTyP6coHqmGRyC08qmYUezU4bo1EnCSMCxSPTVSQkdMuECh9UERmRZLDrjuh1qbq0ZVmm3ekQS5CVOZIqUvHLC0vUDOv6/SwKgZtXVQ25og5IEqKXCwlZkjk8PObp508JvRDVMFjsLaGNB9evn66q3Lh9CxQgyrl6c46qWuh1A3fuMplO2djYQDdEMjzNUsIkxLREd4GqKKiyQqEW5FnKoD8jjEJ0TfQ+Npttag2xV93b26FRr8FgIMQ1f45mGZRSwXQ2Ic9yDMumUHNasxE5DQxFvf7aILopVNOk3WrTbnagBAWB1ErTBMcWbktFVUWap7oXdFVlsdvDWbXZXtvk6eOnBH5AHkYMr66otRyMRpO6ZaGMv+rRLShFClOWyIqM7d1tbt++TZIkDAcDXPeIEglN0zg/Oef87IL7793jvffvEwU+s8mMwWCEhELi+3zvO9/h8cNHPPj4G9y+9w6tRh1LVfHdgLOLSy7OvsBxajRabXb3bnD77n1WN7Y4Ptjn5PAA1ZxjNdrEcch8MsFyHCzbJslSzi8uePP6BbIs8/WvP+Dn5lO+/ff/F7Qkrdakgt/b2+Z/f/AuE99D03RUQ2U8GlOvN1hYXKLMc3RDo91uo6kqmqEhy0K4E07cguFwSP9qiG7bKEioikRVeyq6tWUZ27Qo0gJyMXAE4db2oxBbM1Ak5doIFsUx7txFUzUM28FxbIIgpNlwKPMu3/zmN3ivKODJM0AYCGVVhqyk1WoimQpBEotuH0kYv6T8+mNKiRD+KcE0TDLHebt6ICNw0EUJzWZTUFksE8OySKKE8WhCkua8PDzEsG063RYbKytsrq9hOw4L518l0sMwxI8TAt/HNE00VUHXZGTHFNiewZCO51FIEsNem0yWr8X+siigLDFNEz0vafaHdK4GOEGAtLqC1hLP0U67w2Q6YTKZkKcJrVYTWdaYj8bYjQb1VpM7D95ldXuDvCLVXF1e4vliaDObzikoWau6rOMowZ15SFyhGzplXhBFEZqmUkhfJXacmkUSpwI9VK0/jmORlTlHo1Pm+Zz6UgMr0Rg9flEh8SQxBFQEglIzDNI4xjR0ajWHMIyxDAPHduhf9jmuBF1JkkjJSMoCuRTrXHOlw3qR8eS7j9CRWdtYQ9FV/DAUa6cEge9fHzuyLMM0DO7evcPa2gZHR0fU/sVvw2TK41qN777/LmbdQjU1kjjm4uiEuetRr9W4uXeDVq9HmiSMB0PUKOLW8QmObfPO7RscnZzjzibXwpckS8imyurmKgtLHcajEXN3Shj4SIHE8voydx/cQ2+YeKEPUomiyNeowjROGY+FMQ4QaPbnLwmDQKT3Ly5p1OvcXV7h3//eZ+ycXXz13AOQjpB/8PjaSAPgNxv8X3/9rzDaWKv2SBZi5qwwd+fXA3zTMquOQkl0fEsSy8vLFXFIod3pUc9LNN1kMpkjeQEPZnP+jcBjIQpp7O+DJM7apmEgVYmAXNd5+qu/RLG8RK1WoygKIUanKVEUc3p6RrPZZGFziel0ztn5leho9EOagQ9FTj3cplbkeK6L2u3xYHmFN3HCs+MTXngBa5rKfxvE3KiqXQCYzvix609JVOXAVtfl78oFhrZGZ3mBy8uL6z7f0eYaj3/lZ7FqJoVUstDr4c88rs4v+NUgYPfNEbZlcf/+fTxfiE31ep0saTGfTHm9v8/y6irtdpvZbEaj2RC0hELgfWVFQTd0GvUGf/Gn/gJpknJwcEhvsQcK12exx60G//Vf+AZrmxuYhsFg1Ee3dBRDRdUqs3VesDHz+dv/8z9BKkHVNToLPfwwxJu75FnB8OKK409/yM7uLrKs4j1/RfdKrFuTXpdc00hSMS+yypLuzGVlMGSj1Raija5z69YtVjfWUHVViGJxWJ2vMpI0pdvp0qo3Obu65ODwJZPplHfv3+H2rRvMZ3OiKObo+ISTs1OCMGDuzYkScQ5Ly5KHZ8cMKNna2kaRxCwsbdbRTI1El5glMb5SEmU5bUtF1mSy6k3Ps4w4SQjDkMM3B6SZwO75M4/9Fy+xbZsPP/466+sreO6cN28OCIOA5eUVwuNj0kLUCkhVoGH/zQGHb17jjkb8a9XHTJZl7GYDazZjq9VEbzYIUjFo1lWDSZLiR36Fwhb/6P79u8RbG9y5c593P/iAZqdJHLlc9S+R8wKZgiSO8OYuXtU9GEURfhxTX+wQlxlyrpJ4PlJWEMYhk1llwC1LZKVENRUk/atzwf969xa/s7pMo94gLlNyVcauOcKAA3QXuzh1h8FgxHA4ErQPRWOp0Wah18NNQvaPDvCCAFNWee/ghP/sxTGyBDtbq7z/Mz/FT/zkt1hZXUHRRG9YluecnJ4xGAyFOFiUdDtCxDBtC6/C8x28PqTb67K0tESaZlxeXmIYBoZuEsWJ2MfEMePxmDCOWVleocgLzk5PiaIE0zJZXlnl3fv3WVlY5vX+G4IgYHlpgSxNBdo+zwjDiIuLS+JKCGhWVS6KIuO6LmVRsLCwQFHVWY3HIyjBdhxMzeTy7IJXL17hNBwUJKIkZWFlRdQAJTFlbuG7LqHvCmRpT3Quv3r1kkazxbvvvkut2SAvEuIoQCrEWTOr0Knz6YyrQR9ZVrhxc480z3m1v8/4/Jw3JycYqoqiaeiGxXg84eLiAssStS6KIqGqorIpL3Jx1ssLojjl88+/oFZ3cByT0WiIohlomkoYB3iBKSgIqsqtd97h/Y8+pH9xztHBAePRGK2UuLw4RzF0PvjoQ1ZWVnEaFlf9Pi+ef8lwMODW7Vs4js2rly+ZjSc8f/mKg4ND0izDsh2QZYzKlLK8tMT65jq6rhP6c6RKrH758hX9/kAk6BWJslCotWr0Ol3WVhdp1h3Ozi/pdA5ZWF7m4vKSIIppd7q0uz2yRFQJLS4sEPgBcRKTFzntdos8z7i6vETTNG7evIldE/dAu9PGjL4ysKnLKwSnb0jyiExVyRyDceQxn8zYH1wxCkJUXZBN/B9xUEiKjKab5AWMRuO3dk4UXaX0S6Ikuk7E6bpBHKecne2j6qI+QdcN1IpoZ5gm3V6XdrdD//ySvJxRr/DAWUVgsW37eg9rVBpL4Pt0Ol1qNVFJlmWivuz5ly85PjkhDCL+nbFYIx7lBX/ftlhaWsGyLQbDAX9w8Ibm1gbf/PY3MJoWrusxHI/4Ggnffv6GEgjTGLPZYD4Xs3zDMEiLDFuS0FSFjU1hSBfzG5/pZMRkPMKdeowuBe47T0ss02J5ZZU79+9TrzeIwoA4CJlNppyfn+M4DoZhiFmWqtBqtbAsWxgrK2Hs+PiIsgTbtnFdHz+MefblcwajCZZTo5BAUhRRD4NMkZfIispkOuf7P/ic/qCPpsg06iIdvLi0wPr6GnGSMBwOhZ6TxDiOw9bmJouLC6RZwsXFlNFwhKoZ7O6uiLUyy5BkFdUwyUuXh9//jB/8yWd89M1PeOfOHZZX13k+/13kPCcF/puFHjPTFOQM3RAdsbs7bG5vIsuQxBFJlrF4ccXHf/hd5DRlMhrixyGNeoNuV6SK57MZh6NDbNuh22lzeXmBXM1ETctGUVT8wCcrcurNuiA3OA62U8PzfV7t77O4uMh0NqPdbmEZhhCy44TpdEoUBJR5QZHl+HMXSZJZWV4SqOg/4/pzCYRlCacnZ5iaxuXFJcdHR1xd9Wk26gC02yINUKvXuX33DrWGiJ3nheDP6ppGreaI/oO8YDgYXEd+J5NJhZcT5ZW6YaDrGmmakeUpnhcym83odXtomsbVVZ/FxUXW1lYIfZ+4Vrt2x+VZLli7FWYzCELR26SIwZHrusxmM9qtFp12B89VUKp+v7xChrwV894Oo2WEozqOYuYzIeaEQYBtO1iOTa1eq1weOa1Wk263Q5alRHGEaVo4jk0Y2hRFQVYUYgiRZUwmopvHMEwkxJ+lWSYi+EEgOv2aDcIgJIpCUYQOyL1FNF3F83zmsxl5mlGUBUEYXDvnZUkmiZPrOHXg+/QHAyajEWqVrpwMJ9hOjaWVFWazKRdnZwRhRM2xkXWRzDAMgyAIuLy8xPN8ykKiLArOzi9Almg06siywL7Op1NGwyGNRpO8KKk3G7TaLbq9DpqmcXZ2ymQyIQwjJES/ZBhFdHod9todag1RZqobIo6bpanAxZbQarVQVJXpZHL9oXk7yNB0g6LIGY/H6LrByvIySRIThqF4X4uMMAy5uLggr1I/lCW9hQWWl1cZj0e4nstoNOL0/BxdN1hbWWN9fZ1PvvmTlDJVFHhM5IVMxxNOz0656g959uULoiii2+3QatSRJEl0vSwtomkquq4zuBpwdHQMMhiajq6pSICiKmiqRqNRZ3NzE9O0kGVVIAYtC00VfQsSQmSbui6+71OzbMpSuAHa7Q5XV33OTs+o1+o4uoZttJi5c1RFotNq4Fi3mFxd0HUsfvInPuHO3duMRgPOzs6Yzz0uHz/n1yr3w9/69MX1ULM6+/Mjdsbrv3hrchTNZOA1atTmHrcmc25N/mxHwo9ehaHDb/wql5bFUZywtr6OU3MwTQ2rSKilCZPJFM+dsbWxyuJij/1XL3n15BnLq2vs7t2kt7iEqmvkRUGtXqdWq1OUBYvdHndu3hYo2LJgPBkTRQGmoZOmCZZlAhKeGzAaT8jT/NqtWZQlkqZSxhKKorFS72HbImXk5xG6IoOuIJUlejVIkSSJ9ZVV/CRlcHGFP/NQK3yu7pjIqsLCco9pMCTPUlRdQs4VlEKmbja4feMdbm3fwNQMppMp89kM3w/odLqiC2c8wbZN7t+/g/JH34OiYG1tmddSSVZmrG6u8d4H71GoJXKqoUoKViFfix62ZRKlYgMlyxKtdpvINEUijYww9AQWKSvJ01Q4fIpCpLEluerbUECRrwVCRZa5eesGSzdvXeNBhoN+9UxoY5kmaRBgIDMdjvmTP/pj4jRB03WCQKDmKAWuUzc0At9jPBozGg3I85zJTDD410zjupxeUVWR8jZN6vW6uP/cOUmaihJ3TYOiwHkrzJQgySXLy0tEWk4qRSLRAsRJTAkUUkkulSRFJg4HkkqY69cbt6/QEQL/UJQlcVXIbhr6NXKw0ajz8dfeRbJUVm9toNcMlFLm+Nk+WVHw4IMP6LQ7vHjxgtCboxoyUfZVcu323bv0fvInOD0549XLfbx+nyzNKIuC0WjEoy8ecXlxXiW080ogkFjf3MBpODiOzub2bVa2Vmgdn8A+1Bt1Nnc2kSSV+zfu8M7aLpZiUOQSVBgnzw84ODri08+/QG/VuPvBfWRZopRLBuM+B6eHZIFPlCXXiKBOr83a+ipvVwhFlrEsg2a7TbvToShFr4Yw1ojnoet5+EEgUouJOOytrq1USHGBzs7KnDhLcEwH0zQxbAvV0AgTgWuWlEqwrtyvsiyjK9r1ffnWsf/2UhSJMs/I85TxPKBIMpHwLQtkVaWZ1VnuLtHY3LpGFaqKWjH7ZRRZFl2HWXKdtpMqfIYoolfQLYPd3RZJnDLoC4R1EscsLi3SqHChsiRjmTaSoTOdT/FdnyLNSYKINNIoKFFlqdoEi0s3dNY31gnIKVSJ2WxAQzXJ869SM4oko1apZRCO5ps3bnB8fEyUZjRshzzLcV0PRdegEKm7KI4Ig/T6/bt79zZ3793l/v27bG5tsbDQZmllmUazKfoVJZUkSjk8OOThFw/pX/WZTKZsbm6JDXeScfDmkCgIOXjzmiePHiPJCu9/9D6dboeXL/eZzkXqY6FWF1jy0Zid3R0mhsHRB1/j7pMvqXk+2p+BgfvRKzNNjn/2L1JzHAxdw6iK4qNIoCdNw2BhcYEkSdhIMhzb4tGTp0yrQ5FlLeDYBlEc0e12+cbHH7G4tog+GFyvmyWgaToUwn2uqQqRH1KYNqpuoyKjyxqlVOJXHUqFplOmX71HlmXR6bUp8uL68yMrMrqlk2YZtm6i6jq9thi4qNJX67aE2MMpsnLd56KpKkVe4Lou48mE3/ud3+f1i31KQ2F1Z4tmvY7lzyvKA4wurkiWuziNGrEXU+RAVpDnGZZu0G41aLda199bHMecXpwJ4oWi0mo2aTh1ZESKOwjF/jTLxAAoTlNqvo9hmDRaTZyqXD5OYjzPw5JL4lC4jVvtDo1eCz+a0h9d4jg6TbuFVZlzAEpJ9IvLVf+WLCkokkQQBFXfpEOM+61kAAAgAElEQVQYBswGLnEaY1a9xWWFGNdkFcWy2d3dQZZkTk9OKMMYue1g2gaSqjAPvK+EhiITCca8RDN0JEViOpswGo4Ig5BubwHLtLBMgycPn7B3Y4+f+qmfIi8SQScpcxzHZHFxiaWVVYqyZDiacHb8huPjN6ytrnLnzl26iz3qvQ6z0YT5bM5kNOT7V33aiwts7+3w4MOPuP/++xwdHbG//4rB1SWtdpdF3xPIpTTh/r27PP3yKVEc4lgSH/zDf4nlCdFEqX6en98/4A9vbBHWHFzPJRj6dDs9tnd3MXSdYf+KmlNje3uLPM/wgwDbTivBxaTf73N5cY5hWLx7/10GwzEv9p8L0008E/hJCXRTBwXmoykzd0Z7sYtds5m7Hm46xTEs0upzoMgKzXaLyA8xDQNDU9E1hZt7O3hewM7ONsbpaXUDlAS+i+yYGKZBs1Wn1W0zmYs+VFMXZ6YojtFOfxSpVkJRYJgmevcrBOZbJ7smSSwtLDKbukzHM2pZzvHxKaeHxzi1GrImaCetZpskSnj+7Dlra2v08q9EfU3XKNMMRRX4MLPCqwdlTOgHONX6Heoav/XXf41R02IeeShyiV4CccLSwiL3EoV/8z//u0hFSa1eo3Rs6rUGqqoxd+fM3RlpnqCowminSDDtDzl8sc/61jrLS4tiTckykjjm1cuXjMZjbMtmY2ODZrtNUYqag9OzM0b9Ac1Wg3a3i6ELkkmn20VVKhFXkgiDkDAUSOi3a0GWZ3ixxzyak2kZZsOmJdVZ3tlG+u5DAFrtNq5hEIcCGSWrGpbtIMsKs/mUxcUFtndv8PjJQ1YGAzg6FXkeqSDOMjQJZFVD1hWanQamqaHnEsuLi5QSBGmMKetkeUqWi30DCJMoldv65u2bfPTJx3Q+/RwmU2zbxrAsFFOj1m2QZCldXaINWLpJs9NDLqCIc0qpvDZuqJrGjb0d6o0mX375kvBKOMCLosCoG5htk0zNMRoGtx7c4cbtm/QvLnFqNgmi909WJXRNE270LBcmpTim3WgJnDaiO9cLffIkZW9vl9W1dbI05cF4yjt/GmKyBLFwf1XN0ByO+PgHP+S393ZQVYEHLQthRHqbMC+KAtsSaMgszSiKQhisDYPLqyskSWI8GhGlGZqho1sWS0HIf3V5xkKWIY1H///v5Ue+Je3NIf/nf/DvkiuCFiQhDEOGaXHv3n1h9HYcdvd2qX/3U6Kpx3/q+fyNwEO6vILPHv3I//YVZvJvShL/tm1RyAob1RpyubRIqKqMxmPSPKPVbmHX7CopVXUvSTIL/TGOH/BAldm7sU2SRkRhUKFWheBbr9dod5pkckFW5iRFimrpNLttkSYE4iRhOpty69Ytup0Wr1/t8+r5l1yenoEk88m3voWqKZRSSZolwtgiK0i2MHoNBgPSJKG70OPi/ALkEkWVKGWu10WrUWPl9g6GbTGbzdA6dWrdJrKh4sfiOSuX5XV6GwkkRSJKYkzDwMfF93xevdzn4vKK168PWFxa4WuWDZKgIPzjf/3XmWyucXF1QZjG3BmO+dv/2z8DJDTDpGmZTOczoiRG1bRrWpiEJNLdhkG73ebgzSFPHz/m7OIC3TRYXV3HtCySMOT2zT3KEixLx3FM4jjh8vKcsKIS2LbFxtYGb94cg6Sws7ku5l2V2R5JnEOCKBJm6rIkTMJrkTxOE+bzGVmaIZUSUlGShBFhEKKqOjt7e2zvbjObjES6G2h22nS7i0znM64GA9AUZFkiTWJUZALf5+Tsgih+iyKWCJIYL4q5eWsHw7YZ9gO82Yxhv09R5tg1m42tDdTPnkGSsbK+yi/8pV9kZ3uPWrNBmsWoskTNsUiyjDS1iOKU6XhK6FeoP0lCNXROT07QHRNVkTh7c8RsOidLi+t9iWVb/PTP/zTrO1t06g7G//MpEKBYNrGmMUojFlaXCcoMj5zCMZiMZhw9f0l3eYHF5SVqmsJwMGTu+pgSyGlMrkmo3RYJGUEQUlrCnGVZFv/hf/S3WHnvXTRDE7VEgRC9gzAkSXNWVta5fesOaZIyHAw4O79gOBoRRaLrtNlsEgYx87mo5JBkmSRNmc89QEZVNVzfJ8kyjKLk6PCI1/tCUNq7eZMHX/sahqmT5zkLSwtIikSWpvT7fVHnUYVUri4vefH8OZ7ns7S8gmnbjAZD7Lpz3VOZpKIDdXV1haJY5uT4mMl4TOD6vHr2kjhOuPfuPY4PD7Acm9WNDZZXVpjNJhiaRv/yih/84FOm4wk7e9u0G02QBI3JC3y+ePyQ8aSa56gatmlS5pnAggYBuqFz584dshwODw9E7UuWk0UxsSQzHI958WKf0XgiRC1VRUbQQcRMoSKwGTpSKSqAwjji+at93n3vDrVmgyjJsEyLxaUlsjTn5ZfPubq8otluce/dd6nXbDbW1rl96xadVgdZlknyjMlowtPHz3j+4mmVlgtxXQ/bsYS5O/DJS3DdAMdpEKcxsiJoJ1mWMBr7DEfVPnJrm5XFHh9//QNu332HwXjEDx8+4vuffkYaJ7SaHWpOHbUSOV4fn/L0yROePX7CL/3KL9NotXjx/BFBIFKfjWaDdqtNp9dlZ3uHvCjZ2dmlyHOmsxmPnzwjB37hl36BOM158eIlk/GYbH//+lndHwzI8px6vUZZlqR5ThCFzAIfp9lgdDEkSWKUsmSpmn8u5wX/3dWQskKSmoMh3eevUXXRuf6dd27wbHtDdHoqKisrK0ynU2azGceHx2iaQZJkYmZXzTSyPGdhcRFv7pEkMaqmkmZC4NZ1Hcep4VdmsyzNhGhYmdtOTk6YzedIkszp2TmPHj1BllUMU5gjSVMmkwl//Eff5f333+f+e/cxTR1FhjAOKZSSTC9xs4DSULBatWrvkTP1ZsiagiSB49QosgzbsVhZW6LX7iJVZJy3HapRFOH5PgNtSJ5leHGEoqlIkkwci269MAgYDQaoqkq70ybNU/r9AYoi02g06HQ7NBotQdup0s2CdCAMvrqmY5kOpSRqRLIsJ00z8mpPI8sqeVGgyqDpKrpRJ0kzZq6HKkvi+alqnJydMZ5M+Na3volddaJHgczNm3ssLiwShj6jUZ/LizPqtSa7ezc5OTkhTlIM0yIII0aTGa8Pjnj6Yh+pKJn7AX/8x99jc2eHpQrNVkgS3+n1eFEW1JaX2d7eptvpYKyvMK3ZpFlMVqQomk70fJ+P//C7lCUCE1uUTCZTslSYlafjKbPJ219jQRDMMtrtNhub26RpIl7XRlugvmWVdqdLv9IhTk9PkBUFRZbp9ro06jWajTpLSz1Wl5cJg5DDw0NG/QGmZfDhRx+yvrnJflXr8a+6/pyI0ZKDgzeUeUYUiMLEmlOj3Rbijx/4BJHPzu4W9abNweEBSRyzubklSlJlKPOcwA94vb/P/quXlIXodyuKEsdxRFIC6RrDmSQxmqqCaVHkBbYlNrWKrFBzHFzXQ1XlawxoGIUVek3Hsm0CX/BxTVNEUi3LrLjIhoi4y+LfFlFEzXGui3NVRaHTaVc/NdfpQb9iuDYadXxfYEtePH+ObQuRsNfrsbm5VaUDPdEHomv4QYAsiUJ4TROHytlsJtwsto2m60RBjGM7xEmC53sYhk6z2cR1XSZj4fylLDk9PWP/5WsM0xDF2LIQJvNcYCo77Q6yLAp7kzhhOBrizuYsLq2gKAo72zskccrw6pLJcMyH3/wmds0mCD2RztNU8iwlL0Q6ryyh2WpTFgXD/oDJeMrlRZ+sKFlYWkQ3TNbXVtENjf2XL4VTwBDIAUmScGoOmq7jVklJp+YgyTLNepM0TYUTKS8ZDPocHB/y4UcfoGoq89kMyxIbf5BEpDZNkBCvWZbnFEVOGEQEgU+cxEgSrK6sYBg6vu9WQ2mRGivzgjAIUSoUVpFl/y9jb/YrSZqe9/0ivtgj9+XsW51au6v3Hs4MhxRJDUdDLSQBGqBgAyYEGJAvdGfA/4EvDQP2lS/sK8MLbMoCaAiGPSNKMskZzvR0T0/v3bXX2U/umbHvvvjiZLckgGBeVp3KOhkZ8X3v977P83tkmLtlo2k6rVabNM/QDZPVcsVf/eVf0m53ePtbv8ZwewPDMukNBmibGg9ee0iaRFxdXfH4y6948vgxeSqHF2mS8PzpU8IoRNN1sjRl5XncunVYBzlbtJpN2eCr+czNVhNd19eZO2VZkdWY2opKZjklCc+fP+fi4gzLlErlSlURqk6/1yMvCpbTCbalsbd/QF4W9IcDokD+HmdPTXaGfV5/+w1Mx2Z+fiLV2+02e7/7fWatAY0//TMoihqspqwdKuvx4I2p4t/LEJj+wQ95+cd/yO3/7V+ghRG1xeMbL9nqrKr6DaqvnYf+b32P2//RH2BdXPH48WO2tjZpNRs0Ww1c12I2mXJxeskqWMnrZBj0Om2+/PxLVos5jx99yWw2ZWtnm/5wCGWBt1xQFCWRbkAlG36artNsNGm3O5imThD4BL5Hs9GgKmA+W1AU+VrtnhcFYZJIhE+SEYmQlt0hiiMKpWJjb4coTwmTmOQm70SBrY0t2ltbhF5Alma8fHFCnCZ0hl1ypWCwMeDs4iVxHJJ5GZHnM2wNcByHpt6CXEF3ZIMqrpFxqqpgmQZJGtNqNmk2vs7rev21h0SuwSpYsbm/i6KrxGmAqgq0AuL5ap1XqKkqRo0lrKqK2WJOmiX0+j1MoaGWFZWqoKhQChVh6Ch1HphaO3HVGz1V/Z5C0zg+Pia1DGbzqWyG1OqqIAjQVJVXX3sNQ9NRNUGlyGurqtIRl2UZk8kEy7TZ3Ngkq9nwCjJPVVVVDo4O2drZ4lcffiiHC8MhbrNRuwhVkjghy3L8IGA4GKAoCmEUSrwl0lkQRTGVYaDrGrZqEKcJlQp2jYIFyLOMIslwFA0hFKKbbCMFGm4D0zRRhahdvjEVClEkG9Y3DSuhqjRcm9wRzKIFqjDpOC2iPGW4tUWz3WY6mrC/vcPv/vbfQXF0fvb+e4g/+2sATl6e8pMf/zkvnr9kOh5j6hIjmucZz589p0hz/sHv/X0ODvcwLem2R5pJieOUyXRMnEQ4rkujbtKjKkRFBmWG67i4toNaKqS1C8Q0TZxGg+6gT6Pf5XwxISkTAt9n7s1ZeivCJMHUNK5G12uc38JbcXklVe6WZdF0XUzdIAwk4jcvK5mnVFVkaVrjEgocV+bvZnlOHMUYpsxjBXkg3tgcMpvPCcJIKp4L2cDTdZ1V4IEKqqaiVCWOaUNR1ipjBd/3JAbkGy/TMIlDH9UUVLpKmhXoAkzTJohCprMZr9x5FWUlcekg83tsy6ybJZV0HZeycVWVBVEYIIS2ri2E0AiCoCYASFb8g1cesLm9jVMXYKqq0rAclqFHFIZUVUnk+SwnM1zbxW66ZGn677gGyrIkrzIKURFXBaWlYjcboKRrxKjQBIHvE9QoCyuK2f3wY6rTM0qlqp+VUiKZXEce1oMlSZJwlINSY27+0e//Q+xvvUOj0UDVhaxVipKr6+tapWszHGyQpBkvXrykKHK+/PJLfv7eL9gYyuxbTRcITfDy+XNA4Z133qXZanN+cYlhGrz68DWiKGJrY1PmiJYyL6vVbPKebfLp3/sthiBVc5ZVo6JlplAS15knjsv2zrZcLwyD006LbDrD9z1c
[truncated: 971,329 more chars]
