# Supplementary material for: Drone-Based Digital Phenotyping to Evaluating Relative Maturity, Stand Count, and Plant Height in Dry Beans (Phaseolus vulgaris L.)
Source: Plant Phenomics. 2024 Nov 28;6:0278. doi: 10.34133/plantphenomics.0278 (PMC11602537; doi:10.34133/plantphenomics.0278)
Supplement: Supplementary 1 — Figs. S1 to S14 Tables S1 and S2 Data files S1 to 21 [file plantphenomics.0278.f1.zip › Data S21.R]

#### Relative Maturity figure - raw data only ####

rm(list=ls())


library(dplyr)
library(purrr)
library(ggplot2)
library(tidyr)
library(ggpubr)
library(data.table)
library(plyr)
library(viridis)
library(Metrics)


setwd("G:/Shared drives/Bean_Lab/Volpato/HTP_paper/Suppl/Additional file 2/Data S2/t._MatDist")
df <- read.csv('MSU_DryBean_Global_data_mat.csv')
names(df)
str(df)

head(df)

df_beans <- df %>%
  filter(!is.na(MTR_RS) & !is.na(MTR_RS_diff) & !is.na(MTR_ADJ))


# Reorder the factor levels of the Location column
df_beans$Location <- factor(df_beans$Location, levels = c("SVREC", "HURON"))

df_beans$Method[df_beans$Method == "MTR_Pred_Testing_CNN_LSTM_256x64"] <- "MTR_CNN_LSTM_256x64"
df_beans$Method[df_beans$Method == "MTR_Pred_Testing_CNN_LSTM_256x64_GDD"] <- "MTR_CNN_LSTM_256x64_GDD"
df_beans$Method[df_beans$Method == "MTR_Pred_Testing_CNN_LSTM_512x128"] <- "MTR_CNN_LSTM_512x128"

df_beans$Method <- factor(df_beans$Method, levels = c("Mat_LOESS_GLI_mean_0.06",
                                                      "Mat_SEG_GLI_mean_0.06",
                                                      "MTR_CNN_LSTM_256x64", 
                                                      "MTR_CNN_LSTM_512x128", 
                                                      "MTR_CNN_LSTM_256x64_GDD"))


# Create the ggplot
p <- ggplot(df_beans, aes(x = MTR_RS_diff, y = MTR_RS, color = Method)) +
  geom_point(alpha=0.6) +
  geom_vline(aes(xintercept=3), linetype="dotted", color="red", linewidth=1) +  # Increase line size
  geom_vline(aes(xintercept=-3), linetype="dotted", color="red", linewidth=1) + # Increase line size
  facet_grid(Location ~ Year) +
  labs(title = "Scatter plot of MTR_RS vs MTR_RS_diff", 
       x = "MTR_RS_diff", 
       y = "MTR_RS") +
  scale_x_continuous(breaks = seq(min(df_beans$MTR_RS_diff), max(df_beans$MTR_RS_diff), by=2)) + # Break x-axis by 2
  theme_bw()

print(p)


count_by_method <- df_beans %>%
  dplyr::group_by(Method,FreqFlight) %>%
  dplyr::summarise(Count = n())

print(count_by_method)

str(df_beans)

count_by_method <- df_beans %>%
  dplyr::group_by(Method) %>%
  dplyr::summarise(Count = n())
print(count_by_method)


# Binning the Data
df_beans$MTR_class <- cut(df_beans$MTR_RS_diff, 
                           breaks = c(-Inf, -3.5, -3, -2, -1, 0, 1, 2, 3, Inf), 
                           labels = c("under", "-3", "-2", "-1", "0", "1", "2", "3", "over"), 
                           include.lowest = TRUE, 
                           right = TRUE)


# Count the number of observations per group
class_counts <- df_beans %>%
  dplyr::group_by(Method, MTR_class, FreqFlight) %>%
  dplyr::summarise(count = n())

# Convert counts to percentages
class_counts <- class_counts %>%
  dplyr::group_by(Method, FreqFlight) %>%
  dplyr::mutate(percentage = (count / sum(count)) * 100) %>%
  dplyr::ungroup()

# Calculate the cumulative percentage by Method and MTR_class for text positioning
class_counts <- class_counts %>%
  dplyr::group_by(Method, FreqFlight) %>%
  dplyr::arrange(desc(MTR_class)) %>%
  dplyr::mutate(cum_perc = cumsum(percentage) - 0.5*percentage) %>%  # Calculate midpoint
  dplyr::ungroup()

colors <- viridis(length(unique(class_counts$MTR_class)), option = "turbo")

# Plot with percentage values
p_bar <- ggplot(class_counts, aes(x = Method, y = percentage, fill = MTR_class)) +
  geom_bar(stat = "identity", position = "stack") +
  geom_text(aes(label = paste0(round(percentage, 1), "%"), y = cum_perc),
            color = "white", size = 4, fontface = "bold") +  # Adjust size as needed
  labs(
    x = NULL, 
    y = "Percentage (%)") +
  scale_y_continuous(labels = scales::percent_format(scale = 1)) +
  theme_bw() + 
  facet_grid(cols = vars(FreqFlight), scales = "free_x") +
  scale_fill_manual(values = colors) + 
  theme(legend.title = element_blank(),
        axis.text.y = element_text(size = 10),
        axis.text.x = element_text(angle = 90, vjust = 0.5, hjust = 1, face = "bold", size = 12))  # Rotate x-axis labels

print(p_bar)


p_bar2 <- ggplot(class_counts, aes(x = Method, y = percentage, fill = MTR_class)) +
  geom_bar(stat = "identity", position = "dodge") +
  geom_text(aes(label = paste0(round(percentage, 0), "%"), y = percentage + 0.5),
            position = position_dodge(width = 0.9), vjust = -0.5, color = "black", size = 3.2) +  # Adjust size, y, and position_dodge as needed
  labs(title = NULL,
       x = NULL, 
       y = NULL,
       fill = "RM (days):") +
  scale_y_continuous(labels = scales::percent_format(scale = 1)) +
  scale_fill_manual(values = colors) + 
  theme_bw() + facet_grid(cols = vars(Method), rows = vars(FreqFlight), scales = "free_x") +
  theme(
    axis.text.x = element_blank(),
    axis.ticks.x = element_blank(),
   # legend.position = "bottom"
  )

print(p_bar2)


# Compute metrics for each combination of Method and Flights
metrics_by_group <- df_beans %>%
  group_by(Method, FreqFlight) %>%
  do({
    model <- lm(MTR_RS ~ MTR_ADJ, data = .)
    r <- cor(.$MTR_RS, .$MTR_ADJ)
    r2 <- summary(model)$r.squared
    rmse_val <- rmse(.$MTR_RS, .$MTR_ADJ)
    mae_val <- mae(.$MTR_RS, .$MTR_ADJ)
    mse_val <- mse(.$MTR_RS, .$MTR_ADJ)
    intercept <- coef(model)[1]
    slope <- coef(model)[2]
    
    data.frame(
      R = r,
      R2 = r2,
      RMSE = rmse_val,
      MAE = mae_val,
      MSE = mse_val,
      Intercept = intercept,
      Slope = slope
    )
  })

# Join metrics to original data
wide_data <- left_join(df_beans, metrics_by_group, by = c("Method", "FreqFlight"))

# Plot
p <- ggplot(wide_data, aes(x = MTR_ADJ, y = MTR_RS)) +
  geom_point(alpha=0.6) +
  geom_smooth(method = "lm", se = FALSE, color = "blue") +
  facet_grid(FreqFlight ~ Method) +
  geom_text(aes(
    x = min(MTR_ADJ)-1, 
    y = max(MTR_RS)-1, 
    label = paste(
      "R:", round(R, 2),
      "\nR2:", round(R2, 2),
      "\nMAE:", round(MAE, 2),
      "\nMSE:", round(MSE, 2),
      "\nRMSE:", round(RMSE, 2))),
     vjust = 4, hjust = "left", inherit.aes = FALSE) +  # Adjusted vjust for metrics
  geom_text(aes(
    x = min(MTR_ADJ)-1, 
    y = max(MTR_RS)-1, 
    label = paste("y =", round(Intercept, 2), "+", round(Slope, 2), "x")),
    hjust = "left", vjust = 10, inherit.aes = FALSE) +  # Adjusted vjust for equation
  labs(title = "Scatter plot of MTR_RS vs MTR_GT across locations and years", 
       x = "MTR_GT", 
       y = "MTR_RS") +
  theme_bw()

print(p)
