# Supplementary material for: Drone-Based Digital Phenotyping to Evaluating Relative Maturity, Stand Count, and Plant Height in Dry Beans (Phaseolus vulgaris L.)
Source: Plant Phenomics. 2024 Nov 28;6:0278. doi: 10.34133/plantphenomics.0278 (PMC11602537; doi:10.34133/plantphenomics.0278)
Supplement: Supplementary 1 — Figs. S1 to S14 Tables S1 and S2 Data files S1 to 21 [file plantphenomics.0278.f1.zip › Data S3.ipynb]

# %% [code]
# from google.colab import drive
# drive.mount('/content/drive')

# %% [code]
import os
import cv2
import numpy as np
import pandas as pd
from tqdm.auto import tqdm
import csv


class MyDataset(object):
    '''
    Class to load the dataset
    img_dir = Plots dir
    ground_dir = Ground dir where:
        column 1 = Plot name
        column 2 = Plot ground value
    '''
    def __init__(self, img_dir, ground_dir):
        self.img_dir = img_dir
        self.ground_dir = ground_dir
        self.df = self._get_img_df()
        self.ground_arr = self._get_ground_df()
    
    def __len__(self):
        return len(self.df)

    def _get_img_df(self):
        img_names = os.listdir(self.img_dir)
        df = pd.DataFrame(img_names, columns=['Filename'])
        df['Global_ID'] = df.Filename.str[6:-8].astype('int') ###[Global_ID] & [6:-8] to be adjusted
        df['DOY'] = df.Filename.str[-7:-4].astype('int') ###[-7:-4] to be adjusted
        df = pd.pivot_table(df, values = 'Filename', index='Global_ID', columns='DOY', aggfunc='first').reset_index() ###[Global_ID] to be adjusted
        df= df.sort_values('Global_ID')
        return(df)

    def _get_ground_df(self):
        ground_arr =  pd.read_csv(self.ground_dir, usecols=(0,1))
        ground_arr = pd.DataFrame(ground_arr)
        ground_arr = ground_arr.sort_values(ground_arr.columns[0])
        ground_arr = ground_arr.to_numpy()
        return(ground_arr)
        
    def _transform(self, x):
        x = np.moveaxis(x, -3, -2) ###[np.moveaxis(x, -2, -2)] to be adjusted. Dim goals: Plot:Flight:R:G:B
        ### Normalization or rescale did NOT change the results in this study, but it could be test in other data set

        # x = x.astype('float32')

        # layer = Normalization()
        # layer.adapt(x)
        # x = layer(x)
        # x = Rescaling(1.0 / 255)(x)
        # input_shape = x.shape[:2]
        # inputs = keras.Input(input_shape[0],input_shape[1])
        # x = Rescaling(1.0 / 255)(inputs)  # Rescale inputs
        # x /= 255.0

        # min = x.min()
        # max = x.max()
        # x -= min
        # x /= (max - min)
        
        return(x)

    def __getitem__(self,imgs_stacked):
        alist = [] 
        for column in tqdm(self.df.columns[1:]): 
            print(f"Column name:",column)
            imgs_stack = np.stack([cv2.imread(os.path.join(self.img_dir, img)) for img in self.df[column]])
            #imgs_stack = np.stack([cv2.cvtColor(cv2.imread(os.path.join(self.img_dir, img)), cv2.COLOR_BGR2HSV) for img in self.df[column]]) ### Want to change the color space? [cv2.COLOR_BGR2HSV]

            imgs_stack = self._transform(imgs_stack)

            alist.append([imgs_stack])
        imgs_stacked = np.squeeze(np.stack(alist, axis=2))                                                                                         

        return (imgs_stacked) 

# %% [code]
main_dir = '.\\SVREC_Mat'
img_dir = os.path.join(main_dir,'e._ClipPlots_BN_512_128')

ground_dir = os.path.join(main_dir,'d._Ground_notes', '22_SVREC_BN_ground.csv')


# %% [code]
dataset_arr =  MyDataset(img_dir, ground_dir)[object]
len(dataset_arr)

# %% [code]
dataset_arr.shape

# %% [code]
image = dataset_arr[111,5]
image.shape
# confirm the normalization?
print('Min: %.3f, Max: %.3f' % (image.min(), image.max()))

# %% [code]
dataset_df =  MyDataset(img_dir, ground_dir).df
dataset_df

# %% [code]
dataset_ground =  MyDataset(img_dir, ground_dir).ground_arr
dataset_ground

# %% [code]
# Saving the outputs
os.chdir('.\\SVREC_Mat\\f._numpy_data')
np.save('2022_SVREC_11fly_BN_512_128.npy', dataset_arr)  

# %% [code]
# Saving the outputs
os.chdir('.\\SVREC_Mat\\f._numpy_data')
np.save('2022_SVREC_ground_11fly_BN.npy', dataset_ground)  
