# Supplementary material for: Drone-Based Digital Phenotyping to Evaluating Relative Maturity, Stand Count, and Plant Height in Dry Beans (Phaseolus vulgaris L.)
Source: Plant Phenomics. 2024 Nov 28;6:0278. doi: 10.34133/plantphenomics.0278 (PMC11602537; doi:10.34133/plantphenomics.0278)
Supplement: Supplementary 1 — Figs. S1 to S14 Tables S1 and S2 Data files S1 to 21 [file plantphenomics.0278.f1.zip › Data S4.R]

#################################################
## Plant height - PH functions only - DSM and DTM
#################################################


PlantHeight_dsm<- function(imgFiles.dtm, dataset_img_sel, n.core, indPlots, Plot_ID, imgFiles.dsm.names, ExtMet, qthresh) {
  
  shape <- indPlots
  
  DSM0 <- stack(imgFiles.dtm)
  DSM1 <- stack(dataset_img_sel) #ind. DSM selected by the user
  
  if (!isTRUE(sf::st_crs(DSM0) == sf::st_crs(DSM1))) {
    message("The CRS for DSM and DTM must be the same")
    return(NULL)
  } else {
    message("The CRS for DSM and DTM are the same")
  }
  
  if (isTRUE(identical(DSM0, DSM1))) {
    message("DSM and DTM are identical files")
    return(NULL)
  } else {
    message("DSM and DTM are NOT identical files")
  }
  
  # Starting parallel
  cl <- makeCluster(n.core, output = "")
  registerDoParallel(cl)
  getDoParWorkers()
  
  message("Processing DSM: ",paste(dataset_img_sel))
  
  tryCatch({
    results<- foreach(p = 1:nrow(shape),  #loop through plots numbers
                      .packages = c("raster", "sf"),
                      .combine = rbind) %dopar% {
                        
                        DSM1.c <-  crop(DSM1, st_bbox(shape[p,]))
                        
                        DSM0.c <-  crop(DSM0, st_bbox(shape[p,]))
                        
                        # Canopy Surface Model (CSM):
                        DSM0.r <-resample(DSM0.c, DSM1.c) # Resample the DTM to match the DSM pixel by pixel at the exact location exactly
                        csm <- DSM1.c-DSM0.r # same results compared to the bottom line
                        #csm <- overlay(DSM1.c, DSM0.r, fun=function(x,y){return(x-y)}) #Perform the Subtraction of DSM - DTM = CSM
                        csm[csm <=0] = NA # Remove the negative values of the raster, replace by NA. This can be provoked by noise in the low areas.
                        
                        Q1_DSM <- quantile(csm, probs = 0.25, na.rm=TRUE)
                        Q3_DSM <- quantile(csm, probs = 0.75, na.rm=TRUE)
                        IQR_DSM <- Q3_DSM - Q1_DSM
                        
                        # Define the lower and upper bounds for outliers
                        kout = 1.5
                        lower_bound <- Q1_DSM - kout * IQR_DSM
                        upper_bound <- Q3_DSM + kout * IQR_DSM
                        
                        # Remove outliers in DSM1.c using overlay() function
                        csm <- overlay(csm, fun = function(x) {
                          x[x < lower_bound | x > upper_bound] <- NA
                          return(x)
                        })
                        
                        # Extracting the estimate plant height average (EPH):
                        if (ExtMet == "mean") {
                          EPH <- mean(csm, na.rm=TRUE)
                          
                        } else if (ExtMet == "median"){
                          EPH <- median(csm, na.rm=TRUE)
                          
                        } else if (ExtMet == "quantile"){
                          EPH <- quantile(csm, qthresh)
                          
                        }
                        
                        
                      }
  },
  error = function(e) {
    message(paste("Error in PlantHeight_dsm:", e))
  }
  )
  
  parallel::stopCluster(cl) # Stopping the parallel function
  
  if (ExtMet == "quantile"){
    colnames(results) <- paste0("EPH_", ExtMet, "_", qthresh)
  } else {
    colnames(results) <- paste0("EPH_", ExtMet)
  }
  
  # Convert results to a data frame
  results_df <- as.data.frame(results)
  
  # Add row names from Plot_ID as a new column to results data frame
  results_df <- cbind(Plot_ID, results_df)
  
  results_df$DSM_data<-sapply(imgFiles.dsm.names, function(x) gsub(".tif", "", basename(x)))
  
  # Assign row names
  row.names(results_df) <- paste0(1:nrow(results_df))
  
  message("Finished processing DSM")
  
  return(results_df)
  
}

## Auxiliary function for clipping point cloud by shapefile (features)
PlantHeight_pc <- function(cloud, cloud_s, shape, qthresh, qthreshSoil, ExtMet, Plot_ID, cloud_names, n.core) {
  
  # loading the LAS files
  cloud_soil <- readLAS(files = cloud_s, select = "xyz")
  cloud_veg <- readLAS(files = cloud, select = "xyz")
  
  if (!isTRUE(lidR::st_crs(cloud_soil) == lidR::st_crs(cloud_veg))) {
    message("The CRS for Point Cloud must be the same")
    return(NULL)
  } else {
    message("The CRS for Point Cloud data are the same")
  }
  
  if (isTRUE(identical(cloud_soil, cloud_veg))) {
    message("Point Cloud data are identical")
    return(NULL)
  } else {
    message("Point Cloud data are NOT identical")
  }
  
  # Starting parallel
  cl <- makeCluster(n.core, output = "")
  registerDoParallel(cl)
  getDoParWorkers()
  
  message("Processing Point Cloud: ",paste(cloud))
  
  tryCatch(
    results <- foreach(k = 1:nrow(shape),  #loop through plots numbers
                       .packages = c("lidR", "sf"), 
                       .combine = rbind) %dopar% {
                         
                         p <- shape[k,]
                         p_sp <- as(p, "Spatial")
                         c_veg <- clip_rectangle(cloud_veg, xleft = p_sp@bbox['x','min'], 
                                                 ytop = p_sp@bbox['y','max'], 
                                                 xright = p_sp@bbox['x','max'], 
                                                 ybottom = p_sp@bbox['y','min'])
                         
                         c_soil <- clip_rectangle(cloud_soil, xleft = p_sp@bbox['x','min'], 
                                                  ytop = p_sp@bbox['y','max'], 
                                                  xright = p_sp@bbox['x','max'], 
                                                  ybottom = p_sp@bbox['y','min'])
                         
                         # Remove outliers in c_veg using IQR
                         # Interquartile Range (IQR)
                         Q1_veg <- quantile(c_veg@data$Z, 0.25, na.rm=TRUE)
                         Q3_veg <- quantile(c_veg@data$Z, 0.75, na.rm=TRUE)
                         IQR_veg <- Q3_veg - Q1_veg
                         kout <- 1.5
                         c_veg <- c_veg[c_veg@data$Z >= Q1_veg - kout * IQR_veg & c_veg@data$Z <= Q3_veg + kout * IQR_veg,]
                         
                         # Remove outliers in c_soil using IQR
                         Q1_soil <- quantile(c_soil@data$Z, 0.25, na.rm=TRUE)
                         Q3_soil <- quantile(c_soil@data$Z, 0.75, na.rm=TRUE)
                         IQR_soil <- Q3_soil - Q1_soil
                         c_soil <- c_soil[c_soil@data$Z >= Q1_soil - kout * IQR_soil & c_soil@data$Z <= Q3_soil + kout * IQR_soil,]
                         
                         # Extracting the estimate plant height average (EPH):
                         if (ExtMet == "mean") {
                           EPH1 <- mean(c_veg@data$Z, na.rm=TRUE)
                           EPH2 <- mean(c_soil@data$Z, na.rm=TRUE)
                           
                         } else if (ExtMet == "median") {
                           EPH1 <- median(c_veg@data$Z, na.rm=TRUE)
                           EPH2 <- median(c_soil@data$Z, na.rm=TRUE)
                           
                         } else if (ExtMet == "quantile"){
                           
                           EPH1 <- quantile(c_veg@data$Z, qthresh, na.rm=TRUE)
                           EPH2 <- quantile(c_soil@data$Z, qthreshSoil)
                         }
                         
                         # Compute difference and round to two decimal places
                         EPH <- round(EPH1 - EPH2, 4)
                         
                       },
    error = function(e) {
      message(paste("Error in PlantHeight_pc:", e))
    }
  )
  
  parallel::stopCluster(cl) # Stopping the parallel function
  
  if (ExtMet == "quantile"){
    colnames(results) <- paste0("EPH_soil_", qthreshSoil, "_", ExtMet, "_", qthresh )
  } else {
    colnames(results) <- paste0("EPH_", ExtMet)
  }
 
  # Convert results to a data frame
  results_df <- as.data.frame(results)
  
  # Add row names from Plot_ID as a new column to results data frame
  results_df <- cbind(Plot_ID, results_df)
  
  results_df$PointCloud_data<-sapply(cloud_names, function(x) gsub(".laz", "", basename(x)))
  
  # Assign row names
  row.names(results_df) <- paste0(1:nrow(results_df))
  
  # show a message when the function has finished running
  message("Finished processing Point Cloud")
  
  return(results_df)
  
}

#########################################################################
## Plant height - PH functions only - No DTM - Single DSM from vegetation
######################################################################### 

PlantHeight_dsm_single<- function(dataset_img_sel, n.core, indPlots, Plot_ID, imgFiles.dsm.names, ExtMet, ExtMet_soil, qthresh, qthresh_soil, qthreshsingle) {
  
  DSM1 <- stack(dataset_img_sel) #ind. DSM selected by the user
  
  # Starting parallel
  cl <- makeCluster(n.core, output = "")
  registerDoParallel(cl)
  getDoParWorkers()
  
  message("Processing DSM: ",paste(dataset_img_sel))
  
  tryCatch(
    results<- foreach(p = 1:nrow(shape),  #loop through plots numbers
                      .packages = c("raster", "sf"), 
                      .combine = rbind) %dopar% {
                        
                        DSM1.c <-  crop(DSM1, st_bbox(shape[p,]))
                        DSM2.c <-  crop(DSM1, st_bbox(shape[p,]))
                        
                        Q1_DSM <- cellStats(DSM1.c, 'quantile', probs = 0.25, na.rm=TRUE)
                        Q3_DSM <- cellStats(DSM1.c, 'quantile', probs = 0.75, na.rm=TRUE)
                        IQR_DSM <- Q3_DSM - Q1_DSM
                        
                        # Define the lower and upper bounds for outliers
                        kout = 1.5
                        lower_bound <- Q1_DSM - kout * IQR_DSM
                        upper_bound <- Q3_DSM + kout * IQR_DSM
                        
                        # Remove outliers in DSM1
                        DSM1.c <- DSM1.c[DSM1.c >= lower_bound & DSM1.c <= upper_bound,]
                        DSM2.c <- DSM2.c[DSM2.c >= lower_bound & DSM2.c <= upper_bound,]
                        
                        csm_rem <- quantile(DSM1.c,qthreshsingle, na.rm=TRUE)
                        
                        DSM1.c[DSM1.c <= csm_rem] = NA
                        DSM2.c[DSM2.c > csm_rem] = NA
                        
                        # Extracting the estimate plant height average (EPH):
                        if (ExtMet == "mean") {
                          EPH1 <- mean(DSM1.c, na.rm=TRUE)
                        }
                        
                        if( ExtMet_soil == "mean") {
                          EPH2 <- mean(DSM2.c, na.rm=TRUE)
                        } 
                        
                        if (ExtMet == "median"){
                          EPH1 <- median(DSM1.c, na.rm=TRUE)
                        } 
                        
                        if( ExtMet_soil == "median") {
                          EPH2 <- median(DSM2.c, na.rm=TRUE)
                        } 
                        
                        if (ExtMet == "quantile"){
                          EPH1 <- quantile(DSM1.c,qthresh, na.rm=TRUE)
                        } 
                        
                        if (ExtMet_soil == "quantile"){
                          EPH2 <- quantile(DSM2.c,qthresh_soil, na.rm=TRUE)
                          
                        }
                        
                        EPH <- round(EPH1 - EPH2, 4)
                        
                      },
    error = function(e) {
      message(paste("Error in PlantHeight_dsm_single:", e))
    }
  )
  
  parallel::stopCluster(cl) # Stopping the parallel function
  # 
  if (ExtMet == "quantile" && ExtMet_soil == "quantile"){
    colnames(results) <- paste0("EPH_", qthreshsingle,"_", ExtMet_soil,  "_", qthresh_soil, "_", ExtMet, "_", qthresh )
  } else if (ExtMet == "quantile") {
    colnames(results) <- paste0("EPH_", qthreshsingle, "_", ExtMet_soil, "_", ExtMet, "_", qthresh)
  } else if (ExtMet_soil == "quantile"){
    colnames(results) <- paste0("EPH_", qthreshsingle,"_", ExtMet_soil, "_", qthresh_soil,"_", ExtMet )
  } else {
    colnames(results) <- paste0("EPH_", qthreshsingle, "_", ExtMet_soil, "_", ExtMet )
  }
  
  
  # Convert results to a data frame
  results_df <- as.data.frame(results)
  
  # Add row names from Plot_ID as a new column to results data frame
  results_df <- cbind(Plot_ID, results_df)
  
  results_df$DSM_data<-sapply(imgFiles.dsm.names, function(x) gsub(".tif", "", basename(x)))
  
  # Assign row names
  row.names(results_df) <- paste0(1:nrow(results_df))
  
  # show a message when the function has finished running
  message("Finished processing DSM")
  
  return(results_df)
  
}


## Auxiliary function for clipping point cloud by shapefile (features)
PlantHeight_pc_single <- function(cloud, shape, qthresh, qthresh_soil, qthreshsingle, ExtMet, ExtMet_soil, Plot_ID, cloud_names, n.core) {
  
  # loading the LAS files
  cloud_veg <- readLAS(files = cloud, select = "xyz")
  
  # Starting parallel
  cl <- makeCluster(n.core, output = "")
  registerDoParallel(cl)
  getDoParWorkers()
  
  message("Processing DSM: ",paste(cloud))
  
  tryCatch(
    results <- foreach(k = 1:nrow(shape),  #loop through plots numbers
                       .packages = c("lidR", "sf"), 
                       .combine = rbind) %dopar% {
                         
                         p <- shape[k,]
                         p_sp <- as(p, "Spatial")
                         c_veg <- clip_rectangle(cloud_veg, xleft = p_sp@bbox['x','min'], 
                                                 ytop = p_sp@bbox['y','max'], 
                                                 xright = p_sp@bbox['x','max'], 
                                                 ybottom = p_sp@bbox['y','min'])
                         # Remove outliers in c_veg using IQR
                         Q1_veg <- quantile(c_veg@data$Z, 0.25, na.rm=TRUE)
                         Q3_veg <- quantile(c_veg@data$Z, 0.75, na.rm=TRUE)
                         IQR_veg <- Q3_veg - Q1_veg
                         kout <- 1.5
                         c_veg <- c_veg[c_veg@data$Z >= Q1_veg - kout * IQR_veg & c_veg@data$Z <= Q3_veg + kout * IQR_veg,]
                         
                         EPH.Extract.veg<- c_veg@data$Z
                         EPH.Extract.soil<- c_veg@data$Z
                         
                         EPH_soil <-  quantile(EPH.Extract.soil, probs = qthreshsingle, na.rm=TRUE)
                         
                         EPH.Extract.veg[EPH.Extract.veg <= EPH_soil[[1]][[1]]] = NA 
                         EPH.Extract.soil[EPH.Extract.soil > EPH_soil[[1]][[1]]] = NA
                         
                         # Extracting the estimate plant height average (EPH):
                         if (ExtMet == "mean") {
                           EPH1 <- mean(EPH.Extract.veg, na.rm=TRUE)
                         }
                         if (ExtMet_soil == "mean") {
                           EPH2 <- mean(EPH.Extract.soil, na.rm=TRUE)
                         }
                         if (ExtMet == "median") {
                           EPH1 <- median(EPH.Extract.veg, na.rm=TRUE)
                         }
                         if (ExtMet_soil == "median") {
                           EPH2 <- median(EPH.Extract.soil, na.rm=TRUE)
                         }
                         if (ExtMet == "quantile"){
                           
                           EPH1 <-  quantile(EPH.Extract.veg, probs = qthresh, na.rm=TRUE)
                         }
                         if (ExtMet_soil == "quantile"){
                           EPH2 <- quantile(EPH.Extract.soil, probs = qthresh_soil, na.rm=TRUE)
                           
                         }
                         # Compute difference and round to two decimal places
                         EPH <- round(EPH1 - EPH2, 4)
                       },
    error = function(e) {
      message(paste("Error in PlantHeight_pc_single:", e))
    }
  )
  
  parallel::stopCluster(cl) # Stopping the parallel function
  
  if (ExtMet == "quantile" && ExtMet_soil == "quantile"){
    colnames(results) <- paste0("EPH_", qthreshsingle, "_", ExtMet_soil,"_", qthresh_soil, "_", ExtMet,  "_", qthresh )
  } else if (ExtMet == "quantile") {
    colnames(results) <- paste0("EPH_", qthreshsingle, "_", ExtMet_soil, "_", ExtMet, "_", qthresh )
  } else if (ExtMet_soil == "quantile"){
    colnames(results) <- paste0("EPH_", qthreshsingle, "_", ExtMet_soil, "_", qthresh_soil, "_", ExtMet )
  } else {
    colnames(results) <- paste0("EPH_", qthreshsingle, "_", ExtMet_soil,  "_", ExtMet)
  }
  
  # Convert results to a data frame
  results_df <- as.data.frame(results)
  
  # Add row names from Plot_ID as a new column to results data frame
  results_df <- cbind(Plot_ID, results_df)
  
  results_df$PointCloud_data<-sapply(cloud_names, function(x) gsub(".laz", "", basename(x)))
  
  # Assign row names
  row.names(results_df) <- paste0(1:nrow(results_df))
  
  # show a message when the function has finished running
  message("Finished processing point cloud")
  
  return(results_df)
  
}
