# Supplementary material for: Drone-Based Digital Phenotyping to Evaluating Relative Maturity, Stand Count, and Plant Height in Dry Beans (Phaseolus vulgaris L.)
Source: Plant Phenomics. 2024 Nov 28;6:0278. doi: 10.34133/plantphenomics.0278 (PMC11602537; doi:10.34133/plantphenomics.0278)
Supplement: Supplementary 1 — Figs. S1 to S14 Tables S1 and S2 Data files S1 to 21 [file plantphenomics.0278.f1.zip › Data S5.ipynb]

# %% [code]
# %pip install -U tensorflow

# %% [code]
import pandas as pd
import numpy as np
import matplotlib.pyplot as plt
import os
import cv2
import glob
import random
import tensorflow as tf
from keras.models import Sequential
from keras.layers import Dense, Conv2D, Flatten, MaxPooling2D, TimeDistributed, LSTM, GlobalAveragePooling2D, Dropout #, RandomContrast, Rescaling, RandomBrightness
#from keras.utils import plot_model
#from keras.optimizers import Adam
from tensorflow.keras.optimizers import Adam
from keras import backend as K
from keras.callbacks import EarlyStopping
from sklearn.model_selection import train_test_split
import time
import warnings
warnings.filterwarnings("ignore")
from sklearn.metrics import r2_score,mean_absolute_error,mean_squared_error
%matplotlib inline

# %% [code]
from google.colab import drive
drive.mount('/content/drive')

# %% [code]
## 2020
## SVREC
root_file1 = '/content/drive/MyDrive/UAS_Beans/Beans_Maturity/2020/SVREC_Mat/f._numpy_data'

data_SVREC_2020=np.load(f"{root_file1}/"'2020_SVREC_6fly_BN.npy')
labels_SVREC_2020=np.load(f"{root_file1}/"'2020_SVREC_ground_6fly_BN.npy')

## 2021
root_file2 = '/content/drive/MyDrive/UAS_Beans/Beans_Maturity/2021/SVREC_Mat/f._numpy_data'

## SVREC
data_SVREC_2021_P1=np.load(f"{root_file2}/"'SVREC_P1/''2021_SVREC_9fly_BN.npy')
labels_SVREC_2021_P1=np.load(f"{root_file2}/"'SVREC_P1/''2021_SVREC_ground_9fly_BN.npy')

## HURON
root_file3 = '/content/drive/MyDrive/UAS_Beans/Beans_Maturity/2021/HURON_Mat/f._numpy_data'

data_HUR_2021=np.load(f"{root_file3}/"'2021_HURON_6fly.npy')
labels_HUR_2021=np.load(f"{root_file3}/"'2021_HURON_ground_6fly.npy')


## 2022
root_file4 = '/content/drive/MyDrive/UAS_Beans/Beans_Maturity/2022/SVREC_Mat/f._numpy_data'

## SVREC
data_SVREC_2022=np.load(f"{root_file4}/"'2022_SVREC_11fly_BN.npy')
labels_SVREC_2022=np.load(f"{root_file4}/"'2022_SVREC_ground_11fly_BN.npy')

## HURON
root_file5 = '/content/drive/MyDrive/UAS_Beans/Beans_Maturity/2022/HURON_Mat/f._numpy_data'

data_HUR_2022=np.load(f"{root_file5}/"'2022_HUR_11fly.npy')
labels_HUR_2022=np.load(f"{root_file5}/"'2022_HUR_ground_9fly.npy')

dim=(64,256)

# %% [code]
y1=pd.DataFrame(labels_SVREC_2020,columns=['Global_ID', 'y'])
y1['i']=1
y2=pd.DataFrame(labels_SVREC_2021_P1,columns=['Global_ID', 'y'])
y2['i']=2
y3=pd.DataFrame(labels_HUR_2021,columns=['Global_ID', 'y'])
y3['i']=3
y4=pd.DataFrame(labels_SVREC_2022,columns=['Global_ID', 'y'])
y4['i']=4
y5=pd.DataFrame(labels_HUR_2022,columns=['Global_ID', 'y'])
y5['i']=5

labels=pd.concat([y1,y2,y3,y4,y5])
labels

# %% [code]
data_SVREC_2020.shape

# %% [code]
data_HUR_2021.shape

# %% [code]
data_SVREC_2021_P1=data_SVREC_2021_P1[:,[2,3,4,5,6,7]]
data_SVREC_2021_P1.shape

# %% [code]
data_SVREC_2022=data_SVREC_2022[:,[2,4,7,8,9,10]]
data_SVREC_2022.shape

# %% [code]
data_HUR_2022=data_HUR_2022[:,[2,4,5,7,8,9]]
data_HUR_2022.shape


# %% [code]
data_all=np.concatenate((data_SVREC_2020, data_SVREC_2021_P1, data_HUR_2021, data_SVREC_2022, data_HUR_2022),axis=0)

seed=7777
x_train, x_test, y_train, y_test = train_test_split(np.array(data_all), np.array(labels), test_size=0.2, random_state=seed)

# %% [code]
y_train_df_ID=pd.DataFrame(y_train,columns=['Global_ID', 'y','i'])
y_test_df_ID=pd.DataFrame(y_test,columns=['Global_ID', 'y','i'])

# %% [code]
y_train = np.delete(y_train, 0, 1)
y_test = np.delete(y_test, 0, 1)


# %% [code]
y_train_df=pd.DataFrame(y_train,columns=['y','i'])
y_test_df=pd.DataFrame(y_test,columns=['y','i'])
y_test=y_test[:,0,None]
y_train=y_train[:,0,None]

print('x_train shape: {}'.format(np.shape(x_train)))
print('y_train shape: {}'.format(np.shape(y_train)))
print('x_test shape: {}'.format(np.shape(x_test)))
print('y_test shape: {}'.format(np.shape(y_test)))

# %% [code]
y_test_df.groupby(['i']).count()

# %% [code]
y_train_df.groupby(['i']).count()

# %% [code]
def apply_brightness_contrast(input_img, brightness = 0, contrast = 0):
    
    if brightness != 0:
        if brightness > 0:
            shadow = brightness
            highlight = 255
        else:
            shadow = 0
            highlight = 255 + brightness
        alpha_b = (highlight - shadow)/255
        gamma_b = shadow
        
        buf = cv2.addWeighted(input_img, alpha_b, input_img, 0, gamma_b)
    else:
        buf = input_img
    
    if contrast != 0:
        f = 131*(contrast + 127)/(127*(131-contrast))
        alpha_c = f
        gamma_c = 127*(1-f)
        
        buf = cv2.addWeighted(buf, alpha_c, buf, 0, gamma_c)

    return buf

# %% [code]
for k in range(0,int(0.2*x_train.shape[0])): 
    rand1=random.randint(0,x_train.shape[0]-1)
    rand2=random.randint(0,x_train.shape[1]-1)

    rand3=random.randint(0,x_train.shape[0]-1)
    rand4=random.randint(0,x_train.shape[1]-1)

    rand5=random.randint(0,x_train.shape[0]-1)
    rand6=random.randint(0,x_train.shape[1]-1)

    rand7=random.randint(0,x_train.shape[0]-1)
    rand8=random.randint(0,x_train.shape[1]-1)

    rand9=random.randint(0,x_train.shape[0]-1)
    rand10=random.randint(0,x_train.shape[1]-1)

    rand11=random.randint(0,x_train.shape[0]-1)
    rand12=random.randint(0,x_train.shape[1]-1)

    # img = x_train[rand11,rand12]

    # blist = [0, -100, 32,   0,  0, 64] # list of brightness values
    # clist = [0,    0,   0, -12, 64, 64] # list of contrast values

    x_train[rand1,rand2] = apply_brightness_contrast(x_train[rand1,rand2], 0, 0)
    x_train[rand3,rand4] = apply_brightness_contrast(x_train[rand3,rand4], -100, 0)
    x_train[rand5,rand6] = apply_brightness_contrast(x_train[rand5,rand6], 32, 0)
    x_train[rand7,rand8] = apply_brightness_contrast(x_train[rand7,rand8], 0, -12)
    x_train[rand9,rand10] = apply_brightness_contrast(x_train[rand9,rand10], 0, 32)
    x_train[rand11,rand12] = apply_brightness_contrast(x_train[rand11,rand12], 32, 32)

    # images = img.reshape(1, img.shape[0], img.shape[1], img.shape[2])
    # imshow(images[0])
    # show()


# %% [code]
# rand1=random.randint(0,x_train.shape[0]-1)
# rand2=random.randint(0,x_train.shape[1]-1)
image = x_train[rand7,rand8]

from matplotlib.pyplot import imread,imshow, subplots, show
images = image.reshape(1, image.shape[0], image.shape[1], image.shape[2])
imshow(images[0])
show()

# %% [code]
for i in range(0,int(0.2*x_train.shape[0])):# blur
    rand1=random.randint(0,x_train.shape[0]-1)
    rand2=random.randint(0,x_train.shape[1]-1)
    original=x_train[rand1,rand2]
    no_noise = []
    for i in range(len(original)):
        blur = cv2.GaussianBlur(original, (9, 9), 0)
        no_noise.append(blur)
    x_train[rand1,rand2] = no_noise[1]

# %% [code]
# For MLOps
#Install + import Weights and Biases
!pip install --upgrade wandb
import wandb
from wandb import AlertLevel
print("W&B: ", wandb.__version__)
from wandb.keras import WandbCallback

# %% [code]
#!wandb login --relogin

# %% [code]
os.environ["WANDB_NOTEBOOK_NAME"] = "/content/drive/MyDrive/Colab Notebooks/CopyofHyper_BN_Adjs_CNN_LSTM_Beans_v2.ipynb"
DIR_WEIGTHS = '/content/drive/MyDrive/UAS_Beans/Beans_Maturity/wandb_hyper2'

# %% [code]
#Hyperparameter sweep configuration (more info the the W&B docs)
sweep_config = {
    'method': 'grid', #grid, random (random will continue running until you terminate it or specify a target field for metric)
    'metric': {
      'name': 'train_loss',
      'goal': 'minimize'   
    },
    'parameters': {
        
        'n_filters_cnn1': {
            'values': [16, 32, 64, 128] 
        },
        'n_filters_cnn2': {
            'values': [16, 32, 64, 128] 
        },
        'n_filters_cnn3': {
            'values': [16, 32, 64, 128]
        },
        'n_filters_cnn4': {
            'values': [16, 32, 64, 128]
        },
        'n_delta': {
            'values': [0.01, 0.1, 0.5, 0.8, 1 , 1.5, 2 ]
        
        },
        'n_LSTM': {
            'values': [512, 256, 1024]
        },
        'n_epochs': {
            'values': [100]
        },
        'n_batch': {
            'values': [16, 32, 64]
        },
        'n_lr': {
            'values': [0.001, 0.01, 0.0001] 
        },
        'n_decay': {
            'values': [0.0001, 0.001, 0.01] 
        },
        'f': {
            'values': [3, 4] 
        }
    }
}

#initialize the sweep
#Running this line will ask you to log into your W&B account
sweep_id = wandb.sweep(sweep_config, project="CNN-LSTM-Hyper_MTR_v02")

# %% [code]
def reset_wandb_env():
    exclude = {
        "WANDB_PROJECT",
        "WANDB_ENTITY",
        "WANDB_API_KEY",
    }
    for k, v in os.environ.items():
        if k.startswith("WANDB_") and k not in exclude:
            del os.environ[k]


# %% [code]
# create a list of configs to try
# [64, 32, 32, 64, 512, 100, 64, 0.001, 0.0001, 4] This configs were selected priviosly
History_all=list()
Model_all=list()
MAE_min_list, Val_MAE_min_list, MSE_min_list, Val_MSE_min_list= [], [], [], []

result=pd.DataFrame()
result_run=pd.DataFrame()
    
def run():

    # Change the current working directory
    os.chdir(DIR_WEIGTHS)

    #Default Hyperparameter values if no sweep is defined
    config_default = {         
    "batch_size": 16,          # input batch size for training (default: 64)
    "test_batch_size": 16,    # input batch size for testing (default: 1000)
    "epochs": 100,             # number of epochs to train (default: 10)
    "lr": 0.005,               # learning rate (default: 0.01)
    "momentum": 0.9,          # SGD momentum (default: 0.5) 
    "no_cuda": False,         # whether to disable CUDA training
    "seed": 42,               # random seed (default: 42)
    "log_interval": 1,      #how many batches to wait before logging in train/test loops
    "image_log_interval": 10,
    "decay": 0.0001
    }
    wandb.init(config=config_default, project="CNN-LSTM-Hyper_MTR_v02", dir = DIR_WEIGTHS )
    config = wandb.config
    tic=time.time()

    model = Sequential()

    model.add(
        TimeDistributed(
            Conv2D(config['n_filters_cnn1'], (config['f'],config['f']), padding='same', strides=(2,2), activation='relu'),
            input_shape = (6, dim[1], dim[0], 3)))

    model.add(
        TimeDistributed( 
            Conv2D(config['n_filters_cnn2'], (config['f'],config['f']), 
                padding='same', strides=(2,2), activation='relu')))

    model.add(
        TimeDistributed(
            MaxPooling2D((2,2), strides=(2,2))))

    model.add(
        TimeDistributed(
            Conv2D(config['n_filters_cnn3'], (config['f'],config['f']),
                padding='same', strides=(2,2), activation='relu')))

    model.add(
        TimeDistributed( 
            Conv2D(config['n_filters_cnn4'], (config['f'],config['f']),
                padding='same', strides=(2,2), activation='relu')))

    model.add(
        TimeDistributed(
            MaxPooling2D((2,2), strides=(2,2))))

    model.add(Dropout(0.2))
    model.add(TimeDistributed(Flatten()))
    # define LSTM model
    model.add(LSTM(config['n_LSTM'], activation='relu'))
    #model.add(Dense(100, activation='relu'))
    model.add(Dense(1))

  
    my_loss = tf.losses.Huber(delta=config['n_delta'])
    model.compile(optimizer=Adam(lr=config['n_lr'],decay=config['n_decay']), loss=my_loss, metrics=['mae','mse']) #loss='mae'
    EarlyStopping(monitor='val_loss', min_delta=0,patience=2, verbose=0, mode='auto')
    #model.summary()

    history=model.fit(x_train, y_train, validation_split=0.1, epochs=config['n_epochs'], batch_size=config['n_batch'], verbose=1, callbacks=[WandbCallback(save_model = False)])

    toc=time.time()
   

    print('Average of MAE in last 100 epochs',np.round(np.mean(history.history['val_loss'][-100:]),3))
    print('Standard Deviation of MAE in last 100 epochs',np.round(np.std(history.history['val_loss'][-100:]),3))

    MAE_min=round(min(history.history['loss']),3)
    Val_MAE_min=round(min(history.history['val_loss']),3)

    MSE_min=round(min(history.history['mse']),3)
    Val_MSE_min=round(min(history.history['val_mse']),3)


    print('Min Train MAE', MAE_min, '- epoch', np.argmin(history.history['loss'])+1)
    print('Min Validation MAE', Val_MAE_min , '- epoch',np.argmin(history.history['val_loss'])+1)
    print('Min Train MSE', MSE_min, '- epoch',np.argmin(history.history['mse'])+1)
    print('Min Validation MSE', Val_MSE_min, '- epoch',np.argmin(history.history['val_mse'])+1)

    print(round(toc-tic,3),' seconds passed')

    History_all.append(history)
    Model_all.append(model)
    MAE_min_list.append(MAE_min)
    Val_MAE_min_list.append(Val_MAE_min)
    MSE_min_list.append(MSE_min)
    Val_MSE_min_list.append(Val_MSE_min)

    # model.save('/content/drive/MyDrive/UAS_Beans/Beans_Maturity/model_mtr/LSTM_model_1000ep_BN_v01')

    # Finish the run
    wandb.finish()
    reset_wandb_env()


# %% [code]
#Run sweep
wandb.agent(sweep_id, run)
print("FINISHED")

# %% [code]
def model_configs():
    # define scope of configs
    n_filters_cnn1 = [64]
    n_filters_cnn2 = [32, 16, 64, 128]
    n_filters_cnn3 = [32, 16, 64, 128]
    n_filters_cnn4 = [64, 16, 32, 128]
    n_LSTM = [512]
    n_epochs = [100]
    n_batch = [32]
    n_lr = [0.001]
    n_decay = [0.001]
    f=[3]
    # create configs
    configs = list()
    for a in n_filters_cnn1:
        for b in n_filters_cnn2:
            for c in n_filters_cnn3:
                for d in n_filters_cnn4:
                  for e in n_delta:
                    for f in n_LSTM:
                        for g in n_epochs:
                            for h in n_batch:
                                for i in n_lr:
                                    for j in n_decay:
                                        for k in f:
                                            cfg=[a,b,c,d,e,f,g,h,i,j,k] 
                                            configs.append(cfg)
    print('Total configs: %d' % len(configs))
    return configs

cfg_list=model_configs()
cfg_list
cfg_list=pd.DataFrame(cfg_list)

# %% [code]
result=pd.DataFrame({
                    'MAE_min':MAE_min_list,
                    'Val_MAE_min':Val_MAE_min_list,
                    'MSE_min':MSE_min_list,
                    'Val_MSE_min':Val_MSE_min_list})  

# %% [code]
#result = pd.read_csv('/content/drive/MyDrive/UAS_Beans/Beans_Maturity/results_hyper/result_v01.csv')

# %% [code]
result2 = pd.concat([cfg_list.reset_index(drop=True),result.reset_index(drop=True)], axis = 1, ignore_index=True)

# %% [code]
result2.columns = ['n_filters_cnn1', 'n_filters_cnn1', 'n_filters_cnn1', 'n_filters_cnn1', 'n_delta', 'n_LSTM' , 'n_epochs', 'n_batch', 'n_lr', 'n_decay', 'f', 'MAE_min', 'Val_MAE_min', 'MSE_min', 'Val_MSE_min']

# %% [code]
result2.to_csv('/content/drive/MyDrive/UAS_Beans/Beans_Maturity/results_hyper2/CNN-LSTM-Hyper_MTR_v02.csv', index = False)
result2

# %% [code]
# wandb.init(project="CNN-LSTM-Hyper_MTR_v02", dir = DIR_WEIGTHS )

# wandb.log({"result": result2})

# wandb.finish()
