# Supplementary material for: Drone-Based Digital Phenotyping to Evaluating Relative Maturity, Stand Count, and Plant Height in Dry Beans (Phaseolus vulgaris L.)
Source: Plant Phenomics. 2024 Nov 28;6:0278. doi: 10.34133/plantphenomics.0278 (PMC11602537; doi:10.34133/plantphenomics.0278)
Supplement: Supplementary 1 — Figs. S1 to S14 Tables S1 and S2 Data files S1 to 21 [file plantphenomics.0278.f1.zip › Data S6.ipynb]

{"cells":[{"cell_type":"code","execution_count":1,"metadata":{"executionInfo":{"elapsed":3,"status":"ok","timestamp":1668181979764,"user":{"displayName":"Leonardo Volpato","userId":"02284976179332426660"},"user_tz":300},"id":"GXdOSnupR1Cg"},"outputs":[],"source":["# %pip install -U tensorflow"]},{"cell_type":"code","execution_count":2,"metadata":{"executionInfo":{"elapsed":2627,"status":"ok","timestamp":1668181982388,"user":{"displayName":"Leonardo Volpato","userId":"02284976179332426660"},"user_tz":300},"id":"eocZ9POiD9_U"},"outputs":[],"source":["import pandas as pd\n","import numpy as np\n","import matplotlib.pyplot as plt\n","import os\n","import cv2\n","import glob\n","import random\n","import tensorflow as tf\n","from keras.models import Sequential\n","from keras.layers import Dense, Conv2D, Flatten, MaxPooling2D, TimeDistributed, LSTM, GlobalAveragePooling2D, Dropout #, RandomContrast, Rescaling, RandomBrightness\n","from keras import regularizers\n","#from keras.utils import plot_model\n","#from keras.optimizers import Adam\n","from tensorflow.keras.optimizers import Adam\n","from keras import backend as K\n","from keras.callbacks import EarlyStopping\n","from sklearn.model_selection import train_test_split\n","import time\n","import warnings\n","warnings.filterwarnings(\"ignore\")\n","from sklearn.metrics import r2_score,mean_absolute_error,mean_squared_error\n","%matplotlib inline"]},{"cell_type":"code","execution_count":3,"metadata":{"colab":{"base_uri":"https://localhost:8080/"},"executionInfo":{"elapsed":24518,"status":"ok","timestamp":1668182006900,"user":{"displayName":"Leonardo Volpato","userId":"02284976179332426660"},"user_tz":300},"id":"e8ZANwboENHK","outputId":"babbc426-0411-4b78-cef9-a64cb18e81a9"},"outputs":[{"output_type":"stream","name":"stdout","text":["Mounted at /content/drive\n"]}],"source":["from google.colab import drive\n","drive.mount('/content/drive')"]},{"cell_type":"code","execution_count":4,"metadata":{"executionInfo":{"elapsed":62601,"status":"ok","timestamp":1668182069499,"user":{"displayName":"Leonardo Volpato","userId":"02284976179332426660"},"user_tz":300},"id":"m2jubi7Vxz5t"},"outputs":[],"source":["## 2020\n","## SVREC\n","root_file1 = '/content/drive/MyDrive/MSU_beans/Beans_Maturity/2020/SVREC_Mat/f._numpy_data'\n","\n","data_SVREC_2020=np.load(f\"{root_file1}/\"'2020_SVREC_6fly_BN_512_128.npy')\n","labels_SVREC_2020=np.load(f\"{root_file1}/\"'2020_SVREC_ground_6fly_BN.npy')\n","\n","## 2021\n","root_file2 = '/content/drive/MyDrive/MSU_beans/Beans_Maturity/2021/SVREC_Mat/f._numpy_data'\n","\n","## SVREC\n","data_SVREC_2021_P1=np.load(f\"{root_file2}/\"'SVREC_P1/''2021_SVREC_9fly_BN_512_128.npy')\n","labels_SVREC_2021_P1=np.load(f\"{root_file2}/\"'SVREC_P1/''2021_SVREC_ground_9fly_BN.npy')\n","\n","## HURON\n","root_file3 = '/content/drive/MyDrive/MSU_beans/Beans_Maturity/2021/HURON_Mat/f._numpy_data'\n","\n","data_HUR_2021=np.load(f\"{root_file3}/\"'2021_HURON_6fly_512_128.npy')\n","labels_HUR_2021=np.load(f\"{root_file3}/\"'2021_HURON_ground_6fly.npy')\n","\n","\n","## 2022\n","root_file4 = '/content/drive/MyDrive/MSU_beans/Beans_Maturity/2022/SVREC_Mat/f._numpy_data'\n","\n","## SVREC\n","data_SVREC_2022=np.load(f\"{root_file4}/\"'2022_SVREC_11fly_BN_512_128.npy')\n","labels_SVREC_2022=np.load(f\"{root_file4}/\"'2022_SVREC_ground_11fly_BN.npy')\n","\n","## HURON\n","root_file5 = '/content/drive/MyDrive/MSU_beans/Beans_Maturity/2022/HURON_Mat/f._numpy_data'\n","\n","data_HUR_2022=np.load(f\"{root_file5}/\"'2022_HUR_11fly_512_128.npy')\n","labels_HUR_2022=np.load(f\"{root_file5}/\"'2022_HUR_ground_9fly.npy')\n","\n","dim=(128,512)"]},{"cell_type":"code","execution_count":5,"metadata":{"colab":{"base_uri":"https://localhost:8080/","height":424},"executionInfo":{"elapsed":22,"status":"ok","timestamp":1668182069501,"user":{"displayName":"Leonardo Volpato","userId":"02284976179332426660"},"user_tz":300},"id":"BDqUjIzU8lM0","outputId":"d4f01083-9802-4168-c60e-77040807fff4"},"outputs":[{"output_type":"execute_result","data":{"text/plain":["     Global_ID   y  i\n","0     20011001  40  1\n","1     20011002  40  1\n","2     20011003  40  1\n","3     20011004  40  1\n","4     20011005  40  1\n","..         ...  .. ..\n","127   22242026  36  5\n","128   22242027  35  5\n","129   22242028  38  5\n","130   22242029  37  5\n","131   22242030  38  5\n","\n","[1960 rows x 3 columns]"],"text/html":["\n","  <div id=\"df-4391c245-eec1-4bfb-96a2-1ca64977fe6d\">\n","    <div class=\"colab-df-container\">\n","      <div>\n","<style scoped>\n","    .dataframe tbody tr th:only-of-type {\n","        vertical-align: middle;\n","    }\n","\n","    .dataframe tbody tr th {\n","        vertical-align: top;\n","    }\n","\n","    .dataframe thead th {\n","        text-align: right;\n","    }\n","</style>\n","<table border=\"1\" class=\"dataframe\">\n","  <thead>\n","    <tr style=\"text-align: right;\">\n","      <th></th>\n","      <th>Global_ID</th>\n","      <th>y</th>\n","      <th>i</th>\n","    </tr>\n","  </thead>\n","  <tbody>\n","    <tr>\n","      <th>0</th>\n","      <td>20011001</td>\n","      <td>40</td>\n","      <td>1</td>\n","    </tr>\n","    <tr>\n","      <th>1</th>\n","      <td>20011002</td>\n","      <td>40</td>\n","      <td>1</td>\n","    </tr>\n","    <tr>\n","      <th>2</th>\n","      <td>20011003</td>\n","      <td>40</td>\n","      <td>1</td>\n","    </tr>\n","    <tr>\n","      <th>3</th>\n","      <td>20011004</td>\n","      <td>40</td>\n","      <td>1</td>\n","    </tr>\n","    <tr>\n","      <th>4</th>\n","      <td>20011005</td>\n","      <td>40</td>\n","      <td>1</td>\n","    </tr>\n","    <tr>\n","      <th>...</th>\n","      <td>...</td>\n","      <td>...</td>\n","      <td>...</td>\n","    </tr>\n","    <tr>\n","      <th>127</th>\n","      <td>22242026</td>\n","      <td>36</td>\n","      <td>5</td>\n","    </tr>\n","    <tr>\n","      <th>128</th>\n","      <td>22242027</td>\n","      <td>35</td>\n","      <td>5</td>\n","    </tr>\n","    <tr>\n","      <th>129</th>\n","      <td>22242028</td>\n","      <td>38</td>\n","      <td>5</td>\n","    </tr>\n","    <tr>\n","      <th>130</th>\n","      <td>22242029</td>\n","      <td>37</td>\n","      <td>5</td>\n","    </tr>\n","    <tr>\n","      <th>131</th>\n","      <td>22242030</td>\n","      <td>38</td>\n","      <td>5</td>\n","    </tr>\n","  </tbody>\n","</table>\n","<p>1960 rows × 3 columns</p>\n","</div>\n","      <button class=\"colab-df-convert\" onclick=\"convertToInteractive('df-4391c245-eec1-4bfb-96a2-1ca64977fe6d')\"\n","              title=\"Convert this dataframe to an interactive table.\"\n","              style=\"display:none;\">\n","        \n","  <svg xmlns=\"http://www.w3.org/2000/svg\" height=\"24px\"viewBox=\"0 0 24 24\"\n","       width=\"24px\">\n","    <path d=\"M0 0h24v24H0V0z\" fill=\"none\"/>\n","    <path d=\"M18.56 5.44l.94 2.06.94-2.06 2.06-.94-2.06-.94-.94-2.06-.94 2.06-2.06.94zm-11 1L8.5 8.5l.94-2.06 2.06-.94-2.06-.94L8.5 2.5l-.94 2.06-2.06.94zm10 10l.94 2.06.94-2.06 2.06-.94-2.06-.94-.94-2.06-.94 2.06-2.06.94z\"/><path d=\"M17.41 7.96l-1.37-1.37c-.4-.4-.92-.59-1.43-.59-.52 0-1.04.2-1.43.59L10.3 9.45l-7.72 7.72c-.78.78-.78 2.05 0 2.83L4 21.41c.39.39.9.59 1.41.59.51 0 1.02-.2 1.41-.59l7.78-7.78 2.81-2.81c.8-.78.8-2.07 0-2.86zM5.41 20L4 18.59l7.72-7.72 1.47 1.35L5.41 20z\"/>\n","  </svg>\n","      </button>\n","      \n","  <style>\n","    .colab-df-container {\n","      display:flex;\n","      flex-wrap:wrap;\n","      gap: 12px;\n","    }\n","\n","    .colab-df-convert {\n","      background-color: #E8F0FE;\n","      border: none;\n","      border-radius: 50%;\n","      cursor: pointer;\n","      display: none;\n","      fill: #1967D2;\n","      height: 32px;\n","      padding: 0 0 0 0;\n","      width: 32px;\n","    }\n","\n","    .colab-df-convert:hover {\n","      background-color: #E2EBFA;\n","      box-shadow: 0px 1px 2px rgba(60, 64, 67, 0.3), 0px 1px 3px 1px rgba(60, 64, 67, 0.15);\n","      fill: #174EA6;\n","    }\n","\n","    [theme=dark] .colab-df-convert {\n","      background-color: #3B4455;\n","      fill: #D2E3FC;\n","    }\n","\n","    [theme=dark] .colab-df-convert:hover {\n","      background-color: #434B5C;\n","      box-shadow: 0px 1px 3px 1px rgba(0, 0, 0, 0.15);\n","      filter: drop-shadow(0px 1px 2px rgba(0, 0, 0, 0.3));\n","      fill: #FFFFFF;\n","    }\n","  </style>\n","\n","      <script>\n","        const buttonEl =\n","          document.querySelector('#df-4391c245-eec1-4bfb-96a2-1ca64977fe6d button.colab-df-convert');\n","        buttonEl.style.display =\n","          google.colab.kernel.accessAllowed ? 'block' : 'none';\n","\n","        async function convertToInteractive(key) {\n","          const element = document.querySelector('#df-4391c245-eec1-4bfb-96a2-1ca64977fe6d');\n","          const dataTable =\n","            await google.colab.kernel.invokeFunction('convertToInteractive',\n","                                                     [key], {});\n","          if (!dataTable) return;\n","\n","          const docLinkHtml = 'Like what you see? Visit the ' +\n","            '<a target=\"_blank\" href=https://colab.research.google.com/notebooks/data_table.ipynb>data table notebook</a>'\n","            + ' to learn more about interactive tables.';\n","          element.innerHTML = '';\n","          dataTable['output_type'] = 'display_data';\n","          await google.colab.output.renderOutput(dataTable, element);\n","          const docLink = document.createElement('div');\n","          docLink.innerHTML = docLinkHtml;\n","          element.appendChild(docLink);\n","        }\n","      </script>\n","    </div>\n","  </div>\n","  "]},"metadata":{},"execution_count":5}],"source":["y1=pd.DataFrame(labels_SVREC_2020,columns=['Global_ID', 'y'])\n","y1['i']=1\n","y2=pd.DataFrame(labels_SVREC_2021_P1,columns=['Global_ID', 'y'])\n","y2['i']=2\n","y3=pd.DataFrame(labels_HUR_2021,columns=['Global_ID', 'y'])\n","y3['i']=3\n","y4=pd.DataFrame(labels_SVREC_2022,columns=['Global_ID', 'y'])\n","y4['i']=4\n","y5=pd.DataFrame(labels_HUR_2022,columns=['Global_ID', 'y'])\n","y5['i']=5\n","\n","labels=pd.concat([y1,y2,y3,y4,y5])\n","labels"]},{"cell_type":"code","execution_count":6,"metadata":{"colab":{"base_uri":"https://localhost:8080/"},"executionInfo":{"elapsed":18,"status":"ok","timestamp":1668182069501,"user":{"displayName":"Leonardo Volpato","userId":"02284976179332426660"},"user_tz":300},"id":"q9t7lAufR2IA","outputId":"0fa90dea-b708-4b80-ed6c-8a32223a2598"},"outputs":[{"output_type":"execute_result","data":{"text/plain":["(584, 6, 512, 128, 3)"]},"metadata":{},"execution_count":6}],"source":["data_SVREC_2020.shape"]},{"cell_type":"code","execution_count":7,"metadata":{"colab":{"base_uri":"https://localhost:8080/"},"executionInfo":{"elapsed":15,"status":"ok","timestamp":1668182069501,"user":{"displayName":"Leonardo Volpato","userId":"02284976179332426660"},"user_tz":300},"id":"U8vMjEGfbuAu","outputId":"7dc4f555-9598-4932-fd68-da7533345fd1"},"outputs":[{"output_type":"execute_result","data":{"text/plain":["(84, 6, 512, 128, 3)"]},"metadata":{},"execution_count":7}],"source":["data_HUR_2021.shape"]},{"cell_type":"code","execution_count":8,"metadata":{"colab":{"base_uri":"https://localhost:8080/"},"executionInfo":{"elapsed":14,"status":"ok","timestamp":1668182069502,"user":{"displayName":"Leonardo Volpato","userId":"02284976179332426660"},"user_tz":300},"id":"xpG7foK5ELno","outputId":"ddf0266f-f7c8-4e5a-ec52-5c4a2de82081"},"outputs":[{"output_type":"execute_result","data":{"text/plain":["(524, 6, 512, 128, 3)"]},"metadata":{},"execution_count":8}],"source":["data_SVREC_2021_P1=data_SVREC_2021_P1[:,[2,3,4,5,6,7]]\n","data_SVREC_2021_P1.shape"]},{"cell_type":"code","execution_count":9,"metadata":{"colab":{"base_uri":"https://localhost:8080/"},"executionInfo":{"elapsed":12,"status":"ok","timestamp":1668182069502,"user":{"displayName":"Leonardo Volpato","userId":"02284976179332426660"},"user_tz":300},"id":"A7OvpCbHM3Nq","outputId":"995dc6cb-83bd-47c8-8da6-bc759ca01648"},"outputs":[{"output_type":"execute_result","data":{"text/plain":["(636, 6, 512, 128, 3)"]},"metadata":{},"execution_count":9}],"source":["data_SVREC_2022=data_SVREC_2022[:,[2,4,7,8,9,10]]\n","data_SVREC_2022.shape"]},{"cell_type":"code","execution_count":10,"metadata":{"colab":{"base_uri":"https://localhost:8080/"},"executionInfo":{"elapsed":10,"status":"ok","timestamp":1668182069502,"user":{"displayName":"Leonardo Volpato","userId":"02284976179332426660"},"user_tz":300},"id":"czORR_-pM23y","outputId":"89cc6455-98a4-41ea-af53-7423c9dfb32b"},"outputs":[{"output_type":"execute_result","data":{"text/plain":["(132, 6, 512, 128, 3)"]},"metadata":{},"execution_count":10}],"source":["data_HUR_2022=data_HUR_2022[:,[2,4,5,7,8,9]]\n","data_HUR_2022.shape\n"]},{"cell_type":"code","execution_count":11,"metadata":{"executionInfo":{"elapsed":2435,"status":"ok","timestamp":1668182071929,"user":{"displayName":"Leonardo Volpato","userId":"02284976179332426660"},"user_tz":300},"id":"XO9KJ1qFELnr"},"outputs":[],"source":["data_all=np.concatenate((data_SVREC_2020, data_SVREC_2021_P1, data_HUR_2021, data_SVREC_2022, data_HUR_2022),axis=0)\n","\n","seed=7777\n","x_train, x_test, y_train, y_test = train_test_split(np.array(data_all), np.array(labels), test_size=0.2, random_state=seed)"]},{"cell_type":"code","execution_count":12,"metadata":{"executionInfo":{"elapsed":10,"status":"ok","timestamp":1668182071929,"user":{"displayName":"Leonardo Volpato","userId":"02284976179332426660"},"user_tz":300},"id":"DGfr-QvcN06P"},"outputs":[],"source":["y_train_df_ID=pd.DataFrame(y_train,columns=['Global_ID', 'y','i'])\n","y_test_df_ID=pd.DataFrame(y_test,columns=['Global_ID', 'y','i'])"]},{"cell_type":"code","execution_count":13,"metadata":{"executionInfo":{"elapsed":11,"status":"ok","timestamp":1668182071930,"user":{"displayName":"Leonardo Volpato","userId":"02284976179332426660"},"user_tz":300},"id":"otGCurQzHx3r"},"outputs":[],"source":["y_train = np.delete(y_train, 0, 1)\n","y_test = np.delete(y_test, 0, 1)\n"]},{"cell_type":"code","execution_count":14,"metadata":{"colab":{"base_uri":"https://localhost:8080/"},"executionInfo":{"elapsed":10,"status":"ok","timestamp":1668182071930,"user":{"displayName":"Leonardo Volpato","userId":"02284976179332426660"},"user_tz":300},"id":"_-2djmeh9MfW","outputId":"7b17326e-e963-4488-c3ec-31479330c379"},"outputs":[{"output_type":"stream","name":"stdout","text":["x_train shape: (1568, 6, 512, 128, 3)\n","y_train shape: (1568, 1)\n","x_test shape: (392, 6, 512, 128, 3)\n","y_test shape: (392, 1)\n"]}],"source":["y_train_df=pd.DataFrame(y_train,columns=['y','i'])\n","y_test_df=pd.DataFrame(y_test,columns=['y','i'])\n","y_test=y_test[:,0,None]\n","y_train=y_train[:,0,None]\n","\n","print('x_train shape: {}'.format(np.shape(x_train)))\n","print('y_train shape: {}'.format(np.shape(y_train)))\n","print('x_test shape: {}'.format(np.shape(x_test)))\n","print('y_test shape: {}'.format(np.shape(y_test)))"]},{"cell_type":"code","execution_count":15,"metadata":{"colab":{"base_uri":"https://localhost:8080/","height":238},"executionInfo":{"elapsed":11,"status":"ok","timestamp":1668182071931,"user":{"displayName":"Leonardo Volpato","userId":"02284976179332426660"},"user_tz":300},"id":"kKHTSWrVMXtl","outputId":"956e678b-9393-427f-855f-a6cd1d6dfa40"},"outputs":[{"output_type":"execute_result","data":{"text/plain":["     y\n","i     \n","1  124\n","2  113\n","3   16\n","4  113\n","5   26"],"text/html":["\n","  <div id=\"df-be9ebce7-549f-44e2-9661-a13243e62991\">\n","    <div class=\"colab-df-container\">\n","      <div>\n","<style scoped>\n","    .dataframe tbody tr th:only-of-type {\n","        vertical-align: middle;\n","    }\n","\n","    .dataframe tbody tr th {\n","        vertical-align: top;\n","    }\n","\n","    .dataframe thead th {\n","        text-align: right;\n","    }\n","</style>\n","<table border=\"1\" class=\"dataframe\">\n","  <thead>\n","    <tr style=\"text-align: right;\">\n","      <th></th>\n","      <th>y</th>\n","    </tr>\n","    <tr>\n","      <th>i</th>\n","      <th></th>\n","    </tr>\n","  </thead>\n","  <tbody>\n","    <tr>\n","      <th>1</th>\n","      <td>124</td>\n","    </tr>\n","    <tr>\n","      <th>2</th>\n","      <td>113</td>\n","    </tr>\n","    <tr>\n","      <th>3</th>\n","      <td>16</td>\n","    </tr>\n","    <tr>\n","      <th>4</th>\n","      <td>113</td>\n","    </tr>\n","    <tr>\n","      <th>5</th>\n","      <td>26</td>\n","    </tr>\n","  </tbody>\n","</table>\n","</div>\n","      <button class=\"colab-df-convert\" onclick=\"convertToInteractive('df-be9ebce7-549f-44e2-9661-a13243e62991')\"\n","              title=\"Convert this dataframe to an interactive table.\"\n","              style=\"display:none;\">\n","        \n","  <svg xmlns=\"http://www.w3.org/2000/svg\" height=\"24px\"viewBox=\"0 0 24 24\"\n","       width=\"24px\">\n","    <path d=\"M0 0h24v24H0V0z\" fill=\"none\"/>\n","    <path d=\"M18.56 5.44l.94 2.06.94-2.06 2.06-.94-2.06-.94-.94-2.06-.94 2.06-2.06.94zm-11 1L8.5 8.5l.94-2.06 2.06-.94-2.06-.94L8.5 2.5l-.94 2.06-2.06.94zm10 10l.94 2.06.94-2.06 2.06-.94-2.06-.94-.94-2.06-.94 2.06-2.06.94z\"/><path d=\"M17.41 7.96l-1.37-1.37c-.4-.4-.92-.59-1.43-.59-.52 0-1.04.2-1.43.59L10.3 9.45l-7.72 7.72c-.78.78-.78 2.05 0 2.83L4 21.41c.39.39.9.59 1.41.59.51 0 1.02-.2 1.41-.59l7.78-7.78 2.81-2.81c.8-.78.8-2.07 0-2.86zM5.41 20L4 18.59l7.72-7.72 1.47 1.35L5.41 20z\"/>\n","  </svg>\n","      </button>\n","      \n","  <style>\n","    .colab-df-container {\n","      display:flex;\n","      flex-wrap:wrap;\n","      gap: 12px;\n","    }\n","\n","    .colab-df-convert {\n","      background-color: #E8F0FE;\n","      border: none;\n","      border-radius: 50%;\n","      cursor: pointer;\n","      display: none;\n","      fill: #1967D2;\n","      height: 32px;\n","      padding: 0 0 0 0;\n","      width: 32px;\n","    }\n","\n","    .colab-df-convert:hover {\n","      background-color: #E2EBFA;\n","      box-shadow: 0px 1px 2px rgba(60, 64, 67, 0.3), 0px 1px 3px 1px rgba(60, 64, 67, 0.15);\n","      fill: #174EA6;\n","    }\n","\n","    [theme=dark] .colab-df-convert {\n","      background-color: #3B4455;\n","      fill: #D2E3FC;\n","    }\n","\n","    [theme=dark] .colab-df-convert:hover {\n","      background-color: #434B5C;\n","      box-shadow: 0px 1px 3px 1px rgba(0, 0, 0, 0.15);\n","      filter: drop-shadow(0px 1px 2px rgba(0, 0, 0, 0.3));\n","      fill: #FFFFFF;\n","    }\n","  </style>\n","\n","      <script>\n","        const buttonEl =\n","          document.querySelector('#df-be9ebce7-549f-44e2-9661-a13243e62991 button.colab-df-convert');\n","        buttonEl.style.display =\n","          google.colab.kernel.accessAllowed ? 'block' : 'none';\n","\n","        async function convertToInteractive(key) {\n","          const element = document.querySelector('#df-be9ebce7-549f-44e2-9661-a13243e62991');\n","          const dataTable =\n","            await google.colab.kernel.invokeFunction('convertToInteractive',\n","                                                     [key], {});\n","          if (!dataTable) return;\n","\n","          const docLinkHtml = 'Like what you see? Visit the ' +\n","            '<a target=\"_blank\" href=https://colab.research.google.com/notebooks/data_table.ipynb>data table notebook</a>'\n","            + ' to learn more about interactive tables.';\n","          element.innerHTML = '';\n","          dataTable['output_type'] = 'display_data';\n","          await google.colab.output.renderOutput(dataTable, element);\n","          const docLink = document.createElement('div');\n","          docLink.innerHTML = docLinkHtml;\n","          element.appendChild(docLink);\n","        }\n","      </script>\n","    </div>\n","  </div>\n","  "]},"metadata":{},"execution_count":15}],"source":["y_test_df.groupby(['i']).count()"]},{"cell_type":"code","execution_count":16,"metadata":{"colab":{"base_uri":"https://localhost:8080/","height":238},"executionInfo":{"elapsed":10,"status":"ok","timestamp":1668182071931,"user":{"displayName":"Leonardo Volpato","userId":"02284976179332426660"},"user_tz":300},"id":"2WthRxbFD9_g","outputId":"e876cda8-9091-4cf5-f0af-38eba09a952d"},"outputs":[{"output_type":"execute_result","data":{"text/plain":["     y\n","i     \n","1  460\n","2  411\n","3   68\n","4  523\n","5  106"],"text/html":["\n","  <div id=\"df-0faa9903-4918-4792-8614-ca0f97d2e63e\">\n","    <div class=\"colab-df-container\">\n","      <div>\n","<style scoped>\n","    .dataframe tbody tr th:only-of-type {\n","        vertical-align: middle;\n","    }\n","\n","    .dataframe tbody tr th {\n","        vertical-align: top;\n","    }\n","\n","    .dataframe thead th {\n","        text-align: right;\n","    }\n","</style>\n","<table border=\"1\" class=\"dataframe\">\n","  <thead>\n","    <tr style=\"text-align: right;\">\n","      <th></th>\n","      <th>y</th>\n","    </tr>\n","    <tr>\n","      <th>i</th>\n","      <th></th>\n","    </tr>\n","  </thead>\n","  <tbody>\n","    <tr>\n","      <th>1</th>\n","      <td>460</td>\n","    </tr>\n","    <tr>\n","      <th>2</th>\n","      <td>411</td>\n","    </tr>\n","    <tr>\n","      <th>3</th>\n","      <td>68</td>\n","    </tr>\n","    <tr>\n","      <th>4</th>\n","      <td>523</td>\n","    </tr>\n","    <tr>\n","      <th>5</th>\n","      <td>106</td>\n","    </tr>\n","  </tbody>\n","</table>\n","</div>\n","      <button class=\"colab-df-convert\" onclick=\"convertToInteractive('df-0faa9903-4918-4792-8614-ca0f97d2e63e')\"\n","              title=\"Convert this dataframe to an interactive table.\"\n","              style=\"display:none;\">\n","        \n","  <svg xmlns=\"http://www.w3.org/2000/svg\" height=\"24px\"viewBox=\"0 0 24 24\"\n","       width=\"24px\">\n","    <path d=\"M0 0h24v24H0V0z\" fill=\"none\"/>\n","    <path d=\"M18.56 5.44l.94 2.06.94-2.06 2.06-.94-2.06-.94-.94-2.06-.94 2.06-2.06.94zm-11 1L8.5 8.5l.94-2.06 2.06-.94-2.06-.94L8.5 2.5l-.94 2.06-2.06.94zm10 10l.94 2.06.94-2.06 2.06-.94-2.06-.94-.94-2.06-.94 2.06-2.06.94z\"/><path d=\"M17.41 7.96l-1.37-1.37c-.4-.4-.92-.59-1.43-.59-.52 0-1.04.2-1.43.59L10.3 9.45l-7.72 7.72c-.78.78-.78 2.05 0 2.83L4 21.41c.39.39.9.59 1.41.59.51 0 1.02-.2 1.41-.59l7.78-7.78 2.81-2.81c.8-.78.8-2.07 0-2.86zM5.41 20L4 18.59l7.72-7.72 1.47 1.35L5.41 20z\"/>\n","  </svg>\n","      </button>\n","      \n","  <style>\n","    .colab-df-container {\n","      display:flex;\n","      flex-wrap:wrap;\n","      gap: 12px;\n","    }\n","\n","    .colab-df-convert {\n","      background-color: #E8F0FE;\n","      border: none;\n","      border-radius: 50%;\n","      cursor: pointer;\n","      display: none;\n","      fill: #1967D2;\n","      height: 32px;\n","      padding: 0 0 0 0;\n","      width: 32px;\n","    }\n","\n","    .colab-df-convert:hover {\n","      background-color: #E2EBFA;\n","      box-shadow: 0px 1px 2px rgba(60, 64, 67, 0.3), 0px 1px 3px 1px rgba(60, 64, 67, 0.15);\n","      fill: #174EA6;\n","    }\n","\n","    [theme=dark] .colab-df-convert {\n","      background-color: #3B4455;\n","      fill: #D2E3FC;\n","    }\n","\n","    [theme=dark] .colab-df-convert:hover {\n","      background-color: #434B5C;\n","      box-shadow: 0px 1px 3px 1px rgba(0, 0, 0, 0.15);\n","      filter: drop-shadow(0px 1px 2px rgba(0, 0, 0, 0.3));\n","      fill: #FFFFFF;\n","    }\n","  </style>\n","\n","      <script>\n","        const buttonEl =\n","          document.querySelector('#df-0faa9903-4918-4792-8614-ca0f97d2e63e button.colab-df-convert');\n","        buttonEl.style.display =\n","          google.colab.kernel.accessAllowed ? 'block' : 'none';\n","\n","        async function convertToInteractive(key) {\n","          const element = document.querySelector('#df-0faa9903-4918-4792-8614-ca0f97d2e63e');\n","          const dataTable =\n","            await google.colab.kernel.invokeFunction('convertToInteractive',\n","                                                     [key], {});\n","          if (!dataTable) return;\n","\n","          const docLinkHtml = 'Like what you see? Visit the ' +\n","            '<a target=\"_blank\" href=https://colab.research.google.com/notebooks/data_table.ipynb>data table notebook</a>'\n","            + ' to learn more about interactive tables.';\n","          element.innerHTML = '';\n","          dataTable['output_type'] = 'display_data';\n","          await google.colab.output.renderOutput(dataTable, element);\n","          const docLink = document.createElement('div');\n","          docLink.innerHTML = docLinkHtml;\n","          element.appendChild(docLink);\n","        }\n","      </script>\n","    </div>\n","  </div>\n","  "]},"metadata":{},"execution_count":16}],"source":["y_train_df.groupby(['i']).count()"]},{"cell_type":"code","execution_count":17,"metadata":{"executionInfo":{"elapsed":9,"status":"ok","timestamp":1668182071931,"user":{"displayName":"Leonardo Volpato","userId":"02284976179332426660"},"user_tz":300},"id":"tTzPjqE_iBX8"},"outputs":[],"source":["def apply_brightness_contrast(input_img, brightness = 0, contrast = 0):\n","    \n","    if brightness != 0:\n","        if brightness > 0:\n","            shadow = brightness\n","            highlight = 255\n","        else:\n","            shadow = 0\n","            highlight = 255 + brightness\n","        alpha_b = (highlight - shadow)/255\n","        gamma_b = shadow\n","        \n","        buf = cv2.addWeighted(input_img, alpha_b, input_img, 0, gamma_b)\n","    else:\n","        buf = input_img\n","    \n","    if contrast != 0:\n","        f = 131*(contrast + 127)/(127*(131-contrast))\n","        alpha_c = f\n","        gamma_c = 127*(1-f)\n","        \n","        buf = cv2.addWeighted(buf, alpha_c, buf, 0, gamma_c)\n","\n","    return buf"]},{"cell_type":"code","execution_count":18,"metadata":{"executionInfo":{"elapsed":10,"status":"ok","timestamp":1668182071932,"user":{"displayName":"Leonardo Volpato","userId":"02284976179332426660"},"user_tz":300},"id":"ijqW6eMVhCWU"},"outputs":[],"source":["for k in range(0,int(0.2*x_train.shape[0])): \n","    rand1=random.randint(0,x_train.shape[0]-1)\n","    rand2=random.randint(0,x_train.shape[1]-1)\n","\n","    rand3=random.randint(0,x_train.shape[0]-1)\n","    rand4=random.randint(0,x_train.shape[1]-1)\n","\n","    rand5=random.randint(0,x_train.shape[0]-1)\n","    rand6=random.randint(0,x_train.shape[1]-1)\n","\n","    rand7=random.randint(0,x_train.shape[0]-1)\n","    rand8=random.randint(0,x_train.shape[1]-1)\n","\n","    rand9=random.randint(0,x_train.shape[0]-1)\n","    rand10=random.randint(0,x_train.shape[1]-1)\n","\n","    rand11=random.randint(0,x_train.shape[0]-1)\n","    rand12=random.randint(0,x_train.shape[1]-1)\n","\n","    # img = x_train[rand11,rand12]\n","\n","    # blist = [0, -100, 32,   0,  0, 64] # list of brightness values\n","    # clist = [0,    0,   0, -12, 64, 64] # list of contrast values\n","\n","    x_train[rand1,rand2] = apply_brightness_contrast(x_train[rand1,rand2], 0, 0)\n","    x_train[rand3,rand4] = apply_brightness_contrast(x_train[rand3,rand4], -100, 0)\n","    x_train[rand5,rand6] = apply_brightness_contrast(x_train[rand5,rand6], 32, 0)\n","    x_train[rand7,rand8] = apply_brightness_contrast(x_train[rand7,rand8], 0, -12)\n","    x_train[rand9,rand10] = apply_brightness_contrast(x_train[rand9,rand10], 0, 32)\n","    x_train[rand11,rand12] = apply_brightness_contrast(x_train[rand11,rand12], 32, 32)\n","\n","    # images = img.reshape(1, img.shape[0], img.shape[1], img.shape[2])\n","    # imshow(images[0])\n","    # show()\n"]},{"cell_type":"code","execution_count":19,"metadata":{"colab":{"base_uri":"https://localhost:8080/","height":269},"executionInfo":{"elapsed":843,"status":"ok","timestamp":1668182072765,"user":{"displayName":"Leonardo Volpato","userId":"02284976179332426660"},"user_tz":300},"id":"sW8YKhHmzsSS","outputId":"24120b7e-415a-4d8b-cab1-4ef2497e3c8d"},"outputs":[{"output_type":"display_data","data":{"text/plain":["<Figure size 432x288 with 1 Axes>"],"image/png":"iVBORw0KGgoAAAANSUhEUgAAAF4AAAD8CAYAAAD+BhOLAAAABHNCSVQICAgIfAhkiAAAAAlwSFlzAAALEgAACxIB0t1+/AAAADh0RVh0U29mdHdhcmUAbWF0cGxvdGxpYiB2ZXJzaW9uMy4yLjIsIGh0dHA6Ly9tYXRwbG90bGliLm9yZy+WH4yJAAAgAElEQVR4nOy9SYxtW5rf9Vtrr93vfZo40d7mvXtfU9lUVbqKgW3JAyOBJcOkGFl4AAYh1QB7gMQACzFGjJDMBMkIC1tCGBCW8KAkQJYsC0OBLaiqzHpZ+frbxo3mtLvfe629GKz9bj1XVb77XJnpjCfqkyLixInmnP2ddb71Nf//fwlrLX9i/+JN/ryfwP9f7U8c/3OyP3H8z8n+xPE/J/sTx/+c7E8c/3Oyn4njhRB/UQjxIyHEx0KIv/6zeIxvuomfdh4vhPCAD4G/ADwH/gnwl621H/xUH+gbbj+LFf+ngY+ttZ9aa3vg7wK/9jN4nG+0qZ/B/7wPPPvS98+BP/NVf+ApZX3fx1rL63egBQQI9wkAIQRSCCxgrUUI8Yf+l/jis2D6X4IwjvE8j3EcsdbieR5CCIZhwI4WT3nYcWQcR4R0a9GOI8YY7DgipcSMI1j7+jl5SuF5Hp4nEULwOnAIaOuavuswxjCO4x9+kvxsHP+1TAjx68CvA+RHK/7Kf/Kfcvn557z49BOUHTF6IIojojgmCALCOOb84pz79+/TDT2bzRbPU1xcnCM9SdM0pGmKUoowChFS0HU9bdujxxGlfIwZ6bqW1WqFtZbPPv6Uly9ecnF+TpomNE3DOHlwv9vx8ulzysOexWLOZnNLW9dkSUKcJJxfnPP240fk8wV+6COkZLQWgeB//Xv/I//3P/qHbDabH3v9PwvHvwAefun7B9N9/4xZa/8m8DcB3nr/W3Z5tKA5LHn5ucQTHkp6GD0y9JqLe/d4/xfepyhLDmXB2dkFcZzS9R1hHBLHCf3QcygK5vM5CIE2BovA8xVKSpq2xVc+vg0oyxKBcC9sFFLWFcaOtF2HwK1orQ3WjkRRhJSCNE1ZzGfEUYTwJOksYxhH+qFHBT4CQeD7xEnC19k1fxYx/p8A7wshHgshAuDfBP7+V/2BGUeGvieJYxaLBZ7y8cMQhEQpxenpKcvlEcvliudPX/LZZ0/Y7fYkaQKA1posz7ECrMCtPOExWotSijhJnAM9jziOGQZN0zRobQjCCBA0bUvf9/i+TxRH+NO7DAGvLl+xW2/xhMeoDcrzAEFZlK/D3TAMdF1HWZaM4/hGJ/3UV7y1Vgsh/hrwvwAe8Lestb/7VX/T1g193dKUFVVZESkPX3kslnO6vscK+PiTT9jt9hRFyWa74zvf/RaL2fx1/FfKYz6bobWmadrXcdxaGLXBVz56GGB0Yaxre4w2CCFI4hitNV3bMgyaLMtou44gilDKw46Wcr/j9voGrQeWqyMOh5LzexeMxi0aY0a0MW4RDcMb/fQzifHW2t8AfuPr/r7neVRlxX6/BwH5bIYeOqTyePfReyyXS8Zx5Pr6mrquiJMIrXuGoUcphVQe0kqUr/CUcpv0aNGjwVeKuqwZx5G6qamrknG0WAtd16MHTaUrPOWhPIXyPDbrDZ8/+ZxFnpPNZpS7HVJKrB5QShKGAb02XL16hfQ8Tk9PUb5P3TRE00b+Jvu5ba5ftr5tyOdz5rMMM/R0dYXvKaTw3CrUmjhMwAqkgPOzM6wZWd/eMlvMidMErTV2HPE8hZQe2owIaxkGTVGU9F3LOI40dUOaZgz9QF1XGG3ouo40TdFaUxYl1lpMb9xtrRmGgbIsSKKAOIyRnsAOI2magLU0dY2UEoQgjmJ833/jNd8Jx5vRcHl1w3uPHvLgrYd8+MMfIq3FD3yefP6E66trwiDk+vqa2XxOFIVc3LtHlMSkWerirKfo6WnaljTNAFwYGAb6rqOuapIkQUlFHMUEfkDd1Iz+iBSWuqqpqoqz83PeefwOSnlcvnhOXdfofnBpLYLBGMqiIopjhn6gPBxo6hpjRrfPALvt7o3XfCccL4Cubrh8ecnD++dURUFX13RdRxTGGG0wnuH09JQgClgdr8jylCCM+CL/V54PCLpuR9f1VGVFUVaMWqO1oW0bRqOxFsqiQPk+Ukr8wOfx40dsNnuavqMfBhYnR3wr+A6r4yPWV1e0RUmW5wx9i1IeQgpGY2ibBiklnlKApW0aqqqiKIo3XvOdcLwdLctZDtaSpgkPHtzn5uqKy+cviMKQvu/RWrNYLvADn6OjI9IswwLjVOiMoyUIQwB22y1FUbow0nYu9GjN+nZNEAQkSUKaphijsYwsViuyoxXajNzervHCiM2h4PmLS4rbNWbU3H9wj912gzYDdhwZhh5PKaqyYDSGIAgo6pqyqdH6zZvr3ehOWkt1OBAoxdXlJc+fP+fy5SVaa4a+R/mKKInZ7bYsl0viOAbAGEPf9YyjpWnb16lc23bUdQ0I2q6b3vqSoqzY7w9st+5dYbTl+tUNv/mP/w/26zWR53FytCTyfaIgpG0akjRmPp9TVRWD1kjhMY4WPb2oozHU0yofxxE9fBGWvtruxIpHwHyesZznHHZbDtsd1hjyPGM2m3F2dkrXtRRlwb379+iGATv0jOOIUi4TkVLS9wNYiKOItm64ub7GWsvQawZtODu7R993bNZrhPQIfIW1cHN9w2675U//mT9LMp+xOex5fnnJerNhEUfsthvquiJNE4TwaNvGZVNSIPCx1rUiVsfHqDBkd/mH6sU/ZHdixQsEnhRstxuKw4G+bVksFiRJStd19H1Pnue89/57RHHEOBqGvseTEt/38X1/SuEs4zhyc30DVtC3PW3TEsUxJycnPH78DovlEV0/MBqXzcRTS2K93bHe7YjTDIQgz1IElizPWa6O8YOAJI6Rwq1nXyl8PwAhabsepn5OFEeo4BuS1QgpqKqCvm0JlCJJYoLAZ+gH+qGjbRsWyznK8xj6/nXqpnwfBAxD77IPrYniiGEYePbkGXXTcnR0BBYOhwPn5xeEYUCeZcxmcw7FnjRzjtVIDGCEpe5ajk9PObu4oGsa9rsduh+oq9rl+76PFYI4SdwGH8XMlwsMFmMtRus3XvOdcLwdLW3boabu48X5GXESUxwKRhuTJAllUaCNJogiLK7DOOgBz3p4niIMw9dV7Nn5GU3T0utbAPzApygKnj79DD8ICaPQ5eLWkiQJ8+WSfVG4hqgQhGGAnySkecaTly8wo2GW54yjoW07RjsSeYokzRBCEicZUvkkacJytWLz7AnPP/7wK6/5TjheSIG2I5vbNUfzOXmeogfNyckJWg9IKYjimDRzYUAAQaAQ0uXWUrqejpAST3oo5VOWFWEYcXt7g9/7eJ4LBV1R4PtuTzDGsF7fgIDZLMeaketXV2RZzqtXL5nP5gjpcXR0xObmhrIsUb7i3r0LwjACC8r3CaMQLwh48PAhWZ7zne/9Cr/9m//4K6/5TjjeAsYAwuNb3/k2ZnBVpVIeaRKDEIx2pCgKEjuSZBlKeS6r0QNqdI0xrTVRFtN0HcZalqsjPF9hR4sUgkEPKOUhZcBoNLM8J0kSmrZFBSFBGNAPHUFwxG63h0HzC9/+DsJoyrLiOMsIfMUvfu+X8T2f3/6t30abkSRLsaMFC1EUsTo5/SNnBV+2u+F4C1GaoTwJ0iOIFUEYMFrrBhBY6rrm6uaa+WLJW2+/7VI2KbHW0nUtQRCitaYoCtqmJUszsiyjKkriPCYMAvb7PUIIPM+jbdvX/XltLEr1vPPOY/wkQuuRNMsR4wjGcPvqkouHb5ElMVeXL/id3/4BSRxTlCUnp6eMFoqi4OrqGul5ruf0BrsTjpdS8va772DaBj+KkFjEaNB9T9e1YC1D35NnOVIIpCcZ9DCFnd/fZO0ILy9fIoWHJz3K/Z6+awl8RdV3eFIicC3c5dHR1DKOub655Xq9pu17OjPSdR2+8vn8s88Zh4E0ClgdH3P14jnWCoa247aqSNP0dSJQNw1PnjwlDkN0P7yxJ38nHD/akbbpOFkuySOfze01YeBT19XrfF4qjyyJmS0WBGFI13WuC4nbU402ZFnOZx894emTJ5yfn7l3jTbstlvGcWR1tGIcDX3b0vo+WZ6TZhlZP7CrKrb7HXGcYEfLOBqWRwvuX5yj24Yf/eAH3N7cIrBgLVEQorXrwRuLq159j0NRYPrujdd8JxzvCUG9WfPk5or7F2e0dU2x7WibmjAIqKRr+cZxzGw+xxiDpxRd3wMCY1w4Ukpydn7MfrfFDxRKeRytVphxZLffoUfD4XCAKSuq6gq53bDdbonjiLOzM8IwpGkaqrJE+QvOz08xbc/HH/yQcbRUxQEpBMfHx25q1XZ0h5KmrgnnC9q6Ivym5PF2tFw/f06x37G7fkUUBWRZyjD0pHGMEBBGEWEU0bUdVgikkggpGAaNEAJjNIHvk2QJj959TBAo9ofC9dFHmM1mX8p+BF3fYbE0TU0UBszmc/TQE4Q++SxDDwO31zd89tGnbK5vuLq6wleK2Szn6tUVURwThuGU2yuM1hwOe1arI6IweGPT4E5UrkZr6qnZtNms3dt5NAhr6fqeoihf99IRgiAMEAh8T7kPpUiimHFCDMyXOXGaoHzFoA2ep5jP5hMqwCNJEhfe+o44jFjMZphBc9jtCDxFGiV0TY0vBdYMBL5ESpgvcxZHcxZHc+IkIooj2rbB9yRhoIjjkHHUbNa3v486+DF2N1Y8FkaLBBbzOXEUYbQBXK/etXJLZuqLSnWgHwbCIMT31WvIxjhaPCnR01X7vsvnBdBaQdN0aOPGfW3XobXGzU4rhkETJQnPPn+KUooXz58TBwFZmlIWJW1TM3QtnpSEUYy10A8dfuC7WkNIPM+j6zv6roM3bK93xPHQa00Y+BwfHxOG/utWcF01GDtyfHrKfDYjDEL0aKh3O0YzEoUhwzCgh4FBa7TWJEnCZrOlqhrapqVvezzp0XYdSkmsEK/bw75S7LsDfhggpaBpa8yg2dzesttsWcznSEbiMMIYQ1VVSCEhhqP5ktEYLl++dDVE1wIWX745kNwJx0spUZFbvca6vvqgB4QU9N1APsuJoghtDF3bEkQhcRxjzDhtrFCWJWVZ4vs+RhuauuXm+oaqrJnPZtRaM9qR0foM+z1BGHK6OkKFPidnJ3jK43Z9S57nXL54iR0NUeCDGdystq5f9937fpgyH0s/aLIsB+D29pYwCpmdnMA3oYDylGJ5dkrf1HTDQFU3tF2HlJIwCrm4uODo6AgzIc2MNqRJQj+4oYSbtXoMw0Acx9ze3uL7IXme0TUtaZrStC1NU1NXFX4YcLQ6oa5a9vuSbDHjeH7MozxHAK8uL9FG0zQ1Q+tQZUHgY7RbyUpJ7Gipqpq+azk7O2M2m7FYLmm6xoXON9id2FyFECTLJfPjE0QY0uqBUQiHrwlCpFKEcYxSvkMN1DVYCHwfISRSuU1Ta00Yhrz33ns8evSIMAxfx+C6rvCUQmvD0GuKw4EgCKe8XdC2HUhFlGa88/77fOd73+P47Bw/iukHjfJ8giBADwNt3WDHEexIHMdkecbp2SkPHj7k+OQMKd+8nu/EihdS8vDtd6gOe8a+4WiWUe529F0LFqqmoes6pOex3WzZ7Xac37tHGAZ4nofVbiJkxnHKbHwH26hq8tyFqb7v8ZRH3wco3yefz9gfDpRlxS9/73vMV0sOxY75asnoOZRCN7jqWHoe3TDQdy191yGFdDhLIYiiiCzL2e52dNO+dHNzzZvSmjvheKMNz58+Y+haMAOeBU94aGPp2pZDWZJlGffv3We1OqbtewatUYFCKYUvfOaLOWVVcXO7pqhqzOAco5SibVuEFO4d4/sgJK9eXKKUz9FqSV2X5POMoigRak1V1ehxZLZYMI/P6duGF8+fTzAOjzRNieKI/W5HnMSUVUmcJtw/uc/zFy+I4uiN13wnHC+EoK1Lit2O/XbD4faWWZZSlQVxEtP3PZ988hlhlDBfzMnnM/zAn9BikhGDkJI0y6bxn2W9vnVhBMFoLdLzGAGpFGa0CCFpm4bdRrBYLnl1ecmLly+QnkcY+CRJjHd2gmLqjFYVZrRkSUIQBJRFQZ5nhGFAksQkcUzXd66jmqbfjM0VLGiNbmqGuqa0I2jtQEjGEMcxejBstluWqyPSNHXxVmvMaADLMAz4vuL45ASB4OWLS7rWgVCbtkH5ijQLWR0fU1U1xX7vYCFK8fLFC4IwoCxKdD9wfHKCRHC8OubVixecXtzjvbbl+7/12w7ZYA1RFHDv/gVRFHFzfesmXBcXCE9OeMyvtjuxuepB8/zJM8YpW7GjawNrY14DSZXvQsbtzQ1912OMpus6RuPiuhlHpOexXCzdNApou5a6rhkGTZKkjONIVZZgLcYY2q6lKA+EYcD9+/dI45i2rvGEpKlr2rrmaLUim+Ucn55y/8EDpOex2WwIowgpFZ999oSPP/qYw6Fgt91itCaKom9Gy0BKyTgaiqLAUz7z5ZJ7Dx5yfHJKGCV4yifPc6SUBGGIMVPfvW0Y7RdIA+UG3P3AbrtjnF48Y0a6pqWuauIkoqmryTkxURSRJClSKvwg5MHDt9ls9/zoow8JowgvDBisobeWdDbHSoEeNavVitlsxn6/Q/mKxWJOnmfEcczp6ZkjNLzhmu9MqJnN5wxNQxCE+H5AVVV0Xcs4GlSgGEdDFEWuJWC0a5yF4WvmBgKapmG/O9C1ncur53P2uz1VodmsN66P3w2AxGiD1hopJY8ePyKd54RZyma/Z7aYc//tt7i+vkG3DRbDCCxXx0S+Yhxc9tJ2LWmSksQxQkhWxyt8X7nK9g12JxyvlM93f/kXOWx3tFVFlmVs1rcI6dLAtuuwdiSeNq00Td2gW0oX540hDALm8xldM/Bk/YS+70mShDh1EOzRWvQw4ClFXdWuSykEw+TAYIgmio2P1pa6bpnNZg7upzyCICMIAsY4Jp7lbG7X1JVDIV9c3GMxnzNow2gt1v4c8PF/HJNScHp6Ql2WeMrD9xXvvvcuu+2Wuq7QRjsoReATRxFZntF2zeRQ1zZQUpGlKYHSKF9NsOmKvu+J04QsyzDGoJTi1aur11WuGQ2HouDR48d8+PEn6GFAepLb21viOMIYjRkEgzCUZYlnRzbbLfv9HqUUSZKwXC6Ik/Q1ku2LAu+r7E443loLdiRNIjws8/kMKQVhFHJ8skJ6ktlshhkNXd8hKqbY7hEGAVobR58xhrIqCQKffhgcAEk6PLvAdUGTJHEkNumKIKMN65sbfvu3/l9ut1uCMCYL3Lw2DAOsMfRVzaeffsLQtRytVlS7PVJIHj54iB8GdP1A020ZtRuK9z8vYsIfx5QUHC0XvKhcC9ZTHm1TM1/MJihfRtt2aD1QVS42+3mG8j3MNOFXyqOsSvzAZ7PZOjKa59G2HUkU0XcdTVMjpcAYy2yWMww9Ugg3HhwMyTKhbluyvsOTgv1mR7nb0RQlxe5Asz8w9O201xh001LXDf007hNSEkwz4K+83n8BPn2jSSHwlY9RGiU9tpsN1o6EUUigPPq+43A44Hkevu8z6AFjNGVZkiSJ68Ub43L1NGHwNUp5U18clPSIooj1eo3yFKEfTPgbD+XH+EFAXddUVcm3T76DH0Voo6mLguqwY311xenJMfNZyg9/9wdgDIv5DK0HhJTUVU3fdniBIstyPPlm0Oobt18hxN8SQlwLIX7wpfuOhBD/mxDio+nrcrpfCCH+i4lK/ztCiH/p6zheG8OHH3zAZz/6iK6qYTQkcexARsICFiHcXhCGbiyYZenUJBN4U9joOjeEaOsaawx2NIxGv4ZSG60dFCT0UUoSTLPRtm3QRqM8iZIgrSH0fYahZ+g6ZmnMt7/zCzx8+y2iOEFKj9GMMI5EQYDnuU3eDXMExWH/xl7N18nj/xvgL/6B+/468A+ste8D/2D6HuBfA96fPn4d+C+/juOxlraqWV9fUxYHhq4nSSLms5xZPiNNJ9YH1vXuPbd5+oEjFwjpsDJ6GEiThLZpJiKCcUQCAUVxAGuRApbLBcujJVHk6JZhGBH4AX3nMJht3eBLSej7rFYr7j98CELg+T6+CvGkR9/3riln3XPK8hzlKfSgX88IfiLHW2v/EfAHmbK/Bvzt6fbfBv6NL93/d6yz3wQWQoiLNz3GOI40TUM+mxGEgesISomQEilcy3a/P1CVFeDIagJQU4gxg55YIQo/8N0KHvTULrHM5zlKSZarJfPFEuF5SM9DjwYzWsqypDgUpGnKLJ+BcKjjKM3QSkEQIqTHRx/8iOrgWg3RRDQWUiKEZNCa3eHAdr/7mbL+zqy1l9PtV8DZdPuPotPfBy75A/ZlZncYxQxGs0zdKqzqCmNGfOVPFWpLFIVIIdjvduT5DOVLhKcmurvBGOPatWak63qEsCwXc/zAI0kirJC0ncb3Q4y1aGPcKvY8oih27YSq5tmTJwzDwFuPAzo9EPse+92WampTHx+vsNaQZRlKKeqmIc9z2q5luVzgBwGbm+ufmeNfm7XWCiH+uSVAvszsTvOZVUHIYnmEpyRhEjMMPVVVAyNNVVEVBUerIzrrwEZ5nuMHID2PeuIeHXYH9ru9AzsZF1ZOT04IQp/BjHQ3G66urxz3dXQdSzMaRjMiheRkdcxueyAIArCWOIhQUvG7n3+frq6YJa5wE1j6occYw35/oOsGsiwnikK0NuSz/I3X/8d1/JUQ4sJaezmFki9e4q9Fp/+jrGk7VOA7XPzhQBj4bsOyI33fM46GzXpNEIYIKWnbliTNXCjqe9fmbTt2ux3KU1gs290OTymUr+gHDUgkgrJpsCMkaYIUkiiJKcuK3f7AMBjmS5++H6nrHU1Vs9vs8Kxm3VQo5bA5nidRyj3Hm+sbHj9+RBzFbLbb3xey+Ar74zr+7wN/BfjPpq//85fu/2tCiL+LU+zYfykk/fgnoXzeevyI7W7HyfERcRK5rEFA4AcTPjGg7/vXsXUYekdtFwIpPfwgxI5ucLK+XYMQDIPh+uaWtuuYz5duM/YUcRTRDwNCQNf0WGO5uDgjm+Xs9xWDGSnrmq5pOBz2SGnpqhYpLHl2xGIxJwgC2qbDV4pD33PY7zkc9ggpkF+DA/V10sn/Dvg/gW8JIZ4LIf69yeF/QQjxEfCvTt+DY3N/CnwM/FfAv//GZwB0Tc3tzQ1D39G3LQKLZWTUDiXmKQfNENKlgHY0jJOcSdM07jaQpxnz+dxlHHakbjv2RUnTtmijabvOpXnWIoSjR3Zth1KKzXYDQvD4/XdIZgmdHgiiCE/5BEFM2/V4ngLE68p3t9uR5xnzeUZRHNisNwwTzecnxtVYa//yj/nRv/JH/K4F/uqbXf3P2mhHXjz5nMV3vkXX1BT7Hs+TRHFMcTg4EJKUnJycoJRP09RoM+JJD6M1enCFV9d/Iafi0MJYS3koSNIE5Sn6vqOtGqraEYSFgL5vJ6KCYrteO/zOfIL7SUWad5xfnNNWB0bjFkJRlFRlTdu0pEmCr/yJ1ikIg5Chb954zXeichUIAinpmwYbhTR1TRD4DhXcOz4p1m2kfuBjTMjYtm5Q0vUEYeA2yXEkDAO6vmc2Dbmvr65p6oa+7UiSxLFCescYdNR3987ywwAxjkRhgBEZT58/JwoiuqHnUOyRnkeaZQyDoal7yqogiZ3yhzYaz5OAxA8UddW/8ZrvxCAELMLa1xmJAAZtqKuSpqmZz+YcHS0ZJmhFN2FuisPhdStBeq6IefuR2+SsHfGkZHV8zMXFBf0wYCb8zRftYd/3Gc34WgZlv9/TNS1JFHF+dsrqZMXbj98mTjPCJMEPQ25u1+x3e8YJ2TAMA1VVI4RE+Q5i4ljmX213YsVbnJJG03a0bU8YhbRtw/V+x8npKUniuoxt27LbTqFEKZqqwlrrSvipilTKjQn7rmdvDsTT3yr/91WU1OTwMAwnckIKWLzG4/nTZxxfnHN+dsaIpdgXPHj0Nienx9Brbl6tOex2zLKEpqppooCubVGe56g8/YBU3xBcDTBVqZKmbhFCUFc1Td1w2B8oJ7RwWRYuv04SpCcJw5A8DFHKIQiMHmi7jjTNyFJHsTTGTD17g+d5xHGCEJK6qWnb0KWx/i3pBE49O4ehbbmpSoqipG07PvzgA9CGoXWZTRj6hIHP6viE/W6PJyV5njmCXJ5Tl98QLQOBYH58jO56Xry8xPcVq+MV88URUgp2my3tRMnx/UmEzVekaUjg+4zjyGA0cZQQRTFhFFGVTv6kbRv8ICDLM0AwGteDV5OuTZzENE3D8fGK07NTnj59RnB1TRSGbG5v0Xogkh6jEuyqiiiKODpekScp3/qF9/nggw8ww4iHh5KKJE7oG0fn/yq7E45HgPU8PD9gX1y9Zvp5yseYgUNxYDSGMAwc0cC6VLLrHbrMCxSe9BgGjec5gnJxODAMA0IIJ3siPTabLcnUREuSGCzcXt9wen7G43ffYRgM5e/8AE961GVNeSjZbNZ4nsc7773LL37vl5FC8OLZC9q6ZrDQDQNt39MPA3XbkOYZQ9/zjYBpCyE4f/SI2A+pO0c0FlIxDAMqcAISTeU4pqvViqZrmc8XEwnNQfWiKAJhp26sxWLRRuNP8TaJI0atkdJ1Ob+QQ8yylL7vefr0GfPFkm7oOT69j5SC2+2aUQriKCTJc/LFkv1+T9V1+FEIYcB7v/hdri8vqYuCuqooy9IVcG+wu+F4KXn/u7/I5bNnqCgin3hI9y7OWC7njKPGE5YsS/GUR+y5+asV4IeOZmmtIyW0XUvTtLR1g5IevlKMZsTakbIqmc/nk9SKxlMOYWzsyGa3JUpT5qslcZ5SHA6kWcosy5zMSp7RmYFOa87uX7hheaC4f/YWi6MFr56/QPc9TV2TzmbkiyPW6x//AtwJx2MtdVlRHhyxyxGKXbu2axtm85zV8fGkL2MJfDdTDcLQ5e5RxND3COFoPeNoKMtiYuY5aau26xDCiU7kee6q4DAgikPuP3yAH8SURUkSJ0gkxe7A5nqNJyXRgxDPEyjP4/TshO1m67IYP2DoBqfdJCXSc32cNJ8RROFXXvKdcLy1lsunT9lcXxNHAUPfo19dRAoAACAASURBVIeB9XpNECgQDp8+2pH5fIE2I/2gGXHSh6HRhBNjY7Sj05CpG0I/IPB9wjDk+uYGz1MTBG9kluXM8oyqrgmDiKZxCny6boiDkGJ/QEqI02iiemZ4UoKFtmmwZkSQ440BxaGgaWqOFguU9BjtiHgDtuaOOB6GpsZqTRQEjFKyb2q6tkEPaurDHzg9O6XJW6zAVbSDwg8ClPJfx/sgCEiz1GFbhEBIN6dN05R0lhFGMe3Qo81IMw1YPvv0M/LZ3OngCNhs1k4q0ULXdnhScXtzzW63Qwqn3rFYLhj7gRevrpAC7FSIpVlK3dRvvOY74XiAui4Rws0/49BhZ0bdMY6G3W5HmiYcDgXbzZbTs1OsFOTzGXkUoTzlaDlao6b2wmhGdK8RsaBtHH3+0TuPOTk94dNPP+PV5RWxjAnDiKura/ww4uTshPV6y9MnTxFmJEszur6jrSraukRKDzsaunrg8/V6Ar6OnB6vuLq6ZhwGTs9OCQKXfX2V3QnHCwHZLKfYH6jKDtG36L5DKZ9o4jtZaymLkmEYCKKQo9XKweeSxOkS2BE72qllbNDa0DQ1SRxhp9j/9LMnpEnCu+++R5xk1EXN5nZDXVWsb69RyqM+lBzWa4au5/zeBXmWYo12DMKqom9b95wRjJMuTdd2NHXNze0tcZrwRQfzq+yOOF5weu8+yWyOHTSXTz5n0IYgDF0o8RXr9YbZfEEUBg5POdFvrLVOLsUKojRis97w7PMnhL7Ck4Kub2nb1lWUh4Lv/5Pf4uTefeJ8hvJDzs7OSaKQQfe8ev4c33PYSOVJPAGjHvDjkGHoscYgsHieYrvZwkSv3242VFWF5zvJFjUpbX+V3YkmmbXQGcPq9JwwSQnCmCAMCKIIqRRV7fDtURwRJ4mbKnk+ciqaurZzik3Kpygd5C8KI6SQ6F4z9JrH77zDL/zSLyI8xf5QUjUNddMSxAlFWVOXNabvqYoCpRx25/r6mrZr6YeBYdDO+dZBTYQUDkI4zXvzPCeZREPfFGbgjqx4AD0KXlxe0xYF20OJZy1J7KOHjiRNsNZy79492rYjzXJWJ8dksxxjDE1bO+XUsmG73ZLlc/owoizdEERISac1aZbw7V/9JUfF3G558NZbGK15ML5NU1TcXl/RVTWH/Z4gCDg6OyUIQrabLW3XEIWhS1mtZr6ccdjtnVSXJ4mCiHBCOX/Rov4quyOOd3CKNE25fXVFGCecLHK6pqRt3RR/v92zvnEFSRiHbHc7J5cCSOFRVfW0+e6Qkz5x3XaEiSRNEpqiZCcFv/Qrf4qqaciWc7L5HCU9VqsjfKH44Pu/y8cf/IA0S5FTLWGMJk5CPOWE/j3l0Q+GYaho2gbh0IMozwkVFYeD01Z4gy7ZnXC8EIJZniOFYrGcs8juEUr45MMNSeqkzbMk4/Z2TVmWvP3O2ywWC4dpkYJEOVG2vtcI6fri5/fvkS3m3F7f8Pittx2DZOjxpCLL5wxWsNk48Kk1BiU9ZqslR+fnXL94jgW0tS6uW0MYx6R5Rp7PePXypVOLihOKQ4GHRaUJ2gyY3rgTGN5wzXfC8dZaXj19NvXlWzpf0U3wCXyFMZaj42OSNOPJ0yfUVYPnuV6OGQ1hGE0akCCVB9IjSmL0aBGeIowTojDkxeVLPv7oU5q+pyhrwiAkyRIXPoaeOAw4OT1hu9mwWC5YLuYkWcJ8Uv4wRtNUFYMe6Lue2Sp3OJ6+nbCYitEY9DB8M1a8tZbbV5c8ePgWp6sjdps1umsRk2apHwZESUwQhaya498ffEzZzWgcIaCqK+I4JgxCum5gt9szjiO361uyNAEsz54+YblcEUgBZqDYbiYOrUQdHRFHMX/qV3+FMA4RQrj2dJ5zefmST37vY4a2QUjLxb0zdK+JooAwcjJefdNNGmfNJFDx4+1OOB4Ao5lnKUeLOUL3fPij5/Rty2iG11wnR5f0GHrN1dUNMBInMcvl0glxCsjylChOJvGIDsYRrQeurl7RdR37fcHQD6yOV1Rl7eL01B/q25ZHjx+xWMw5FAUjToO+7Tsncdv35Pmc+xcXtFXNk8+fYowhmeAmRmuM1lR1NSkE/ni7M44fB80H3/8+YRhydnpCGqf0tZOSreuaw+FAGIZuvhpKurYjjiP0oEFAlmacnJ6w2e4nLbMeKSzJhEp7efmSo+UR1lqyLHPYS+VhzYgf+k7LUgnCKKDTPbuiIApdDyfPZyyXR4Tf/i7Pnz7nw48+pa8rtB4mIYnOVc+joetb7j+4x82n3wTdyanSKw8FnVexvblBSoEf+AzDwH5K287OzkijiMV8ycuXl+4kBCzeeksYRuR5TtcNbDdbtus1ypPM5jm361uUclMtay1912JHQ3EoGLQmikKiOCKbuTTVCjjsS9eou76iLQqKw4Ekium7lsPhgBJ2OqrIQ02FnKcczzab5ehJb+fH2Z1wPDC1BA74ysP3JH4YMI4SawTFoaAsCqSQvPveO6/1hZdHS6q6YrNZszxaOqzSOBL4rtXg+x5JmpB1GVEYE4URWZ5THAqqqkIpn/l8hjGG25sbDmXJ6b0LrCd59vIFpmnxPcmrvqMuStfTLxyqQXgSKTzCIHwNy14sjwiCkLIoXWLwFXYnHD/akWfPnhF4Ej/yCXzfQTGkU0QdhgHlS6QUKE9RVY6kNl/MOTo+4uWrV07JaQTPk1hrEMKJfGLBk4p4lk40TcE4GjdUmWAd8YQ2WO+2fP7p5ySznO16w+l8RrXfU+x2jLonTRPS6AtHC5SvJqSyw+gMQ89217FaHbljLL7C7oTjBYJ79+4TKIk1Gm0GmrLC9wN8XzGfsIrL5ZK6cSitNE8RHni+N8E/3Abp+8rRIs1Io1usdTh6PQwUh2KCZFu6riNLHdt70G6oMpvPUcqjrSqs0RTFgaFrHXK5KLDTsL3rB+bzGXESu77NRGhum5bRWsaF/YaEGgFJmhKFAUnsSMM3N9dIIfGVA5kGQUBdNxhjWJ04WXF3uo0lz3N3FJAxHPbF6xxaCuFkzoOApnJnfVSDZr/bkuczRJqSpo5sVtYFwzhipmHLyekpaA1Jwjvvv8ezJ0/omoa33nqLTz/9jCTP+Na336UsKnb7Pbo3CJyw0Xa9pWm+GsZ3JxwvhODtt98iCD32ux3b9RZvGmBYOzKakdlsRtPWr1kiWItUHta6kxOqssL3nUhoVbrTbr5gfotpuG2xeEKQpSl6QoDtDwek53F2ceFOR5OOnLZarmjblpPjFX3XkS+O0OOWZjCoKCVOZkgZst9d0zQ9vnIossAoJ7vyBlbInXA8CJaLGYPuiYIQKQXz+RzPc2njODo4nvIUeZpN1WLjqDBIqtKdaJNnOffvP+Djjz6m6yr0oNHDgD8dxCKFwIwjSZoC7jH8wOfm5pbNesPx6Ql26tHEaUqnNWXl+FSP3v8F3sLJckXZnP3tDR9++BlFcSDLM6rCqf31g0ZMBy9+ld0Rx1suX75kGHriKEJJF2LG0Ym/pVlC23UcisJNmIDdbs/J2Rnz5YJ+ytvb5pajoyPeevttXj5/wXp9iz8q2tZhLUdrieOYKI6oqoaqafC6HqkUaZ4RhiGr01PCOGa92TC3M/bbHdvtjsXREacXZ0gpePToLT7+vd9ju16jdU8SRphB07Yd/eCG7t8Ix9vR8uLZMx48fECWpa8RXFoP+IECIairCjMMPPn8M8IwYrvdI6UHIy6XFx5VV3F1+Yrz83OyLGO9vp3Y29oBpqTAGCceEacRyg+mnr5hu90ihCRME6yUGOMOXczzHE9Kbl5dkUQObdAAD+5dkEcRP9ztuL6+fo3j9zyPfJa/PqHnx9mdcDwCFosFy8WCzWbDYVI/8jyFUpI4ijk9PaZrW25ubui6HsaRrm4Y55oojbHCYm1E1/XUdQXCEoUhi8XC9XWMQQoPO0IUJxyfrYjTeEpBQ370o4+wCC4vXxHt9jx48JBRa8ZBIyY66PXLS+ryQFvXREFA19bst1tub24JI6dN7IeRO5HhmzBzBRj0QFXXTrYcp6ZqjCEIQu4/uE/4pepS95offvBD+r6jKA9k84zMT0izhKEf0IPmsHebpjZu9ioELk1te9JZTlP1HPYVdd1MVH3DfDFneXRE27Wsb2/wAIklSzKef/qEarvF6J6mKpGexIz6NUo4y1LSNKVu3N7zEzteCPEQ+Ds4SqUF/qa19m8IIY6A/x54BHwO/CVr7Va44PY3gH8dqIF/x1r7/7zpcfquo6wqhz3UmratWW/WzGczur4jn8+I4pCyLDlarSir0p3bqjVd37kXJc8RQnJ9dU3btnRdy3w2wwQBb739FqOFDz/6GG0M19drbm/XzBczlkdLQNC2DcWhYDGfc7tes7m5RU7a9ZvbG4ahI/CVExsaDcZoF1aCwAFku444TlitVj+VmasG/kNr7XeBPwv8VSHEd/kps7vbriUIAyfGFoWkaeYqQzuy3++xWHfGahQxaM1sueDs4pwgiqjqhjhOGUdLWVVstjv2h4M74dIYmrahnQ5rVIFPGEcsjxe89e5DfulXf4mTi1MOZcHhUPDpp5/y6tUrhkkW1+HyGzzfyblYYVkeL/n2d7/F0fFqknnx8TzFYX8gn+WkWfL6COofZ1+HA3XJRBC21hZCiB/iSMO/BvzL06/9beAfAv8RX2J3A78phFh8Qc38cY8hhOD+w7eZL5dOwnyWM/QdSZY6fZosQ+sBS0gwIcbCOMZTimyW8+LFS0Y7goFhOoRLComcqO9h4EaFba8pDiVBEPHgrYcUZeGOMc1nnJyccNjuEcDmZmJ92JHH7zxCSMF6u2Z1dsK9e+f0fUffdpjRYs1I3w2AcmmklNyu1xNi+Cdw/B9w0CPgV4H/i58Cu/vLZiTocQTpJA23mz1d23J+dk6cxJhx5Or6GqUUR8sjPOU54kDnzoXqOseViqKI4+NjttstQ987Bp4QjNoydB1h4Bgcn3/6Of0w0HUDs/nMYehnOev1Gk84SUTDyMWD+0gpqXTH48ePOTs95sWzZ3z2ySdYIVF+SBgEIB1fNowid5D6G1ghXxveIYTIgP8J+A+stYcv/2xa3f9c7G4hxK8LIf6pEOKfGmOYzZd0g6GuWzbrDVdX169pNoPWeJOUlbXgalFJnCScnZ1xfu++IxtLx/SoatfG9ZVPGEYoz52gU5c1EtdKCH2fJI7ZrjfstjusHUnzlChNaIYeoVw1G+c5Vnn8uT//51mdnnN1u8ULI2bLFelsQZzlyChgtlygteaTTz51z/cNMf5rrXghhD85/b+11v696e6fiN39ZUp9nCQ2SRL0MBAGilpKktgRB+q6Js3S16dXBkHoji8aDV0/kKQpaZ4hlEfgRfSDO74iCHyk505SGK1l1ANxFOIpj6YuOTldkWQZT54+x8lcDlgMF/fvEYQhZ2en9Hrg8tUlvu+7wYr0iJOEPInJo5hAuPjfDz1JnuP7Adv1LWVRvHHm+nUIxgL4r4EfWmv/8y/96At2N/xhdve/PWnX/Fm+BrvbaM1Hv/s7HA5ueqSUE/w5Pj12UAvlOfhc71LML3QjtTGowGd5fIwfhtPGHBPGEcenJ5PCqkIISd/3rpq0o2N2tx1NWREoD+zAbJZx/8FDHr/7Do/ffZfNbsezp89Z32y4vVnDaDiap1S7LTeXl+w2GycuUVWUpWtPWDvSNjW679DmJ5+5/jng3wK+L4T4rem+/xjH5v4fJqb3E+AvTT/7DVwq+TEunfx33/QA1rpNanu7odrtYBwJooDlYkEQBlggz7MpRexIk5S2bmj7nrIoWCqFFLiZ7FSdOvyiZLPZIIXDwud59lr4Yb9/NiGNFV3Ts13vObtX8/j99/BDnzhJmM+XpEmE0QN9V9O3NdcvX1IVJaMxZFlCHqa8uryk2m+xoyWMYsxof3JAk7X2f+fHM6l+auzuMAgJ0wyJ4fz0hMFokILD4UCW55wen3K7XrPdbNmMGw7FASEFbe3TRi4E1XVFWRTUZY3WhvOzc54/f07f9YRhwDAMWGun2qBHegrfD7m5uUGPhvnqCCkhzZyy3tHSDTRePn3K5fNbrp6/oDgcYHTMv/+Pujf50Wxb07t+a629dv/1EZGRzcnT3qZuya4SlkquGTJCQmBhBka2QIz8BzADMYIBE0YGCQQDJoZJCZUEA6aULSY0LsvITdV13XNPmxkRGRFfu/t2MXh3Rl2V6uS51r0uRW4pdTLjRLfXt7/VvO/zPL/jYc9ytSSNhLJc5AX+BCB4L2o1gETP2oDnT5/w9NlT2ralqCp2uz04xXw+n2zycPX6Cs8zhHGIVlAVBePQY62R2PIg4Hg4cX5+zjD0XF1fTQke7dQebMmyjNliQRRHPHt+SdU0zOcpp9ORumnxfZ9h6Om7lqauGfsBN45SUu57gbgPYgHq+4EwCKiqGms8yrzAfU9K06MZ+HEcOT87xwY+VS1NBK2VRNsqzfFwnJghBeBYrhYYzwiuSCvcMGCNh+9Zygm07vs+cZrw5PKScRjI8hxGOLvYgFZSQHMjTdujjeH+bkvXDcSpAL+++PkXGKVQOJ4+fcp+u6UzDbvdligM0MphkP8vPQFJ6Gsan3qSc3/X9WgG/nQ8Tvr4E8q5Bzd34PtCL57kHUkasz5biTlhHKnKEqPsQ1JT3TTsdwfquuFe30s5IQxF7JrMyIsSpwxJMhP9izGs5nMWyyVd15POZoyj4/XrV4zjyMXlhUxv+yPZMaOvS6o8Q8UxBkXbNMJ/Wq2IAnGkh5MM5V3Xoxn4uqq4ublmNkuYzyVscxh69ts9njUSwBkGLJbzB/CiMWKLMUamoGEYJIxtHKZVSYFToLSQFIyd1GlyQFJG4VvL8XCkbXvmE5u7aSpmaUTdVCRpiKdXfLHbkZ0OhJ6h71o8k6KVpqlr3DBSVzXGMyLVntqQ77oezcDHaYI2Yu467HbEccA49NRVgR0saRrjWSOpqROju598q10rKt5xdKAkuqTv5MSapDMhJigxJgtNp0Mpy3KxJMszlBsJfU1TZ1xcXPDy5VMOhwP7r+5wfc/29pY3r68ojhm1EULxYbdHoahryRcOw4DYi2mahrpp35/F9fz8Amd82qZGq5Gh7aiaimEcUINmdEyzKXgTThTnGHoBlfvWMgwjbdNMEo+Rrm3QysP3LX0rkJZ4njK6kcNBXN7WeDSupsxymq7Fao/d/Y4vv/yScRiIbcjN62vauuTt7FGWJb4vjsKqLEFJ8NDpeCSKY6IofuiUfdf1aAY+O+WMxsPTEEZWsr0U+EFAnCT4QSCRsn1PXddoJQTirm2p65p6Smp6S7sUAADc3Fyjp0AhzxiCIJhgLfIChYFPlh9xo6ar2ym9u8WNjvOLJ6hfWNi1GylKSQxp2wnmhTTi66aZvFgOay0ffPZDPv/pH33n/T6agXduII5n7Hf3+NYjTRO0lsZzEIRYT+R8jW6nJA4tBrBxJM8y6qrCGCN2yyQhjlPu7+9p2xacYhx62gnWMo5y+m2nIto4jPRO6kFBEBIlKadjxtiPKKfQSst0phzKIaHRU6KrBNaJpma6kwdazruuR+GBAnn7Ws8SBuFUbVN4nsQQ+r7EYWW5DLBSSEQhkgk/DP2Uqiro0bZtH9Cj69WawFr6ruPu9pYsO02DBV3T0tYtYRihpulru91S5CVhHBOnM6wfsFqvePHiGWkS45zgLvpOvE6L5XJCF7V4VsoTwzB8b+jno3nig8Dn+YsXIr/DMQ5ibZHDSiOgcs/Dzq2QiB1URSn0+k7skOmUO5AXBcfjgZubW8bRUdUlcRSxvb+XF8h42MhS1cIQaZoWYwzz2Zz73R6lLR9++KHkJUw0hiwvpGI69lN/oBdKvVby0Fg7scd76rqn+559/KN54meLOcbTGOuRzmYTOhSs9ejahq5pwI0o5xi6njLPOR2PU0VTeKw28OmGnnSWYq2lbRv2uy1xFHFxfs56taLve7bbe4qyIMsyqrLCM0bizI3m448/RivNfn+gKCrevLmlaTuMtYRJjD+tD2/Z32VR07YdxngkScKzZ894+vTyewMQH80T/+zpJfP5jMViThgEErQ2jpRlId2evmfsB9qmkTyavGDoesZxZL5YEPiB0M2MIYhCbGBZrBZooyWwuW+4eHJOUZbsDnuqpiGOYlAQBCHGeiJ0Uo66qbBBwGq14ssvfk66mPPk8oLZPGXsW25evZbfx0kKyND3+L7l8uklaTqjbXvK0+md9/toBn633dGOCq1gaDtUGGJ9n7qu6FoJ97TGo6kqmLBC3URAE4qxRhuFMoa+H7C+z7NnTymXIni6vXkzFctCNusNpzyj7VsC69P1giTd7nf4fsD6bMNisUBppjl+wzwVCEt+3HP16jVd30sHq20IwwBjLffbHQ4zxXgV77zfRzPw19fXzJuewHpEYUBTS/hP3/W0TSMfa2qyXBatqqqEtzQxm7xJnBpFIVXb4VnL+cUF5ZTat93t6esG3xisgjiO6fuOIAqZLRZkeYZThh748Q8/I4pirq+uiZOE+/sdbhxp64qsKDi7uKA4nchO2XQgG6irmqbp8P2QJE2xgf/O+300A+8ZQxj4+J5HURTsdwIzzI4H4jBktVkTxREOuLsXh0cYRcRRzGw+kyTVU00YirHY8y3rYT199+ngZX2GKTV7tVoyDD3Wt8wXMz746APu7nf0A5yOwvpWSpGmKd30VFd5RlO39F0/YU/BoSnLkmfzOUEYMjrHar1GDR+++37/VQ/oL3uNw0gYRTR1LdT4IMR4iqLI0QryIscpsbt0Uy4wwNnFuXys73FVhZ7MBl3XSxShkZ6tcwprfU77AwqIAmHzxVHM4XDADwP6tuc3f/M3ubq+4Wd/8idYT2gIvmfY3d7ys3/xU7q6pmsbAt/y8uVL8iwjThPCMCQrCi4vnzIMo5Sz33E9ml2NUoqmaWmbhiSOWa2XKKOwgcULLMaTAOemrhmHEaUN84VggEYnyLmqqri6vn4gGRRVhVKavh9k/z86ISqUsk6EgYRHV0XF7fUd2SFjv92hteLDlx/iEMhvlmX84z/8R+jREUcRZVlMhzgPh5SupcM1A6W4vr7m5vrmnff7aJ54N45s7+7wPY9kKgnPZzOcGwnDkM16TTcM1E1LNCLBPv3A/njEs+KkXi6XlFXN7e0di+WS/XaPclNeTT+gA0NTFGhruN/vmM1mEsFVFjil+fSzT2m6hqurW0YU+8MeDVy/vpZF9uyMosixfoQ2Qt7J85z5bE4f9vh+MAmnBobvgXA9moEvigJvcKyfPZVwoP2exWJBHMVY3xLFEZskZZ8VNAN0g3uYswMTYD0lCAknPdyiKBlHKTe0Xc/Z2TnDlE9W1TXWWqIkYb3ZoH0fG4SMKO63e+q2I04TPv3kE/a7LW/CgDAM8IKQ/pThhyHKaJqpo1UUBRjNR59ccvHkiZSF63enND2agT87v2A0omWfLWbUTUNZV1jr0Q+dABGThOu7LXXbEviK+WJB37fUdUMUhvTdgPUsq9WGIhfaZD9FnvjWZxxH4iRmGDtGHGVd4dcVQZJgg4C8ahid4jThMZJQPE4vPvhQsiqjgI8++RitHUWREVjL9bevub25xbM+eVFgtrupPvQe5E4ClG2LjaVyGCQJK2tpqpJh7MEpHEryZSbNi2ek3BsElrpqKPKSw+EgoUHGSF28LPG0pijKSd8ocYjr9UbeKXEkIaHBSDpL0cYyXy5BwWG758svviSKQklnOp2IN0sunlwI+qiTF8+GIfPVijROcMPIm5trslPG8R3Rh/CIBr5qO84/fsKnn3xEdjjQ1hVhGHA6SBJS1TTEnmWzOZNyglI4N6KUQRt5Sk+njNlsRmB90c0UJW4UWG7bNgRBiNKaoiiIYiFSzhdz4tmM9dmGfhg5HDJOeUFeFAxti1Gi2i2yjDyO+fnnX6KN5rDfcX/7hsVMohmLPKcspFq53+3om1+jdvJf5bU+v+CDTz5DWUNR1WyWc8aupSwyfOvjByHayK9rphx5Jmbr6ZRxf3/H2A+UWlFXlYRCT6VieZEc1aRdXywXsgY4OXgt12uMNgRhSFm19KPghoq+BQVRHDPvl6zPz6jqilfffis5ZZ7ParmmriuKssS5kfVmTd+13NfvycnVsxZGuH1zx/3dPb6CeRpzdv4E37d41qesKoz2hFgZBbRdx9vNQxiEtDTsp5jzppEF1A8CUML28wOfauIFrjcbge0WJd98/TVZnvPhp5+wWc754MUlaZJQFzmnwxFPGwZAW49NusEzii8//0K+vhIzRdd1+Faa3B9+9DHd90QgPpqBd06a10MvTunROYIwJowiYUBNLOz9XnqdxmhOJ0EHJXHC2dmGLMvY73ckyZJkFhNHySTf62majmEYSYMQz/PIshytNOuzNd0oeLq+afCDkDgMuL254XjY88GL55JdGYVY4zF0DbN5SjpLOd+ccTyKosG3PlVZEViPy08vefrs2Tvv99EMvNIaYzVxHLJaLKjL6qHqZz3BC+FG+q5jNpvheVaMB/1AOkvFRhnHnI5HLp9eMrqROE4oyprj6R6tPUBMDsZoyRh2ju39PcpIqtPN9RXr9RnaOazRDG1LVRQEYSRz/OnExfmZ0OmjEBv4fPjRS5Ik5HQ4Mp/NqSoxQdj3pec6nyfM0og28yizjK6q2CwWjKFPEstp0YHk06zXUzZ8PVktpZYCiovLS6GbjQNVVWOMZjaLKYoK37cTELEjzwQ/WpUVy9WCl8+fszk759XVNT/7k58x9j11WfG6+ZbFYgFKUxUl32RfgYK+b2nKgo8++ojN+oxXX32DUkoEsW3D/f3dO+/30Qx8WeSib+xbUI7ZYkY6n1EWOdnpiAOCMMCmHm4ShAaBSLHLqsQY+2BCPhwOD+23dDaj7YSyY60stEXRYK0l1BL833c9N69vUBiuX73muD9gFGTHE9Z64fHLrQAAIABJREFUBMbIdvZ0xHp/+uKdikJ0lFNaSFkUVNXA/l5xe/OelAziKKTMc9q24Xf+6u+g3MjtzQ03N9ekacIHLz8g8GWB3W7vGPqRMI4Iw4j77T2BDYjiiCAMSNOEoZdg57wsxKCQBNR1w1tE6TD0oo3sW6w1XL1+zbfffsPxeCCKYzxjWSxS+rZje3eH0UYIxWUpzRM/YJakuHEU240bJ4RpxdB3jOOvqI//i7pOxxN3N7cEU3N5GAeubq45nk4Y42E9j2EQp12WZez2O6EY+z6+9WXQA584iSSnUk14aSNfJwlPEvgcxZPekhE/8Fmt1yxXK+IoIg5jkiiWIKHjib7rGPteSsO+xTMKoxXz+Yyh76nynDgS+08QBrQTwf690dVo54h8y/nZGd989bWcWpuOvm0xWnE6CM6tnZitYRjKCbKu8TyPIJAoXK3U5AyUKJSmabGFZb/bk2UnlquVHLKCQPhq48jpdBKpx8QOKfKCcRhwg2NEul1RFFHVAowZhhE3OIIwoKpKoaZNUbda8SA9edf1aAZeTTuMMsu4v7slDkOZO4OA0+HA0HcEQUgcR6w2G9q+px8GdvsDwyD58kqDFwT0Q4dnPdJUAFnffltTlOVDc6Pvu0mDYyW20Fr2+z37k2TSJHGM0Yb8JIlR8nVyAlZaoZ3ogOpK5HtNVT18bylLvCfMbpDw5NNhT+v71GXBLAqZz2ecbVaUZSm6+Ktr1usV680ZXdux2x/Ii0KINwo8TxrWTdMQJ/6EHpLMmsD3J2Zrgdait6+qmqqrCYIA5ZBtqhHhdZad8DwLKLQR79PbBkjfa/qu5XA84nkeWkkQ3Ww+47A/UDetaDffcT2egR96ssMeFydo5/CMBDIINpqHAOdxdFy9vqZuGo6nE13fc3F+jlaCZgQJXBbDQD/t9Xtm8zld29LUDcPQo7WhLEuJVpn0O23TorUwqKwxJHEsL1aecTqe8H2PoR/Y3W8JwgBPiTTw7RrixpE8y6nrmqr8FUsGSqkQ+D+BYPr833fO/edKqY+B3wM2wD8C/iPnXKuUChAL/l8BtsDfcs599X0/Z7/bo/0IBkcUSXhyUeTS13SOruuJooj5YsF+f6Cqa4zWDEre1WmS4lkj3tZxoG2FnS1QxkrCQacSQl2VNHVNkeW0bYs1BiafVDytH7vdjqaqSOOE1XpFXZW4iTeojabMc8BhrS88cCZGlafRmu/1QP0yu5oG+GvOud8Cfhv4tyY3338F/F3n3GfAHvg70+f/HWA/ffzvTp/3vVfXTsKkWTrRJQHlJADOWpzSdP1AVVUslnM+/vgjfvwbP+Kjjz/EWiNQdMGk0LXC6+77gXZiNDnnmM/nU3MlYRxE71jkxUMqn1OKxWpFlCTkeUEcJzx78YxPf/QJXiiMkmLC3DGFyrVty+gcSkvOmW99Li6e8Mlnn7zzfn8Z85kD8umfdvrjgL8G/AfTx/8e8F8guQV/Y/o7wO8D/61SSk3f5zuvtu1IkpQoivB9yzAOWCsMkChOmAFZVoixSyviJGK1WZOkCfvDXpoPwHK1EsaTcxR5QdVIzm8URg/ZZhqZ96uywgHas7z48CUj4JSiKEr0ZHqwYUiymBEnM7Zv9rhxYLXeUJYFdVU+HNSiKJZI9aomTmLiePGrDTyAUsog08lnwH8H/Bw4OOfenhLe2ubhFyz1zrleKXVEpqP7P/M9H2DpWmuqpiGrStJ5ih56UJKmh4Ig9AmjiHQxxzmhFNdty36/J8tysjxjc3ZGVuRTGEWAHiX+cBxHZmnKOA74vofvezStYblaMQJX19eEUUSUJNxvt2htyIoSbSwYj250aC8giFLQlo8//ph/7a/8Ff6PP/j7zJcDQ1+z2+0lj8y37LYVXdsR+78GXY1zbgB+Wym1BP5X4Me/zNd9z/d8cHZba52rMy6fP2doG4ZBEYYeYRSjjOF4OuH5vmhc3mLkekG8OdwkvVPEE0vEjW5K7BuxnkxDZVFT1xVVXTGOjl4NzJdz1hcbMZ7d7lBKE0Yx1gbYoGexWjNfLBmdwUYxP/rLP+Ev/eZvcP3qmrIoef78UlqARcluu2cxn+MZQ1M3uLZ55/3/S+1qnHMHpdTfB34XWCqlvOmp/0Xb/FtL/SullAcskEX23b+I5/H8gw9oy5KqzJkvl7KrQMI1nYOu7x/yHNu2w+EEXxHFHI8HwjB6mELu7+4edO3NZJ+MophiUp35YSDl3iCYwp1rfD/AWh+ljZjQcIyA8QPOLi9p6op2VLy6vsUE0vymLlmsVlx98w1VJWeFIPBpivyd9/vLWOrPpycdpVQE/JvAHwN/H/ib06f9WUv9W6v93wT+4Pvmd+DB/Pv0+SXL9Qo/DPECHz8IHk6ZXTtRxpQizzKM8ZjP5sSTJv4tdrRtmoetY9d2aBSr5VqIZ1P6apGXvHlzy267E+OYNljr0/ViXpvNZ0RJijIe5xfnrNYrRgf704msrvjkB58xW8yp6wajDVEUim0fSYP9vlv+ZZ74p8Dfm+Z5Dfwvzrn/XSn1R8DvKaX+S+AfI3kHTP/9n5VSnwM74G//Ej9DepWHE57xMNanbqRKGYXhBKht6dqWYRQDWRCGlEVJmsrhKQz/lGg5DgN1XZMmKf4ULiR2zJG6qdFaDARNVdN3PZeXlwSBT1lUE+JujkN4sJ5n+fnPvsD6lrPz8+mglQrLdbeja3tGBc4pjLF41srv2v+KxgTn3D9BMmr+7Me/AH7nz/l4Dfz7v8xg/+I1DCOvXl+zmC94/vQJ+/09TI4mYzw8M1JUOf3QM5/NuLy8nBZDzThCOtHOkkQyg31rqZuaKIrRWtG0Laoo5XDk++DAGk0UhZyOB9LFAu0Jv88LfVarNa++fc0wOr7++lvKouAHP/yMp0+fkJ0yvvn6GzylWCyWbG9vqKpKFu9AQvy/73o01ckg8DnbbJilCZ4VGYZRGnAMfUfTyOJotMYYCXq2E0TXuZG+H4iiCD2FbYaRCFyzPKNpG/EtTeB131qUgqZtxCnY9RRlJSijcSSKY8qqoh8Hur7j7Pycz374KUHo0XUNL1++wGg4Hfc0VUHb1CgF4+AYR8dytSKZzd55v4+mZBAGIU8uzinLAq3GCZYrdJlTVUnu5DCwWklc+X6/w1qfvusmuK70bJspdHNztmHeLzgej4RRiO8HnE4ZweQiLIpiQkhXKGMIlWKxmLPerNHa8OVX34BTrNdrmqZiPk9I04SyKPE8wzD2dJ2QFKIoIomjByiLsRbzPcD0RzPwsng2FFXF2Ekxquta4iikaRqxuqQp1pfBHoeRno6i72XxdU6kGFGEQj24/6xn0cYIv9UYwjDC87yHP845GEfcMEi2DUxArZTD/kTXdOy3e159/TWeluLYarkgCiyFkXekcwKBefLkErSUpYvju9XCj2bgh67juNuSHw5sFaw2C9I0xYU+3pR0FycpSimO2QnPeoCia9qHp9337cRv7ekmF6C1/i9k0FtQCt/6lIj8oq5q4iShbRqZmxXstluqSvgkd2+u2O92NFUpyjRP8+zJhufPXxL5Pl3dCE6jKLjf7vno4w8l0Oi9iDEH2rYl2+85HcQs1tYhjfFYr1aY0KNuZArpx5EgCAgmZW7fyeHZ+j7WF+VBVdd41ptkexqclAj6fqAH2k5080ZLVlnbdniTtjKculRd12O9jqbsJBEwCois5ND/7Kf/gq+++Iqb6xusZ5jN5lRNjVOK3W5PFMUEYfrOCMRHM/BD39PUJX3X8vTTjycu6wzrW8FCdIbslLFYLomiUDQ4g2TLD9PT/Talo+97gjCUxVYb2lZMClVV07StEMyUaCyt9fGMFtPxqFBaeCXSler40U9+gzgKuXr1DZ//9E+4v9+hgMVyThSGPH3+DHBoowDN/njgk08/5fnT5/xv/9N7MPAyCDKdRFEECP8JpSYro9TPjdECuep7PM/QGUXTivy66+xkz5FC29vTblVV5HnxkL7a9z3z+RyllKwDvk8/DmRZTp4XuHEgjALavqPte2gajA1ZrjdopciOB5EFvq0FzWd0/UDTNqyXG86fnKPR70QSPZqBR4nDzk5yPWPF4zQ6OVxVVSWn23FEWct6sZCnFAlpfpvl23WdhMT1A00jAN2yLBnHAS0/hrIsWcwX4hwZJz5JEDBbLHj9+jWLxYLf/d2/Slk3bPcH3tzc0JQVP/jhD3hzfcXn/6JgHEesb0nnC6IkoR8cC8/jxYtnWN9/f2JTlNKkqxVu6PCCEOsZxl5yX8ZhZLvbYT2PppZocWs98nxqdIeRJGZP5QKJwepoW/GijqPs8RulqaqKWZrieRLFoZWaaDkpl88uQWvu73dcXV3x4ScfUzUt2hjyIuf6xnH1+oq67Xn+/FL6r9ZMprPxIcSi6TqGX/Xk+hd1RUnCk+cfcPP6W0YHVd1Q5AVRGHJ3d0+e57x48RyjtczjwzAlZA8wCVQ9z+B5Cf04kp9yscKfctq2Y7PxhE420YjbpsGNTgj2U7blLJ0RJQmHw4k3b+5Yrdd0rSR5bM42KODy5XN+4y/9hMuLDWVZsr3bYn0P50LUxDqRHep7Ykzo+p6q7TCeT9009JOxIFOGV69eoTScn5/RNi11I+nZgpyQNtvbt7b1fYIgoA1aZvMFZVmTnaRn2jYtTd2ilaYeK+bzOaNzD/GLTV1TFCVlJqKlb778movLp1jlUVQVs3nMZvmUr7/+krooONtsRCGsNU1Ts1wuhfQwiG7/XdejGfhxlEgSTxuKvKBvGoauo8hzqrLAGE12yjg/PydMIkbEbm99n9hGUwBoP8Ws+Lg0xWg9USlHuk56sP0gCjOZ9xV5UTA6RV7WfPnzL1ku5tB3ZHlOU+Z0dc31t1e8fvUti0XK2WbD/d0tdw6Kp5fEcUKSxiRxJGXsYaAsSm7f3L2zQvloBr4qCr754gvauiQJfBQjQ9dPtBsPz0rPMytyojTB9zxZdMtyUhVLBHrrWoZhpGkayrLCaENZVcRxgkPjkF3Q6ZQTRgJpEZvwSJ4d+cEPPkEbzel0YH93pNgf+Pabb9FGYcaOJstQWkoJm/UKN46MfU8YCtrUTYL99yYay40DbZmz397RRiHW86RrbxSz+ZrN2TmzhRSeiqLABtIa1FqLqmzKeWyblrYVEoJIQjriOCaOY4qiRCk1IelC6roisD5JFD1oH8uq4OrqFU0rRuKhbQh8KS1IpHpM3/eSa4YjjCPASe2mbfEmUWuSRu+830cz8F3XsbsXQsHpIN7VZ8+eoZQiTmJevHxBVdfUTU1RFCQqmQRLhiRJOR2P1KUoxrquZ7cT2EpRlqzXG4k6b4WIGVgfrUEpybwRFpQmnaf8s3/yT8mOGZdPLujLkrqsCH2fuq3o2pq6Vg8ENOvJi1/XlVRSnaPvJVgCxTtlfI+mLOx5lvX5Ey6fv0AZoRYHYUScpISRkOmzXPAUYRwzOjhN8MW3Ac9KKfEyBQH9NE21TUsYRZJ1MIX3iE1HIrLKqmS1XrFar/GMNEPATXFb5ZT+JJEt47QAN3Uzfb5H20iFUuw/Lfv9Aa0Ny8k9+J33+xczrN9/RXFMulgyNDUoOcrXTYf2DF4QYnxLlMSMzk1grprtdkvfi4ZmNp8ThRHKGKqywrdW2n5aU5cVx+OJ7d0derMBQBlNdjpNYfsBVVkJYL2M2e12KG3AWJq6QbkRP7Bi3e9HokQ4IG4i74jaTTGUMpUtl0vM+0LFebs9/OmXXz7EHBZVhQ18srLgNIU1+NYn8C2BFcvl3d3tn2KalQiattudAF7alq4T+2NTd1RFRRXX+IHFWsPmyTmr9Zrz83N554zgRwl+FJNEIccsJ4xifE8a2H03SqZxGND1PYvVkmF0UwaarDGL+Zyh68ir6p0og0cz8E3TcnX1msC3xIsUnMMGPmoymb15c8sPfvgZcRwzDoKSK8uCMAiJI8k+KMqC4/HI/f2OcXTEUUKjG7pJHxlGER989JLlakndtsyXC2wQiMY+SWmqhrLpmC9XjH2PH4QEs4TNejWtQTuUMZR1w/GU8fLjj9lt7zkeRFIYRRHz+ZzjSSK73DtG/tEMfNf3xLMU32jy40Ho8VqKWG3XTkLQEveWZDaODN1AUcjJ1A9EHVDXwuZzIyRxQtO0KGC1WbHxzlmfnxMmMaquSeYLTnmODSPiMKQsa5TR+GGIdjBbLLGewg8Cwjim7ToCP6AqS3b7PUWRs1guiJOYuqpo2lYW/7yQ6ed9WFyt9Ti/uEBraZ/FcTIVvhSr5YrNZi3zdVVx2B/wjGE2S3FO1AB1XTNLZ6RJQlPXgJgYyqrC832yIhdi/f2Wq5s3JGnKOIoYNoxChnHA8z0W84XYNg9HmrqlLCqyPOdwOKCNRxQKK7BpG+7v7ye7Z8xytWQ+n02NmFaALe+4Hs3AG21IIiHMt50ErI3DSNc0WGM4Pzvj4uxskm5UbO+3xHHCbC7ZwX0vauDVakUcR8Sx7KNHN8r0UNUcjydOx4zNfIGvDYf9jovzM1E4vLpit9s/oEqbtqGsStquwxhL1wncpSwrTseMsqjIs5y26xico+06yS8eHevNZlK3fff9PpqpZhgHqrqWGnjbcDoexUI5juzu73l2eUFVlJRT2GZvDOksIcsj9ofDA1SdCSVUFjVt00iHyjk8Zdjv9pydnXH35g3//J/8U4xvqYuaqpEGSdO0LBcL4jikqksW6zmXF+ds1mteffMtuYP9fk9VlRJgMR3cxn6g7wfKoqAsCpI4+tMF/zuuRzPwfdex328Zh440ifF9j7quGLuew25Au54ofptdI+RhUQ3HkgOvFVVdobXHbD6nrkRZZrTH0DuCIOJwPNFPzvH94YDv+/zx8Z+jjRbGX1XR+D6/8eMf8cc//WNO+z1NXbPbHei6nvVqyUcfveDNzS110wrm4l78TwKFlAS+q5sbrGffj1oNQN/WuL4XE4ExKGupug43Sl2+Kkusv2C+mKG0ph8G4jh+MJNZ36dtOpSTlL2yrNHaTFIOyRfe3t2yXC5IJnKamxivgfVwzqcsMoyGJAw5jY7j/sR1cYNvLZvVnMvLS9q2p2paRhRFWeGGgSSOp4CKJfvDXuSC75hrHs3At03D3fW1RMqOg9Aje+F6eZ6cBItSIhFxMA4D3QTBnc1msigPjjzLKafCmfEMaZLQtt20+CbUVcneDcxmEkYUBAHzeUrTNHhatq5/+P/8wwfsUeBbDDFVVfDzz7+gLCridMbm/JzRIcQz38LkSFwslyxXS6Iwej/meAVYz6NqGsLAyjxpPca+Y5yC3ozWMDqpAE6HpTAIqUfYHw6M/SgvhtbUTT2BVQxK64fAZ2MM/SBB/6t4+cAGz/NMkrTDEIXUjhQO5+TwdJxyc4a+Z7VaYqwlr8TYEKcpmhGHeLc8Yyaqw3dfj2bgR+fohgGlNUPf8+b6higKeHL5hKKQxkSWZcRJjGc8ejfQtpJN2XU9d7d3DP3AZnNG7HkY4xGGpfRpAe00VktVsmlq8ixnsZjjtGN7v6WqK3wbTM4U2cpqpIhWlTJVpbMZcZqQzmLavp+smMIY12jsVKboRkn9ey9OrnKjGqc0bVPh25jZbC40s8Cn63q22x1pOmMYBpwSEk1ZVYyDKIirqiZJEgbnGKbc+X4YGAfxKkkpWEL/PW3RysMYzdAPNHUjVUXE36QQ+WCe55IEGAQTLGAUsZNzeFpjlKKtG5q6FqAMiq7vKfL8/Ti5molqaYMAaw3xLKFuJKn68ukTtDbixGul+Rz4Fj8QeV9W5cznM6I4EsxQ16OQ0AmlJDZLLPDDNECJwHF3Ozl11vXk8M4YnePs/IK6qumdw7OWOAoZx4G8yBncIIY4z5uKZj1lWXF/e0fo+1w+vURpTde9J9FYxvM4f/qETz79mK8+/5zbqyus0SSJaOF967M5OydNE2bzOdaXcDejJWJWG0Ps+8KKKktJcYoTgjCg3+3xrU9RF9RNw3y+xPqWQGvGoZ8YgSIR8aOA5x+8YLfdc/vmDeBYr1dCVpjWmjzLCKxPUUr8VlPXdE1Lnec0ZclysyZ4L2DpgDKGT3/yQz775CXKDWzf3KE9h/aE0fHsxTM+/OglwygwFoWiyIsHD1RV17KXr0qKshDdpO/RNC3r9Zr9/sDoRkEINdVkbgio6pI08Ol6R1nWvPjgQ4znU9QVnh8wugHlGeGOJCl916KRxNcil8ybi4tzxq7nzc0b7u/uSWcp4feEOj+aksE4OrT2+erLV/zhP/z/yIpCGuBoYKRtWpJJVXA6naiqckLISTdIwZTelLJaLUjThPliPkWMmylaKyAIBZLV9x1915LMUn7zt3+Li2dP0Z5HMpszKEOPYnl+xosPP+T5yw949vI5bS9eqq7vOZ5O+H7AYrHATkneZVnST/IR69tfz+I6WXH+EHjtnPvrv25nt+9LfuT+7hatDWkq5V+lFNp4DyB15ySATXywVuZbYyY9pYfnGZL0bVRWIgq0vpW5WWnSNGXohVp8Op1QxnD17RX32z3Pn3+ANh5t2/HkyVPSJGI+iznu93K2mGQcbSsZyC9ffoBzjsNhL4S2tubtueP7eK7/MlPNf4yYzubTv986u39PKfU/II7u/55fcHYrpf729Hl/6/u+ede2fPX55yxnCT/5yQ959c2X5McDURyx3pwhe2jZv6uJbqOUQmuDmqJKrO8BGjWOKKUkoSmdURQVVdWAg8ViLot002I8S9U0NDe3jE5xOEgoxel45PbNDUkUcXlxzvGwx2go8xw3SEtRa6Eg7w/7SakmbPGmrsjzTGBi73jkf6mpRin1Avh3gP9x+rdCnN2/P33K3wP+venvf2P6N9P//zfU92kdAKMVbhj5+edf8Opb4eyl8xlBFIl0Yooj94OAOI7RxlC3DXlR0HWSsNe2nWhrEJ27sDvkgOTGEd9KKncYR8L8iBPmyxV6yqKvqhLcSFMUqMmsAE5Esl1PWZTc3d6JJrMfeP369UMQRZ5lLBZz5osFWXb6hUPen3/9sk/8fw38J8BbY8+GX7Oz++71t1hPEyUznNLMF0vc0DGbzyQlj4nTp9UDOFErzWF/QBspKfR9T9f3eNanbdqJUBYKstTBMI7iBLEW0CTzlMunT/jm228IbMjtmxsYBgLfooG+a9ltt4y9zNtBEJA7GLqBuq949epbkjSZGuw+q80aTxvut3co8yv2XJVSfx24dc79I6XUv/59n//LXn/W2Y1zREnA5sUTosiHtoNh5PxsjW+t5Eb2PeBI0oTFYkHbtlRVTRRLPmV2ynjrEjkeTuz3+wfgusNRFDnzxZxxdHjWMA6yePfdSFvnhIHgMDxj6PoOowNxnhhD1zZkWUbbdcRhiLUeDlEdJHEiEvBaaGrGWmbzxTtFTb8sOvrfVUr920CIzPH/Db9mZzcK1pcb+tinGnpUPzIPAhyKuh9ohwHlHGkqe3NlRBiTzmbYyWKjtEaPjoGR0+k4qcwGlus14zAQBCFJKu+otwvvzdUNx93xQW1sfR/reZydX7Df70hnKZ7RnI4njPYYR8foRsIoJM8zhr6j7zo8Y+iHAacUm7Nzzs7O33m73zvHO+f+M+fcC+fcR4hZ+A+cc/8hv2ZnN4AbO5QewGpM4NH2LU3fylyplNjYfZ++HzidMo7HI3Vdk2WZRCKKaRs3gW3n8zlxEkvBS2ts4FPWUio2U1jb253ObJYSTnG4ZVWzWK14/sELfvyTn/Dj3/wJs/mceJbgWY/5XMIs2rolO2Z/KnYtJdPYjWL//FdVj/9P+TU6u51zXH31iiefveTi2QXl7sTYOhwalCFOQvq+wylNP3ZTYLPGKThlGWfnZ0RRSNEXNH2HVqKJHMdRgFnaSAerKFmfnTFTM4ah53iqUUjrDqbafBCyWK1Yb9bcbvekacwPfvIbpLOUKIrp25a2rgWM3veThX7EeNKEWSyXv16QrnPuHwD/YPr7r9XZDRCGAbN0Jrg5rfDCkAFFWTes1glNJxJtrZzsbiKJIs/zjK6brDl9R1mI6dfTHoHnSS2Ggfl8wSnL6buOuhbi2dALUs56BjWhSj2jqcoC78kFnvUFJTeOfPDRhxwPR6EtnzL6YSROEoZhQCnD2eYMNYEeP/nsE7R6DzxQCrBRSJrOqceeJJ5R7zPyU4ZCEwcJZV4RRQH+ZL98m2uAk3SkphbVQOD7KAd5dmK9OSOJY5RnWC4WUtdRiqooHlCkvrVi9zwcJFJlGFisVvz0j/7ZJGAKMZ5ltViwXK6pyhq0YbFaoxinpz/EeB7b3Y6qqiYy53fX5B/NwIPCWEs7DPieRXlwLCtUN1LkJWM7EKUh2vmURY7naZZT/gCIXVMOVIogjnFaUVQVi3GUYppn8QOfosjxfR/P8+j7bmpUd6AEzp7EMd3Q4wee1Fx8H6MNx1PBV7tvybOMw26HMaK91MoRxfFDhtrpcGA/DNxeXz1E8f5516Op1aAgnkujYRwGymNO1zagRjyrqescqxWzNMZagxvFiuNG99Db1FpjrY/vB2jPMAJ100yWnIyr11cYbSS5aRioyor98YBzI+MgyR6H05Gyrjg72/CjH/2YKE3ZHo6gNXGaSOdqvSQMffSkkz+dTtzd33E8HqV7NSWNvGtH8YieeKac3m6qzYv4M/B83CB19NkiYbGY4dzA6XikKisAPE+6+2+/TqJtpV5/PJ0I25BiwkhYaynynNlCSstjPpKdMtL5DId6aNvdXN+wXG+EnHO2oWk6+r7j7OKM5WLB9u6Wb776Ej8KSeczrCfykSzPwIH27XRQ+/OvRzXwfd2ghikkeRynZoZPaH3yXHyj9/f3jBMGepi2bBL+I5FYTAbhzdkZbStx5aCYzxdUVYnxDNoYqkoUxMM4Urct40m4sFqZia7Wc3N9w+ZcQoL6vuewP2C0oXMjyXLBR599xvOnT/jLv/Vb3L15w//7f/3fYpJwjjDw0fqkCr7dAAAU/0lEQVS7dzaPauDjICAwhsFB34oMLoljaSBbQ1s3tM0UQe5ZqrqiqeoH67ofBGjA9wPOz88pi5K2abG+jxtHoiim6yVMYjabyQuTFxJOZCwvP3wKGr599Zr1+Tmz+ZzlaiG7Fq2mBskOrQVtHYYhKEdVFPzsm1coz3J+fkFVVeJIfx9UBgAMI9qBcQ7feARvf3nZkqOmlps2ojZQKLTWtG0rHqnp9Ck4OAM4wjAgTlLqWuC3dS2Okrbt6NqOMBDWSOx7XD5/yny54lRUGCPVzziKORUZaPn5/TCgesfd3ZasyFEKzs82JPOU4/aeqmnwpsAg9T5sJwH6pqWranzt0SuN6x1t0zGONVprjNJoX3TxI7L/9qyHc0xpHuAZMSEfDgeKvCTLRLbhxgHP91mvVxOCbkRrw/FwIEkT2qbli59/wWKxItufaIua87Mzrl9f0faS/BGsI3CKL7/6irEfJLa8rdFjz8sXzzBDSzcFPff9+J4oyZwko3ZtL6aEQtLytNEPQUAO8bTaqRbveQbe5s5M30NpxdD1D6T4496RT/GJQ99jYumtnrKjVDg9Dz8IRD1QlBz2R4aupwf22y03Nzf0/cCzF8/Z7Q/ESUoQ+sRByNC1HLcZpWcYygpPeyzPLzgdj2y3osP5ruvxDDyOqqypqlq6OvuDpDENjnEcMJ6h7VoOhwNhIFQE35PppR1G3DjiFASeRxwlnJ+d883XX3M6xJJFg7wrur5jsVygtJYpJkmI4kRKyW3LMBEwx3HkeDrhUGgjya5mst2kacwiibm9uqGva+qiIO9advc7QGJ54d3UuUcz8A6oKpFbh0FAGIQPR3fftyjnkZ9O3Fxd8eTJE9JE6uBugio65xgGRzXWjAPoWDM6sfgMw4BvJc2jqRuCMCTsuokyrB52RsYz+IGA19dnZ5xOOZgTSRqyWM0pqppxGNhtd9AP3N3eEwUhYeDz+u52yiaThKYkiX/lsvBf2FWVFdkpQ8/BM5ow8AV40jbUKPI8wxqDmY781STrkPpIQNf1HI5Hbqt7njx5glKawTmcEnpx0zYPrNe3fG83yqm3LGRvP1/MsH5A1w+EScQAKOVQ2tJ1OddXV8zmM5abFT//2c+o6oauqSadpY+1Hn4Qiuj2Hbuax3NyBaqqpKsb2roiPx0p84yuaWSP7kY8I/WW3XbL7e2tWF+mLeYwDJKSqjxOp1wWN5gQotOCPDoBZdWVqIs9T2KzBhG4WmuZzea0bUPb1GyWSzabDbOFaCXDKGa5WfHDH/2QFx+8wHje5DK5Z5gkfZ5niONwymj97uvxDLwTXMXYdbRlxf7unpvXV3RN83AMH8eRohSXRhCGE7c7pK5qsjyfFtSA1XJJ4Pv0XS8h0G3DbrcnO+UcDkfiKOIHP/iU5XLJbD5nli7pBnhztyWMYqIo5f5uS1U3rNfLB9iLLNZ79tt7Tvsj81mK1mCNYex62ralriqKLHtIhP2u6xFNNY62rsmOB5rSm2opJfPZjK5tKfKcumlomoanTy9ZrZZo42E8CYAb+55xPmKtJ7b3oZOTqtI4o+l7J+vBCDioq0YyKDHEqSJZLiiLguMp4/5uS9N2lFVJ1KUc9kfBVGjD66++YRlHvNrtCQOfdpLqtV1LWzTEUcRyuZjIZ+/FwEuQxN0wojWcnW2kvKsVZVmIJGMSlkokbUA/DNSNeGFx0pzu2o7T6cS4l2jxpukY3UAYRA+CVev53N/dc/HsCWjD/f2BdD6XdNayoiokMWS73dJ2A198+TWub0kDn7vX15QfPOPbV9+yvd0x9i1j16OVhA71vaRI2XfUaeARDbxDIquUESZfP/TESUzgB2zvt5yOR0Csj+00t3uTtC4IpB1YlgVZlnNzdY3WhjhOJLLQWvzUYq0wofaHPef+Ofv7I2Xboia8xCxNWMxm+L7lze0d1pMtZhIFNKUEfAaBz+d/8jPaukKPPVVZoRUCanSOYRzohl7QSO9FJhlMOQURw9DT9cNErpf8gdVqhVZSmhWFbsFytSK0lrpuaIZWnNtTz3MYRuqqpG1rhqGnrgO6tqWqK6qqpKqEhhPPYj754aeMbuDrr79ms95gjGE+T4nTlHhK4P7Zmzf0Tc3FxZpZHJEdjry5un6It3369ClZlkkmTi/5OO/FPl4Bm/MLgjihqQuM9dDaMI6O2Wwuh6MglEzIvsd4PqMDT4kXqq5EWtd13QO58nA4iGRvGDkcDoDkIJgJ2BUEPvMkIdseGNF4xtC2NR9/+imjc9zc3rG9v8P3PJbLNU+enJEmETevXvH69Y2QL/2AvhdV2my+YBh60jRldO6dgJZHM/CgGJVmRLM5u2C9WmI8y+gG5ssFKIVnfRGF+sEDJWEcpYkxDNJpUkazWC5Zrzf80R/9EeMoxHopO4z4xqeoigdLjRtmnA5H/ChkuZjhcERhAMZw5hzHU4YxijCJCIKAq9fXfPXzLynzHKOQJ3t0HI9H0jRhsVyyOdsQTI2S77oez8ArOH/+nChdEHiGILD4vodRCutphlGKUvNgLtnsSrIqcU4GKwpRKO7v7mmiWCC7gc/heKIsS8I4QjnJHkZNWCGlOB4PeL7PB5cfEsYJRVnSdC2RjR9Osm6AJEm4u73jZz/9KUMtkeUoTRhG9F3L2fkG63ksVgvS+Zw4jTHmu4f38ezjgbxp2Dy5YHl2Rl431E33/7d3Lj+SZFcd/k68IzIi8lFVWV1d3dM9I7VkA5YsywIvEBIbBN6wY4mELLHiDxiJHStgieQFLFiwAMTGEgtAmNmwAtkLwCPbMz0z7Z6anu56Z2ZEZLzjenFvVTc9uKfH0yarNX2kUmVGZVVencq8ee+55/f9GMxBNjwuDei3sNLseKUQS/B8T7dkOzZZlnF6dgoIYyNi8Dy9yrhQgQ99j+f5xGmKUvDuu3c5OT2jLDV0IhpFzGYTZrMprucw295h59oeUZzQdB0i+rkdz2N7vsNkNsVyHaI4MWCK4OUAfgrC7u4us60tTo+PGRS0XU/ou9R1QxiFKJSWwwwDnudh25ovWeRrwjDE9WwjqdcHHlmW4zpaONA0zaXKWw0DluXS9T1102r2/Cji7PgEN/BwA4f+wcAoSdiZz+kGpcmpxicqXy70dCSKKArYv3mDnfkOR8fHBFHExBj9qmcgEK9M4pUWrzKoDtsRprMJXV1pqUtZGlcxh8lE+ytpokdNlhecHJ8yimOSWPv8TaYTprMZw6BompYw0PPzarnUh+O6MU3zyKJI75oR4jRmFMc0Xc/J2RmW47I9n9McHOA5HkkSE6cJozgmcDXXeJSMuL6/T16sqZuOpu3IDS/zWTrXKzPVCEIcx1TrktVyRWn61Iu8QJSQrTKGQUtptM2EqwFww0DbtSwW5wwGAprnOcPQ43quKYz1RnjWgOizW+1Jcs7R0TEnJyccHh4iCvb390lGCWpQWGKRZzmTcUrgu/i+ZzxlFYPSZwZt03J0eMTB/fuortOHLH2P4zovR8lAobj/wU+o+nv0w8B0mlKuFmxPJqSxJmH4vq/V2J6r/brbjjgesT2baey455KkCZ1hlI3HY7qup6prhl4fhMdJrJ3rW20PNwxK368b7n1wD8tx+PjRIdeuX6cs1pyfLyiKNb7vkcQjRsmIcBQhQ0/dNLz+xuscH2t/7p2dHSzHNu/OlwT4CXr6UF5AOhlz+85tspNTsuNT3MAnHkUopS0siqLQPDGDLRyPUw307Ho8P0Da5tJQccvaoqpqqrJme3sH21jJRXFMZVTgSoQojlllK+7evct4PCVNEm7e3CdbrzlbLAComwbXdambliQMuXXrNnXbk+UF43FKFI/A0i+iqqpeDoExAK7L/PXXaPqawRJm13ZZLzIsx6ZX2sq573vz4XhxyqN0i53V0vadUWXrbb/tWNr1bF1i2zbX9vY4OTmhrmumsy2wtNw+irWab2ylXL+5z63bt7FdD8t1yNZr2kFR5Dk39vZYr424OPDwAo/7H36IJfqd5Ae+OYYcPhUGd2XmeKUUp0eP6BptUtiUDefHp3iBT9nUnJ6e8ujhI9qmJQxDkiTBc10tq3Scx9oo28JzteLOkouuBK2HGsUjmqbm7ERzxCzLIk1TDawYevZv7vOlL3+J+bVdOjVQ1Q1BELFcZrSd7r8p65qt+Ta337jFMluADOzMZ3iea4Cfun5kOS8JhU8Q0jimznNsC9wtn6xYI0rR9ANZllNWFTuOQ+gH2I59uWwc1GAklNojal0UZHnO3vU9LkATy2qF42pFYJ5rxkHQaxi07dh85au/omncrkPdNORFhut7BGHAdDqlrkr8IODLX/llbBmIA5+trQl907JaamGDJm8PNKZt8KWQ1COgekWdFezvXcMWG9fziJMEEWj7FteyEBSr1ZJoFBNFkRYI1A2WbeHbj0+ajo+OsS2byWxGFAQsF0vWRUEQ+tx87SbluuLs7Awv9LEcyxys2Lplo+uxjW1cni1pmwrfdZmkKZN4xOLslIcHB7oVXCx8P8BznUs1t+24l+2EPyuuTuKVdqjZuXGDstAgZ32Mo3BHIUE7YhAj/Kpr/DBkbVwU8jzDsmzm8zlBoMvGRVFw8OEBjuMaSb5D17bUVcV0uoWgSdp93+H6IYvFCtuxOfj4Ecl4zHy+yypb4XseUeDTVA3vvfMuXV1TZCuODw9N15rL0HX4vsdkMmYynZojwGen9sokXqFouw5xHazAZ13XVHVFHIV4js150zBUNR66mXUymWg3BSOxX5cFQ99TmENw23h8Hxwc0A+a5DSbzRiGGMdxDAdBU5vyPKOsa9J0TDf0KCVcu3adPCtwLJvF6RkPP35I17S4to2FIo0TurbBsS3cMGQYempzTNn3et/wUqxqRISt/WsE21OswMOzhK6pOTk+1mwCgc50EHuebwx2fZq2YRTH2KXDYrnU5rsI2zs7mrDRD3x0cEBbNQgKP9S97GVVMYojYwPqE6djqqbGdT18L+De+/c4Pj5i5IeURU4aBOCHVJV2YVOOg+NYevcaj3QvvFKU6zVFURBF4TN9Qp5XYPwTEfmBiPyXiHzfXJuJyHdF5K75PjXXRUT+QkTeE5H/EZGvPW/yw1GIF0XYrsP+3nW2xhOGtmO9XKGaDtfzsF0P19eseBExNI6U+XyO6zi6PcSyCMOQ2daM7Z1txLKom4ayami6Hi/UoB/H95jOpkzGY/qupW8bzUVQcHp4THa+JHAdurrCd1ziKKIs1jAM2MZT0HVdLQlCszMfPfiY5fk5jQFIf67Em/hNpdRXlVJfN/ffBN5SSt0B3jL3AX4HuGO+/hAts//UUMPA4d0fM00TYs+nrUzLhuPQrDWNLwxDuqGnN6q6stSIwyLLKcuS88WC5XIBSjGbTi5JfaMkJh6PccIIPxnTiE01CK2yaJoe13HpWg2VmE3G2KLPf33bxrGEKAwoy5y2rdjemhDHISIDdV1ermKqsmS1XBKGgbaqNqrwF5H4p+NJ6fzTkvq/UTr+A62H3XueP2ghTOOUyPPJVyvKsiQIA+a7uyRpShBo8POFVLIsS932ZzRI4/EYy7J58OABVVnhuz6e6xKNQsqmpnZc3Pku7mwbN53QDkJe6GWoa9sMfY9tCTBgoVsHPdclSUb4vsN6nbFe5/iey2w6YTxO8TyHtqnJs4za2M8NvRa8v4ijPwX8q4go4C+NKntXKfXQ/PwRsGtuX0rqTVzI7R8+ce0TkvqLkZ4d6lY4S+kCmGM7Wknt2Bp1PhqB0rS9flDEacJsNmO2NWM2m9F1HR/d/4gfvf1DzvfOuXnrNd1ZEATcuHOH6OYNukExb27z8Q9/RL4uiDKdrIkhYfdty2SSaCV3U2FbWuyj+g7HsRBR+L5/OdUIaO1U29B1neGh+S+kP/7XlVIPRGQOfFdEfvy//itKKfNPee74hKQesBH6qsHqB4a2ockLUIqh0TUV3/NRg6IoCs7Oz3EsLQ4OwsDYR1yY7O7y/t0PeO/u+yTjFMuy2N7aol6vGclAkPhMdiastycMyxUoNH1jNKKtGxxLUIPGMObZkulYg5sXi3Mm4wmObeslox3QNNrWyPc9lNKYXcfA6D73Ol4p9cB8PxKR76D1rYcisqeUemimkiPz8AtJ/UU8Kbd/ZjR1zfnxCWWWEYYey/Mzduc7egpwNAyoKHKqqsKxLaMvlcuzV9u2mW7N8P2AYq3d6L3AI5YE8TyWywXtw0PO1mvafI3btOA6WlEiltkwZdi27pvv2ob5zpbeGIkwTsdMJxO9fC0KQBnjAF2SGAZ9WtY27eXq6udOvIiMAEsplZnbvwX8CY+l83/KJyX1fyQifw/8GrB8Ykp6ZlRVxfnpKfVqhUoTJmlKmqSaBxOFiFL4np63MTtaZeCfyra0VZ1tYzkO8725ll86FlZn4dgWoQjnH9xjsVgyTlN8x6HuNOHpol6f57o7WfUaDDSbzuj7znQwNBwePiJNUvMi0Agu27IYjI2o5tQHiGV97lf8LvAd80cc4G+VUv8iIt8D/kFEvgXcB37PPP6fgG8C7wFr4A+eJ+mgPyzrtiUep6STMXEyIopH5FlGUawJoxA/DIii8FJtsS7WlHWN6z0We3WdZhdYItR1jSWCGgZ8z8H3XXzHwrZ0eViU1rlaIpcbn06EMIro+46u72mbBlHQNboXs+s6iizTh+amEBcnMXXdXBJa2/bZlnPynHyHX2iISAa8s+lxPGds8xR75xlxSyn1f2I8rsrO9Z0n9gdXOkTk+y9irFemHv9Fi1eJ31BclcT/1aYH8BnihYz1Sny4fhHjqrziv3Cx8cSLyG+LyDumjPzmp//GL3Qsfy0iRyLy9hPXXnj5G3jcCLqJL8AG3gfeADzgv4Ff2uB4fgP4GvD2E9f+HHjT3H4T+DNz+5vAP6PrAt8A/vOzPNemX/G/CrynlPpAKdWgWcW/u6nBKKX+HQ2wezJeePkbNj/V/KwS8lWKz1r+fq7YdOJfqlB6jnkhy8BNJ/7nLiH/P8bhxRTyosrfsPnEfw+4IyKvi4iHhoP+44bH9HQ8SY59uvz9+2Z18w0+Q/kb2Oyq5onVwbvo1c0fb3gsf4c+omzRc/a30CTwt4C7wL8BM/NYAb5txv0D4Ouf5ble7Vw3FJuear6w8SrxG4pXid9QvEr8huJV4jcUrxK/oXiV+A3Fq8RvKH4Kdfmy7x+0iJUAAAAASUVORK5CYII=\n"},"metadata":{"needs_background":"light"}}],"source":["# rand1=random.randint(0,x_train.shape[0]-1)\n","# rand2=random.randint(0,x_train.shape[1]-1)\n","image = x_train[rand7,rand8]\n","\n","from matplotlib.pyplot import imread,imshow, subplots, show\n","images = image.reshape(1, image.shape[0], image.shape[1], image.shape[2])\n","imshow(images[0])\n","show()"]},{"cell_type":"code","execution_count":20,"metadata":{"executionInfo":{"elapsed":51975,"status":"ok","timestamp":1668182124737,"user":{"displayName":"Leonardo Volpato","userId":"02284976179332426660"},"user_tz":300},"id":"48nteTi8D9_h"},"outputs":[],"source":["for i in range(0,int(0.2*x_train.shape[0])):# blur\n","    rand1=random.randint(0,x_train.shape[0]-1)\n","    rand2=random.randint(0,x_train.shape[1]-1)\n","    original=x_train[rand1,rand2]\n","    no_noise = []\n","    for i in range(len(original)):\n","        blur = cv2.GaussianBlur(original, (9, 9), 0)\n","        no_noise.append(blur)\n","    x_train[rand1,rand2] = no_noise[1]"]},{"cell_type":"code","execution_count":21,"metadata":{"colab":{"base_uri":"https://localhost:8080/"},"executionInfo":{"elapsed":12485,"status":"ok","timestamp":1668182137219,"user":{"displayName":"Leonardo Volpato","userId":"02284976179332426660"},"user_tz":300},"id":"fj9HUEFew_bT","outputId":"63373a1b-bea4-43fa-9755-27d0ef7855c5"},"outputs":[{"output_type":"stream","name":"stdout","text":["Looking in indexes: https://pypi.org/simple, https://us-python.pkg.dev/colab-wheels/public/simple/\n","Collecting wandb\n","  Downloading wandb-0.13.5-py2.py3-none-any.whl (1.9 MB)\n","\u001b[K     |████████████████████████████████| 1.9 MB 4.0 MB/s \n","\u001b[?25hCollecting setproctitle\n","  Downloading setproctitle-1.3.2-cp37-cp37m-manylinux_2_5_x86_64.manylinux1_x86_64.manylinux_2_17_x86_64.manylinux2014_x86_64.whl (30 kB)\n","Collecting shortuuid>=0.5.0\n","  Downloading shortuuid-1.0.10-py3-none-any.whl (10 kB)\n","Requirement already satisfied: six>=1.13.0 in /usr/local/lib/python3.7/dist-packages (from wandb) (1.15.0)\n","Collecting docker-pycreds>=0.4.0\n","  Downloading docker_pycreds-0.4.0-py2.py3-none-any.whl (9.0 kB)\n","Requirement already satisfied: psutil>=5.0.0 in /usr/local/lib/python3.7/dist-packages (from wandb) (5.4.8)\n","Requirement already satisfied: PyYAML in /usr/local/lib/python3.7/dist-packages (from wandb) (6.0)\n","Requirement already satisfied: Click!=8.0.0,>=7.0 in /usr/local/lib/python3.7/dist-packages (from wandb) (7.1.2)\n","Requirement already satisfied: setuptools in /usr/local/lib/python3.7/dist-packages (from wandb) (57.4.0)\n","Collecting pathtools\n","  Downloading pathtools-0.1.2.tar.gz (11 kB)\n","Requirement already satisfied: protobuf!=4.0.*,!=4.21.0,<5,>=3.12.0 in /usr/local/lib/python3.7/dist-packages (from wandb) (3.19.6)\n","Collecting GitPython>=1.0.0\n","  Downloading GitPython-3.1.29-py3-none-any.whl (182 kB)\n","\u001b[K     |████████████████████████████████| 182 kB 60.6 MB/s \n","\u001b[?25hRequirement already satisfied: promise<3,>=2.0 in /usr/local/lib/python3.7/dist-packages (from wandb) (2.3)\n","Collecting sentry-sdk>=1.0.0\n","  Downloading sentry_sdk-1.10.1-py2.py3-none-any.whl (166 kB)\n","\u001b[K     |████████████████████████████████| 166 kB 74.9 MB/s \n","\u001b[?25hRequirement already satisfied: requests<3,>=2.0.0 in /usr/local/lib/python3.7/dist-packages (from wandb) (2.23.0)\n","Collecting gitdb<5,>=4.0.1\n","  Downloading gitdb-4.0.9-py3-none-any.whl (63 kB)\n","\u001b[K     |████████████████████████████████| 63 kB 1.6 MB/s \n","\u001b[?25hRequirement already satisfied: typing-extensions>=3.7.4.3 in /usr/local/lib/python3.7/dist-packages (from GitPython>=1.0.0->wandb) (4.1.1)\n","Collecting smmap<6,>=3.0.1\n","  Downloading smmap-5.0.0-py3-none-any.whl (24 kB)\n","Requirement already satisfied: idna<3,>=2.5 in /usr/local/lib/python3.7/dist-packages (from requests<3,>=2.0.0->wandb) (2.10)\n","Requirement already satisfied: urllib3!=1.25.0,!=1.25.1,<1.26,>=1.21.1 in /usr/local/lib/python3.7/dist-packages (from requests<3,>=2.0.0->wandb) (1.24.3)\n","Requirement already satisfied: certifi>=2017.4.17 in /usr/local/lib/python3.7/dist-packages (from requests<3,>=2.0.0->wandb) (2022.9.24)\n","Requirement already satisfied: chardet<4,>=3.0.2 in /usr/local/lib/python3.7/dist-packages (from requests<3,>=2.0.0->wandb) (3.0.4)\n","Collecting sentry-sdk>=1.0.0\n","  Downloading sentry_sdk-1.10.0-py2.py3-none-any.whl (166 kB)\n","\u001b[K     |████████████████████████████████| 166 kB 73.5 MB/s \n","\u001b[?25h  Downloading sentry_sdk-1.9.10-py2.py3-none-any.whl (162 kB)\n","\u001b[K     |████████████████████████████████| 162 kB 76.0 MB/s \n","\u001b[?25h  Downloading sentry_sdk-1.9.9-py2.py3-none-any.whl (162 kB)\n","\u001b[K     |████████████████████████████████| 162 kB 75.8 MB/s \n","\u001b[?25h  Downloading sentry_sdk-1.9.8-py2.py3-none-any.whl (158 kB)\n","\u001b[K     |████████████████████████████████| 158 kB 74.8 MB/s \n","\u001b[?25h  Downloading sentry_sdk-1.9.7-py2.py3-none-any.whl (157 kB)\n","\u001b[K     |████████████████████████████████| 157 kB 91.8 MB/s \n","\u001b[?25h  Downloading sentry_sdk-1.9.6-py2.py3-none-any.whl (157 kB)\n","\u001b[K     |████████████████████████████████| 157 kB 78.0 MB/s \n","\u001b[?25h  Downloading sentry_sdk-1.9.5-py2.py3-none-any.whl (157 kB)\n","\u001b[K     |████████████████████████████████| 157 kB 90.5 MB/s \n","\u001b[?25h  Downloading sentry_sdk-1.9.4-py2.py3-none-any.whl (157 kB)\n","\u001b[K     |████████████████████████████████| 157 kB 89.6 MB/s \n","\u001b[?25h  Downloading sentry_sdk-1.9.3-py2.py3-none-any.whl (157 kB)\n","\u001b[K     |████████████████████████████████| 157 kB 80.4 MB/s \n","\u001b[?25h  Downloading sentry_sdk-1.9.2-py2.py3-none-any.whl (157 kB)\n","\u001b[K     |████████████████████████████████| 157 kB 67.9 MB/s \n","\u001b[?25h  Downloading sentry_sdk-1.9.1-py2.py3-none-any.whl (157 kB)\n","\u001b[K     |████████████████████████████████| 157 kB 75.4 MB/s \n","\u001b[?25h  Downloading sentry_sdk-1.9.0-py2.py3-none-any.whl (156 kB)\n","\u001b[K     |████████████████████████████████| 156 kB 77.0 MB/s \n","\u001b[?25hBuilding wheels for collected packages: pathtools\n","  Building wheel for pathtools (setup.py) ... \u001b[?25l\u001b[?25hdone\n","  Created wheel for pathtools: filename=pathtools-0.1.2-py3-none-any.whl size=8806 sha256=7598ab7f0e32dc566040c4a9eddc99177b55f6b6f83f4e89ac57539c8b749468\n","  Stored in directory: /root/.cache/pip/wheels/3e/31/09/fa59cef12cdcfecc627b3d24273699f390e71828921b2cbba2\n","Successfully built pathtools\n","Installing collected packages: smmap, gitdb, shortuuid, setproctitle, sentry-sdk, pathtools, GitPython, docker-pycreds, wandb\n","Successfully installed GitPython-3.1.29 docker-pycreds-0.4.0 gitdb-4.0.9 pathtools-0.1.2 sentry-sdk-1.9.0 setproctitle-1.3.2 shortuuid-1.0.10 smmap-5.0.0 wandb-0.13.5\n","W&B:  0.13.5\n"]}],"source":["# For MLOps\n","#Install + import Weights and Biases\n","!pip install --upgrade wandb\n","import wandb\n","from wandb import AlertLevel\n","print(\"W&B: \", wandb.__version__)\n","from wandb.keras import WandbCallback"]},{"cell_type":"code","execution_count":22,"metadata":{"executionInfo":{"elapsed":16,"status":"ok","timestamp":1668182137219,"user":{"displayName":"Leonardo Volpato","userId":"02284976179332426660"},"user_tz":300},"id":"s-6B2sfI6Abi"},"outputs":[],"source":["os.environ[\"WANDB_NOTEBOOK_NAME\"] = \"/content/drive/MyDrive/Colab Notebooks - Plant Maturity/6fly_512x128_BN_Adjs_CNN_LSTM_Beans_v4.ipynb\"\n","DIR_WEIGTHS = '/content/drive/MyDrive/MSU_beans/Beans_Maturity/wandb_train_v4'"]},{"cell_type":"code","execution_count":23,"metadata":{"colab":{"base_uri":"https://localhost:8080/","height":86},"executionInfo":{"elapsed":5229,"status":"ok","timestamp":1668182142433,"user":{"displayName":"Leonardo Volpato","userId":"02284976179332426660"},"user_tz":300},"id":"xUqp4-6Lvn86","outputId":"bbd51f3c-1d68-488d-e4d5-daa3dcac0e26"},"outputs":[{"output_type":"display_data","data":{"text/plain":["<IPython.core.display.Javascript object>"],"application/javascript":["\n","        window._wandbApiKey = new Promise((resolve, reject) => {\n","            function loadScript(url) {\n","            return new Promise(function(resolve, reject) {\n","                let newScript = document.createElement(\"script\");\n","                newScript.onerror = reject;\n","                newScript.onload = resolve;\n","                document.body.appendChild(newScript);\n","                newScript.src = url;\n","            });\n","            }\n","            loadScript(\"https://cdn.jsdelivr.net/npm/postmate/build/postmate.min.js\").then(() => {\n","            const iframe = document.createElement('iframe')\n","            iframe.style.cssText = \"width:0;height:0;border:none\"\n","            document.body.appendChild(iframe)\n","            const handshake = new Postmate({\n","                container: iframe,\n","                url: 'https://wandb.ai/authorize'\n","            });\n","            const timeout = setTimeout(() => reject(\"Couldn't auto authenticate\"), 5000)\n","            handshake.then(function(child) {\n","                child.on('authorize', data => {\n","                    clearTimeout(timeout)\n","                    resolve(data)\n","                });\n","            });\n","            })\n","        });\n","    "]},"metadata":{}},{"output_type":"stream","name":"stderr","text":["\u001b[34m\u001b[1mwandb\u001b[0m: Appending key for api.wandb.ai to your netrc file: /root/.netrc\n"]},{"output_type":"stream","name":"stdout","text":["Create sweep with ID: mp4patj6\n","Sweep URL: https://wandb.ai/beanlab/CNN-LSTM-Train_MTR_v03/sweeps/mp4patj6\n"]}],"source":["#Hyperparameter sweep configuration (more info the the W&B docs)\n","sweep_config = {\n","    'method': 'grid', #grid, random (random will continue running until you terminate it or specify a target field for metric)\n","    'metric': {\n","      'name': 'train_loss',\n","      'goal': 'minimize'   \n","    },\n","    'parameters': {\n","        \n","        'n_filters_cnn1': {\n","            'values': [128] \n","        },\n","        'n_filters_cnn2': {\n","            'values': [64] \n","        },\n","        'n_filters_cnn3': {\n","            'values': [64]\n","        },\n","        'n_filters_cnn4': {\n","            'values': [16]\n","        },\n","        'n_delta': {\n","            'values': [0.1]\n","        },\n","        'n_LSTM1': {\n","            'values': [128]\n","        },\n","        'n_LSTM2': {\n","            'values': [256]\n","        },\n","\n","        'n_epochs': {\n","            'values': [200 ]\n","        },\n","        'n_batch': {\n","            'values': [16] \n","        },\n","        'n_lr': {\n","            'values': [0.001] \n","        },\n","        'n_decay': {\n","            'values': [0.001] \n","        },\n","        'f': {\n","            'values': [3] \n","        }\n","    }\n","}\n","\n","#initialize the sweep\n","#Running this line will ask you to log into your W&B account\n","sweep_id = wandb.sweep(sweep_config, project=\"CNN-LSTM-Train_MTR_v03\")"]},{"cell_type":"code","execution_count":24,"metadata":{"executionInfo":{"elapsed":5,"status":"ok","timestamp":1668182142434,"user":{"displayName":"Leonardo Volpato","userId":"02284976179332426660"},"user_tz":300},"id":"bvz8wcYpK2Yv"},"outputs":[],"source":["def reset_wandb_env():\n","    exclude = {\n","        \"WANDB_PROJECT\",\n","        \"WANDB_ENTITY\",\n","        \"WANDB_API_KEY\",\n","    }\n","    for k, v in os.environ.items():\n","        if k.startswith(\"WANDB_\") and k not in exclude:\n","            del os.environ[k]\n"]},{"cell_type":"code","execution_count":25,"metadata":{"executionInfo":{"elapsed":5,"status":"ok","timestamp":1668182142434,"user":{"displayName":"Leonardo Volpato","userId":"02284976179332426660"},"user_tz":300},"id":"q49BMk0CELnu"},"outputs":[],"source":["# create a list of configs to try\n","# [64, 32, 32, 64, 512, 100, 64, 0.001, 0.0001, 4] This configs were selected priviosly\n","History_all=list()\n","Model_all=list()\n","MAE_min_list, Val_MAE_min_list, MSE_min_list, Val_MSE_min_list= [], [], [], []\n","\n","result=pd.DataFrame()\n","result_run=pd.DataFrame()\n","    \n","def run():\n","\n","    # Change the current working directory\n","    os.chdir(DIR_WEIGTHS)\n","\n","    #Default Hyperparameter values if no sweep is defined\n","    config_default = {         \n","    \"batch_size\": 16,          # input batch size for training (default: 64)\n","    \"test_batch_size\": 16,    # input batch size for testing (default: 1000)\n","    \"epochs\": 100,             # number of epochs to train (default: 10)\n","    \"lr\": 0.005,               # learning rate (default: 0.01)\n","    \"momentum\": 0.9,          # SGD momentum (default: 0.5) \n","    \"no_cuda\": False,         # whether to disable CUDA training\n","    \"seed\": 42,               # random seed (default: 42)\n","    \"log_interval\": 1,      #how many batches to wait before logging in train/test loops\n","    \"image_log_interval\": 10,\n","    \"decay\": 0.0001\n","    }\n","    wandb.init(config=config_default, project=\"CNN-LSTM-Train_MTR_v03\", dir = DIR_WEIGTHS )\n","    config = wandb.config\n","    tic=time.time()\n","\n","    model = Sequential()\n","\n","    model.add(\n","        TimeDistributed(\n","            Conv2D(config['n_filters_cnn1'], (config['f'],config['f']), padding='same', strides=(2,2), activation='relu'), # kernel_regularizer=regularizers.l2(0.001)\n","            input_shape = (6, dim[1], dim[0], 3)))\n","\n","    model.add(\n","        TimeDistributed( \n","            Conv2D(config['n_filters_cnn2'], (config['f'],config['f']), \n","                padding='same', strides=(2,2), activation='relu')))  # kernel_regularizer=regularizers.l2(0.001)\n","\n","    model.add(\n","        TimeDistributed(\n","            MaxPooling2D((2,2), strides=(2,2))))\n","\n","    model.add(\n","        TimeDistributed(\n","            Conv2D(config['n_filters_cnn3'], (config['f'],config['f']),\n","                padding='same', strides=(2,2), activation='relu')))  # kernel_regularizer=regularizers.l2(0.001)\n","\n","    model.add(\n","        TimeDistributed( \n","            Conv2D(config['n_filters_cnn4'], (config['f'],config['f']),\n","                padding='same', strides=(2,2), activation='relu')))  # kernel_regularizer=regularizers.l2(0.001)\n","\n","    model.add(\n","        TimeDistributed(\n","            MaxPooling2D((2,2), strides=(2,2))))\n","\n","    model.add(Dropout(0.2))\n","    model.add(TimeDistributed(Flatten()))\n","    # define LSTM model\n","   # model.add(LSTM(config['n_LSTM1'], activation='relu', return_sequences=True))\n","   # model.add(LSTM(config['n_LSTM2'], activation='relu', return_sequences=False))\n","    model.add(LSTM(config['n_LSTM2'], activation='relu'))\n","    #model.add(Dense(100, activation='relu'))\n","    model.add(Dense(1))\n","\n","  \n","    my_loss = tf.losses.Huber(delta=config['n_delta'])\n","    model.compile(optimizer=Adam(lr=config['n_lr'],decay=config['n_decay']), loss=my_loss, metrics=['mae','mse']) #loss='mae'\n","    EarlyStopping(monitor='val_loss', min_delta=0,patience=2, verbose=0, mode='auto')\n","    model.summary()\n","\n","    history=model.fit(x_train, y_train, validation_split=0.1, epochs=config['n_epochs'], batch_size=config['n_batch'], verbose=1, callbacks=[WandbCallback()])\n","   \n","    toc=time.time()\n","   \n","\n","    print('Average of MAE in last 100 epochs',np.round(np.mean(history.history['val_loss'][-100:]),4))\n","    print('Standard Deviation of MAE in last 100 epochs',np.round(np.std(history.history['val_loss'][-100:]),4))\n","\n","    MAE_min=round(min(history.history['loss']),4)\n","    Val_MAE_min=round(min(history.history['val_loss']),4)\n","\n","    MSE_min=round(min(history.history['mse']),4)\n","    Val_MSE_min=round(min(history.history['val_mse']),4)\n","\n","\n","    print('Min Train MAE', MAE_min, '- epoch', np.argmin(history.history['loss'])+1)\n","    print('Min Validation MAE', Val_MAE_min , '- epoch',np.argmin(history.history['val_loss'])+1)\n","    print('Min Train MSE', MSE_min, '- epoch',np.argmin(history.history['mse'])+1)\n","    print('Min Validation MSE', Val_MSE_min, '- epoch',np.argmin(history.history['val_mse'])+1)\n","\n","    print(round(toc-tic,4),' seconds passed')\n","\n","    History_all.append(history)\n","    Model_all.append(model)\n","    MAE_min_list.append(MAE_min)\n","    Val_MAE_min_list.append(Val_MAE_min)\n","    MSE_min_list.append(MSE_min)\n","    Val_MSE_min_list.append(Val_MSE_min)\n","\n","    print('MAE Plot for this config:',config)\n","    plt.plot(history.history['loss'])\n","    plt.plot(history.history['val_loss'])\n","    plt.title('model loss')\n","    plt.ylabel('loss')\n","    plt.xlabel('epoch')\n","    plt.legend(['train', 'val'], loc='upper right')\n","    plt.show()\n","\n","    model.save('/content/drive/MyDrive/UAS_Beans/Beans_Maturity/model_mtr/LSTM_model_200ep_BN_v04')\n","\n","    # Finish the run\n","    wandb.finish()\n","    reset_wandb_env()\n"]},{"cell_type":"code","execution_count":26,"metadata":{"colab":{"base_uri":"https://localhost:8080/","height":1000},"id":"tMzm5gJF56CP","outputId":"0991b9a0-1f65-48a6-bea9-391a2b7cf33e","executionInfo":{"status":"ok","timestamp":1668186241396,"user_tz":300,"elapsed":4097849,"user":{"displayName":"Leonardo Volpato","userId":"02284976179332426660"}}},"outputs":[{"output_type":"stream","name":"stderr","text":["\u001b[34m\u001b[1mwandb\u001b[0m: Agent Starting Run: 2dsw1i4i with config:\n","\u001b[34m\u001b[1mwandb\u001b[0m: \tf: 3\n","\u001b[34m\u001b[1mwandb\u001b[0m: \tn_LSTM1: 128\n","\u001b[34m\u001b[1mwandb\u001b[0m: \tn_LSTM2: 256\n","\u001b[34m\u001b[1mwandb\u001b[0m: \tn_batch: 16\n","\u001b[34m\u001b[1mwandb\u001b[0m: \tn_decay: 0.001\n","\u001b[34m\u001b[1mwandb\u001b[0m: \tn_delta: 0.1\n","\u001b[34m\u001b[1mwandb\u001b[0m: \tn_epochs: 200\n","\u001b[34m\u001b[1mwandb\u001b[0m: \tn_filters_cnn1: 128\n","\u001b[34m\u001b[1mwandb\u001b[0m: \tn_filters_cnn2: 64\n","\u001b[34m\u001b[1mwandb\u001b[0m: \tn_filters_cnn3: 64\n","\u001b[34m\u001b[1mwandb\u001b[0m: \tn_filters_cnn4: 16\n","\u001b[34m\u001b[1mwandb\u001b[0m: \tn_lr: 0.001\n","\u001b[34m\u001b[1mwandb\u001b[0m: Currently logged in as: \u001b[33mbeanlab\u001b[0m. Use \u001b[1m`wandb login --relogin`\u001b[0m to force relogin\n","\u001b[34m\u001b[1mwandb\u001b[0m: \u001b[33mWARNING\u001b[0m Ignored wandb.init() arg project when running a sweep.\n"]},{"output_type":"display_data","data":{"text/plain":["<IPython.core.display.HTML object>"],"text/html":["Tracking run with wandb version 0.13.5"]},"metadata":{}},{"output_type":"display_data","data":{"text/plain":["<IPython.core.display.HTML object>"],"text/html":["Run data is saved locally in <code>/content/drive/MyDrive/MSU_beans/Beans_Maturity/wandb_train_v4/wandb/run-20221111_155544-2dsw1i4i</code>"]},"metadata":{}},{"output_type":"display_data","data":{"text/plain":["<IPython.core.display.HTML object>"],"text/html":["Syncing run <strong><a href=\"https://wandb.ai/beanlab/CNN-LSTM-Train_MTR_v03/runs/2dsw1i4i\" target=\"_blank\">fancy-sweep-1</a></strong> to <a href=\"https://wandb.ai/beanlab/CNN-LSTM-Train_MTR_v03\" target=\"_blank\">Weights & Biases</a> (<a href=\"https://wandb.me/run\" target=\"_blank\">docs</a>)<br/>Sweep page:  <a href=\"https://wandb.ai/beanlab/CNN-LSTM-Train_MTR_v03/sweeps/mp4patj6\" target=\"_blank\">https://wandb.ai/beanlab/CNN-LSTM-Train_MTR_v03/sweeps/mp4patj6</a>"]},"metadata":{}},{"output_type":"stream","name":"stderr","text":["WARNING:tensorflow:Layer lstm will not use cuDNN kernels since it doesn't meet the criteria. It will use a generic GPU kernel as fallback when running on GPU.\n"]},{"output_type":"stream","name":"stdout","text":["Model: \"sequential\"\n","_________________________________________________________________\n"," Layer (type)                Output Shape              Param #   \n","=================================================================\n"," time_distributed (TimeDistr  (None, 6, 256, 64, 128)  3584      \n"," ibuted)                                                         \n","                                                                 \n"," time_distributed_1 (TimeDis  (None, 6, 128, 32, 64)   73792     \n"," tributed)                                                       \n","                                                                 \n"," time_distributed_2 (TimeDis  (None, 6, 64, 16, 64)    0         \n"," tributed)                                                       \n","                                                                 \n"," time_distributed_3 (TimeDis  (None, 6, 32, 8, 64)     36928     \n"," tributed)                                                       \n","                                                                 \n"," time_distributed_4 (TimeDis  (None, 6, 16, 4, 16)     9232      \n"," tributed)                                                       \n","                                                                 \n"," time_distributed_5 (TimeDis  (None, 6, 8, 2, 16)      0         \n"," tributed)                                                       \n","                                                                 \n"," dropout (Dropout)           (None, 6, 8, 2, 16)       0         \n","                                                                 \n"," time_distributed_6 (TimeDis  (None, 6, 256)           0         \n"," tributed)                                                       \n","                                                                 \n"," lstm (LSTM)                 (None, 256)               525312    \n","                                                                 \n"," dense (Dense)               (None, 1)                 257       \n","                                                                 \n","=================================================================\n","Total params: 649,105\n","Trainable params: 649,105\n","Non-trainable params: 0\n","_________________________________________________________________\n"]},{"output_type":"stream","name":"stderr","text":["\u001b[34m\u001b[1mwandb\u001b[0m: \u001b[33mWARNING\u001b[0m The save_model argument by default saves the model in the HDF5 format that cannot save custom objects like subclassed models and custom layers. This behavior will be deprecated in a future release in favor of the SavedModel format. Meanwhile, the HDF5 model is saved as W&B files and the SavedModel as W&B Artifacts.\n"]},{"output_type":"stream","name":"stdout","text":["Epoch 1/200\n"," 6/89 [=>............................] - ETA: 17s - loss: 4.5917 - mae: 45.9666 - mse: 5027.4951"]},{"output_type":"stream","name":"stderr","text":["WARNING:tensorflow:Callback method `on_train_batch_end` is slow compared to the batch time (batch time: 0.0782s vs `on_train_batch_end` time: 0.1120s). Check your callbacks.\n"]},{"output_type":"stream","name":"stdout","text":["89/89 [==============================] - ETA: 0s - loss: 0.8733 - mae: 8.7828 - mse: 401.2891"]},{"output_type":"stream","name":"stderr","text":["WARNING:absl:Found untraced functions such as _jit_compiled_convolution_op, _jit_compiled_convolution_op, _jit_compiled_convolution_op, _jit_compiled_convolution_op while saving (showing 4 of 4). These functions will not be directly callable after loading.\n","\u001b[34m\u001b[1mwandb\u001b[0m: Adding directory to artifact (/content/drive/MyDrive/MSU_beans/Beans_Maturity/wandb_train_v4/wandb/run-20221111_155544-2dsw1i4i/files/model-best)... Done. 0.1s\n"]},{"output_type":"stream","name":"stdout","text":["\b\b\b\b\b\b\b\b\b\b\b\b\b\b\b\b\b\b\b\b\b\b\b\b\b\b\b\b\b\b\b\b\b\b\b\b\b\b\b\b\b\b\b\b\b\b\b\b\b\b\b\b\b\b\b\b\b\b\b\b\b\b\b\b\b\b\b\b\b\b\b\b\b\b\b\b\b\b\b\b\b\b\b\b\b\b\b\b\b\b\b\b\b\r89/89 [==============================] - 37s 272ms/step - loss: 0.8733 - mae: 8.7828 - mse: 401.2891 - val_loss: 0.5406 - val_mae: 5.4560 - val_mse: 41.7242\n","Epoch 2/200\n","88/89 [============================>.] - ETA: 0s - loss: 0.4033 - mae: 4.0831 - mse: 26.5587"]},{"output_type":"stream","name":"stderr","text":["WARNING:absl:Found untraced functions such as _jit_compiled_convolution_op, _jit_compiled_convolution_op, _jit_compiled_convolution_op, _jit_compiled_convolution_op while saving (showing 4 of 4). These functions will not be directly callable after loading.\n","\u001b[34m\u001b[1mwandb\u001b[0m: Adding directory to artifact (/content/drive/MyDrive/MSU_beans/Beans_Maturity/wandb_train_v4/wandb/run-20221111_155544-2dsw1i4i/files/model-best)... Done. 0.1s\n"]},{"output_type":"stream","name":"stdout","text":["\b\b\b\b\b\b\b\b\b\b\b\b\b\b\b\b\b\b\b\b\b\b\b\b\b\b\b\b\b\b\b\b\b\b\b\b\b\b\b\b\b\b\b\b\b\b\b\b\b\b\b\b\b\b\b\b\b\b\b\b\b\b\b\b\b\b\b\b\b\b\b\b\b\b\b\b\b\b\b\b\b\b\b\b\b\b\b\b\b\b\b\b\r89/89 [==============================] - 24s 265ms/step - loss: 0.4026 - mae: 4.0759 - mse: 26.5035 - val_loss: 0.3115 - val_mae: 3.1642 - val_mse: 14.9498\n","Epoch 3/200\n","89/89 [==============================] - 20s 220ms/step - loss: 0.3536 - mae: 3.5855 - mse: 20.3300 - val_loss: 0.4526 - val_mae: 4.5756 - val_mse: 29.4606\n","Epoch 4/200\n","88/89 [============================>.] - ETA: 0s - loss: 0.3451 - mae: 3.5011 - mse: 19.9186"]},{"output_type":"stream","name":"stderr","text":["WARNING:absl:Found untraced functions such as _jit_compiled_convolution_op, _jit_compiled_convolution_op, _jit_compiled_convolution_op, _jit_compiled_convolution_op while saving (showing 4 of 4). These functions will not be directly callable after loading.\n","\u001b[34m\u001b[1mwandb\u001b[0m: Adding directory to artifact (/content/drive/MyDrive/MSU_beans/Beans_Maturity/wandb_train_v4/wandb/run-20221111_155544-2dsw1i4i/files/model-best)... Done. 0.1s\n"]},{"output_type":"stream","name":"stdout","text":["\b\b\b\b\b\b\b\b\b\b\b\b\b\b\b\b\b\b\b\b\b\b\b\b\b\b\b\b\b\b\b\b\b\b\b\b\b\b\b\b\b\b\b\b\b\b\b\b\b\b\b\b\b\b\b\b\b\b\b\b\b\b\b\b\b\b\b\b\b\b\b\b\b\b\b\b\b\b\b\b\b\b\b\b\b\b\b\b\b\b\b\b\r89/89 [==============================] - 24s 275ms/step - loss: 0.3454 - mae: 3.5037 - mse: 19.9365 - val_loss: 0.2883 - val_mae: 2.9323 - val_mse: 13.0976\n","Epoch 5/200\n","89/89 [==============================] - 20s 226ms/step - loss: 0.3100 - mae: 3.1496 - mse: 15.7302 - val_loss: 0.4636 - val_mae: 4.6859 - val_mse: 28.6486\n","Epoch 6/200\n","88/89 [============================>.] - ETA: 0s - loss: 0.3282 - mae: 3.3321 - mse: 17.7546"]},{"output_type":"stream","name":"stderr","text":["WARNING:absl:Found untraced functions such as _jit_compiled_convolution_op, _jit_compiled_convolution_op, _jit_compiled_convolution_op, _jit_compiled_convolution_op while saving (showing 4 of 4). These functions will not be directly callable after loading.\n","\u001b[34m\u001b[1mwandb\u001b[0m: Adding directory to artifact (/content/drive/MyDrive/MSU_beans/Beans_Maturity/wandb_train_v4/wandb/run-20221111_155544-2dsw1i4i/files/model-best)... Done. 0.1s\n"]},{"output_type":"stream","name":"stdout","text":["\b\b\b\b\b\b\b\b\b\b\b\b\b\b\b\b\b\b\b\b\b\b\b\b\b\b\b\b\b\b\b\b\b\b\b\b\b\b\b\b\b\b\b\b\b\b\b\b\b\b\b\b\b\b\b\b\b\b\b\b\b\b\b\b\b\b\b\b\b\b\b\b\b\b\b\b\b\b\b\b\b\b\b\b\b\b\b\b\b\b\b\b\r89/89 [==============================] - 24s 274ms/step - loss: 0.3291 - mae: 3.3412 - mse: 17.8586 - val_loss: 0.2505 - val_mae: 2.5538 - val_mse: 10.2116\n","Epoch 7/200\n","89/89 [==============================] - 20s 223ms/step - loss: 0.2846 - mae: 2.8958 - mse: 13.6910 - val_loss: 0.3475 - val_mae: 3.5250 - val_mse: 17.8233\n","Epoch 8/200\n","89/89 [==============================] - 20s 224ms/step - loss: 0.2557 - mae: 2.6066 - mse: 10.8878 - val_loss: 0.2817 - val_mae: 2.8667 - val_mse: 12.0459\n","Epoch 9/200\n","88/89 [============================>.] - ETA: 0s - loss: 0.2409 - mae: 2.4591 - mse: 9.6379"]},{"output_type":"stream","name":"stderr","text":["WARNING:absl:Found untraced functions such as _jit_compiled_convolution_op, _jit_compiled_convolution_op, _jit_compiled_convolution_op, _jit_compiled_convolution_op while saving (showing 4 of 4). These functions will not be directly callable after loading.\n","\u001b[34m\u001b[1mwandb\u001b[0m: Adding directory to artifact (/content/drive/MyDrive/MSU_beans/Beans_Maturity/wandb_train_v4/wandb/run-20221111_155544-2dsw1i4i/files/model-best)... Done. 0.1s\n"]},{"output_type":"stream","name":"stdout","text":["\b\b\b\b\b\b\b\b\b\b\b\b\b\b\b\b\b\b\b\b\b\b\b\b\b\b\b\b\b\b\b\b\b\b\b\b\b\b\b\b\b\b\b\b\b\b\b\b\b\b\b\b\b\b\b\b\b\b\b\b\b\b\b\b\b\b\b\b\b\b\b\b\b\b\b\b\b\b\b\b\b\b\b\b\b\b\b\b\b\b\b\r89/89 [==============================] - 24s 275ms/step - loss: 0.2413 - mae: 2.4625 - mse: 9.6666 - val_loss: 0.1958 - val_mae: 2.0073 - val_mse: 6.2956\n","Epoch 10/200\n","89/89 [==============================] - 20s 223ms/step - loss: 0.2729 - mae: 2.7787 - mse: 12.2052 - val_loss: 0.5029 - val_mae: 5.0793 - val_mse: 32.1214\n","Epoch 11/200\n","89/89 [==============================] - 20s 224ms/step - loss: 0.2363 - mae: 2.4122 - mse: 9.4511 - val_loss: 0.3666 - val_mae: 3.7161 - val_mse: 18.3638\n","Epoch 12/200\n","89/89 [==============================] - ETA: 0s - loss: 0.2074 - mae: 2.1230 - mse: 7.0563"]},{"output_type":"stream","name":"stderr","text":["WARNING:absl:Found untraced functions such as _jit_compiled_convolution_op, _jit_compiled_convolution_op, _jit_compiled_convolution_op, _jit_compiled_convolution_op while saving (showing 4 of 4). These functions will not be directly callable after loading.\n","\u001b[34m\u001b[1mwandb\u001b[0m: Adding directory to artifact (/content/drive/MyDrive/MSU_beans/Beans_Maturity/wandb_train_v4/wandb/run-20221111_155544-2dsw1i4i/files/model-best)... Done. 0.1s\n"]},{"output_type":"stream","name":"stdout","text":["\b\b\b\b\b\b\b\b\b\b\b\b\b\b\b\b\b\b\b\b\b\b\b\b\b\b\b\b\b\b\b\b\b\b\b\b\b\b\b\b\b\b\b\b\b\b\b\b\b\b\b\b\b\b\b\b\b\b\b\b\b\b\b\b\b\b\b\b\b\b\b\b\b\b\b\b\b\b\b\b\b\b\b\b\b\b\b\b\b\b\b\r89/89 [==============================] - 24s 273ms/step - loss: 0.2074 - mae: 2.1230 - mse: 7.0563 - val_loss: 0.1548 - val_mae: 1.5976 - val_mse: 4.3244\n","Epoch 13/200\n","89/89 [==============================] - 20s 223ms/step - loss: 0.2124 - mae: 2.1737 - mse: 7.5948 - val_loss: 0.2157 - val_mae: 2.2062 - val_mse: 7.8279\n","Epoch 14/200\n","89/89 [==============================] - 20s 224ms/step - loss: 0.1899 - mae: 1.9490 - mse: 6.0896 - val_loss: 0.2202 - val_mae: 2.2515 - val_mse: 8.0575\n","Epoch 15/200\n","89/89 [==============================] - 20s 224ms/step - loss: 0.1888 - mae: 1.9375 - mse: 6.0681 - val_loss: 0.3495 - val_mae: 3.5444 - val_mse: 16.5839\n","Epoch 16/200\n","89/89 [==============================] - 20s 223ms/step - loss: 0.1756 - mae: 1.8052 - mse: 5.2369 - val_loss: 0.2398 - val_mae: 2.4477 - val_mse: 8.7317\n","Epoch 17/200\n","89/89 [==============================] - 20s 223ms/step - loss: 0.1552 - mae: 1.6010 - mse: 4.0711 - val_loss: 0.2151 - val_mae: 2.2006 - val_mse: 7.1542\n","Epoch 18/200\n","89/89 [==============================] - 20s 223ms/step - loss: 0.1612 - mae: 1.6617 - mse: 4.4239 - val_loss: 0.2565 - val_mae: 2.6148 - val_mse: 9.6534\n","Epoch 19/200\n","89/89 [==============================] - 20s 223ms/step - loss: 0.1464 - mae: 1.5136 - mse: 3.7162 - val_loss: 0.1771 - val_mae: 1.8202 - val_mse: 5.2558\n","Epoch 20/200\n","89/89 [==============================] - 20s 223ms/step - loss: 0.1478 - mae: 1.5278 - mse: 3.8093 - val_loss: 0.2558 - val_mae: 2.6076 - val_mse: 9.5543\n","Epoch 21/200\n","89/89 [==============================] - 20s 223ms/step - loss: 0.1565 - mae: 1.6146 - mse: 4.2935 - val_loss: 0.2086 - val_mae: 2.1359 - val_mse: 7.0536\n","Epoch 22/200\n","89/89 [==============================] - 20s 223ms/step - loss: 0.1325 - mae: 1.3742 - mse: 3.1685 - val_loss: 0.2035 - val_mae: 2.0837 - val_mse: 6.7490\n","Epoch 23/200\n","89/89 [==============================] - 20s 223ms/step - loss: 0.1276 - mae: 1.3252 - mse: 2.8358 - val_loss: 0.1742 - val_mae: 1.7923 - val_mse: 5.1295\n","Epoch 24/200\n","89/89 [==============================] - 20s 223ms/step - loss: 0.1475 - mae: 1.5246 - mse: 3.7263 - val_loss: 0.2138 - val_mae: 2.1878 - val_mse: 7.6774\n","Epoch 25/200\n","89/89 [==============================] - 20s 223ms/step - loss: 0.1323 - mae: 1.3725 - mse: 3.0682 - val_loss: 0.1894 - val_mae: 1.9438 - val_mse: 5.7064\n","Epoch 26/200\n","89/89 [==============================] - 20s 223ms/step - loss: 0.1309 - mae: 1.3581 - mse: 2.9831 - val_loss: 0.2442 - val_mae: 2.4915 - val_mse: 8.4907\n","Epoch 27/200\n","88/89 [============================>.] - ETA: 0s - loss: 0.1211 - mae: 1.2602 - mse: 2.5696"]},{"output_type":"stream","name":"stderr","text":["WARNING:absl:Found untraced functions such as _jit_compiled_convolution_op, _jit_compiled_convolution_op, _jit_compiled_convolution_op, _jit_compiled_convolution_op while saving (showing 4 of 4). These functions will not be directly callable after loading.\n","\u001b[34m\u001b[1mwandb\u001b[0m: Adding directory to artifact (/content/drive/MyDrive/MSU_beans/Beans_Maturity/wandb_train_v4/wandb/run-20221111_155544-2dsw1i4i/files/model-best)... Done. 0.1s\n"]},{"output_type":"stream","name":"stdout","text":["\b\b\b\b\b\b\b\b\b\b\b\b\b\b\b\b\b\b\b\b\b\b\b\b\b\b\b\b\b\b\b\b\b\b\b\b\b\b\b\b\b\b\b\b\b\b\b\b\b\b\b\b\b\b\b\b\b\b\b\b\b\b\b\b\b\b\b\b\b\b\b\b\b\b\b\b\b\b\b\b\b\b\b\b\b\b\b\b\b\b\b\r89/89 [==============================] - 24s 275ms/step - loss: 0.1210 - mae: 1.2588 - mse: 2.5652 - val_loss: 0.1404 - val_mae: 1.4531 - val_mse: 3.5731\n","Epoch 28/200\n","88/89 [============================>.] - ETA: 0s - loss: 0.1112 - mae: 1.1612 - mse: 2.2187"]},{"output_type":"stream","name":"stderr","text":["WARNING:absl:Found untraced functions such as _jit_compiled_convolution_op, _jit_compiled_convolution_op, _jit_compiled_convolution_op, _jit_compiled_convolution_op while saving (showing 4 of 4). These functions will not be directly callable after loading.\n","\u001b[34m\u001b[1mwandb\u001b[0m: Adding directory to artifact (/content/drive/MyDrive/MSU_beans/Beans_Maturity/wandb_train_v4/wandb/run-20221111_155544-2dsw1i4i/files/model-best)... Done. 0.1s\n"]},{"output_type":"stream","name":"stdout","text":["\b\b\b\b\b\b\b\b\b\b\b\b\b\b\b\b\b\b\b\b\b\b\b\b\b\b\b\b\b\b\b\b\b\b\b\b\b\b\b\b\b\b\b\b\b\b\b\b\b\b\b\b\b\b\b\b\b\b\b\b\b\b\b\b\b\b\b\b\b\b\b\b\b\b\b\b\b\b\b\b\b\b\b\b\b\b\b\b\b\b\b\r89/89 [==============================] - 24s 273ms/step - loss: 0.1112 - mae: 1.1616 - mse: 2.2188 - val_loss: 0.1381 - val_mae: 1.4309 - val_mse: 3.5830\n","Epoch 29/200\n","89/89 [==============================] - 20s 224ms/step - loss: 0.1083 - mae: 1.1320 - mse: 2.1295 - val_loss: 0.1797 - val_mae: 1.8459 - val_mse: 5.3396\n","Epoch 30/200\n","88/89 [============================>.] - ETA: 0s - loss: 0.1115 - mae: 1.1638 - mse: 2.2157"]},{"output_type":"stream","name":"stderr","text":["WARNING:absl:Found untraced functions such as _jit_compiled_convolution_op, _jit_compiled_convolution_op, _jit_compiled_convolution_op, _jit_compiled_convolution_op while saving (showing 4 of 4). These functions will not be directly callable after loading.\n","\u001b[34m\u001b[1mwandb\u001b[0m: Adding directory to artifact (/content/drive/MyDrive/MSU_beans/Beans_Maturity/wandb_train_v4/wandb/run-20221111_155544-2dsw1i4i/files/model-best)... Done. 0.1s\n"]},{"output_type":"stream","name":"stdout","text":["\b\b\b\b\b\b\b\b\b\b\b\b\b\b\b\b\b\b\b\b\b\b\b\b\b\b\b\b\b\b\b\b\b\b\b\b\b\b\b\b\b\b\b\b\b\b\b\b\b\b\b\b\b\b\b\b\b\b\b\b\b\b\b\b\b\b\b\b\b\b\b\b\b\b\b\b\b\b\b\b\b\b\b\b\b\b\b\b\b\b\b\r89/89 [==============================] - 24s 272ms/step - loss: 0.1114 - mae: 1.1633 - mse: 2.2131 - val_loss: 0.1333 - val_mae: 1.3821 - val_mse: 3.1612\n","Epoch 31/200\n","89/89 [==============================] - 20s 223ms/step - loss: 0.1057 - mae: 1.1062 - mse: 1.9414 - val_loss: 0.1790 - val_mae: 1.8395 - val_mse: 4.9544\n","Epoch 32/200\n","88/89 [============================>.] - ETA: 0s - loss: 0.1027 - mae: 1.0757 - mse: 1.9003"]},{"output_type":"stream","name":"stderr","text":["WARNING:absl:Found untraced functions such as _jit_compiled_convolution_op, _jit_compiled_convolution_op, _jit_compiled_convolution_op, _jit_compiled_convolution_op while saving (showing 4 of 4). These functions will not be directly callable after loading.\n","\u001b[34m\u001b[1mwandb\u001b[0m: Adding directory to artifact (/content/drive/MyDrive/MSU_beans/Beans_Maturity/wandb_train_v4/wandb/run-20221111_155544-2dsw1i4i/files/model-best)... Done. 0.1s\n"]},{"output_type":"stream","name":"stdout","text":["\b\b\b\b\b\b\b\b\b\b\b\b\b\b\b\b\b\b\b\b\b\b\b\b\b\b\b\b\b\b\b\b\b\b\b\b\b\b\b\b\b\b\b\b\b\b\b\b\b\b\b\b\b\b\b\b\b\b\b\b\b\b\b\b\b\b\b\b\b\b\b\b\b\b\b\b\b\b\b\b\b\b\b\b\b\b\b\b\b\b\b\r89/89 [==============================] - 24s 273ms/step - loss: 0.1028 - mae: 1.0771 - mse: 1.9025 - val_loss: 0.1224 - val_mae: 1.2729 - val_mse: 2.9042\n","Epoch 33/200\n","89/89 [==============================] - 20s 223ms/step - loss: 0.1018 - mae: 1.0671 - mse: 1.8976 - val_loss: 0.1337 - val_mae: 1.3871 - val_mse: 3.4155\n","Epoch 34/200\n","89/89 [==============================] - 20s 223ms/step - loss: 0.0924 - mae: 0.9734 - mse: 1.5246 - val_loss: 0.1388 - val_mae: 1.4371 - val_mse: 3.4936\n","Epoch 35/200\n","88/89 [============================>.] - ETA: 0s - loss: 0.0871 - mae: 0.9191 - mse: 1.4044"]},{"output_type":"stream","name":"stderr","text":["WARNING:absl:Found untraced functions such as _jit_compiled_convolution_op, _jit_compiled_convolution_op, _jit_compiled_convolution_op, _jit_compiled_convolution_op while saving (showing 4 of 4). These functions will not be directly callable after loading.\n","\u001b[34m\u001b[1mwandb\u001b[0m: Adding directory to artifact (/content/drive/MyDrive/MSU_beans/Beans_Maturity/wandb_train_v4/wandb/run-20221111_155544-2dsw1i4i/files/model-best)... Done. 0.1s\n"]},{"output_type":"stream","name":"stdout","text":["\b\b\b\b\b\b\b\b\b\b\b\b\b\b\b\b\b\b\b\b\b\b\b\b\b\b\b\b\b\b\b\b\b\b\b\b\b\b\b\b\b\b\b\b\b\b\b\b\b\b\b\b\b\b\b\b\b\b\b\b\b\b\b\b\b\b\b\b\b\b\b\b\b\b\b\b\b\b\b\b\b\b\b\b\b\b\b\b\b\b\b\r89/89 [==============================] - 24s 270ms/step - loss: 0.0871 - mae: 0.9196 - mse: 1.4051 - val_loss: 0.1172 - val_mae: 1.2203 - val_mse: 2.7506\n","Epoch 36/200\n","89/89 [==============================] - 20s 223ms/step - loss: 0.1026 - mae: 1.0744 - mse: 1.9205 - val_loss: 0.1421 - val_mae: 1.4707 - val_mse: 3.4161\n","Epoch 37/200\n","89/89 [==============================] - 20s 224ms/step - loss: 0.0896 - mae: 0.9444 - mse: 1.4316 - val_loss: 0.1393 - val_mae: 1.4414 - val_mse: 3.6297\n","Epoch 38/200\n","89/89 [==============================] - 20s 223ms/step - loss: 0.0879 - mae: 0.9275 - mse: 1.4167 - val_loss: 0.1318 - val_mae: 1.3673 - val_mse: 3.1809\n","Epoch 39/200\n","89/89 [==============================] - 20s 223ms/step - loss: 0.0993 - mae: 1.0418 - mse: 1.7636 - val_loss: 0.1771 - val_mae: 1.8209 - val_mse: 5.0412\n","Epoch 40/200\n","89/89 [==============================] - 20s 223ms/step - loss: 0.0856 - mae: 0.9049 - mse: 1.3916 - val_loss: 0.1219 - val_mae: 1.2676 - val_mse: 2.8297\n","Epoch 41/200\n","89/89 [==============================] - 20s 223ms/step - loss: 0.0876 - mae: 0.9249 - mse: 1.4229 - val_loss: 0.1250 - val_mae: 1.3000 - val_mse: 2.8772\n","Epoch 42/200\n","89/89 [==============================] - 20s 223ms/step - loss: 0.0856 - mae: 0.9050 - mse: 1.3437 - val_loss: 0.1263 - val_mae: 1.3123 - val_mse: 2.9285\n","Epoch 43/200\n","88/89 [============================>.] - ETA: 0s - loss: 0.0889 - mae: 0.9386 - mse: 1.3942"]},{"output_type":"stream","name":"stderr","text":["WARNING:absl:Found untraced functions such as _jit_compiled_convolution_op, _jit_compiled_convolution_op, _jit_compiled_convolution_op, _jit_compiled_convolution_op while saving (showing 4 of 4). These functions will not be directly callable after loading.\n","\u001b[34m\u001b[1mwandb\u001b[0m: Adding directory to artifact (/content/drive/MyDrive/MSU_beans/Beans_Maturity/wandb_train_v4/wandb/run-20221111_155544-2dsw1i4i/files/model-best)... Done. 0.1s\n"]},{"output_type":"stream","name":"stdout","text":["\b\b\b\b\b\b\b\b\b\b\b\b\b\b\b\b\b\b\b\b\b\b\b\b\b\b\b\b\b\b\b\b\b\b\b\b\b\b\b\b\b\b\b\b\b\b\b\b\b\b\b\b\b\b\b\b\b\b\b\b\b\b\b\b\b\b\b\b\b\b\b\b\b\b\b\b\b\b\b\b\b\b\b\b\b\b\b\b\b\b\b\r89/89 [==============================] - 24s 274ms/step - loss: 0.0889 - mae: 0.9385 - mse: 1.3951 - val_loss: 0.1171 - val_mae: 1.2199 - val_mse: 2.5936\n","Epoch 44/200\n","89/89 [==============================] - 20s 223ms/step - loss: 0.0866 - mae: 0.9150 - mse: 1.3529 - val_loss: 0.1187 - val_mae: 1.2358 - val_mse: 2.5381\n","Epoch 45/200\n","89/89 [==============================] - 20s 223ms/step - loss: 0.0809 - mae: 0.8575 - mse: 1.2193 - val_loss: 0.2020 - val_mae: 2.0701 - val_mse: 5.9979\n","Epoch 46/200\n","89/89 [==============================] - 20s 223ms/step - loss: 0.0811 - mae: 0.8599 - mse: 1.2075 - val_loss: 0.1577 - val_mae: 1.6271 - val_mse: 4.1295\n","Epoch 47/200\n","88/89 [============================>.] - ETA: 0s - loss: 0.0764 - mae: 0.8125 - mse: 1.0334"]},{"output_type":"stream","name":"stderr","text":["WARNING:absl:Found untraced functions such as _jit_compiled_convolution_op, _jit_compiled_convolution_op, _jit_compiled_convolution_op, _jit_compiled_convolution_op while saving (showing 4 of 4). These functions will not be directly callable after loading.\n","\u001b[34m\u001b[1mwandb\u001b[0m: Adding directory to artifact (/content/drive/MyDrive/MSU_beans/Beans_Maturity/wandb_train_v4/wandb/run-20221111_155544-2dsw1i4i/files/model-best)... Done. 0.1s\n"]},{"output_type":"stream","name":"stdout","text":["\b\b\b\b\b\b\b\b\b\b\b\b\b\b\b\b\b\b\b\b\b\b\b\b\b\b\b\b\b\b\b\b\b\b\b\b\b\b\b\b\b\b\b\b\b\b\b\b\b\b\b\b\b\b\b\b\b\b\b\b\b\b\b\b\b\b\b\b\b\b\b\b\b\b\b\b\b\b\b\b\b\b\b\b\b\b\b\b\b\b\b\r89/89 [==============================] - 24s 271ms/step - loss: 0.0764 - mae: 0.8126 - mse: 1.0329 - val_loss: 0.1156 - val_mae: 1.2055 - val_mse: 2.4981\n","Epoch 48/200\n","89/89 [==============================] - 20s 223ms/step - loss: 0.0706 - mae: 0.7547 - mse: 0.9547 - val_loss: 0.1210 - val_mae: 1.2594 - val_mse: 2.6783\n","Epoch 49/200\n","88/89 [============================>.] - ETA: 0s - loss: 0.0727 - mae: 0.7761 - mse: 1.0403"]},{"output_type":"stream","name":"stderr","text":["WARNING:absl:Found untraced functions such as _jit_compiled_convolution_op, _jit_compiled_convolution_op, _jit_compiled_convolution_op, _jit_compiled_convolution_op while saving (showing 4 of 4). These functions will not be directly callable after loading.\n","\u001b[34m\u001b[1mwandb\u001b[0m: Adding directory to artifact (/content/drive/MyDrive/MSU_beans/Beans_Maturity/wandb_train_v4/wandb/run-20221111_155544-2dsw1i4i/files/model-best)... Done. 0.1s\n"]},{"output_type":"stream","name":"stdout","text":["\b\b\b\b\b\b\b\b\b\b\b\b\b\b\b\b\b\b\b\b\b\b\b\b\b\b\b\b\b\b\b\b\b\b\b\b\b\b\b\b\b\b\b\b\b\b\b\b\b\b\b\b\b\b\b\b\b\b\b\b\b\b\b\b\b\b\b\b\b\b\b\b\b\b\b\b\b\b\b\b\b\b\b\b\b\b\b\b\b\b\b\r89/89 [==============================] - 24s 275ms/step - loss: 0.0727 - mae: 0.7752 - mse: 1.0386 - val_loss: 0.1104 - val_mae: 1.1522 - val_mse: 2.3550\n","Epoch 50/200\n","88/89 [============================>.] - ETA: 0s - loss: 0.0755 - mae: 0.8038 - mse: 1.0696"]},{"output_type":"stream","name":"stderr","text":["WARNING:absl:Found untraced functions such as _jit_compiled_convolution_op, _jit_compiled_convolution_op, _jit_compiled_convolution_op, _jit_compiled_convolution_op while saving (showing 4 of 4). These functions will not be directly callable after loading.\n","\u001b[34m\u001b[1mwandb\u001b[0m: Adding directory to artifact (/content/drive/MyDrive/MSU_beans/Beans_Maturity/wandb_train_v4/wandb/run-20221111_155544-2dsw1i4i/files/model-best)... Done. 0.1s\n"]},{"output_type":"stream","name":"stdout","text":["\b\b\b\b\b\b\b\b\b\b\b\b\b\b\b\b\b\b\b\b\b\b\b\b\b\b\b\b\b\b\b\b\b\b\b\b\b\b\b\b\b\b\b\b\b\b\b\b\b\b\b\b\b\b\b\b\b\b\b\b\b\b\b\b\b\b\b\b\b\b\b\b\b\b\b\b\b\b\b\b\b\b\b\b\b\b\b\b\b\b\b\r89/89 [==============================] - 24s 271ms/step - loss: 0.0756 - mae: 0.8046 - mse: 1.0706 - val_loss: 0.1098 - val_mae: 1.1472 - val_mse: 2.3383\n","Epoch 51/200\n","89/89 [==============================] - 20s 223ms/step - loss: 0.0745 - mae: 0.7930 - mse: 1.0382 - val_loss: 0.1118 - val_mae: 1.1669 - val_mse: 2.5818\n","Epoch 52/200\n","89/89 [==============================] - 20s 224ms/step - loss: 0.0764 - mae: 0.8126 - mse: 1.0850 - val_loss: 0.1583 - val_mae: 1.6311 - val_mse: 4.0410\n","Epoch 53/200\n","89/89 [==============================] - 20s 224ms/step - loss: 0.0711 - mae: 0.7595 - mse: 0.9661 - val_loss: 0.1361 - val_mae: 1.4101 - val_mse: 3.2017\n","Epoch 54/200\n","89/89 [==============================] - 20s 223ms/step - loss: 0.0782 - mae: 0.8307 - mse: 1.1112 - val_loss: 0.1164 - val_mae: 1.2126 - val_mse: 2.5562\n","Epoch 55/200\n","89/89 [==============================] - 20s 223ms/step - loss: 0.0762 - mae: 0.8105 - mse: 1.0543 - val_loss: 0.1333 - val_mae: 1.3819 - val_mse: 3.1152\n","Epoch 56/200\n","89/89 [==============================] - 20s 223ms/step - loss: 0.0701 - mae: 0.7494 - mse: 0.9068 - val_loss: 0.1122 - val_mae: 1.1712 - val_mse: 2.4592\n","Epoch 57/200\n","89/89 [==============================] - 20s 223ms/step - loss: 0.0685 - mae: 0.7335 - mse: 0.8599 - val_loss: 0.1212 - val_mae: 1.2612 - val_mse: 2.8590\n","Epoch 58/200\n","89/89 [==============================] - 20s 223ms/step - loss: 0.0674 - mae: 0.7223 - mse: 0.8789 - val_loss: 0.1515 - val_mae: 1.5647 - val_mse: 3.8818\n","Epoch 59/200\n","89/89 [==============================] - 20s 223ms/step - loss: 0.0636 - mae: 0.6843 - mse: 0.7789 - val_loss: 0.1105 - val_mae: 1.1546 - val_mse: 2.3901\n","Epoch 60/200\n","89/89 [==============================] - 20s 223ms/step - loss: 0.0670 - mae: 0.7186 - mse: 0.8610 - val_loss: 0.1273 - val_mae: 1.3221 - val_mse: 2.8842\n","Epoch 61/200\n","89/89 [==============================] - 20s 223ms/step - loss: 0.0636 - mae: 0.6841 - mse: 0.7696 - val_loss: 0.1144 - val_mae: 1.1926 - val_mse: 2.4758\n","Epoch 62/200\n","88/89 [============================>.] - ETA: 0s - loss: 0.0642 - mae: 0.6912 - mse: 0.7828"]},{"output_type":"stream","name":"stderr","text":["WARNING:absl:Found untraced functions such as _jit_compiled_convolution_op, _jit_compiled_convolution_op, _jit_compiled_convolution_op, _jit_compiled_convolution_op while saving (showing 4 of 4). These functions will not be directly callable after loading.\n","\u001b[34m\u001b[1mwandb\u001b[0m: Adding directory to artifact (/content/drive/MyDrive/MSU_beans/Beans_Maturity/wandb_train_v4/wandb/run-20221111_155544-2dsw1i4i/files/model-best)... Done. 0.1s\n"]},{"output_type":"stream","name":"stdout","text":["\b\b\b\b\b\b\b\b\b\b\b\b\b\b\b\b\b\b\b\b\b\b\b\b\b\b\b\b\b\b\b\b\b\b\b\b\b\b\b\b\b\b\b\b\b\b\b\b\b\b\b\b\b\b\b\b\b\b\b\b\b\b\b\b\b\b\b\b\b\b\b\b\b\b\b\b\b\b\b\b\b\b\b\b\b\b\b\b\b\b\b\r89/89 [==============================] - 24s 274ms/step - loss: 0.0643 - mae: 0.6914 - mse: 0.7825 - val_loss: 0.1027 - val_mae: 1.0762 - val_mse: 2.0505\n","Epoch 63/200\n","89/89 [==============================] - 20s 223ms/step - loss: 0.0672 - mae: 0.7204 - mse: 0.8607 - val_loss: 0.1232 - val_mae: 1.2814 - val_mse: 2.7710\n","Epoch 64/200\n","89/89 [==============================] - 20s 224ms/step - loss: 0.0678 - mae: 0.7263 - mse: 0.8472 - val_loss: 0.1037 - val_mae: 1.0853 - val_mse: 2.1648\n","Epoch 65/200\n","89/89 [==============================] - 20s 223ms/step - loss: 0.0597 - mae: 0.6455 - mse: 0.6860 - val_loss: 0.1135 - val_mae: 1.1843 - val_mse: 2.4176\n","Epoch 66/200\n","89/89 [==============================] - 20s 223ms/step - loss: 0.0579 - mae: 0.6277 - mse: 0.6698 - val_loss: 0.1144 - val_mae: 1.1917 - val_mse: 2.6495\n","Epoch 67/200\n","89/89 [==============================] - 20s 223ms/step - loss: 0.0600 - mae: 0.6479 - mse: 0.6904 - val_loss: 0.1113 - val_mae: 1.1616 - val_mse: 2.4336\n","Epoch 68/200\n","89/89 [==============================] - 20s 223ms/step - loss: 0.0555 - mae: 0.6034 - mse: 0.5988 - val_loss: 0.1113 - val_mae: 1.1623 - val_mse: 2.3434\n","Epoch 69/200\n","89/89 [==============================] - 20s 223ms/step - loss: 0.0602 - mae: 0.6499 - mse: 0.7085 - val_loss: 0.1107 - val_mae: 1.1561 - val_mse: 2.4395\n","Epoch 70/200\n","89/89 [==============================] - 20s 223ms/step - loss: 0.0598 - mae: 0.6457 - mse: 0.6729 - val_loss: 0.1311 - val_mae: 1.3602 - val_mse: 3.1153\n","Epoch 71/200\n","89/89 [==============================] - 20s 223ms/step - loss: 0.0601 - mae: 0.6498 - mse: 0.6797 - val_loss: 0.1460 - val_mae: 1.5090 - val_mse: 3.6674\n","Epoch 72/200\n","89/89 [==============================] - 20s 223ms/step - loss: 0.0607 - mae: 0.6553 - mse: 0.7012 - val_loss: 0.1105 - val_mae: 1.1541 - val_mse: 2.4179\n","Epoch 73/200\n","89/89 [==============================] - 20s 223ms/step - loss: 0.0540 - mae: 0.5882 - mse: 0.5841 - val_loss: 0.1089 - val_mae: 1.1384 - val_mse: 2.3853\n","Epoch 74/200\n","89/89 [==============================] - 20s 223ms/step - loss: 0.0564 - mae: 0.6126 - mse: 0.6284 - val_loss: 0.1081 - val_mae: 1.1297 - val_mse: 2.3523\n","Epoch 75/200\n","89/89 [==============================] - 20s 223ms/step - loss: 0.0584 - mae: 0.6317 - mse: 0.6632 - val_loss: 0.1131 - val_mae: 1.1810 - val_mse: 2.3656\n","Epoch 76/200\n","89/89 [==============================] - 20s 223ms/step - loss: 0.0559 - mae: 0.6072 - mse: 0.6169 - val_loss: 0.1097 - val_mae: 1.1464 - val_mse: 2.3674\n","Epoch 77/200\n","89/89 [==============================] - 20s 223ms/step - loss: 0.0540 - mae: 0.5883 - mse: 0.5598 - val_loss: 0.1044 - val_mae: 1.0931 - val_mse: 2.1346\n","Epoch 78/200\n","89/89 [==============================] - 20s 223ms/step - loss: 0.0516 - mae: 0.5643 - mse: 0.5267 - val_loss: 0.1108 - val_mae: 1.1579 - val_mse: 2.3417\n","Epoch 79/200\n","89/89 [==============================] - 20s 223ms/step - loss: 0.0507 - mae: 0.5549 - mse: 0.4969 - val_loss: 0.1247 - val_mae: 1.2965 - val_mse: 2.9920\n","Epoch 80/200\n","88/89 [============================>.] - ETA: 0s - loss: 0.0564 - mae: 0.6124 - mse: 0.6118"]},{"output_type":"stream","name":"stderr","text":["WARNING:absl:Found untraced functions such as _jit_compiled_convolution_op, _jit_compiled_convolution_op, _jit_compiled_convolution_op, _jit_compiled_convolution_op while saving (showing 4 of 4). These functions will not be directly callable after loading.\n","\u001b[34m\u001b[1mwandb\u001b[0m: Adding directory to artifact (/content/drive/MyDrive/MSU_beans/Beans_Maturity/wandb_train_v4/wandb/run-20221111_155544-2dsw1i4i/files/model-best)... Done. 0.1s\n"]},{"output_type":"stream","name":"stdout","text":["\b\b\b\b\b\b\b\b\b\b\b\b\b\b\b\b\b\b\b\b\b\b\b\b\b\b\b\b\b\b\b\b\b\b\b\b\b\b\b\b\b\b\b\b\b\b\b\b\b\b\b\b\b\b\b\b\b\b\b\b\b\b\b\b\b\b\b\b\b\b\b\b\b\b\b\b\b\b\b\b\b\b\b\b\b\b\b\b\b\b\b\r89/89 [==============================] - 24s 270ms/step - loss: 0.0564 - mae: 0.6129 - mse: 0.6138 - val_loss: 0.1011 - val_mae: 1.0602 - val_mse: 2.0311\n","Epoch 81/200\n","89/89 [==============================] - 20s 223ms/step - loss: 0.0513 - mae: 0.5610 - mse: 0.5369 - val_loss: 0.1139 - val_mae: 1.1881 - val_mse: 2.5885\n","Epoch 82/200\n","89/89 [==============================] - 20s 224ms/step - loss: 0.0497 - mae: 0.5451 - mse: 0.5044 - val_loss: 0.1119 - val_mae: 1.1679 - val_mse: 2.5358\n","Epoch 83/200\n","89/89 [==============================] - 20s 223ms/step - loss: 0.0526 - mae: 0.5742 - mse: 0.5379 - val_loss: 0.1216 - val_mae: 1.2647 - val_mse: 2.8382\n","Epoch 84/200\n","89/89 [==============================] - 20s 223ms/step - loss: 0.0481 - mae: 0.5288 - mse: 0.4815 - val_loss: 0.1061 - val_mae: 1.1104 - val_mse: 2.3384\n","Epoch 85/200\n","89/89 [==============================] - 20s 223ms/step - loss: 0.0524 - mae: 0.5722 - mse: 0.5416 - val_loss: 0.1228 - val_mae: 1.2776 - val_mse: 2.9656\n","Epoch 86/200\n","89/89 [==============================] - 20s 223ms/step - loss: 0.0504 - mae: 0.5520 - mse: 0.4925 - val_loss: 0.1106 - val_mae: 1.1550 - val_mse: 2.4796\n","Epoch 87/200\n","89/89 [==============================] - 20s 223ms/step - loss: 0.0557 - mae: 0.6053 - mse: 0.5937 - val_loss: 0.1179 - val_mae: 1.2277 - val_mse: 2.7806\n","Epoch 88/200\n","89/89 [==============================] - 20s 224ms/step - loss: 0.0511 - mae: 0.5589 - mse: 0.5137 - val_loss: 0.1031 - val_mae: 1.0791 - val_mse: 2.1809\n","Epoch 89/200\n","89/89 [==============================] - 20s 223ms/step - loss: 0.0491 - mae: 0.5394 - mse: 0.4809 - val_loss: 0.1179 - val_mae: 1.2278 - val_mse: 2.6785\n","Epoch 90/200\n","89/89 [==============================] - 20s 223ms/step - loss: 0.0483 - mae: 0.5308 - mse: 0.4700 - val_loss: 0.1062 - val_mae: 1.1112 - val_mse: 2.3173\n","Epoch 91/200\n","89/89 [==============================] - 20s 223ms/step - loss: 0.0494 - mae: 0.5420 - mse: 0.4755 - val_loss: 0.1096 - val_mae: 1.1446 - val_mse: 2.3598\n","Epoch 92/200\n","89/89 [==============================] - 20s 223ms/step - loss: 0.0461 - mae: 0.5085 - mse: 0.4285 - val_loss: 0.1102 - val_mae: 1.1507 - val_mse: 2.5515\n","Epoch 93/200\n","89/89 [==============================] - 20s 223ms/step - loss: 0.0462 - mae: 0.5101 - mse: 0.4458 - val_loss: 0.1035 - val_mae: 1.0845 - val_mse: 2.1839\n","Epoch 94/200\n","89/89 [==============================] - 20s 223ms/step - loss: 0.0462 - mae: 0.5099 - mse: 0.4362 - val_loss: 0.1068 - val_mae: 1.1166 - val_mse: 2.3234\n","Epoch 95/200\n","89/89 [==============================] - 20s 223ms/step - loss: 0.0470 - mae: 0.5176 - mse: 0.4434 - val_loss: 0.1135 - val_mae: 1.1833 - val_mse: 2.5624\n","Epoch 96/200\n","89/89 [==============================] - 20s 223ms/step - loss: 0.0428 - mae: 0.4760 - mse: 0.3694 - val_loss: 0.1053 - val_mae: 1.1021 - val_mse: 2.2970\n","Epoch 97/200\n","88/89 [============================>.] - ETA: 0s - loss: 0.0432 - mae: 0.4800 - mse: 0.3754"]},{"output_type":"stream","name":"stderr","text":["WARNING:absl:Found untraced functions such as _jit_compiled_convolution_op, _jit_compiled_convolution_op, _jit_compiled_convolution_op, _jit_compiled_convolution_op while saving (showing 4 of 4). These functions will not be directly callable after loading.\n","\u001b[34m\u001b[1mwandb\u001b[0m: Adding directory to artifact (/content/drive/MyDrive/MSU_beans/Beans_Maturity/wandb_train_v4/wandb/run-20221111_155544-2dsw1i4i/files/model-best)... Done. 0.1s\n"]},{"output_type":"stream","name":"stdout","text":["\b\b\b\b\b\b\b\b\b\b\b\b\b\b\b\b\b\b\b\b\b\b\b\b\b\b\b\b\b\b\b\b\b\b\b\b\b\b\b\b\b\b\b\b\b\b\b\b\b\b\b\b\b\b\b\b\b\b\b\b\b\b\b\b\b\b\b\b\b\b\b\b\b\b\b\b\b\b\b\b\b\b\b\b\b\b\b\b\b\b\b\r89/89 [==============================] - 24s 274ms/step - loss: 0.0432 - mae: 0.4798 - mse: 0.3751 - val_loss: 0.0997 - val_mae: 1.0460 - val_mse: 2.0783\n","Epoch 98/200\n","89/89 [==============================] - 20s 222ms/step - loss: 0.0428 - mae: 0.4757 - mse: 0.3898 - val_loss: 0.1048 - val_mae: 1.0970 - val_mse: 2.2374\n","Epoch 99/200\n","89/89 [==============================] - 20s 223ms/step - loss: 0.0449 - mae: 0.4969 - mse: 0.4003 - val_loss: 0.1108 - val_mae: 1.1571 - val_mse: 2.4727\n","Epoch 100/200\n","89/89 [==============================] - 20s 223ms/step - loss: 0.0419 - mae: 0.4660 - mse: 0.3818 - val_loss: 0.1070 - val_mae: 1.1198 - val_mse: 2.3156\n","Epoch 101/200\n","89/89 [==============================] - 20s 223ms/step - loss: 0.0431 - mae: 0.4784 - mse: 0.3885 - val_loss: 0.1082 - val_mae: 1.1316 - val_mse: 2.3693\n","Epoch 102/200\n","89/89 [==============================] - 20s 223ms/step - loss: 0.0425 - mae: 0.4725 - mse: 0.3817 - val_loss: 0.1196 - val_mae: 1.2457 - val_mse: 2.6688\n","Epoch 103/200\n","89/89 [==============================] - 20s 223ms/step - loss: 0.0438 - mae: 0.4863 - mse: 0.3966 - val_loss: 0.1061 - val_mae: 1.1099 - val_mse: 2.3011\n","Epoch 104/200\n","89/89 [==============================] - 20s 223ms/step - loss: 0.0424 - mae: 0.4720 - mse: 0.3728 - val_loss: 0.1107 - val_mae: 1.1562 - val_mse: 2.4802\n","Epoch 105/200\n","89/89 [==============================] - 20s 223ms/step - loss: 0.0427 - mae: 0.4751 - mse: 0.3710 - val_loss: 0.1046 - val_mae: 1.0950 - val_mse: 2.2784\n","Epoch 106/200\n","89/89 [==============================] - 20s 224ms/step - loss: 0.0429 - mae: 0.4762 - mse: 0.3854 - val_loss: 0.1030 - val_mae: 1.0787 - val_mse: 2.2305\n","Epoch 107/200\n","89/89 [==============================] - 20s 223ms/step - loss: 0.0417 - mae: 0.4642 - mse: 0.3677 - val_loss: 0.1082 - val_mae: 1.1307 - val_mse: 2.3290\n","Epoch 108/200\n","89/89 [==============================] - 20s 223ms/step - loss: 0.0429 - mae: 0.4758 - mse: 0.3783 - val_loss: 0.1046 - val_mae: 1.0950 - val_mse: 2.2521\n","Epoch 109/200\n","89/89 [==============================] - 20s 223ms/step - loss: 0.0413 - mae: 0.4604 - mse: 0.3594 - val_loss: 0.1086 - val_mae: 1.1355 - val_mse: 2.3615\n","Epoch 110/200\n","89/89 [==============================] - 20s 223ms/step - loss: 0.0416 - mae: 0.4639 - mse: 0.3659 - val_loss: 0.1082 - val_mae: 1.1312 - val_mse: 2.4047\n","Epoch 111/200\n","89/89 [==============================] - 20s 223ms/step - loss: 0.0386 - mae: 0.4330 - mse: 0.3178 - val_loss: 0.1132 - val_mae: 1.1810 - val_mse: 2.5679\n","Epoch 112/200\n","89/89 [==============================] - 20s 223ms/step - loss: 0.0417 - mae: 0.4640 - mse: 0.3522 - val_loss: 0.1081 - val_mae: 1.1291 - val_mse: 2.3783\n","Epoch 113/200\n","89/89 [==============================] - 20s 223ms/step - loss: 0.0401 - mae: 0.4489 - mse: 0.3422 - val_loss: 0.1046 - val_mae: 1.0942 - val_mse: 2.2148\n","Epoch 114/200\n","89/89 [==============================] - 20s 223ms/step - loss: 0.0410 - mae: 0.4577 - mse: 0.3452 - val_loss: 0.1043 - val_mae: 1.0912 - val_mse: 2.2598\n","Epoch 115/200\n","89/89 [==============================] - 20s 223ms/step - loss: 0.0399 - mae: 0.4466 - mse: 0.3425 - val_loss: 0.1146 - val_mae: 1.1960 - val_mse: 2.6628\n","Epoch 116/200\n","89/89 [==============================] - 20s 223ms/step - loss: 0.0411 - mae: 0.4588 - mse: 0.3474 - val_loss: 0.1091 - val_mae: 1.1405 - val_mse: 2.3775\n","Epoch 117/200\n","89/89 [==============================] - 20s 223ms/step - loss: 0.0404 - mae: 0.4520 - mse: 0.3462 - val_loss: 0.1118 - val_mae: 1.1673 - val_mse: 2.4587\n","Epoch 118/200\n","89/89 [==============================] - 20s 223ms/step - loss: 0.0407 - mae: 0.4544 - mse: 0.3421 - val_loss: 0.1067 - val_mae: 1.1163 - val_mse: 2.2641\n","Epoch 119/200\n","89/89 [==============================] - 20s 223ms/step - loss: 0.0372 - mae: 0.4194 - mse: 0.3073 - val_loss: 0.1066 - val_mae: 1.1152 - val_mse: 2.3176\n","Epoch 120/200\n","89/89 [==============================] - 20s 223ms/step - loss: 0.0392 - mae: 0.4394 - mse: 0.3230 - val_loss: 0.1103 - val_mae: 1.1516 - val_mse: 2.4048\n","Epoch 121/200\n","89/89 [==============================] - 20s 223ms/step - loss: 0.0405 - mae: 0.4524 - mse: 0.3319 - val_loss: 0.1077 - val_mae: 1.1258 - val_mse: 2.3183\n","Epoch 122/200\n","89/89 [==============================] - 20s 223ms/step - loss: 0.0387 - mae: 0.4353 - mse: 0.3056 - val_loss: 0.1048 - val_mae: 1.0970 - val_mse: 2.1189\n","Epoch 123/200\n","89/89 [==============================] - 20s 223ms/step - loss: 0.0386 - mae: 0.4334 - mse: 0.3179 - val_loss: 0.1091 - val_mae: 1.1398 - val_mse: 2.4230\n","Epoch 124/200\n","89/89 [==============================] - 20s 223ms/step - loss: 0.0384 - mae: 0.4313 - mse: 0.3073 - val_loss: 0.1071 - val_mae: 1.1194 - val_mse: 2.4066\n","Epoch 125/200\n","89/89 [==============================] - 20s 223ms/step - loss: 0.0381 - mae: 0.4285 - mse: 0.3092 - val_loss: 0.1050 - val_mae: 1.0984 - val_mse: 2.2092\n","Epoch 126/200\n","89/89 [==============================] - 20s 223ms/step - loss: 0.0377 - mae: 0.4242 - mse: 0.3017 - val_loss: 0.1189 - val_mae: 1.2377 - val_mse: 2.8388\n","Epoch 127/200\n","89/89 [==============================] - 20s 223ms/step - loss: 0.0370 - mae: 0.4171 - mse: 0.2938 - val_loss: 0.1094 - val_mae: 1.1432 - val_mse: 2.5173\n","Epoch 128/200\n","89/89 [==============================] - 20s 223ms/step - loss: 0.0370 - mae: 0.4177 - mse: 0.2974 - val_loss: 0.1084 - val_mae: 1.1340 - val_mse: 2.3853\n","Epoch 129/200\n","89/89 [==============================] - 20s 223ms/step - loss: 0.0368 - mae: 0.4153 - mse: 0.2884 - val_loss: 0.1143 - val_mae: 1.1916 - val_mse: 2.5897\n","Epoch 130/200\n","89/89 [==============================] - 20s 223ms/step - loss: 0.0378 - mae: 0.4253 - mse: 0.3069 - val_loss: 0.1114 - val_mae: 1.1628 - val_mse: 2.5294\n","Epoch 131/200\n","89/89 [==============================] - 20s 223ms/step - loss: 0.0354 - mae: 0.4016 - mse: 0.2710 - val_loss: 0.1053 - val_mae: 1.1027 - val_mse: 2.2680\n","Epoch 132/200\n","89/89 [==============================] - 20s 223ms/step - loss: 0.0362 - mae: 0.4092 - mse: 0.2830 - val_loss: 0.1055 - val_mae: 1.1051 - val_mse: 2.2207\n","Epoch 133/200\n","89/89 [==============================] - 20s 223ms/step - loss: 0.0369 - mae: 0.4159 - mse: 0.2874 - val_loss: 0.1112 - val_mae: 1.1604 - val_mse: 2.5622\n","Epoch 134/200\n","89/89 [==============================] - 20s 223ms/step - loss: 0.0354 - mae: 0.4011 - mse: 0.2712 - val_loss: 0.1053 - val_mae: 1.1013 - val_mse: 2.3082\n","Epoch 135/200\n","89/89 [==============================] - 20s 223ms/step - loss: 0.0334 - mae: 0.3816 - mse: 0.2474 - val_loss: 0.1061 - val_mae: 1.1094 - val_mse: 2.3566\n","Epoch 136/200\n","89/89 [==============================] - 20s 223ms/step - loss: 0.0351 - mae: 0.3980 - mse: 0.2688 - val_loss: 0.1063 - val_mae: 1.1123 - val_mse: 2.3784\n","Epoch 137/200\n","89/89 [==============================] - 20s 223ms/step - loss: 0.0360 - mae: 0.4068 - mse: 0.2811 - val_loss: 0.1033 - val_mae: 1.0823 - val_mse: 2.2116\n","Epoch 138/200\n","89/89 [==============================] - 20s 223ms/step - loss: 0.0344 - mae: 0.3912 - mse: 0.2642 - val_loss: 0.1078 - val_mae: 1.1266 - val_mse: 2.3915\n","Epoch 139/200\n","89/89 [==============================] - 20s 223ms/step - loss: 0.0347 - mae: 0.3949 - mse: 0.2542 - val_loss: 0.1085 - val_mae: 1.1340 - val_mse: 2.3784\n","Epoch 140/200\n","89/89 [==============================] - 20s 223ms/step - loss: 0.0359 - mae: 0.4062 - mse: 0.2727 - val_loss: 0.1085 - val_mae: 1.1336 - val_mse: 2.4127\n","Epoch 141/200\n","89/89 [==============================] - 20s 223ms/step - loss: 0.0364 - mae: 0.4112 - mse: 0.2901 - val_loss: 0.1035 - val_mae: 1.0838 - val_mse: 2.1897\n","Epoch 142/200\n","89/89 [==============================] - 20s 223ms/step - loss: 0.0356 - mae: 0.4031 - mse: 0.2747 - val_loss: 0.1029 - val_mae: 1.0774 - val_mse: 2.1655\n","Epoch 143/200\n","89/89 [==============================] - 20s 223ms/step - loss: 0.0339 - mae: 0.3858 - mse: 0.2506 - val_loss: 0.1025 - val_mae: 1.0738 - val_mse: 2.1618\n","Epoch 144/200\n","89/89 [==============================] - 20s 223ms/step - loss: 0.0331 - mae: 0.3781 - mse: 0.2524 - val_loss: 0.1060 - val_mae: 1.1093 - val_mse: 2.2856\n","Epoch 145/200\n","89/89 [==============================] - 20s 223ms/step - loss: 0.0340 - mae: 0.3868 - mse: 0.2758 - val_loss: 0.1040 - val_mae: 1.0879 - val_mse: 2.3086\n","Epoch 146/200\n","89/89 [==============================] - 20s 223ms/step - loss: 0.0335 - mae: 0.3822 - mse: 0.2427 - val_loss: 0.1053 - val_mae: 1.1021 - val_mse: 2.2875\n","Epoch 147/200\n","89/89 [==============================] - 20s 223ms/step - loss: 0.0341 - mae: 0.3886 - mse: 0.2513 - val_loss: 0.1081 - val_mae: 1.1300 - val_mse: 2.4397\n","Epoch 148/200\n","89/89 [==============================] - 20s 223ms/step - loss: 0.0344 - mae: 0.3910 - mse: 0.2618 - val_loss: 0.1023 - val_mae: 1.0715 - val_mse: 2.1564\n","Epoch 149/200\n","89/89 [==============================] - 20s 223ms/step - loss: 0.0339 - mae: 0.3864 - mse: 0.2475 - val_loss: 0.1061 - val_mae: 1.1101 - val_mse: 2.3057\n","Epoch 150/200\n","88/89 [============================>.] - ETA: 0s - loss: 0.0317 - mae: 0.3638 - mse: 0.2218"]},{"output_type":"stream","name":"stderr","text":["WARNING:absl:Found untraced functions such as _jit_compiled_convolution_op, _jit_compiled_convolution_op, _jit_compiled_convolution_op, _jit_compiled_convolution_op while saving (showing 4 of 4). These functions will not be directly callable after loading.\n","\u001b[34m\u001b[1mwandb\u001b[0m: Adding directory to artifact (/content/drive/MyDrive/MSU_beans/Beans_Maturity/wandb_train_v4/wandb/run-20221111_155544-2dsw1i4i/files/model-best)... Done. 0.1s\n"]},{"output_type":"stream","name":"stdout","text":["\b\b\b\b\b\b\b\b\b\b\b\b\b\b\b\b\b\b\b\b\b\b\b\b\b\b\b\b\b\b\b\b\b\b\b\b\b\b\b\b\b\b\b\b\b\b\b\b\b\b\b\b\b\b\b\b\b\b\b\b\b\b\b\b\b\b\b\b\b\b\b\b\b\b\b\b\b\b\b\b\b\b\b\b\b\b\b\b\b\b\b\r89/89 [==============================] - 24s 271ms/step - loss: 0.0317 - mae: 0.3639 - mse: 0.2217 - val_loss: 0.0997 - val_mae: 1.0459 - val_mse: 2.0683\n","Epoch 151/200\n","89/89 [==============================] - 20s 222ms/step - loss: 0.0359 - mae: 0.4067 - mse: 0.2711 - val_loss: 0.1032 - val_mae: 1.0809 - val_mse: 2.1952\n","Epoch 152/200\n","89/89 [==============================] - 20s 223ms/step - loss: 0.0342 - mae: 0.3890 - mse: 0.2586 - val_loss: 0.1014 - val_mae: 1.0628 - val_mse: 2.1305\n","Epoch 153/200\n","89/89 [==============================] - 20s 223ms/step - loss: 0.0310 - mae: 0.3569 - mse: 0.2140 - val_loss: 0.1019 - val_mae: 1.0688 - val_mse: 2.0843\n","Epoch 154/200\n","89/89 [==============================] - 20s 223ms/step - loss: 0.0323 - mae: 0.3701 - mse: 0.2340 - val_loss: 0.1015 - val_mae: 1.0645 - val_mse: 2.1243\n","Epoch 155/200\n","89/89 [==============================] - 20s 223ms/step - loss: 0.0315 - mae: 0.3626 - mse: 0.2190 - val_loss: 0.1062 - val_mae: 1.1099 - val_mse: 2.3793\n","Epoch 156/200\n","89/89 [==============================] - 20s 223ms/step - loss: 0.0324 - mae: 0.3710 - mse: 0.2347 - val_loss: 0.1055 - val_mae: 1.1037 - val_mse: 2.2269\n","Epoch 157/200\n","89/89 [==============================] - 20s 223ms/step - loss: 0.0346 - mae: 0.3925 - mse: 0.2613 - val_loss: 0.1042 - val_mae: 1.0914 - val_mse: 2.3044\n","Epoch 158/200\n","89/89 [==============================] - 20s 223ms/step - loss: 0.0330 - mae: 0.3768 - mse: 0.2349 - val_loss: 0.1187 - val_mae: 1.2359 - val_mse: 2.7884\n","Epoch 159/200\n","89/89 [==============================] - 20s 223ms/step - loss: 0.0329 - mae: 0.3765 - mse: 0.2440 - val_loss: 0.1047 - val_mae: 1.0959 - val_mse: 2.2522\n","Epoch 160/200\n","89/89 [==============================] - 20s 222ms/step - loss: 0.0305 - mae: 0.3522 - mse: 0.2102 - val_loss: 0.1015 - val_mae: 1.0646 - val_mse: 2.0842\n","Epoch 161/200\n","89/89 [==============================] - 20s 223ms/step - loss: 0.0337 - mae: 0.3842 - mse: 0.2428 - val_loss: 0.1038 - val_mae: 1.0875 - val_mse: 2.2147\n","Epoch 162/200\n","89/89 [==============================] - 20s 223ms/step - loss: 0.0311 - mae: 0.3584 - mse: 0.2219 - val_loss: 0.1027 - val_mae: 1.0759 - val_mse: 2.1845\n","Epoch 163/200\n","89/89 [==============================] - 20s 223ms/step - loss: 0.0322 - mae: 0.3682 - mse: 0.2273 - val_loss: 0.1063 - val_mae: 1.1104 - val_mse: 2.3783\n","Epoch 164/200\n","89/89 [==============================] - 20s 223ms/step - loss: 0.0342 - mae: 0.3892 - mse: 0.2534 - val_loss: 0.1025 - val_mae: 1.0738 - val_mse: 2.1072\n","Epoch 165/200\n","89/89 [==============================] - 20s 223ms/step - loss: 0.0334 - mae: 0.3811 - mse: 0.2511 - val_loss: 0.1036 - val_mae: 1.0841 - val_mse: 2.1677\n","Epoch 166/200\n","89/89 [==============================] - 20s 223ms/step - loss: 0.0290 - mae: 0.3366 - mse: 0.1914 - val_loss: 0.1071 - val_mae: 1.1201 - val_mse: 2.3494\n","Epoch 167/200\n","89/89 [==============================] - 20s 223ms/step - loss: 0.0308 - mae: 0.3541 - mse: 0.2205 - val_loss: 0.1031 - val_mae: 1.0805 - val_mse: 2.1298\n","Epoch 168/200\n","89/89 [==============================] - 20s 223ms/step - loss: 0.0316 - mae: 0.3629 - mse: 0.2219 - val_loss: 0.1041 - val_mae: 1.0905 - val_mse: 2.1870\n","Epoch 169/200\n","89/89 [==============================] - 20s 223ms/step - loss: 0.0302 - mae: 0.3486 - mse: 0.2130 - val_loss: 0.1040 - val_mae: 1.0884 - val_mse: 2.2297\n","Epoch 170/200\n","89/89 [==============================] - 20s 223ms/step - loss: 0.0297 - mae: 0.3442 - mse: 0.2029 - val_loss: 0.1075 - val_mae: 1.1233 - val_mse: 2.3520\n","Epoch 171/200\n","89/89 [==============================] - 20s 223ms/step - loss: 0.0307 - mae: 0.3536 - mse: 0.2164 - val_loss: 0.1083 - val_mae: 1.1321 - val_mse: 2.3650\n","Epoch 172/200\n","89/89 [==============================] - 20s 223ms/step - loss: 0.0292 - mae: 0.3385 - mse: 0.1966 - val_loss: 0.1047 - val_mae: 1.0962 - val_mse: 2.1747\n","Epoch 173/200\n","89/89 [==============================] - 20s 223ms/step - loss: 0.0279 - mae: 0.3250 - mse: 0.1823 - val_loss: 0.1029 - val_mae: 1.0780 - val_mse: 2.1630\n","Epoch 174/200\n","89/89 [==============================] - 20s 223ms/step - loss: 0.0290 - mae: 0.3366 - mse: 0.1906 - val_loss: 0.1035 - val_mae: 1.0834 - val_mse: 2.2174\n","Epoch 175/200\n","89/89 [==============================] - 20s 222ms/step - loss: 0.0302 - mae: 0.3486 - mse: 0.2116 - val_loss: 0.1035 - val_mae: 1.0839 - val_mse: 2.2060\n","Epoch 176/200\n","89/89 [==============================] - 20s 223ms/step - loss: 0.0312 - mae: 0.3594 - mse: 0.2146 - val_loss: 0.1065 - val_mae: 1.1148 - val_mse: 2.3454\n","Epoch 177/200\n","89/89 [==============================] - 20s 223ms/step - loss: 0.0306 - mae: 0.3524 - mse: 0.2063 - val_loss: 0.1025 - val_mae: 1.0742 - val_mse: 2.0907\n","Epoch 178/200\n","89/89 [==============================] - 20s 223ms/step - loss: 0.0303 - mae: 0.3497 - mse: 0.2041 - val_loss: 0.1009 - val_mae: 1.0575 - val_mse: 2.1706\n","Epoch 179/200\n","89/89 [==============================] - 20s 223ms/step - loss: 0.0283 - mae: 0.3299 - mse: 0.1876 - val_loss: 0.1021 - val_mae: 1.0706 - val_mse: 2.1734\n","Epoch 180/200\n","89/89 [==============================] - 20s 223ms/step - loss: 0.0293 - mae: 0.3400 - mse: 0.1976 - val_loss: 0.1030 - val_mae: 1.0789 - val_mse: 2.1945\n","Epoch 181/200\n","89/89 [==============================] - 20s 223ms/step - loss: 0.0290 - mae: 0.3367 - mse: 0.1910 - val_loss: 0.1045 - val_mae: 1.0945 - val_mse: 2.2750\n","Epoch 182/200\n","89/89 [==============================] - 20s 223ms/step - loss: 0.0295 - mae: 0.3412 - mse: 0.2009 - val_loss: 0.1030 - val_mae: 1.0793 - val_mse: 2.1519\n","Epoch 183/200\n","89/89 [==============================] - 20s 223ms/step - loss: 0.0305 - mae: 0.3520 - mse: 0.2141 - val_loss: 0.1029 - val_mae: 1.0777 - val_mse: 2.1826\n","Epoch 184/200\n","89/89 [==============================] - 20s 223ms/step - loss: 0.0306 - mae: 0.3533 - mse: 0.2019 - val_loss: 0.1019 - val_mae: 1.0678 - val_mse: 2.1163\n","Epoch 185/200\n","89/89 [==============================] - 20s 222ms/step - loss: 0.0292 - mae: 0.3384 - mse: 0.1971 - val_loss: 0.1027 - val_mae: 1.0754 - val_mse: 2.1723\n","Epoch 186/200\n","89/89 [==============================] - ETA: 0s - loss: 0.0284 - mae: 0.3303 - mse: 0.1830"]},{"output_type":"stream","name":"stderr","text":["WARNING:absl:Found untraced functions such as _jit_compiled_convolution_op, _jit_compiled_convolution_op, _jit_compiled_convolution_op, _jit_compiled_convolution_op while saving (showing 4 of 4). These functions will not be directly callable after loading.\n","\u001b[34m\u001b[1mwandb\u001b[0m: Adding directory to artifact (/content/drive/MyDrive/MSU_beans/Beans_Maturity/wandb_train_v4/wandb/run-20221111_155544-2dsw1i4i/files/model-best)... Done. 0.1s\n"]},{"output_type":"stream","name":"stdout","text":["\b\b\b\b\b\b\b\b\b\b\b\b\b\b\b\b\b\b\b\b\b\b\b\b\b\b\b\b\b\b\b\b\b\b\b\b\b\b\b\b\b\b\b\b\b\b\b\b\b\b\b\b\b\b\b\b\b\b\b\b\b\b\b\b\b\b\b\b\b\b\b\b\b\b\b\b\b\b\b\b\b\b\b\b\b\b\b\b\b\b\b\r89/89 [==============================] - 24s 275ms/step - loss: 0.0284 - mae: 0.3303 - mse: 0.1830 - val_loss: 0.0996 - val_mae: 1.0454 - val_mse: 2.0744\n","Epoch 187/200\n","89/89 [==============================] - 20s 223ms/step - loss: 0.0321 - mae: 0.3679 - mse: 0.2328 - val_loss: 0.1040 - val_mae: 1.0880 - val_mse: 2.2238\n","Epoch 188/200\n","89/89 [==============================] - 20s 224ms/step - loss: 0.0292 - mae: 0.3383 - mse: 0.1925 - val_loss: 0.1044 - val_mae: 1.0927 - val_mse: 2.2850\n","Epoch 189/200\n","89/89 [==============================] - 20s 224ms/step - loss: 0.0280 - mae: 0.3263 - mse: 0.1802 - val_loss: 0.1008 - val_mae: 1.0557 - val_mse: 2.2055\n","Epoch 190/200\n","89/89 [==============================] - 20s 223ms/step - loss: 0.0285 - mae: 0.3316 - mse: 0.1937 - val_loss: 0.1040 - val_mae: 1.0877 - val_mse: 2.2412\n","Epoch 191/200\n","89/89 [==============================] - 20s 222ms/step - loss: 0.0322 - mae: 0.3686 - mse: 0.2278 - val_loss: 0.1020 - val_mae: 1.0689 - val_mse: 2.1790\n","Epoch 192/200\n","89/89 [==============================] - 20s 223ms/step - loss: 0.0309 - mae: 0.3553 - mse: 0.2240 - val_loss: 0.1017 - val_mae: 1.0663 - val_mse: 2.1569\n","Epoch 193/200\n","89/89 [==============================] - 20s 223ms/step - loss: 0.0276 - mae: 0.3226 - mse: 0.1786 - val_loss: 0.1062 - val_mae: 1.1109 - val_mse: 2.3273\n","Epoch 194/200\n","89/89 [==============================] - 20s 223ms/step - loss: 0.0299 - mae: 0.3462 - mse: 0.1916 - val_loss: 0.1023 - val_mae: 1.0721 - val_mse: 2.1651\n","Epoch 195/200\n","89/89 [==============================] - 20s 223ms/step - loss: 0.0286 - mae: 0.3323 - mse: 0.1906 - val_loss: 0.1071 - val_mae: 1.1195 - val_mse: 2.4064\n","Epoch 196/200\n","89/89 [==============================] - 20s 223ms/step - loss: 0.0281 - mae: 0.3273 - mse: 0.1888 - val_loss: 0.1062 - val_mae: 1.1107 - val_mse: 2.3451\n","Epoch 197/200\n","89/89 [==============================] - 20s 223ms/step - loss: 0.0282 - mae: 0.3280 - mse: 0.1846 - val_loss: 0.1080 - val_mae: 1.1284 - val_mse: 2.3772\n","Epoch 198/200\n","89/89 [==============================] - 20s 223ms/step - loss: 0.0271 - mae: 0.3171 - mse: 0.1754 - val_loss: 0.1021 - val_mae: 1.0693 - val_mse: 2.1214\n","Epoch 199/200\n","89/89 [==============================] - 20s 223ms/step - loss: 0.0280 - mae: 0.3265 - mse: 0.1781 - val_loss: 0.1049 - val_mae: 1.0979 - val_mse: 2.2346\n","Epoch 200/200\n","89/89 [==============================] - 20s 223ms/step - loss: 0.0256 - mae: 0.3027 - mse: 0.1545 - val_loss: 0.1044 - val_mae: 1.0935 - val_mse: 2.2324\n","Average of MAE in last 100 epochs 0.1058\n","Standard Deviation of MAE in last 100 epochs 0.0038\n","Min Train MAE 0.0256 - epoch 200\n","Min Validation MAE 0.0996 - epoch 186\n","Min Train MSE 0.1545 - epoch 200\n","Min Validation MSE 2.0311 - epoch 80\n","4074.2391  seconds passed\n","MAE Plot for this config: {'f': 3, 'n_LSTM1': 128, 'n_LSTM2': 256, 'n_batch': 16, 'n_decay': 0.001, 'n_delta': 0.1, 'n_epochs': 200, 'n_filters_cnn1': 128, 'n_filters_cnn2': 64, 'n_filters_cnn3': 64, 'n_filters_cnn4': 16, 'n_lr': 0.001, 'batch_size': 16, 'test_batch_size': 16, 'epochs': 100, 'lr': 0.005, 'momentum': 0.9, 'no_cuda': False, 'seed': 42, 'log_interval': 1, 'image_log_interval': 10, 'decay': 0.0001}\n"]},{"output_type":"display_data","data":{"text/plain":["<Figure size 432x288 with 1 Axes>"],"image/png":"iVBORw0KGgoAAAANSUhEUgAAAYIAAAEWCAYAAABrDZDcAAAABHNCSVQICAgIfAhkiAAAAAlwSFlzAAALEgAACxIB0t1+/AAAADh0RVh0U29mdHdhcmUAbWF0cGxvdGxpYiB2ZXJzaW9uMy4yLjIsIGh0dHA6Ly9tYXRwbG90bGliLm9yZy+WH4yJAAAgAElEQVR4nO3dd3hc5Zn38e89RTPq3VW2JRsXbAO2McaAKQndhJIQMASyYcOGJYENBEJe2NQlyS4ppJAQAgRSKaEGQolppoNxwb3buEi2ZPVepjzvH88ZzahaMoza3J/r0jWjM2dmHo2k8ztPPWKMQSmlVOJyDXYBlFJKDS4NAqWUSnAaBEopleA0CJRSKsFpECilVILTIFBKqQSnQaBUH4nIn0TkR33cd7eInPFxX0epgaBBoJRSCU6DQCmlEpwGgRpRnCaZW0RknYg0isgDIjJaRF4UkXoReUVEsmP2v0BENopIjYi8LiJHxjw2V0RWO8/7O+Dv9F6fEZE1znPfFZGjD7PMXxGRHSJSJSLPisg4Z7uIyC9F5KCI1InIehGZ7Ty2WEQ2OWUrEZFvHtYHphQaBGpkuhg4E5gGnA+8CPw3kI/9m/86gIhMAx4BbnQeewH4p4gkiUgS8A/gr0AO8LjzujjPnQs8CPwnkAvcCzwrIr7+FFREPg38H3ApMBbYAzzqPHwWcIrzc2Q6+1Q6jz0A/KcxJh2YDbzWn/dVKpYGgRqJfmOMKTPGlABvAcuNMR8aY1qAp4G5zn5LgOeNMS8bYwLAz4Fk4ERgIeAFfmWMCRhjngBWxLzHNcC9xpjlxpiQMebPQKvzvP64AnjQGLPaGNMK3AacICKFQABIB2YAYozZbIw54DwvAMwUkQxjTLUxZnU/31epdhoEaiQqi7nf3M33ac79cdgzcACMMWFgHzDeeazEdFyVcU/M/UnAzU6zUI2I1AATnOf1R+cyNGDP+scbY14DfgvcDRwUkftEJMPZ9WJgMbBHRN4QkRP6+b5KtdMgUIlsP/aADtg2eezBvAQ4AIx3tkVMjLm/D/ixMSYr5ivFGPPIxyxDKrapqQTAGHOXMeZYYCa2iegWZ/sKY8yFwChsE9Zj/XxfpdppEKhE9hhwnoicLiJe4GZs8867wHtAEPi6iHhF5HPAgpjn3g9cKyLHO526qSJynoik97MMjwD/LiJznP6F/8U2Ze0WkeOc1/cCjUALEHb6MK4QkUynSasOCH+Mz0ElOA0ClbCMMVuBK4HfABXYjuXzjTFtxpg24HPAVUAVtj/hqZjnrgS+gm26qQZ2OPv2twyvAN8FnsTWQqYAlzkPZ2ADpxrbfFQJ/Mx57IvAbhGpA67F9jUodVhEL0yjlFKJTWsESimV4DQIlFIqwWkQKKVUgtMgUEqpBOcZ7AL0V15eniksLBzsYiil1LCyatWqCmNMfnePDbsgKCwsZOXKlYNdDKWUGlZEZE9Pj2nTkFJKJTgNAqWUSnAaBEopleCGXR+BUkodjkAgQHFxMS0tLYNdlLjy+/0UFBTg9Xr7/BwNAqVUQiguLiY9PZ3CwkI6Lio7chhjqKyspLi4mKKioj4/T5uGlFIJoaWlhdzc3BEbAgAiQm5ubr9rPRoESqmEMZJDIOJwfsaECYIVu6u486WtBEK6bLtSSsVKmCBYvaea37y2Q4NAKTUoampq+N3vftfv5y1evJiampo4lCgqYYLA7bLVpWBYr7+glBp4PQVBMBjs9XkvvPACWVlZ8SoWkECjhiJBENYgUEoNgltvvZWdO3cyZ84cvF4vfr+f7OxstmzZwrZt27jooovYt28fLS0t3HDDDVxzzTVAdFmdhoYGzj33XBYtWsS7777L+PHjeeaZZ0hOTv7YZUuYIPBojUAp5fiff25k0/66T/Q1Z47L4Pvnz+rx8TvuuIMNGzawZs0aXn/9dc477zw2bNjQPszzwQcfJCcnh+bmZo477jguvvhicnNzO7zG9u3beeSRR7j//vu59NJLefLJJ7nyyis/dtkTJghcThCENAiUUkPAggULOoz1v+uuu3j66acB2LdvH9u3b+8SBEVFRcyZMweAY489lt27d38iZUmYIPBoECilHL2duQ+U1NTU9vuvv/46r7zyCu+99x4pKSmcdtpp3c4F8Pl87ffdbjfNzc2fSFkSprPYJRoESqnBk56eTn19fbeP1dbWkp2dTUpKClu2bOH9998f0LIlTo3ArUGglBo8ubm5nHTSScyePZvk5GRGjx7d/tg555zD73//e4488kimT5/OwoULB7RsCRMEkRqBdhYrpQbLww8/3O12n8/Hiy++2O1jkX6AvLw8NmzY0L79m9/85idWroRpGvK47I8aNhoESikVK2GCoH1CWUiDQCmlYiVcEGgfgVJKdZQwQdA+fFSbhpRSqoOECYLohDJddE4ppWLFNQhE5BwR2SoiO0Tk1m4enygiy0TkQxFZJyKL41WW6ISyeL2DUkoNT3ELAhFxA3cD5wIzgctFZGan3b4DPGaMmQtcBvR/jdY+ig4f1SRQSg19aWlpA/Ze8awRLAB2GGN2GWPagEeBCzvtY4AM534msD9ehYlMKNMcUEqpjuI5oWw8sC/m+2Lg+E77/AB4SUT+C0gFzujuhUTkGuAagIkTJx5WYaLXI9AkUEoNvFtvvZUJEyZw3XXXAfCDH/wAj8fDsmXLqK6uJhAI8KMf/YgLL+x8vhx/gz2z+HLgT8aYO0XkBOCvIjLbGNPhaG2MuQ+4D2D+/PmHNezHrWsNKaUiXrwVStd/sq855ig4944eH16yZAk33nhjexA89thjLF26lK9//etkZGRQUVHBwoULueCCCwb82srxDIISYELM9wXOtlhXA+cAGGPeExE/kAcc/KQLo/MIlFKDae7cuRw8eJD9+/dTXl5OdnY2Y8aM4Rvf+AZvvvkmLpeLkpISysrKGDNmzICWLZ5BsAKYKiJF2AC4DPhCp332AqcDfxKRIwE/UB6PwmgQKKXa9XLmHk+XXHIJTzzxBKWlpSxZsoSHHnqI8vJyVq1ahdfrpbCwsNvlp+Mtbp3FxpggcD2wFNiMHR20UURuF5ELnN1uBr4iImuBR4CrjInPjC+dUKaUGmxLlizh0Ucf5YknnuCSSy6htraWUaNG4fV6WbZsGXv27BmUcsW1j8AY8wLwQqdt34u5vwk4KZ5liNArlCmlBtusWbOor69n/PjxjB07liuuuILzzz+fo446ivnz5zNjxoxBKddgdxYPGL1CmVJqKFi/PtpJnZeXx3vvvdftfg0NDQNVpMRZYsKtF69XSqluJVwQaI1AKaU60iBQSiWMOI1FGVIO52dMnCDQCWVKJTS/309lZeWIDgNjDJWVlfj9/n49L4E6i23maRAolZgKCgooLi6mvDwuU5WGDL/fT0FBQb+ekzBB4OSABoFSCcrr9VJUVDTYxRiSEqZpqL1GMIKrhUopdTgSJgi0s1gppbqnQaCUUgkuYYLAyQGdUKaUUp0kTBCICG6X6MXrlVKqk4QJAsAJgsEuhVJKDS0JFQQerREopVQXCRUEbtEagVJKdZZYQeDWGoFSSnWWWEEgohPKlFKqk8QKApfoPAKllOok4YIgGNIgUEqpWAkXBNo0pJRSHSVUEHi0aUgppbpIqCBwaRAopVQXCRUEWiNQSqmuEioIXKJBoJRSnSVUEHjcGgRKKdVZQgWBW0SXoVZKqU4SKwhcQliHjyqlVAcJFQQel0snlCmlVCcJFQQul168XimlOkuoIPC4XNpZrJRSnSRUEOiEMqWU6iqhgkAnlCmlVFcJFQQuHT6qlFJdJFQQeFxCWINAKaU6SKggcLuFoF6qUimlOkisIBBBKwRKKdVRQgWBx6U1AqWU6iyhgsDlEjQHlFKqo7gGgYicIyJbRWSHiNzawz6XisgmEdkoIg/HszxaI1BKqa488XphEXEDdwNnAsXAChF51hizKWafqcBtwEnGmGoRGRWv8kBkQlk830EppYafeNYIFgA7jDG7jDFtwKPAhZ32+QpwtzGmGsAYczCO5XEmlGkSKKVUrHgGwXhgX8z3xc62WNOAaSLyjoi8LyLndPdCInKNiKwUkZXl5eWHXSC3SyeUKaVUZ4PdWewBpgKnAZcD94tIVuedjDH3GWPmG2Pm5+fnH/abuUUnlCmlVGfxDIISYELM9wXOtljFwLPGmIAx5iNgGzYY4sJOKNMgUEqpWPEMghXAVBEpEpEk4DLg2U77/ANbG0BE8rBNRbviVSA7oUyDQCmlYsUtCIwxQeB6YCmwGXjMGLNRRG4XkQuc3ZYClSKyCVgG3GKMqYxXmTzaR6CUUl3EbfgogDHmBeCFTtu+F3PfADc5X3HncgnGQDhscLlkIN5SKaWGvMHuLB5QHufgr5erVEqpqIQKArfL/rh6cRqllIpKsCCwtxoESikVlWBBYH9c7TBWSqmoxAoCp39YJ5UppVRUYgWBW2sESinVWWIFgdgqgU4qU0qpqMQJguX3cfErJ+GjTWsESikVI3GCIBzAF6gjiSChkAaBUkpFJE4QeHwA+AjohDKllIqROEHgtkGQREAvTqOUUjESJwicGkGSBPRylUopFSPhgsBHQC9gr5RSMRInCNqbhoJoDiilVFTiBIEnCbB9BFojUEqpqAQKAj8APgn0b9G5UBBCgTgVSimlBl/iBEGHUUP9CIIXb4FHvxCnQiml1OCL6xXKhhSnachHsH9BULMXqj6KU6GUUmrwJU6NINI01N8JZaEAtDXGqVBKKTX4EicI3E5nsQT6t9ZQKABtDXEqlFJKDb7ECQJP7PDRfgRB2KkR6EgjpdQIlXBB0O/VR0NtgIFgc3zKpZRSgyxxgsB9mDWCUNDeaj+BUmqE6lMQiMgNIpIh1gMislpEzop34T5Rnujw0f7XCIDW+jgUSimlBl9fawRfNsbUAWcB2cAXgTviVqp4cLkxLk//J5SFnclkWiNQSo1QfQ0C57LvLAb+aozZGLNt2DDuJHthmtggKN0AvzsBmmu6f5I2DSmlRri+BsEqEXkJGwRLRSQdGH7DaNy+rjOLS9fBwU1QW9z9cyJNQzqEVCk1QvU1CK4GbgWOM8Y0AV7g3+NWqjgxbh8+AnYE0O537MaAMxoo2Nr9k9qbhjQIlFIjU1+D4ARgqzGmRkSuBL4D1MavWHHiSSJJAhSUvAh/Og8aymOCoKX754S0j0ApNbL1NQjuAZpE5BjgZmAn8Je4lSpe3D58BElqrQYMtNT2PQhatUaglBqZ+hoEQWOMAS4EfmuMuRtIj1+x4sTjx0cAV7DJfh9oik4U66lpSPsIlFIjXF9XH60Xkduww0ZPFhEXtp9gePEkkUQAd3sQNPdeIwiHAKdjWZuGlFIjVF9rBEuAVux8glKgAPhZ3EoVJ+LxkUQQT2yNoLfO4khtADQIlFIjVp+CwDn4PwRkishngBZjzPDrI/D48UkbnlAfawSxVybTpiGl1AjV1yUmLgU+AC4BLgWWi8jn41mweBBPUtcaQW99BBoESqkE0Nc+gm9j5xAcBBCRfOAV4Il4FSwebNNQIKZGENM0FOomCMKxQaBNQ0qpkamvQeCKhICjkuG4cqnHj18CPTQNHaKPQIePKqVGqL4ezP8lIktF5CoRuQp4HnjhUE8SkXNEZKuI7BCRW3vZ72IRMSIyv4/lOTzOWkPekHPw79BZfKg+Aq0RKKVGpj7VCIwxt4jIxcBJzqb7jDFP9/YcEXEDdwNnAsXAChF51hizqdN+6cANwPL+Fr7fnKYhV59rBE4QuDzaR6CUGrH62jSEMeZJ4Ml+vPYCYIcxZheAiDyKnZC2qdN+PwR+AtzSj9c+PB4/PglA2Dn779BZ3N08AicI/FkaBEqpEavXpiERqReRum6+6kWk7hCvPR7YF/N9sbMt9vXnAROMMc8fVun7q71pyKkRtB2qacjpI0jO1qYhpdSI1WuNwBgTt2UknNnJvwCu6sO+1wDXAEycOPHw39Tjw0uwfbKwbRpyQqHbpiHnWgTJ2VC53c40drkP//2VUmoIiufInxJgQsz3Bc62iHRgNvC6iOwGFgLPdtdhbIy5zxgz3xgzPz8///BL5Fyusl2gCQJOTeBQNYLI/kopNcLEMwhWAFNFpEhEkoDLgGcjDxpjao0xecaYQmNMIfA+cIExZmXcSuTuFARtDdH5A93VCCJ9BJEg0CGkSqkRKG5BYIwJAtcDS4HNwGPGmI0icruIXBCv9+2VJ6nj983V0fu9jRqKBIH2EyilRqA+jxo6HMaYF+g038AY870e9j0tnmUButYImiqj93sNgix7qyOHlFIj0PCbHfxxePztd1s96dBUFX2st+Gj7TUCDQKl1MiTYEEQbRqqd2dBa8wIWG0aUkolqMQKgpimoUoyo9u9qb0vMeHXpiGl1MiVWEEQM3y0LBgzRSI5u/dF53zOvsG2rvsopdQwl7BBUNyWGt2enNVDH4EzocyXZm97usC9UkoNY4kVBDFNQ+UmI7q9zzWCbvbZv8YuVaGUUsNUYgWBUyMwLg9ZOTEzlP2Z9my/Zh88cBY0lNvtkT6CpEgQdKoRtDXCH86AD/8a54IrpVT8JGQQSFIqFy+cFt2enAUmBMUfwL7lcGCN3R4JgvamoU41gpZaO8S0oSzOBVdKqfhJrCBwO8NHk9JIS4tpGoqMCqp3Duj1B+xtZB6BOwlc3q41gsiSEy218SmvUkoNgMQKgsiEsqRU8Ca3b25NcoaSNpTa20gghNpsAIjY53auEbTV29uWQ63IrZRSQ1eCBUGkRtAxCErbbEAc3L/HbojUCEIBcHud5/p6rhG0ahAopYavxAqCyKihpDTwpgDQZtx85LTslJbstncibf4dgqC7GoE2DSmlhr/ECoLIPIKk1PYgaBEfL2+zB/K0tgr7eGwfgasPNQJtGlJKDWOJFQQut70QfUwQhFw+yprsJctyjbMIXWwfQaSD2ePvZvio00egTUNKqWEssYIAbPNQTB+B8STTij3rzxRnYlhDKYTD9lKVbmelbo+va9OQjhpSSo0AiRcEBcfC2GPaawQeXwqtxttxn3AQmqv6UCOIdBbX2+BQSqlhKK4XphmSvvRPe+ssC5GensH3Tp7XfvmchqR80trKbT9B5z6CzstQt1+60thmIn8mSik13CRejSDCaRoSbwqzJ45q31zinWTv1Jd1M2qohz4C0OYhpdSwlbhBIGKbh7z+Dlcu2xousHfqD3SdRxDqtAx17MXsdeSQUmqYStwgAFsr8CZ3WJ76w+bR9k5DqW0a6ksfAejIIaXUsJXYQeDPsu36MTWCPW3phP3ZUF9qawSuyKihpO5HDfmcNYu0aUgpNUwlXmdxrEv+CCm5Ha5lXGtSafGPIiUSBM7ooh5rBBnjoLxOm4aUUsNWYtcIxh4DmQUdagS1pFIlWdBw0Bk+GjuzuHONoN4GAWjTkFJq2ErsIIhwR2sEGVn5HGhLtvMIwkHqAsLK3VXRGoEx0ee1NUC6EwQtNQNcaKWU+mRoEEB0mWngiEkT+KjJj2mqhFAb6w80cfPja22NwISj1zEG20eQkmOfq01DSqlhSoMgwuMDTzJzikZzIJACzTWYYAuVTWH2VDbRilNriPQThAIQarXXM/ZlaNOQUmrY0iCI8PghOZtjJ2VTZdIRDKahnOawG4CyyPXpI/0Erc5ksqQ08GfoqCGl1LClQRDh8UFyFlNHpdHisUtFuEKtBLFBsL/B6RuI1Agicwh8aXYIaqRpqGIHvPFT25fQUgvrnxjIn0IppfpNgyDC4wd/Fi6XMHrM+Oh2t5c0n4fi+pD9vr1G4ARBUlrHpqEP/wrLfgxNlbDuMXjyaqjcOXA/h1JK9ZMGQUTaaMi26wx9au709s3Z6SlMH5POnlpnddEuNYL0jk1DFdvsbWOFHYIKULUr3qVXSqnDpkEQseSvsPhnAMyZPrl9c3ZGGjPGpLOzxhktFAmCDn0EMU1D5VvtbVOF/QKo+qjn922uhr9/MRoaSik1wDQIIpKz7dk9ICm57ZtHZaYxY2wGNW3ORxVpGortI/A5NYJgK1TvttsbK+wX9F4j2PcBbH7W3iql1CDQIOhOUirGudB90ehsjhyTTptxVuPoro8gdwoEm2H7S2CcvoTG8mgQVPdSI6jZa2911JFSapBoEHRHBEnJAcDl8TJzXAZBV2QeQecaQTpMPs3eX35v9DWaKmOahnqpEdQW21udmayUGiQaBD2JNA+5k0hJ8jA+L9t+310fQXYRZE2E3W/Zbd6Ujk1D1bshHOr+fWr32VutESilBokGQU+cGkHkUpXTx+cDEGprttvbGuwS1R6fXaJi8ml2e+ZESB8LDWV2vaK0MXbxurr93b9PjQaBUmpwaRD0JNkJAmf10RkTbRCUVtXCvhWw4SlIHWVDAKDoVHubNxVS86Biu/1+wnH2tqfmofamIQ0CpdTg0CDoSXvTkA2CoybZ6xqXlewm9KfzMOEQfP6B6P6RIMifAan5ULnDfl+wwN7Gdhg3VsIz19umo/oDdpsGgVJqkMQ1CETkHBHZKiI7ROTWbh6/SUQ2icg6EXlVRCbFszz9EmkacpaoHpNjl50o3fEh7lArSyfeBJNOjO6flg+XPwonXm9DJByw28ceY18jUkMA2L7UzkD+4D7AWbqiWTuLlVKDI25BICJu4G7gXGAmcLmIzOy024fAfGPM0cATwE/jVZ5+i9QInEtViicZgAmUAfDaAW/X50w/116oJjUvui1tFExcCO/fA+/dbbeVb7G3Hz5kb326aJ1SavDEs0awANhhjNlljGkDHgUujN3BGLPMGBNZ1/N9oCCO5emf5I41AtwejLiZ5a8E4PX9HmqbAt0/NyUmCFLzYclDMO0cWPrfULohOvu4zukfGD1rYIOguRp+uwAOrB2491RKDVnxDILxwL6Y74udbT25GnixuwdE5BoRWSkiK8vLyz/BIvaiUx8BgHj8uNrqCLu8lJt03tjeQ1naawRiZyz7M+DcO+ymve/Bwc3g1DAAGDVzYIOgYgdUbIVdrw/ceyqlhqwh0VksIlcC84Gfdfe4MeY+Y8x8Y8z8/Pz8gSnU6JmQNQlyj4hu89jZxpIxluxUP69uLsPEXroyIhIiKbngsstYkznBDiXd9bqdTXzMErs9bbRtPmqrh1Cw62vFQ5Ot1XTot1BKJax4BkEJMCHm+wJnWwcicgbwbeACY0xr58cHTcY4uHGdXT4iwrmcpaSP47Tp+TyzZj/zfvgyy7Z2WjAuUiOI7SsQsUNJt/0LMDDl05A33YaN33ZED9hVziIzniMjm5RSCS2eQbACmCoiRSKSBFwGPBu7g4jMBe7FhsDQX37T4/QXZIzjvxcfye0XziIrJYkfPreJUDimZpDq1Fpi+woAJhwfveZx/pHwufvsiqf+LLttoJaZ0BqBUipG3ILAGBMErgeWApuBx4wxG0XkdhG5wNntZ0Aa8LiIrBGRZ3t4uaHBqRGQMY68NB//dkIh3zp7OrvKG3luXczM4UjTUGqnIIjMKXB5IacIxs2xX5EaQaSfYMvz8PYv7f2yjbDu8f6Vs+UQNYtIEDRV2I5jpVRCi2sfgTHmBWPMNGPMFGPMj51t3zPGPOvcP8MYM9oYM8f5uqD3VxxkTh8BGePaN509awzTR6fzm9d2RPsLPD476ziz0yCoyJyCvKkdOqG7BMGKP8Cbd9rLXb5zFzxznb3fFzuXwU8nQ22XVrioSBCAXj1NKTU0OouHjUiNIH1s+yaXS7h6URE7DjawoSTmTPyq5+GUb3Z8vtcPM86DI07vuL1zEFRst53HjRVQtRNCrdEF7A6lZJWdzBaZq9CdpirwpkbfSymV0DQI+qO9RtBxFOyZM0fjdgn/2nggujF/mh062tklf4KzftRxWyQImmvsdQ4iK5JW7Yqesdfuo0/a9y/ueZ+mStskJW6o1CBQKtFpEPRHTB9BrOzUJBZOzuFfG0o5WNfSdRTRoSRHOotrO47k2b/armAKUNdLU0+sqj4ER2MFpI+B7EKtESilNAj6xeMDxB5EOzln1hh2ljey+K63+fc/rmBdcXQE0OYDdZTVtfT8uklpIC4bBLEH5h2vRO/3doYfq681gpRc21dxqCGk+z+Ef97Q8/UUlFLDngZBf3hT7OQvd9d1hs6aNQYRMMaQ5vPwwNt2tdHNB+q46O53+O4/NvT8uiK2eail1s74Fbdtftr9dnSfvgRBS210jkBP+4eCdphqSq6dLFe5s/eD/ManYdWfoHhl7+/dMEAzvpVSnzgNgv448etwwW+7fWh0hp+/fHkBz1x/EkuOm8Dz6w7w7s4KrntoNa3BMO/urCQQCgM2LHYcbOj4Au1BsM022eRPd66GJnZWcl+CIFIbSEqPXgu5s8hw0UiNINTa+2tHrqOw7V8977P7Hfj5VDvUVSk17GgQ9MeY2TDtrB4fPnlqPgXZKVx1YiFhY/jC/cvZW9XEVScW0tAaZM0+21z08qYyzvjFG7we25fgz7Jn6uXbbAjkTLbbM8bb2c19CYLIQbtwkb0iWndn+pGhoyk5kDvV3u+tw7jKuY7CtqU97/PRG4CBktWHLmNf7H4bHjgL2ho/mddTSvVKgyAOJuSk8LsrjuXOS45h2TdP4xtnTsMl8NY223zyz3V2dFGk+QiwNYKqj2xnb95UyHGWtsidbOcjxAZBw0HbxGMMPHC2PWhu/me0RlB0ih1C2lDWtXDtQZAbXUepood+AmNsuCSlwcGN0ctqdhZpNqrYeqiPpm+W/S/sW66royo1QDQI4uSc2WO4+NgCJuSkkJnsZc6ELN7aUUFLIMSrm8tI93l4a3sFOw7W2ydMOtGemYfa7PITkRpBzhTIKLAH9WArvPtbuHMGvPET29G7733bJPP3K2Hlg3bfPOdMv7taRKQPISXX9nf4MnquEdSXQqAJ5lxhv++ueSgctnMXwNZmPq79a2DPO/Z+aS/9KkqpT4wGwQBZNDWftftquP/NXTS1hfjRZ2eT5HFx65PreWzlPoInfwu+sRE+9weY9dmYIHBqBBh47hvw0rdtZ/XGp6PLSF/zOkw/DxpKozUI6L6foL1GkGc7qXOP6HkIaaSpadpZNpC2PG+/f/QKePtXzj47bZOWO+mTqeJJsNgAABw6SURBVBG8/ztbA/FnQum6j/96SqlD0iAYIBfPG09Oqo87X95GVoqXxUeNtesUVTTyrSfW8etXt9sD+NGX2BnIeVPh3J/CnC9ED+xrHrIhcebt9ix+1Z9tR3LuEXDxH2DqWTYQIvvXFtt29n0fRJt1YvsIoPchpJEgyJkCsy6Cj96Ena/Blufgg/tt01GkWWj6uVC9x06Ke/e30Frf/w+ppc4G3DGX2+U4yrRGoNRA0CAYIJNyU3nhhkWcO3sM/3nKFLxuF/9x8mRWfecMLp5XwO9e38n64piL04jA8f9pF67LdFbz9qbAWT+2B12AsvUw+VS7b1IKXPE4LLwWfOm28/mD++COifDAmfarqcp+JaVHZ0nnTrWT1doau3YuV+2yC+RlToCZF4EJwdNftY/VFds2/OIV9vWOvAAwsOzHttYSWTQPYN8KWP/EoT+k7S/ZprGjPg9jjrYX8OnLNRpqS+DuhdEmqlhNVdF1mjY+bcNKKdWBBsEAGpXu554rj+Wrp0WvcSAifO/8meSlJXHz42toDXYz0iezwC5XcdqtkDkesibC6Nn2saLTenizmfYgOP/LcP6v7Wzif3zNHrwjtQGAPKfD+MGz4TfzOq5cWrUTsieB2wNjjrLNVA2lMOV0OwFu3WOw/WUYPw/yZ9jnrHzQ3i6/Fxqd2sfS2+AfXz30qqib/2kv1FOwwP58wZa+XTPh3bugfHPXsDmw1vanvHWn7Uh//CpbDmPg4JZoeQ5usf0hn4RwCJ67yS7+N1S01tvrZR9OLW2oaK6xf1OhHi4Pqz4WDYIhIDPZyx2fO5ptZQ3c9Wo37fVeP9y8DU66IbptxmfsxLOiU7p/0csfhps32+sdHHsVnP5d2Pai7YgtOC66X2QI6cEt9mx52Y+jj1XtivZViNhmKYBFN8LEE+D9u23N4NRv2eYpcdnrLcz7kq1hvPtrO4y1eIU909/6oj34rn0U3vw57H0/+l6BZhsqM84Dl8sGD3RsHoocwGNXYm2ssE1kYGdiG2Pfp2Q1PH2tnSex/F5Y8YDdZ8878NJ34J4TbSi0NsCDZ8HDS2zHd0/qy6B6d8+PR6x5CFY+AC9+q/fX6yzys3V+TigI7/w6ep3rw/HOr+31sv91a3TbnvdskAd6mfE+lLz9S/uZrntssEsyInkGuwDK+tSMUXz+2AJ+/8YuUn0e8lJ9PL5qH1cunMSFc8ZHL4oTsehGOPIzkD66+xfsvODdCf9lD665R9gaRcSoI+Hkb8LUM+0Z9Qf32YAJNtsD06STYl7jettfUHgyzFhvD6qn3GLnLYC92lpdCZz+fXtgX36vDQewo5M2PAGr/miv2xyRe4S9frMAgUY48ny7PW+abZZa+4j9WTIL4NXbbf/EuLlw9v/BpBPsASLYYsNu1Z/s13M3Rl//+K/C8ntsJ/QRZ9q+lfd+C26f7fx+7Yd2It+BNbDu7/Z9SlbaM/sFX7Gd1uXb4E/n2VFb1yzreNW6Tc/Anndh0TfAm2zLmJJrJwaufcTeFhxnf1cRwTb7+zQGavbY93rtR7DxKZi+GC66J7r+1PJ74OXv2eCc92+2n2b6Yhu+Lrc9oO973zbNRcpVtcu+du4UG7wf3Ae+TPjwb7bJzeWGF/+fDe3U/4aLfg9Tz7DPXfEHG6Ln3GGvtd2ZMXZSYlMVYOzvvPPfZndCQVuzPByt9bDyj/b+O7+yfUiuj3kOG2yzJye+tI/3OvFijD35GiDS7TV3h7D58+eblSsPsdzBMFXbHOD6h1fz1nY7xDPd76G+Jch/ffoIrjllMun+rktbfKJaauFvF9smFZfHXk7z09+FUTO67tvWCBv/AUcvif6Dv/FT+8/16e/YEUu/mW/PyPOmwxFn2BoEwHm/gNmfs2d3H70JJmyr/r50uOyh6BIeT19rD87GOUt2eWD+1bD1BVvTmLHYNifN/aINqd8db0cvpY2xB0px2YPG3cfZJqbL/25f+7274YwfwP2ftvMtxs+3/R+l66NXkAPbRLXgGluDMCF7wE4bBVe/ZAPi/XuiZ9meZHsbbIb/eA2eviamWUvg3J/YYbjLfmwPzHOvtD/D9pecXVww+2Lbj5E6yi5hnlNkR2hNWGBrPmUbbJPfwU0wahYkpULxB9HyHnEGZBfZGokJ22HImeNtTenLS+Fft9mFDAGKTrWf2Wu3276YRTfZwQVrH7aPjzkKpp4NjeU2ACedaEPy+Zs61ozypsGlf7EnFGCbbtY+asOicJF9zQ1P2tBddKP9/a18AI661K7Q251Aiw3rpko7obJmL3xwry3ve7+17zfzQlt7Ms7Xh3+1Jx/zv2wDecvz9qRgyqfs77Cxwv5uiz+woXpws/17WnANnPC1jtcOqdlrAzE5BxZ+NdqfFtFS59SWi6IrB3entQHqD9jFKrMm2IN7oNn254H9e1rxgA3SmRfCy9+35UobZQd4pI+By5zfR/lW+145kyE1t+f37IWIrDLGzO/2MQ2CoWfzgTrqmgMcMyGL255az9MflpDm8zBvUjYnTcnlmlMmI87Zwv/8cyPHF+VyzuyuC+EdNmPs18c963rlf+DtX8DJN9uz2D+cDtPOhcsf6fvZTkutnVtQs8eOJBp7jD1DfPpaWzs46hJ7Rutywy9n2RrJBb+FeV+MvsaGJ+3Z8Bce73hW+vS19qz983+0Z7Yv3mKD4+gldmju41fZAMibBpf82R4U//Y5G2zj5thmoCPPh099xx6oPMn2zHrKp23z1Bs/sUG6/F7YvhRb7TG2OW/Pu3b/RTfYfpExR9maTvFKe8COHOCT0uC65Xa4b1OFPWCt/qt973DIjhSb/TlY/7g9a24otU1zo2baz2fPOzD5U/DFp+wBvXSDPcBOPs0egFrq7ByUj96w5TvhOhsST15twz41z25vcPpQcqbYg21qvp1jsux/7eeSkmNrQm2NXVfK9Wfamsjut+zBNxy0P8+iG2HNw/Y9xhxtf69ur63lHNxor5kRcGaXTzoJ/u1ZG/bVe2zoFa+w1/lOSouu0puab/92myrsgby5KvqeEaNm2hpU7T77/hh78tBaZ2uXJmxrxSZkD7wzL7IDNUrX2ZOF6shEULG/D3eSPdD7s+x8n0kn2XK89kNoc5aSmfVZO6ih+AP7Nzx6tj3oR4LZnWR/nwXH2c9z7NGw4zX7J9NaHz0ZOu9OOO4/+va/04kGwTC3dl8NDy3fw7riWraU1vN/nzuKyxdM5MO91Xz2d+8yOsPHG7d8Cr/XzbItB/nWk+t44toTmJSbOrgFb623Zzkn32TP7DY8aQ+SsZ3VhysctiujjptjQwDsmfvOZXDNG31rhqhxDgQn39z9/rvesHMkZnwm+h47X4PHvmQPGiffDJ/6dvSxnoSCsONle/AvOA5mXmD7HNze7j8L4yzX0VjuLDdSdOifBezZeGMFZEQvnERztT0j9Sb3/Dxj7M8Zu1+w1R4M3R77+K7X7XyTuVfYmkhEfak9824oswETCthmutGz7OzwrEn2oOfx2Wa80vW2ZvTMdTZcxhxlX79iuw2McNAe2M/7OUw72/48pevtwTt9tK1FvXWnrQlOPME2c9bthzmX24P1e3fbZrVJi+xJwvaXbBhmF9oypOTCtHOiv7OKHbbvrGyT/V14/PaM/egl9uJOb/zUudhT0IbCmKOcgRNT7Fl69W5b663eY09akrOd0WvGBvAxl9vXef8eGw4zL7CP1xbbWuCnv2NDYM1D9u9p4sLoZ1u6AZ6/2TaBTnWWXMmf3rFptx80CEaIcNjwxQeX8+HeGp77r0X85rUdPLduP4GQ4fvnz+TyBRM565dvsreqicuOm8AdFx892EUeeOHwx6/JHErVR/bAF/tPq/qnZp89QB5xxoC2hR+WtiZbO/Cl923/ih12EEXRqdGfLTZYB4kGwQhyoLaZc3/9Fm4R6luCfOH4iWwprWNbWQPHFWazdGMZcyZksXF/LS/ecDK1zQGOHJvB3qomnlt7gLkTszhlWj5etw4YUyqRaBCMMDvLG/jKn1fyUWUjr9x0Kq2BMDc9toYtpfWcPWs03/3MTE772esEw/Z3m+Rx0RaMDkuckp/KH69awMTclMH6EZRSA0yDYARqaA2yr6qJI8dGh/jVNLWRkuQhyePib+/vYW9VE8cUZLF6bzUZfi9fOH4iK3ZXcdtT63EJTB2dTlFuKrctnkFWSh+GAALNbSGSkw7RJq6UGnI0CFQHO8sbuP2fm2huC7F6bzWj0n3cc+WxHDPBjl1ftaeadcU1TMpNYUtpPbXNAb522hHc/+Yu7n59B3MmZPHVU6dw1qxPcKSSUiquNAhUj9buq+G6h1dT2dDGl04s5N2dFayLXfMIcAnkpCZR0dDGqdPyKalptmFywSwuXzARj/Y3KDXkaRCoXpXXt3L1n1ewrriWWeMyuHT+BM6cOZqSmmYmZKewr7qJrz20moWTc/nVkjm0BcN87aFVLNtaTprPw+zxGRw5NoMvn1SE3+vmtS1lnDItn7GZyYTChpc3lbL8oyqaWkN85ZQijhjVx9EXSqlPjAaBOqRQ2FDXHCA7tfu+glDY4BLaJ7IFQmGWbizlvZ2VbDpQx8b9dgE3twjNgRBJHhfzJmaxu6KJ0roWUpPchI2tWTx7/Unkpvm6fZ9Yxpj291NKfTwaBCruDtQ2c9er2wmGDBcfW8DTq0vYdrCecZnJnH/MWM6cOYYNJbVccu97FOWmcv4xY9lW1kBDa5Bbzp7Oy5vKeGp1MX6vm0AoTG1zgNrmAIuPGsvPLzkGj0vYfKCeD/dVs+iIvB4ny2l4KNU9DQI1ZCzdWMrPl25l+8EGclOTCBtDdZNdWvikI3JJ9nrweVxkpngJhsI8trKY+ZOyqWhoZXdlU/vrzJuYxeKjxnLO7DEUZKfQ2Brkxr+vYWd5A7+9fB4zx9nRVG3BMF63ICKEwwYR2xT230+v54hR6XzjzKn4PDoKSo18GgRqyKlubCMj2Ut1Uxt3vbqd+YU5XHDMuC77PfD2R/zkxS0cPzmHxUeNZd7EbF7dUsbz6w60N0dNzkslGDYUVzeRnZJEY1uQc2ePpS0U5l8bSlk4OYdPzxjNr17ZRrrPQyBsqG0K0BYKM210Gp+dW8DciVnkpCbxUUUjE3NSOgzLVWok0CBQw1o4bHC5ujb37Kls5MUNpazZW0N5QyvXfWoKR43P4v9e3Myb28ppDYY5e9YYXlx/gMa2EAsn55Dh91LV2MYPL5pNSXUzv3h5G5sOdL1gzmnT8xmd7idsDG2hMAdqWyjISub/nTuD0Rn+9v0+qmikrjnA0QWZHZqkjDG0BMI650INGRoEKuEYY5wFVIV9VU1sKa3njCNHddt/UFbXwrayeqoa25iQk8Kb28p5YlUxwZDtIHe7hVHpfjaU1OJ2CRl+L2Fj8LiE/bX2wi6zx2eQ5HZxsL6VzGQvxdXN1DYHmJyfSlayl5ZAmNZgiLw0H+Ozk/moopFkr5ujC7IwGApzUznv6LG8tLGM0tpmZo3PpK45QDBkKMxLpbS2haqmNkal2072rGQvC4pyEBHqWwJsLa0nL83HpNwU7SNR3dIgUOoTsLuikXvf3EUoHMYlQlNbiDkTsvB6XPx9xV5SkjyMzfRT1xxgTGYyo9J9bNxfR2swhM/jIsnjorS2heLqZoryUmloDbL5QB0el4u2UBiXQLgf/45zJmRhgHXFNe0XbctLSyIj2Uuy122/kuxtqs9DfrqPzGQvHpfgdgl1zQFKalo4rjCbOROzOFjXSmltCwbDMROymDYqHZdLCITClFQ309AaZPqYdLxuF4FQmD2VjRyobaGxNcToDB9TR6eT5uvfomr7qprISPaSmRzna20oDQKlhqrI/9/7u6pYurGUT80YxZyCLDaX1pGTmoRLhN0VjYzJ9JOX5qOioRWAtcU13P/mLrJSkjhtej6zx2VyoLaZ9SW1NLaFaGkL0RxwvtpCNLQGOVjf2mHNKZdAVkoSVY1t3ZYtP91HUW4qa4traHWeZ0PFTU1ToH0tqwi3S5g9LoPCvFRCYUNZXQvJSR48LqG2OUBdc4BQ2JCV4uWEKblUNQZ45IO9uATmF+bwH4uKSPd7Ka1rZnS6n/rWIBtLanl580G8buGYgiySk9wckZ/GsYXZPLZyH23BMJ85eiwNrSHe21nJezsrSPd7OXZSNl89bQo+j4vqpgD7a5oZl5VMTg/DozurbmyjNRgmK8WL39v/5j1jDBtK6shP9zEm09/hsXXFNTS1hZg1LiP+F5uKoUGglMI4/R2hsCEYNraW4naxrriWPVVNjM30MybDTzBsWLWnmmVbD1Jc3cy8iVkcOTYDv9fNh3uraQ2GyU7xMiU/jYLsFFKS3ByobWHtvhpW7ammuKYJQRib6aclECIYNmQ6Z/0ul3CwroXVe2swxvClEwtJ93l46sMSiqubu5Q5EhICbDpQR1sw3B5KbqdmEwk3j0uYNzGb1mCItcW1TMxJIRQ2lNREX3dcpp+MZC+VjW3UNQeYNS6DuROzKcxN4aOKJraV1bO1rJ7y+tb25yR73UwZlcqJU/KoamyjoSVISpKb+tYgB2qb2V3RREsgRKrPw9EFmUzJT2NneQNvba/A4xLOnDmauROz8LhcvLuzglc2H2wv7yXzC8hMTuL9XZUU5aUyOS+VrBQbDml+DxNzUqlqbCPJ4+LEKbkfa9VgDQKl1JBS0dBKSyBEQbZdATcQCvPaloP4PC4KspM5WN9KapKHwrzUDs1GxhjWFteycncVZ88aQ7rfw1vbK8hP93Hk2Iz2fd/aXs7PX9rG6HQfC4pyGJ+VzO7KJraX1VPXEiA7JYlUn4cNJbWsL6mlNRjG73UxbXS685VGqs9DTVOAqsY21u6rYfXeanLTfGQle2kOhEhzmtsm56WS6vNQ3dRmQ7WyCY9b+OqpUyira+WF9QcorbN9Sel+D9eeOoWZ4zJ4dXMZj60oJmQMxxRkUlLTTFlda9cPy5GTmsT3z59pr2F+GDQIlFKqB4FQmPL6VsZk+LsdnRYRChvcvTweETtQIaLaaX6L1Io6b4/M6G8L2smUYFcT3lvVRG6aj4r6Vv6xpoSrTixkfuHhXeFPg0AppRJcb0Ggy0YqpVSCi2sQiMg5IrJVRHaIyK3dPO4Tkb87jy8XkcJ4lkcppVRXcQsCEXEDdwPnAjOBy0VkZqfdrgaqjTFHAL8EfhKv8iillOpePGsEC4Adxphdxpg24FHgwk77XAj82bn/BHC66LRIpZQaUPEMgvHAvpjvi51t3e5jjAkCtUBu5xcSkWtEZKWIrCwvL49TcZVSKjENi85iY8x9xpj5xpj5+fn5g10cpZQaUeIZBCXAhJjvC5xt3e4jIh4gE6iMY5mUUkp1Es8gWAFMFZEiEUkCLgOe7bTPs8CXnPufB14zw21ig1JKDXNxnVAmIouBXwFu4EFjzI9F5HZgpTHmWRHxA38F5gJVwGXGmF2HeM1yYM9hFikPqDjM58bbUC2blqt/tFz9N1TLNtLKNckY023b+rCbWfxxiMjKnmbWDbahWjYtV/9oufpvqJYtkco1LDqLlVJKxY8GgVJKJbhEC4L7BrsAvRiqZdNy9Y+Wq/+GatkSplwJ1UeglFKqq0SrESillOpEg0AppRJcwgTBoZbEHsByTBCRZSKySUQ2isgNzvYfiEiJiKxxvhYPQtl2i8h65/1XOttyRORlEdnu3GYPcJmmx3wma0SkTkRuHKzPS0QeFJGDIrIhZlu3n5FYdzl/c+tEZN4Al+tnIrLFee+nRSTL2V4oIs0xn93vB7hcPf7uROQ25/PaKiJnx6tcvZTt7zHl2i0ia5ztA/KZ9XJ8iO/fmL2s2sj+wk5o2wlMBpKAtcDMQSrLWGCecz8d2IZdpvsHwDcH+XPaDeR12vZT4Fbn/q3ATwb591gKTBqszws4BZgHbDjUZwQsBl4EBFgILB/gcp0FeJz7P4kpV2HsfoPweXX7u3P+D9YCPqDI+Z91D2TZOj1+J/C9gfzMejk+xPVvLFFqBH1ZEntAGGMOGGNWO/frgc10XZV1KIldKvzPwEWDWJbTgZ3GmMOdWf6xGWPexM6Cj9XTZ3Qh8BdjvQ9kicjYgSqXMeYlY1f1BXgfu97XgOrh8+rJhcCjxphWY8xHwA7s/+6Al01EBLgUeCRe799DmXo6PsT1byxRgqAvS2IPOLFXZJsLLHc2Xe9U7x4c6CYYhwFeEpFVInKNs220MeaAc78UGD0I5Yq4jI7/mIP9eUX09BkNpb+7L2PPHCOKRORDEXlDRE4ehPJ097sbSp/XyUCZMWZ7zLYB/cw6HR/i+jeWKEEw5IhIGvAkcKMxpg64B5gCzAEOYKulA22RMWYe9qpy14nIKbEPGlsXHZTxxmIXLrwAeNzZNBQ+ry4G8zPqiYh8GwgCDzmbDgATjTFzgZuAh0UkYwCLNCR/d51cTseTjgH9zLo5PrSLx99YogRBX5bEHjAi4sX+kh8yxjwFYIwpM8aEjDFh4H7iWCXuiTGmxLk9CDztlKEsUtV0bg8OdLkc5wKrjTFlThkH/fOK0dNnNOh/dyJyFfAZ4ArnAILT9FLp3F+FbYufNlBl6uV3N+ifF7Qvif854O+RbQP5mXV3fCDOf2OJEgR9WRJ7QDhtjw8Am40xv4jZHtuu91lgQ+fnxrlcqSKSHrmP7WjcQMelwr8EPDOQ5YrR4QxtsD+vTnr6jJ4F/s0Z2bEQqI2p3sediJwDfAu4wBjTFLM9X+w1xRGRycBUoNdVfz/hcvX0u3sWuExEfCJS5JTrg4EqV4wzgC3GmOLIhoH6zHo6PhDvv7F494IPlS9s7/o2bJJ/exDLsQhbrVsHrHG+FmOX417vbH8WGDvA5ZqMHbGxFtgY+Yywlw59FdgOvALkDMJnloq9YFFmzLZB+bywYXQACGDbY6/u6TPCjuS42/mbWw/MH+By7cC2H0f+zn7v7Hux8zteA6wGzh/gcvX4uwO+7XxeW4FzB/p36Wz/E3Btp30H5DPr5fgQ178xXWJCKaUSXKI0DSmllOqBBoFSSiU4DQKllEpwGgRKKZXgNAiUUirBaRAoNYBE5DQReW6wy6FULA0CpZRKcBoESnVDRK4UkQ+ctefvFRG3iDSIyC+ddeJfFZF8Z985IvK+RNf9j6wVf4SIvCIia0VktYhMcV4+TUSeEHutgIec2aRKDRoNAqU6EZEjgSXAScaYOUAIuAI7w3mlMWYW8AbwfecpfwH+nzHmaOzszsj2h4C7jTHHACdiZ7GCXVHyRuw685OBk+L+QynVC89gF0CpIeh04FhghXOynoxd5CtMdCGyvwFPiUgmkGWMecPZ/mfgcWfdpvHGmKcBjDEtAM7rfWCcdWzEXgGrEHg7/j+WUt3TIFCqKwH+bIy5rcNGke922u9w12dpjbkfQv8P1SDTpiGlunoV+LyIjIL268VOwv6/fN7Z5wvA28aYWqA65kIlXwTeMPbqUsUicpHzGj4RSRnQn0KpPtIzEaU6McZsEpHvYK/W5sKuTnkd0AgscB47iO1HALss8O+dA/0u4N+d7V8E7hWR253XuGQAfwyl+kxXH1Wqj0SkwRiTNtjlUOqTpk1DSimV4LRGoJRSCU5rBEopleA0CJRSKsFpECilVILTIFBKqQSnQaCUUgnu/wPeDWLzLj+w4wAAAABJRU5ErkJggg==\n"},"metadata":{"needs_background":"light"}},{"output_type":"stream","name":"stderr","text":["WARNING:absl:Found untraced functions such as _jit_compiled_convolution_op, _jit_compiled_convolution_op, _jit_compiled_convolution_op, _jit_compiled_convolution_op while saving (showing 4 of 4). These functions will not be directly callable after loading.\n"]},{"output_type":"display_data","data":{"text/plain":["<IPython.core.display.HTML object>"],"text/html":["Waiting for W&B process to finish... <strong style=\"color:green\">(success).</strong>"]},"metadata":{}},{"output_type":"display_data","data":{"text/plain":["<IPython.core.display.HTML object>"],"text/html":["<style>\n","    table.wandb td:nth-child(1) { padding: 0 10px; text-align: left ; width: auto;} td:nth-child(2) {text-align: left ; width: 100%}\n","    .wandb-row { display: flex; flex-direction: row; flex-wrap: wrap; justify-content: flex-start; width: 100% }\n","    .wandb-col { display: flex; flex-direction: column; flex-basis: 100%; flex: 1; padding: 10px; }\n","    </style>\n","<div class=\"wandb-row\"><div class=\"wandb-col\"><h3>Run history:</h3><br/><table class=\"wandb\"><tr><td>epoch</td><td>▁▁▁▁▂▂▂▂▂▃▃▃▃▃▃▄▄▄▄▄▅▅▅▅▅▅▆▆▆▆▆▇▇▇▇▇▇███</td></tr><tr><td>loss</td><td>█▇▄▄▃▃▂▂▂▂▂▂▂▂▂▁▁▁▁▁▁▁▁▁▁▁▁▁▁▁▁▁▁▁▁▁▁▁▁▁</td></tr><tr><td>mae</td><td>█▇▄▄▃▃▂▂▂▂▂▂▂▂▂▁▁▁▁▁▁▁▁▁▁▁▁▁▁▁▁▁▁▁▁▁▁▁▁▁</td></tr><tr><td>mse</td><td>█▆▃▂▂▂▁▁▁▁▁▁▁▁▁▁▁▁▁▁▁▁▁▁▁▁▁▁▁▁▁▁▁▁▁▁▁▁▁▁</td></tr><tr><td>val_loss</td><td>█▆▃▆▄▆▂▂▂▃▃▁▁▁▁▁▁▁▁▁▂▁▁▁▁▁▁▁▁▁▁▂▁▁▁▁▁▁▁▁</td></tr><tr><td>val_mae</td><td>█▆▃▆▄▆▂▂▂▃▃▁▁▁▁▁▁▁▁▁▂▁▁▁▁▁▁▁▁▁▁▂▁▁▁▁▁▁▁▁</td></tr><tr><td>val_mse</td><td>█▅▂▅▄▄▁▂▁▂▂▁▁▁▁▁▁▁▁▁▁▁▁▁▁▁▁▁▁▁▁▁▁▁▁▁▁▁▁▁</td></tr></table><br/></div><div class=\"wandb-col\"><h3>Run summary:</h3><br/><table class=\"wandb\"><tr><td>best_epoch</td><td>185</td></tr><tr><td>best_val_loss</td><td>0.09964</td></tr><tr><td>epoch</td><td>199</td></tr><tr><td>loss</td><td>0.02564</td></tr><tr><td>mae</td><td>0.30271</td></tr><tr><td>mse</td><td>0.15453</td></tr><tr><td>val_loss</td><td>0.10442</td></tr><tr><td>val_mae</td><td>1.09351</td></tr><tr><td>val_mse</td><td>2.23245</td></tr></table><br/></div></div>"]},"metadata":{}},{"output_type":"display_data","data":{"text/plain":["<IPython.core.display.HTML object>"],"text/html":["Synced <strong style=\"color:#cdcd00\">fancy-sweep-1</strong>: <a href=\"https://wandb.ai/beanlab/CNN-LSTM-Train_MTR_v03/runs/2dsw1i4i\" target=\"_blank\">https://wandb.ai/beanlab/CNN-LSTM-Train_MTR_v03/runs/2dsw1i4i</a><br/>Synced 5 W&B file(s), 1 media file(s), 61 artifact file(s) and 1 other file(s)"]},"metadata":{}},{"output_type":"display_data","data":{"text/plain":["<IPython.core.display.HTML object>"],"text/html":["Find logs at: <code>./wandb/run-20221111_155544-2dsw1i4i/logs</code>"]},"metadata":{}},{"output_type":"stream","name":"stderr","text":["\u001b[34m\u001b[1mwandb\u001b[0m: Sweep Agent: Waiting for job.\n","\u001b[34m\u001b[1mwandb\u001b[0m: Sweep Agent: Exiting.\n"]},{"output_type":"stream","name":"stdout","text":["FINISHED\n"]}],"source":["#Run sweep\n","wandb.agent(sweep_id, run)\n","print(\"FINISHED\")"]},{"cell_type":"code","execution_count":27,"metadata":{"colab":{"base_uri":"https://localhost:8080/"},"executionInfo":{"elapsed":1059,"status":"ok","timestamp":1668186687711,"user":{"displayName":"Leonardo Volpato","userId":"02284976179332426660"},"user_tz":300},"id":"pVx5JNRskkC1","outputId":"cebbee59-5d9c-4618-e177-5d84514f8f90"},"outputs":[{"output_type":"stream","name":"stdout","text":["Total configs: 1\n"]}],"source":["def model_configs():\n","    # define scope of configs\n","    n_filters_cnn1 = [128]\n","    n_filters_cnn2 = [64]\n","    n_filters_cnn3 = [64]\n","    n_filters_cnn4 = [16]\n","    n_LSTM = [256]\n","    n_delta = [0.1]\n","    n_epochs = [200]\n","    n_batch = [16]\n","    n_lr = [0.001]\n","    n_decay = [0.001]\n","    f=[3]\n","    # create configs\n","    configs = list()\n","    for a in n_filters_cnn1:\n","        for b in n_filters_cnn2:\n","            for c in n_filters_cnn3:\n","                for d in n_filters_cnn4:\n","                    for e in n_LSTM:\n","                        for dd in n_delta:\n","                          for k in n_epochs:\n","                            for g in n_batch:\n","                                for h in n_lr:\n","                                    for i in n_decay:\n","                                        for j in f:\n","                                            cfg=[a,b,c,d,e,dd,k,g,h,i,j] \n","                                            configs.append(cfg)\n","    print('Total configs: %d' % len(configs))\n","    return configs\n","\n","cfg_list=model_configs()\n","cfg_list\n","cfg_list=pd.DataFrame(cfg_list)"]},{"cell_type":"code","execution_count":28,"metadata":{"id":"np_6NkLIkZZF","executionInfo":{"status":"ok","timestamp":1668186699243,"user_tz":300,"elapsed":704,"user":{"displayName":"Leonardo Volpato","userId":"02284976179332426660"}}},"outputs":[],"source":["result=pd.DataFrame({\n","                    'MAE_min':MAE_min_list,\n","                    'Val_MAE_min':Val_MAE_min_list,\n","                    'MSE_min':MSE_min_list,\n","                    'Val_MSE_min':Val_MSE_min_list})  "]},{"cell_type":"code","execution_count":29,"metadata":{"colab":{"base_uri":"https://localhost:8080/","height":81},"executionInfo":{"elapsed":3,"status":"ok","timestamp":1668186703377,"user":{"displayName":"Leonardo Volpato","userId":"02284976179332426660"},"user_tz":300},"id":"MCTdmTtWk1Pk","outputId":"51cf49ef-7f31-4fd3-dd04-203280c9dac1"},"outputs":[{"output_type":"execute_result","data":{"text/plain":["   n_filters_cnn1  n_filters_cnn1  n_filters_cnn1  n_filters_cnn1  n_LSTM  \\\n","0             128              64              64              16     256   \n","\n","   n_delta  n_epochs  n_batch   n_lr  n_decay  f  MAE_min  Val_MAE_min  \\\n","0      0.1       200       16  0.001    0.001  3   0.0256       0.0996   \n","\n","   MSE_min  Val_MSE_min  \n","0   0.1545       2.0311  "],"text/html":["\n","  <div id=\"df-25495f8a-6de7-4bfc-a4a3-ff6a6061a33c\">\n","    <div class=\"colab-df-container\">\n","      <div>\n","<style scoped>\n","    .dataframe tbody tr th:only-of-type {\n","        vertical-align: middle;\n","    }\n","\n","    .dataframe tbody tr th {\n","        vertical-align: top;\n","    }\n","\n","    .dataframe thead th {\n","        text-align: right;\n","    }\n","</style>\n","<table border=\"1\" class=\"dataframe\">\n","  <thead>\n","    <tr style=\"text-align: right;\">\n","      <th></th>\n","      <th>n_filters_cnn1</th>\n","      <th>n_filters_cnn1</th>\n","      <th>n_filters_cnn1</th>\n","      <th>n_filters_cnn1</th>\n","      <th>n_LSTM</th>\n","      <th>n_delta</th>\n","      <th>n_epochs</th>\n","      <th>n_batch</th>\n","      <th>n_lr</th>\n","      <th>n_decay</th>\n","      <th>f</th>\n","      <th>MAE_min</th>\n","      <th>Val_MAE_min</th>\n","      <th>MSE_min</th>\n","      <th>Val_MSE_min</th>\n","    </tr>\n","  </thead>\n","  <tbody>\n","    <tr>\n","      <th>0</th>\n","      <td>128</td>\n","      <td>64</td>\n","      <td>64</td>\n","      <td>16</td>\n","      <td>256</td>\n","      <td>0.1</td>\n","      <td>200</td>\n","      <td>16</td>\n","      <td>0.001</td>\n","      <td>0.001</td>\n","      <td>3</td>\n","      <td>0.0256</td>\n","      <td>0.0996</td>\n","      <td>0.1545</td>\n","      <td>2.0311</td>\n","    </tr>\n","  </tbody>\n","</table>\n","</div>\n","      <button class=\"colab-df-convert\" onclick=\"convertToInteractive('df-25495f8a-6de7-4bfc-a4a3-ff6a6061a33c')\"\n","              title=\"Convert this dataframe to an interactive table.\"\n","              style=\"display:none;\">\n","        \n","  <svg xmlns=\"http://www.w3.org/2000/svg\" height=\"24px\"viewBox=\"0 0 24 24\"\n","       width=\"24px\">\n","    <path d=\"M0 0h24v24H0V0z\" fill=\"none\"/>\n","    <path d=\"M18.56 5.44l.94 2.06.94-2.06 2.06-.94-2.06-.94-.94-2.06-.94 2.06-2.06.94zm-11 1L8.5 8.5l.94-2.06 2.06-.94-2.06-.94L8.5 2.5l-.94 2.06-2.06.94zm10 10l.94 2.06.94-2.06 2.06-.94-2.06-.94-.94-2.06-.94 2.06-2.06.94z\"/><path d=\"M17.41 7.96l-1.37-1.37c-.4-.4-.92-.59-1.43-.59-.52 0-1.04.2-1.43.59L10.3 9.45l-7.72 7.72c-.78.78-.78 2.05 0 2.83L4 21.41c.39.39.9.59 1.41.59.51 0 1.02-.2 1.41-.59l7.78-7.78 2.81-2.81c.8-.78.8-2.07 0-2.86zM5.41 20L4 18.59l7.72-7.72 1.47 1.35L5.41 20z\"/>\n","  </svg>\n","      </button>\n","      \n","  <style>\n","    .colab-df-container {\n","      display:flex;\n","      flex-wrap:wrap;\n","      gap: 12px;\n","    }\n","\n","    .colab-df-convert {\n","      background-color: #E8F0FE;\n","      border: none;\n","      border-radius: 50%;\n","      cursor: pointer;\n","      display: none;\n","      fill: #1967D2;\n","      height: 32px;\n","      padding: 0 0 0 0;\n","      width: 32px;\n","    }\n","\n","    .colab-df-convert:hover {\n","      background-color: #E2EBFA;\n","      box-shadow: 0px 1px 2px rgba(60, 64, 67, 0.3), 0px 1px 3px 1px rgba(60, 64, 67, 0.15);\n","      fill: #174EA6;\n","    }\n","\n","    [theme=dark] .colab-df-convert {\n","      background-color: #3B4455;\n","      fill: #D2E3FC;\n","    }\n","\n","    [theme=dark] .colab-df-convert:hover {\n","      background-color: #434B5C;\n","      box-shadow: 0px 1px 3px 1px rgba(0, 0, 0, 0.15);\n","      filter: drop-shadow(0px 1px 2px rgba(0, 0, 0, 0.3));\n","      fill: #FFFFFF;\n","    }\n","  </style>\n","\n","      <script>\n","        const buttonEl =\n","          document.querySelector('#df-25495f8a-6de7-4bfc-a4a3-ff6a6061a33c button.colab-df-convert');\n","        buttonEl.style.display =\n","          google.colab.kernel.accessAllowed ? 'block' : 'none';\n","\n","        async function convertToInteractive(key) {\n","          const element = document.querySelector('#df-25495f8a-6de7-4bfc-a4a3-ff6a6061a33c');\n","          const dataTable =\n","            await google.colab.kernel.invokeFunction('convertToInteractive',\n","                                                     [key], {});\n","          if (!dataTable) return;\n","\n","          const docLinkHtml = 'Like what you see? Visit the ' +\n","            '<a target=\"_blank\" href=https://colab.research.google.com/notebooks/data_table.ipynb>data table notebook</a>'\n","            + ' to learn more about interactive tables.';\n","          element.innerHTML = '';\n","          dataTable['output_type'] = 'display_data';\n","          await google.colab.output.renderOutput(dataTable, element);\n","          const docLink = document.createElement('div');\n","          docLink.innerHTML = docLinkHtml;\n","          element.appendChild(docLink);\n","        }\n","      </script>\n","    </div>\n","  </div>\n","  "]},"metadata":{},"execution_count":29}],"source":["result2 = pd.concat([cfg_list.reset_index(drop=True),result.reset_index(drop=True)], axis = 1, ignore_index=True)\n","result2.columns = ['n_filters_cnn1', 'n_filters_cnn1', 'n_filters_cnn1', 'n_filters_cnn1', 'n_LSTM' , 'n_delta', 'n_epochs', 'n_batch', 'n_lr', 'n_decay', 'f', 'MAE_min', 'Val_MAE_min', 'MSE_min', 'Val_MSE_min']\n","result2"]},{"cell_type":"code","source":["# restore the model file \"model.h5\" from a specific run \n","best_model = wandb.restore('model-best.h5', run_path=\"beanlab/CNN-LSTM-Train_MTR_v03/2dsw1i4i\")\n","\n","# use the \"name\" attribute of the returned object\n","# if your framework expects a filename, e.g. as in Keras\n","#model.load_weights(best_model.name)"],"metadata":{"id":"JIBTEdR53X_M","executionInfo":{"status":"ok","timestamp":1668186817216,"user_tz":300,"elapsed":3314,"user":{"displayName":"Leonardo Volpato","userId":"02284976179332426660"}}},"execution_count":30,"outputs":[]},{"cell_type":"code","source":["best_model"],"metadata":{"colab":{"base_uri":"https://localhost:8080/"},"id":"tAFnyKWFjVEw","executionInfo":{"status":"ok","timestamp":1668100985258,"user_tz":300,"elapsed":472,"user":{"displayName":"MSU Dry Bean Breeding","userId":"06178504267530526667"}},"outputId":"97031ad6-7c4e-4561-abe1-1d0b399cd978"},"execution_count":null,"outputs":[{"output_type":"execute_result","data":{"text/plain":["<_io.TextIOWrapper name='/content/drive/MyDrive/UAS_Beans/Beans_Maturity/wandb_train_v4/model-best.h5' mode='r' encoding='UTF-8'>"]},"metadata":{},"execution_count":39}]},{"cell_type":"code","execution_count":31,"metadata":{"colab":{"base_uri":"https://localhost:8080/"},"executionInfo":{"elapsed":1362,"status":"ok","timestamp":1668186878395,"user":{"displayName":"Leonardo Volpato","userId":"02284976179332426660"},"user_tz":300},"id":"Jhd4pss8lBNc","outputId":"ad83cdc8-a306-42b3-fcc7-085e68da0654"},"outputs":[{"output_type":"stream","name":"stderr","text":["WARNING:tensorflow:Layer lstm will not use cuDNN kernels since it doesn't meet the criteria. It will use a generic GPU kernel as fallback when running on GPU.\n"]},{"output_type":"stream","name":"stdout","text":["Model: \"sequential\"\n","_________________________________________________________________\n"," Layer (type)                Output Shape              Param #   \n","=================================================================\n"," time_distributed (TimeDistr  (None, 6, 256, 64, 128)  3584      \n"," ibuted)                                                         \n","                                                                 \n"," time_distributed_1 (TimeDis  (None, 6, 128, 32, 64)   73792     \n"," tributed)                                                       \n","                                                                 \n"," time_distributed_2 (TimeDis  (None, 6, 64, 16, 64)    0         \n"," tributed)                                                       \n","                                                                 \n"," time_distributed_3 (TimeDis  (None, 6, 32, 8, 64)     36928     \n"," tributed)                                                       \n","                                                                 \n"," time_distributed_4 (TimeDis  (None, 6, 16, 4, 16)     9232      \n"," tributed)                                                       \n","                                                                 \n"," time_distributed_5 (TimeDis  (None, 6, 8, 2, 16)      0         \n"," tributed)                                                       \n","                                                                 \n"," dropout (Dropout)           (None, 6, 8, 2, 16)       0         \n","                                                                 \n"," time_distributed_6 (TimeDis  (None, 6, 256)           0         \n"," tributed)                                                       \n","                                                                 \n"," lstm (LSTM)                 (None, 256)               525312    \n","                                                                 \n"," dense (Dense)               (None, 1)                 257       \n","                                                                 \n","=================================================================\n","Total params: 649,105\n","Trainable params: 649,105\n","Non-trainable params: 0\n","_________________________________________________________________\n"]}],"source":["import keras\n","model=keras.models.load_model('/content/drive/MyDrive/MSU_beans/Beans_Maturity/wandb_train_v4/model-best.h5')\n","model.summary()"]},{"cell_type":"code","execution_count":32,"metadata":{"colab":{"base_uri":"https://localhost:8080/"},"executionInfo":{"elapsed":19220,"status":"ok","timestamp":1668186918267,"user":{"displayName":"Leonardo Volpato","userId":"02284976179332426660"},"user_tz":300},"id":"Qo4Zj3pIlBKR","outputId":"afd5364f-c9c7-486d-e545-f10e5cbde7d5"},"outputs":[{"output_type":"stream","name":"stdout","text":["15/15 [==============================] - 4s 144ms/step\n","4/4 [==============================] - 2s 493ms/step\n","13/13 [==============================] - 3s 212ms/step\n","4/4 [==============================] - 1s 347ms/step\n","3/3 [==============================] - 0s 203ms/step\n","1/1 [==============================] - 0s 30ms/step\n","17/17 [==============================] - 2s 149ms/step\n","4/4 [==============================] - 0s 118ms/step\n","4/4 [==============================] - 1s 245ms/step\n","1/1 [==============================] - 1s 1s/step\n"]}],"source":["x1_train=x_train[y_train_df.index[y_train_df.loc[:,'i']==1],:]\n","x2_train=x_train[y_train_df.index[y_train_df.loc[:,'i']==2],:]\n","x3_train=x_train[y_train_df.index[y_train_df.loc[:,'i']==3],:]\n","x4_train=x_train[y_train_df.index[y_train_df.loc[:,'i']==4],:]\n","x5_train=x_train[y_train_df.index[y_train_df.loc[:,'i']==5],:]\n","\n","\n","y1_train=y_train_df[y_train_df.loc[:,'i']==1]['y'] \n","y2_train=y_train_df[y_train_df.loc[:,'i']==2]['y'] \n","y3_train=y_train_df[y_train_df.loc[:,'i']==3]['y'] \n","y4_train=y_train_df[y_train_df.loc[:,'i']==4]['y'] \n","y5_train=y_train_df[y_train_df.loc[:,'i']==5]['y'] \n","\n","\n","\n","x1_test=x_test[y_test_df.index[y_test_df.loc[:,'i']==1],:]\n","x2_test=x_test[y_test_df.index[y_test_df.loc[:,'i']==2],:]\n","x3_test=x_test[y_test_df.index[y_test_df.loc[:,'i']==3],:]\n","x4_test=x_test[y_test_df.index[y_test_df.loc[:,'i']==4],:]\n","x5_test=x_test[y_test_df.index[y_test_df.loc[:,'i']==5],:]\n","\n","\n","\n","y1_test=y_test_df[y_test_df.loc[:,'i']==1]['y'] \n","y2_test=y_test_df[y_test_df.loc[:,'i']==2]['y'] \n","y3_test=y_test_df[y_test_df.loc[:,'i']==3]['y'] \n","y4_test=y_test_df[y_test_df.loc[:,'i']==4]['y'] \n","y5_test=y_test_df[y_test_df.loc[:,'i']==5]['y'] \n","\n","\n","\n","\n","import keras\n","#model=keras.models.load_model('Models/model_t5')\n","with tf.device('/device:GPU:2'):\n","    #yhat=model.predict(x_test)\n","    yhat1_train=model.predict(x1_train)\n","    yhat1_test=model.predict(x1_test)\n","    \n","    yhat2_train=model.predict(x2_train)\n","    yhat2_test=model.predict(x2_test)\n","    \n","    yhat3_train=model.predict(x3_train)\n","    yhat3_test=model.predict(x3_test)\n","\n","    yhat4_train=model.predict(x4_train)\n","    yhat4_test=model.predict(x4_test)\n","\n","    yhat5_train=model.predict(x5_train)\n","    yhat5_test=model.predict(x5_test)\n","   \n"]},{"cell_type":"code","execution_count":33,"metadata":{"id":"FaDqn-vZlA14","executionInfo":{"status":"ok","timestamp":1668186918268,"user_tz":300,"elapsed":22,"user":{"displayName":"Leonardo Volpato","userId":"02284976179332426660"}}},"outputs":[],"source":["y_train_df_ID1 = y_train_df_ID[y_train_df_ID.loc[:,'i']==1] \n","y_train_df_ID2 = y_train_df_ID[y_train_df_ID.loc[:,'i']==2]\n","y_train_df_ID3 = y_train_df_ID[y_train_df_ID.loc[:,'i']==3] \n","y_train_df_ID4 = y_train_df_ID[y_train_df_ID.loc[:,'i']==4]\n","y_train_df_ID5 = y_train_df_ID[y_train_df_ID.loc[:,'i']==5] \n","\n","y_test_df_ID1 = y_test_df_ID[y_test_df_ID.loc[:,'i']==1]\n","y_test_df_ID2 = y_test_df_ID[y_test_df_ID.loc[:,'i']==2] \n","y_test_df_ID3 = y_test_df_ID[y_test_df_ID.loc[:,'i']==3]\n","y_test_df_ID4 = y_test_df_ID[y_test_df_ID.loc[:,'i']==4] \n","y_test_df_ID5 = y_test_df_ID[y_test_df_ID.loc[:,'i']==5]\n","\n","train_df_ID = pd.concat([y_train_df_ID1, y_train_df_ID2, y_train_df_ID3, y_train_df_ID4, y_train_df_ID5],  axis=0)\n","test_df_ID = pd.concat([y_test_df_ID1, y_test_df_ID2, y_test_df_ID3, y_test_df_ID4, y_test_df_ID5],  axis=0)\n","#y_df_ID"]},{"cell_type":"code","execution_count":40,"metadata":{"colab":{"base_uri":"https://localhost:8080/","height":1000},"executionInfo":{"elapsed":2785,"status":"ok","timestamp":1668187583287,"user":{"displayName":"Leonardo Volpato","userId":"02284976179332426660"},"user_tz":300},"id":"-Ff8FPgc6fhj","outputId":"20942323-c0d0-4b4a-bd78-f7e87dcd018e"},"outputs":[{"output_type":"stream","name":"stdout","text":["Train set 1 data size (411, 6, 512, 128, 3)\n","Train set 2 data size (68, 6, 512, 128, 3)\n","Train set 3 data size (460, 6, 512, 128, 3)\n","Train set 4 data size (523, 6, 512, 128, 3)\n","Train set 5 data size (106, 6, 512, 128, 3)\n","Test set 1 data size (113,)\n","Test set 2 data size (16,)\n","Test set 3 data size (124,)\n","Test set 4 data size (113,)\n","Test set 5 data size (26,)\n"]},{"output_type":"display_data","data":{"text/plain":["<Figure size 2592x1152 with 10 Axes>"],"image/png":"iVBORw0KGgoAAAANSUhEUgAACEMAAAO5CAYAAAD46HnUAAAABHNCSVQICAgIfAhkiAAAAAlwSFlzAAALEgAACxIB0t1+/AAAADh0RVh0U29mdHdhcmUAbWF0cGxvdGxpYiB2ZXJzaW9uMy4yLjIsIGh0dHA6Ly9tYXRwbG90bGliLm9yZy+WH4yJAAAgAElEQVR4nOzdd3xUVfrH8c8DhJJQBQFFEFRQAUVlBUUQpCg/G0hEkW7BtWFBVNaGirLqWrCCogLSRBfL7lJlARuKiIgFYQWpUhRFWoAEOL8/7p2QTGYmMyGZSfm+X6/7GnLvuec+cxPuM+fOueeYcw4RERERERERERERERERERGR4qJUogMQERERERERERERERERERERyU/qDCEiIiIiIiIiIiIiIiIiIiLFijpDiIiIiIiIiIiIiIiIiIiISLGizhAiIiIiIiIiIiIiIiIiIiJSrKgzhIiIiIiIiIiIiIiIiIiIiBQr6gwhIiIiIiIiIiIiIiIiIiIixYo6Q0iRZGZrzMxFsVRNUHx1zexGM3vdzL41s/1+PLcU4DGbmNloM/vJzPaY2W7/PH1kZsPN7KwsZT/147kzinrLmNkmv/zF/rp2Ic71QTP708wWmtndZlY+TH2h9g21vB8hppPM7FkzW2pmf5hZupn9ambzzOweM6sVw3k7ycwGm9kcv44MM/vdzD40sx657Gtmdq2ZfWlmu/z3P9/MuoYpX8XMepjZeP/3tM//PX1rZo+Z2RG5HK+Zmb3jx7nXzFaY2TAzS472/YpI3hWB3HOGmT1gZp/418YMM9tiZv8yswsK6JjKPcU095hZipn1MrMRZvaZv48zs39G+z5FJG+KQL650MzGmNk3Wa5hf/rXilvMLCmfjxc4H+1yKRc4L/ULaP+sS5p/TX3NzE6K4j2U8a/dM81ss59DfvPz5R0W4fO8f40PHLdfhHKBOJvmFo9fvpSZnWNmf/dzynY/rg1m9paZtcxl/xQze9TM/mde22SLeW2VU8OUP9bMbjKz/5jZL1n+bj41sxvMrHSY/eLethaRwp+LQvGvSa6grhGmtk9xbvvkKUeJyOEr7PnGzPrnEtfefD5e4LN//1zKhWzj5OP+2d6jma01s0lm1iKK92Bm1t3M3jOvbbHPzyULzbtvWS3CvmOzHHdohHKBOC/OLZ4s++T5vql5uXqwn0/S/Dw23czODVO+lpldbWb/9M9dupntNLNFfh6tEGa/POdMiaxMogMQOUyzgM0RtqfHK5AgqcCz8TqYmV0FjAOSgA3AXOBPoDbQHDgXaARc7u8yFjgH6Ac8nUv1F/j1bAZmBm3bDQS+FCkDNADOBloA3c2snXNud5h6s+4bytfBK8ysFPAYcBdQGtgCLAB2AEcCLYF2wANm1sE5tzCX9wYwB6gDpAFf4r3PY4EOQEczuwTo45w7GGLfN4D+/nv5ECjn79fWzB5wzj0aVP4u4D7AAT8AHwAVgbOAe4G+/jlbFeK9nw/8GygLfA6sx/sd3g9cbGbnOud2RvF+ReTwFbrcY2ZlgMX+j9vxrmd/4F37LwEuMbMnnHND8vGYyj3FO/c0BCZE8V5EpOAUunzj6+kvK/Cum9vwrtmt/KWHmXVyzu1JUHwFJevvoxZe3rkW6GVmnZ1zH4XaycyOw/sc3xjYj/dZfgNQAy8vngvcYWZdnHNLcolhqJlNcs5lHPa7geOAT/1//+b/ezfQFLgSL6cOdM69HOI9VQE+Bk7138sHQF28nH+pmV3onPtv0G4T8d5vOvCVv/9ReH8z5wBXmNlFIf5u4tq2FpEcCmsuysbMTgfuwfvMawVQv9o+xbvtk9ccJSL5p7Dnm1Uc+uycVX58Li+MPgNW+v+uBpwJXAVcaWZ9nHOTQu1kZjWA94DWeNfiL4FPgMp419MWeG2fHs652bnEMMjMXnTO/X64b+Zw7pua19l/OtAR+B2YBlTHy98XmNnVzrk3g3Z7GugFHAC+wWsDVsfL4Y8Dvc3sPOfc1qD9DidnSiTOOS1aitwCrMG7mLZLdCxh4usCjAD6ACcDb/rx3lIAxzoKr1HggFuB0kHbywCdgZuzrKucZZ/Tc6n/bb/cU1nWtfPXrQlR/hxgr799SIjtYfeN4r2+7O+7FegOWND2ssDVwC9A1yjrnAP0BSoErT8br7HngOtC7NfT37YWqJtl/al4CdUBLYP2+RvwJNAgaH01YLa/z6chjlUZ7walA/plWV8er6HsgJcT/XevRUtxXwpz7vGv9V8ClwFJQdu64n354oCO+XQ85Z5D24tr7jkeeB24Ea+x+le/7D8T/feuRUtxXwpzvvHjOw2oGWL90cAyP/a/xft8+GUcUD8e+/vX0Y/9bcvD1FkL2OiXmQnUCdpeGe+LHudf/08MUcd8f3sgh94c5liBOJtGeV6Px/tiqWOI3HazX1cGcFKIfV/1t88AymdZ399fvwWoGLTPW8BAoErQ+pPwOno74NEQx4pb21qLFi2HlsKei4JiTcL7omEj3hcw+XqNQG2frNuLa9snTzlKixYth78U9nyT5fPt2Dgdb75/vP55OW8FtT9QIUu++gNIDlFnMvCdX2YRQW0bvA5tw/3t6cC5IeoYS/a2zz9yOU8XR3le83zfFK8zncPrRFgty/qOeO2lvUC9oH2ew+ucVytofR28zywOmBDiWHnKmVqi+BtIdABatORlKexJMkS8gYt4QXSGuM6v+7MY9xvv7zciQplqHGpgNc2yvh0RGlbAKH/7xyG2Rdw3QiwX+fvtBU7NpWzN4GSbx3MbSHRzQ2wLJK0eIbYN8bdNjeFYR3PoBmxw8rzdXz8zxH7H+Mk6HTiiIP5+tWjR4i1FLfcExR740uKNfKpPuSdn2WKVe0KU7Y86Q2jREpeliOeb3uGuYQV9PrJcz+rHa3+8J00D+x0XYvvUQL4EykY49mS/3Jchts33tz3hv24k9M3HQJxRdYaI4rwHvjR6MGh9DbybfhnAMSH2C3TWHhjDsQJfeP0cRdmxqDOEFi0FvhSlXAQ86Md6WUFcI1DbJ1TZYt32Cdov6hylRYuW2JfCnm9QZ4is247Kch1tH2L70/62lUDlCMd+3C+3DigXtC2Qx5/B+74jDTg6wnmKqjNEFOc95H1TvE4UW/1tZ4XYL5CPn47hWK38ffYQoY0YYr+wOVNL7kspREoIOzRn3nwzK2dmD5vZSn/Oog3mzYmdErTPVH+fayPUO9Ivk29Dj8eopv/6a4z7jfVfe1r4eX2vxOuxt9g5930MdQfKRj2HYBQC5/cF59y3kQo65351zq3Ih2N+47/WybrSzOoBzYB9eE8dBHvLf+1sZmWjOZBzbiPe6A85jgdc6r9ODrHfBrwhupKAC6M5lojETyHKPSGvZ4dBuSdIMcw9IlKEFKJ8s99/3ZfX91LEZM1T2fKPmTXC+2IOvC/lIg3texvezb4zzax9mDKf4HU0OArv6dWCFu6zw4V4NwU/9dsiwQL5qEs+HEtEipBE5CIza4r35OW7zrlQn5Hzg9o+QUpY20c5SqSQKURtnxLFObcJb5oIyNn2qYo3oijAXc65HRGqGoo3klxdvKkkQvkZb7TSCsADeY05BuGu9a3wprdY45z7IsR+h9P2Ke/XHet+ykd5oM4QUhKVxZuD6la8xsMcvOHrbgPeDSo7zn/tG6oi/wP3lcBB8mFebTN7KJDIY9htnf/awcwax7DfXH/fI4H/C1Omn/86NoZ6wTufEHtDMSQzOwJvGEDw5vGLlxP81+D5yk73X793zuW40eucW4M/XBRwYjQH8t/jEWGOd5r/upjQAutPD7NdRBIv0bkn3PVMuScM5R4RKaISlm/MrDreXN3gzaMavH2sn2/G5vouio7KWf4dnH8uwpu3/nvn3JJIlTjnfsX7vYE3Z204gXnQ7zazKjHGGqvc8lFubZPTwmyP5VgiUjTFJReZWWlgDN5To7dEE5jaPqGp7ZOnGEUk8eLZ9jnBzIab2Wgze9LMuptZ+XCB5THfFGpmZkCgk0lw/jnP3/Yn8K9I9fjX9bf9HyO1fYbhjZ5wrZkdF3PAsTncts/xZlYpxmNl4OWyaCkfHQZ1hpCS6Gy8RHmcc66rc+4ivIvaduB8Mzs3S9kZeL2G25hZ/RB1XYI3pN3cME/FxMMHwCagEvCNmf3bzAabWftIF2Dnja3zpv9jv+Dt/pNMZ+E9oTQpxpgCjbwcN0Hz6HS8G4n78OadKnD+h5nAE1cfBG0+1n9dH6GKwN/DsRHKZDUIKA1855xbnSWOynh/Y5GOF+uxRCT+EpZ7zOxIvGH9IOf1LK+UewpAYck9IlKkxS3fmNl5fgeH8Wb2Id4XPmcAb+ANF1oSBEZmW4739FJWZ/ivX0ZZ11f+a/NwBZxzX+NNvXEEMDjKemNmZicDF/s/xpqPAn8r1c2sYhTHMg69l/z6nCIiiRWvXHQX8Be8J1A35e9byEZtnwJQFNo+ylEihV4877WdA/wNb+qku/C+zP85wqhuxVEHvNEM/gCCR0kItH2+ds4diKKuaNo+G4GX8EbEfji2UKOXy33TiPnIObcT2BFUNjd3+68zQ3X4CxNjpJwpUVBnCCnq5vk97EIt88PscxC4zjm3LbDCObeKQz3+zsuyPgNvagID+oSoK7BuXIhtebEVWMGhXue58i+4nYAleInhYuAfwH+BbWY218zCTZ8w1n+92O8hnVWgofZv51yuPdTMrIyZNTKz0UBrvGFcX4iwy7ERfnfOzPpnKVvDf90WZTLND0/j9bZbCYwM2ha4qbc7wv67/NdcewSa2Tl4SdCR86Zm1huI4Y4X9bFEJF8Umdzj37wZg9eg+5TQQ4wq9yj3FNgXaiJyWAp7vjkR77rdG+iI93Tm88Ag59z+EOU34eWbvH5hFel8uDzWmSdmVtPM+uHlvp145zw4hkAeifap3S1B+4XzAHAAuN2/cZev/BttE/Dy+0S/A0ZWueWjXVn+HU37ZDDQBm/I3eExhCoi8VEoc5GZnYQ3zPZ8vGG0o6W2j9o+sbR9lKNE4qdQ5hu8tsswvM53R+BNa9AWLwccBfzHzEKNiBZzvgkyJpe2T9weijSzambWFe/+YgYwwDkXfH0uqLbP43idDXqaWZMo645aFPdN8zsfXYE3Ncg+4N4YQo2UMyUKZRIdgMhhmkX4YWGWh1m/zjm3LMT6wFx3RwetH4c31FIfvMQHZA4DeyHeza/gYZfyxDn3IvBiHvb7wcya431AvxBoidcbrzJe0j/PzIY75+4L2m+VmX3i73cVXk87zKwUhz4AjI1w6GPD3HicDPTJpQG1G/hnhO0rI2wrUGZ2E3ATXoxXOuf2FOCxjsN7uisJ+LtzbnZBHUtE8k1Ryj1P4A3TvQXoFeKLGuWe7JR7RKQwKdT5xjk3Chhl3jzoxwI98J6WusTMOjvn/hdU/m/+9ryKdD4gxFO3+Wyed68sm41AW+dcfuSPHJWH4pxbbmZvAlfj3UC7Ix+O7QXg5eKxePl8OXBzftUd5niXAH/H69zR1zmnIV9FCp9Cl4v8a9UbeF9sDwjVxglHbZ9s1PaJvJ9ylEh8Fbp8A+Ccm8Wh6ewCPgY6mtnbQHfgMbx7b1n3y1O+yeIzIl+nL+fQlBUFYYyZjQlatxNo45xbmA/1R9v2+d3MnsYbGeJR4LJ8OHZWud43zS9mdibe5xeA25xz30e5X9xyZnGmzhBS1D3unJsf4z7hhljb6b+Wy7rSOfe1mX0PNDWzs51zn/ubruLQ0zJpMcaQ7/wL9cf+gpmVAc7F67ncErjXzP4VIlmNxWuU9cNvlOE15OrifQCZGeGwWRtWFYBmeE+IXYU3X9LTEfbd6pzrH8VbA68nJUA1MytdkL3UzawnXs/6fUDXEE9CwaHefpE+cAR6De4MV8DMjgY+BGoBrzvnQvUGzPpkVQreMF8xH0tE8lWRyD1mNgRv6L5twPnOubz2Rg9LuSd/FMLcIyKFQ5HIN/5TViuBR81sLd6Q4K+Q5UmsfBLxfPgjNYQMMbeKLXsvh3DlAzdoS+HlqzZ4N1gnmdm5zrm9QeV/919r5XZ8X03/dWvEUp6H8J4outHMnnHORRpGPBYv4c2VvBbo5JwL1fbILR9lHdkuUj5qhze8cCmgv3NueszRikg8FMZcdBve0OhD8qkzWlTU9skfRaHtoxwlkhCFMd/kZhheZ4iOZpbkt4vyy2vOubHhNvrXqVDXyGi/zA+0f8KVD3TGMLxraFu8kQ8mmdlZzrnfgsoXZNvnWbwpIrqaWQvnXLTTEEYU5X3T/MpHTfCmakkBHnDOvRJljNHkTImCpsmQkuhgHvYJzPHXN8u6/J4iI1855/Y75+bizeX0i7/60hBF3wHSgDPNmxsWDj1VNTHMELcBW51z/f3lSufcSRx6MulxMzsjwr6x+AYvMZcDTsmnOnPwh3sah/c3cqVzbk6Yomv917oRqjsmqGzwsY4E5gDHAVOA60OVc87twEvIkY4X8VgiUijENfeY2S14T7HsAv7POfdtHo4fM+We2BXG3CMiRVqi2zpv4d2oaWdmlfMQS0EI3NCMdAMr67ZdYco87ueevs658/BywxbgTEIPnR24UdUiyjjPDNovLP9G3St4OWpolPVHZGZPATfgDQXc0YWeKxlyz0eBXPSHcy7kuTSzs4B/4805PNA592aociJSZBV0Luriv15iZvOzLkBnf9tt/roReYglKmr7xK4otH2Uo0SKlES3fQIjUJQl9+ke4iWatk/W7eHaPq/5uaefc64zcDzwI941NdQX+YE2zOl+Z8HcxNL22Yl3jxPyacqiGO6bRsxHZlYJb5SorGWDyzTEy0fVgX845x6NMsZoc6ZEQZ0hRKIzAW9YtCvNrKyZnYh3U2st8FFCI8uF8+ZvCvRKzzGnrJ9MAr3M+5lZRaCb//PYPBxvBN5wUmXw5lA8bM6534FAT81e+VFnMDPrjNc4KoU3/N0HEYov8V+bmlm54I1mVh9vDrE9HPpQlHV7Nbye6ScD/wJ6O+cifXj7xn9tHmZ786ByIlI85Cn3mNk1eHO27wEuyafh62Ki3BOdQp57RKTkyLe2jv80VGA0gRzX/wQJPDF2fIQyJ/ivuznUETki59yPwAD/x1v8Ybizmob3xVITMzs9Ul1mVhM43//xP9EcH2843t14ebRhlPuEO/4jwJ14T2Z1yuVJ60A+ylPbxD8XM/GeoLrHOfdSqHIiUuLkJRedg/ekatYl8ETqCf7PoeZxz1dq+0SnKLR9lKNESoT8/J7niCz/DtepIN5ybfuYWVW8L+YBwnWAzsY5txHoiffF/GVm1iaoyFy8jhhVgUsi1eVf17v7P0bb9nnZj7WDmR3WCIQx3jeNtu3zs5/vg491LPBfoDbwsnPu7ihjjCVnShTUGUIkCs65TXgfoqvhXcwDPQfH+8PkJUzQkK7hBG7uhUtuY/3X3njDoqYAi12U8xaFcDewH2hvZufmsY5gj/uvt5jZqZEKmtmRZtYo2orNrC1eQzIJuM45NzlSef9JrKV4PeZDzVPVw3+d4ZxLDzpWJbwhkZrhDbV7RS5PAYDXcANvyK7g2I8BWgMZgIbtEylG8pJ7zKwHMBpIBy7LwxCDUVHuyakY5h4RKSHys61jZo3xhjzdw6GnZBNtvv/aNUKZwHX1k1g6ijnn/g3Mw7uW3x+0bQWHPse/aGZJEap6Du+JssXRPvHjnNuCdxOvDFnmPI6Vmd0FPIDXCaSTc+6HXHaZjpdvW/ttkWCBfPR+iGM1BmYDVYCHnHNP5jVuESleYslFzrl2zjkLtXDoqd6B/rp2hxub2j45Fce2j3KUSMmQz9/zBL7Q/1+oL8ITZL7/eomZlQ5TJnBdXe63KaLinPuGQ3n24aBtf+LdjwT4Ry6jBD6M13nxF7zOKdEcey+H2jx5Hh0iD/dNF+BNAVLfHzkoWKS2z1F4HSHqAmOAW6KMMaacKdFRZwiR6AWGUOrHoV7S+TpUmpndYmbLzSyWem80s9fN7C8h6itnZo8Bp+L1eJwapo75wBqgDocaP2NjiCEb59yqLPvny7Ct/o3G0XjD1M01s8uDG6RmVsbM+uD12GscTb1m1hKvB2IF4Gbn3JgoQwo0ip4ws8xhkvwG49+CygS2VfCP1RLvnF/mnNsXxbHewHtK6wLLMhey34tyNFAab+iq38PsLyJFV9S5x8y6AOPxrvdXOOdmRXMA5Z6IdZbk3CMiJUtU+cb/8uOv/lOtwdtOASb6P070b1hl3f53P9/8PXjfAvY68CdwnpndZWbZ7oOYWSdgsP/jM3mo/wH/tY+ZNQjadiPeVBqtgH+ZN3d51mNXNrPX8W6i7eLQEL3RehLvvV1B9PPzZj3+zX4dO4DO/g3OiJxzW/Fu5pUBRmd9Ytdvq1wA/OqXyXqsE/CGh60BPOGcy3YDVUQE3XeLmto++dv2UY4SKXGibfskm9mNZpZjygkz68mhqRueC7E9L/kmP7yLl29OAJ4xs7JBcZ3OoTz0dB7qfwTvoczzQowOcR+wDG9Uijn+qBtZjx3ImffgdejrE9xmzMUbwErgLA5NsxG1vNw39TvTBdqIL5k3qkagvo7AtXjTRGb7GzCzGnh55XhgMl6nhlw72xxGzpRcRDN3i0hhNsTM+kfY/rxzLtd5h6L0Pt5NosAwPwuccz+FKuj3+novy6rAsER3mlnvwErnXHBvshrAicDmGOIqC1wDXGNmm/CGI92GNzTfaf7rQWBQuKd8nHPOT8wP+jGkA5NiiCGUYXg9K9ubWWvn3KdB22uY2dgI+6c5524KWncD3rC7g/DmXNxsZl/h/V6OxBvSqgqwE9gYZZwz8Ia/2wy09BNODs65/kE/TzKz8/E+NC0zszl4v4uO/uuDIYZYegwI9NjfCowM84DBa1nPl3Nuh/93829grJldj/e0QSu8ORKX4n2IEJH4KHS5x7zhtafgfbZbCXQzs27B5fDmnB0ctE655xDlnizM7D3gKP/HwJC/55nZF1mK3ZSPf+8ikl2hyzd4T7KOAkaY2dd4w7CWBerjXf8N+BhvyoVgR+Hlm6NCbCswzrnfzOwqvCHKnwRu9q/jGX48gSksHnDOfZiH+j8zs5l489TfB1yXZdsm/ybhv/zta8xsAV6+qI43wlsy3lNRXf2pN2I59p9m9g+8a335WPY1s9OAF/wffwZuMrPgHAjeE2OPB627C+8mZGdgpf+ejsFrn6QDvZxzwUMFv433u98F1I6Qjwf7HS4Ccea1bS0i+aMw5qLDobbPIWr7HJKnHCUi+aow5puyeNMzPJ2l7ZMMNOHQZ9JXgZEh9s1Lvjlszrl0M0vFm/LnVrzpQD7Hm8KiAV5nsVJ418HX8lD/Gr8z9w14nfE6Ztm227wpLN4Hzsa7dn+J1zmjEt70VlXxOnP3dM7Ni/HY+81sKF4H/ORY9j3M+6b/AM7De68rzWwe3hQp7fDav9f5Ixpl9Spep8H9eJ0v3giTjx53zi3P8nOecqZEwTmnRUuRW/AuoC6KpWuWfdr56+aHqbO/v31shOOOzlL3XyOUqx9NfCH2eyhSjGGOVQlvyNeXgEV4N9LS8T7ALwNeAU6Lop4GeI03B/wzl7KBc7kml3LP++XmhNg3t+XPCPU2xutt9y1e8szAe/poHt6NuRoxnL9oYsnxu/L3NbybnYv8870D7+Zv1zDlx0Z5vP5h9m+GdxP3N2Av8BPwKJCc6P+TWrSUhIVCnHuIMu+Eum6j3KPcEyb3RPk33y7R/ze1aCluS5T/9xKVb5LxOjr8G+8L9F14T8L8AkzDe7KqVJh9x+YWQy7no10u5QKx1w+z/Ti8L/9/BHb7ca8D3gLaHM7x8eaKdXi5sEGI7UnAALzhurf45bYCn/jnMyVC3fP9ui8Osz0F72ZZ4P03jfK8tiO6v7Nwf1MpeF86/YTXNvkVr61y6mH+XdcP2q9+NPsl+v+tFi3FbYnh/2xC7rtF2D+Qa24Js/2hSDGG2Udtn2Le9onh771+ov9vatFS3JYY/v8lou1TFq/j2Sw/zkAbYj1eh7ELItT/UKQYI+w3P9R1KsJ5axdmey286SS+wevAlo7Xie0D4JLDOT7eKEd7/HKtQ2w3vCmhPsDLmfvwOhEuwutAcUSEugPX8XB53PAeDA387kK2kULsVz/Kv7M1YfZPwst/3/vvfRtex4VzczmPuS3tgvbLc87UEnkx/wSLiIiIiIiIiIiIiIiIiIiIFAulci8iIiIiIiIiIiIiIiIiIiIiUnSoM4SIiIiIiIiIiIiIiIiIiIgUK+oMISIiIiIiIiIiIiIiIiIiIsWKOkOIiIiIiIiIiIiIiIiIiIhIsaLOECIiIiIiIiIiIiIiIiIiIlKslEl0AHJIjRo1XP369RMdhohIsbZ48eKtzrkjEx1HYaL8IyJSsJR7QlP+EREpWMo/OSn3iIgUPOWfnJR/REQKVqTco84QhUj9+vX56quvEh2GiEixZmZrEx1DYaP8IyJSsJR7QlP+EREpWMo/OSn3iIgUPOWfnJR/REQKVqTco2kyREREREREREREREREREREpFhRZwgREREREREREREREREREREpVtQZQkRERERERERERERERERERIoVdYaQiA4ePMizzz7LSSedRPny5albty533nknu3fvjrqOLVu2cMMNN1C3bl3Kli1LvXr1uO222/jzzz9Dln/nnXdo1aoVKSkpVKpUiTZt2jB9+vSw9f/xxx8MHjyYE044gfLly3PkkUdy3nnn8cknn4QsP378eM455xwqV65MxYoVadq0KcOGDYv6/YiISMFLRP4BmDZtGh07dqRatWokJyfTqFEjbrnllmxl1qxZg5mFXJo2bZqjTucco0aN4vTTT6dChQpUrVqVzp0788UXX0R/QkREpMDFO/eEyyWB5bHHHstz3Q899FDYep966qnYT46IiBSYwp5/ILp7b3v37mX06NF06dKF+vXrU6FCBY477jiuuuoqfvzxx7ydHBERKTDxzj+H00ZJS0vjuOOOw8xy3KcLiPV7JREpOcokOgAp3O644w6ef/55LrvsMu68805+/PFHnn/+eZYsWcKcOXMoVSpyf5pff/2Vli1bsnHjRv7617/StGlTvv/+e0aOHMnHH3/MZ9Wn9mkAACAASURBVJ99RnJycmb5J554giFDhnD66adndlCYMGECF198MePHj6dXr17Z6l+7di3t2rVj165dXHvttTRq1Ijt27fz7bff8ssvv+SI55prrmHcuHGkpqbSu3dvSpUqxerVq1m7dm0+nC0REckv8c4/AA8//DAPPfQQF1xwAQ8//DDJycmsW7eOb7/9NuQxLrvsMrp165ZtXdWqVXOUu+mmmxg1ahTt2rXjySefJC0tjVdffZW2bdsya9Ys2rVrF9vJERGRAhHv3DN+/PiQ9Tz00EOsWrWKSy65JM91Bzz77LPUqFEj27rmzZvHclpERKSAFeb8A9Hfe1uzZg3XX389rVu35tprr+Xoo4/m559/ZuTIkbz77rvMnDmT88477zDOlIiI5KdE3HuDvLVRHnzwQX777bew22P9XklEShjnnJZCsjRv3twVhP3797vdu3fHvN/333/vzMx169Yt2/rnn3/eAW7ixIm51nHbbbc5wE2aNCnb+kmTJjnADRs2LHPd5s2bXdmyZV3Tpk1denp65vr09HTXtGlTV61aNbd9+/Zs9bRu3dodc8wxbuPGjbnG8tprrznAvfnmm7mWFZHiC/jKFYJrfmFaSnr+cc65Dz/80AHukUceybXu1atXO8ANHTo017JLlixxgOvcubM7ePBg5vpt27a5WrVquYYNG7oDBw7kWo+IFG3KPfHLP0Up94Syfv16V6pUKfeXv/zlsOoeOnSoA9zq1atzPaaIFF/KP/HJPc4V3/zjXPT33rZu3eqWLFmSY/0PP/zgypYt6wrq3ItI4aP8o/yTn22UxYsXu9KlS7unn37aAe7mm2/Otj0v3yuJSPETKfdomoxiZuzYsZgZc+bMYdiwYRx//PGUL1+et99+G4B169axfPlyMjIycq1r8uTJOOe4/fbbs60fMGAAycnJTJgwIdc65s2bR4UKFejRo0e29VdeeSXly5dnzJgxmesWLFhAeno6vXr1IikpKXN9UlISPXv2ZNu2bXzwwQeZ6z/++GM+/fRT7r77bo466igyMjJIS0sLGYdzjr///e+cccYZ9OnTB4CdO3fi/f8QEZHDVZTzD8Dw4cOpWbMmf/vb3wDYtWsXBw8ezPU4e/fuDZt7AnEA9OvXDzPLXF+1alW6dOnCTz/9xGeffZbrcUREJKeinntCGTNmDAcPHuS6667Lt7p37NjB/v37cz22iIhEpyTln1juvVWvXp3TTjstx/rGjRtnPi0sIiJ5V5zyT7RtlAMHDjBgwAA6d+6cY3TWgFi/VxKRkkedIYqpwYMH89ZbbzFgwACee+45TjzxRAD69u3LySefHHIKiWCLFi2iVKlStGjRItv68uXLc9ppp7Fo0aJc69i3bx/ly5fP9gUQQKlSpahQoQI///wzW7duzSwLhBw6KbAu6/zqgfme6tWrxyWXXEKFChVISUmhUaNGOZL1ihUrWLVqFa1atWLYsGFUr16dypUrU7VqVW644QZ27dqV63sREZHcFcX8s3v3bj7++GNatmzJ66+/Tp06dahUqRIVK1akR48ebNmyJeQxnn76aZKTk0lJSaFu3bo8+OCDmbksaxwQfW4TEZHYFcXcE4pzjjFjxpCSksJVV12VL3WfeuqpVKlShfLly9OqVStmzJiR6/sQEZHolIT8E8u9t3AOHjzIpk2bqFWrVlTlRUQksqKef2Jpozz77LMsX76cF198MWIcoHtvIhJemUQHIAVjz549LFmyJGQCiNbGjRupUaMG5cqVy7GtTp06mT3uypYtG7aOJk2asGLFCr755ptsvcO/+eYbtm3bBng9FmvUqEGTJk0AmDt3Lrfeemu2egJP1q5fvz5z3YoVKwCvt2LDhg0ZN24c6enpPP300/Tp04eMjAyuvvrqbGWnTJlCeno6999/Pw0aNOA///kPr7zyCitWrGDu3Lk5EreIiMSmKOaflStXcuDAAb744gtmz57NkCFDaNasGZ988gnPPfcc3377LV999VXmeypVqhTt27ena9euHHvssfz222+8/fbbDBs2jM8//5yZM2dSunTpzDjAy22XXnppZhzOOT766CMge24TEZHYFcXcE8rcuXNZvXo1/fv3p3LlyodVd9WqVbn++utp1aoV1apVY8WKFYwYMYKLLrqIN954g/79+0d3YkREJKySkH9iufcWzqhRo9i0aRMPPPBAxHIiIhKdopp/Ym2jrF69mqFDh/Lggw9Sv3591qxZEzYOiP57JREpgcLNn6GlaM4bNWbMGAe4Z5999rDrOu6441zdunVDbuvTp48D3LZt2yLW8fHHH7tSpUq5hg0bumnTprm1a9e66dOnu0aNGrmkpCQHuE8++SSzfKdOnRzg7rrrLrds2TK3bNkyd/fdd7uyZcs6wHXo0CGzbIcOHRzgjjvuOLdv377M9X/88YerWrWqq127duY87OPHj3eAA9yHH36YLcZ+/fo5wE2fPj3mcyQiRQ+at1D5Jyj/fPLJJ5k5YvTo0dnqCcxn+PLLL+ca94ABAxzgJkyYkLkuIyPDNW7c2CUlJbknnnjC/fTTT27p0qWuX79+mXFce+21udYtIkWbck/B5J+inHtC6dGjR9gyh1u3c95c7rVr13ZVq1Z1O3fujFhWRIoH5Z/8zz3Olaz8E8u9t1A+++wzV65cOdesWTO3Z8+eiO9DRIoP5R/ln/xoo5x//vmuadOmLj093Tnn3OrVqx3gbr755hz1xPK9kogUT5Fyj6bJyIWZuTDLrqByD0UoOzjecTdq1Oiw60hOTs4x3HfA3r17M8tE0qZNG9566y127tzJRRddxLHHHssll1zCeeedx8UXXwyQrdf5lClT6NatG0899RSNGzemcePGvP3227z00ks5ylaoUAGAq666KlsPxWrVqnHppZeyefPmzB7sgbJ16tShY8eO2WLs168fAPPnz498QkRE4qSo5h4omvknkCNKlSpFnz59stUTS4647777AJg2bVrmujJlyjBjxgzOOecc7rnnHho2bEizZs1YsmQJjz/+eLY4REQSrajmn6KYe4L98ccfvPfee5x00km0bt06X+sOqF69OjfccAN//vknCxYsiFhWRCSelH8Kb/6J5d5bsMWLF3PRRRdx9NFHM23aNMqXLx/xfYiIxFNRzT1QPPJPQLg2yoQJE/jwww8ZOXIkSUlJub6fWL5XEpGSR9NkROcT4NWgdRlhyt4BBE+EtDjfI8rF4QyRFHD00UezbNky9u3bl2O4pF9++YUaNWpEHCYpoHv37nTr1o3vvvuOnTt3cuKJJ1KzZk1atGhBmTJlOOGEEzLLVqtWjalTp7Jlyxb+97//UbFiRZo1a8bMmTMBOOmkkzLLHnPMMQDUrl07xzGPOuoogMzhmGIpKyJSSBS53ANFM/8EckS1atVyHC+WHFG3bl1Kly6dYz7EevXqMW/ePNatW8eaNWuoXr06TZo04eWXXway5zYRkUKgyOWfoph7gk2cOJF9+/Zx7bXX5nvdWdWvXx8g4tzxIiIJovxTCPNPXu+nff3113Tq1IkqVaowb9486tSpk+t7EBFJgCKXe6B45J+sgtso+/btY9CgQVx44YXUrl2blStXZsYFsH37dlauXEmNGjWoWrUqENv3SiJS8qgzRHR+ds5NiLLs+865NQUZTLyceeaZzJ49my+//JI2bdpkrt+7dy/ffPMN5557btR1lS5dOtu8UZs3b2bJkiW0bds2ZPKuVasWtWrVyvx5+vTpAFx44YWZ61q0aMGoUaPYsGFDjv0D62rWrAnAKaecQvny5TMTZqSyIiKFRInMPRD//FOrVi3q1avH+vXrSUtLy5aXYskRP//8MwcOHMiWv7KqV68e9erVy/x5+vTplCpVigsuuCDq9yMiEgclMv8ksu0D8Prrr5OUlETfvn3zve6sfvrpJ4CwuUpEJIGUfwph/onl3lvA119/TceOHalUqRLz5s3j2GOPjfo9iIjEWYnMPZD4/JNVcBtlz549/Pbbb0ybNi3b6KsBEyZMYMKECfzjH/9g8ODsg3NE872SiJQ8miYjSmZW1swqRlm2spkVyo4m69atY/ny5WRkhOvgeMiVV16JmTFixIhs60ePHk1aWhq9evXKtn7VqlUsX74813oPHjzIrbfeyoEDBzKHFI/kq6++4rXXXqNt27bZhuzr2rUrlSpVYsKECezadWj0qk2bNvH+++/TqFGjzJ6HycnJpKamsnnzZt57771s9Y8cORJQQhSRwqe45B4o/PmnT58+OOd45ZVXsq0PlSN+//33kHXff//9AFxyySW5xvKvf/2LadOm0adPH90cFJFCp7jkn8KeewK++uorli5dyiWXXBJTB+1wde/fv5/t27fnKL9+/XpGjhxJ9erVadWqVdTHERGJF+WfQwpL/onl3hvAkiVL6NSpExUrVmTevHk0aNAg11hFRBKpuOQeKNz5J5Y2SkpKCu+8806OJTDCaufOnXnnnXe49NJLI8YS7nslESl5Cu2Fu5C5HOgNlDaz34ApwP3OuZxXb/gWqAQcMLMvgWHOuRnxCzWyvn378tFHH7F69erM4YfCOeWUU7j55pt58cUX6datGxdeeCE//vgjzz//PG3btqVnz57Zynfo0IG1a9finMtct2vXLlq0aMFll11GgwYN2L59O5MnT2bx4sU89thjnHfeednqeOCBB/jpp59o0aIFVapU4euvv2bMmDHUqVOH8ePHZytbrVo1nnrqKf76179y1llncc0115Cens7IkSNJT0/nhRdeyFZ++PDhzJkzh549ezJw4EDq16/P9OnTmTZtGn379tUNQREpbIpN7oHCn3/uvvtupk6dyuDBg/nf//5Hs2bN+PTTT5k4cSLt27fnyiuvzCw7YMAAduzYQatWrahbty5bt25l6tSpLF68mC5dunD55Zdnq/vaa6/FOcdpp51GhQoVMus988wzee655/J4RkVECkyxyT+FPfcEvP766wBcd911YeOLpe5du3bRoEEDunbtysknn0y1atVYsWIFr732Grt27WLy5MmZc8CLiBQiyj+FMP/Ecu9t7dq1dOrUiW3btnHrrbeyYMGCbPO/A1x22WWkpKREPCciInFUbHIPFO78E0sbJSkpKce9NYA1a9YAcPzxx+fYHsv3SiJSAjnntERYgIXAYKAr0Bd4C3B4ya9ilnK3A68A/YBLgbuAX4CDQP9ojtW8eXN3uMaMGeMAN2/evJDb27Zt6wC3evXqqOrbv3+/e+qpp1yjRo1c2bJl3dFHH+3uuOMOt3Pnzhxljz32WOf9SR2yb98+16NHD1e/fn1Xrlw5V61aNXf++ee7mTNnhjzeu+++684++2xXrVo1V65cOdewYUN39913u23btoWNcerUqa5ly5YuOTnZVaxY0XXq1Ml9+umnIcuuXr3a9ezZ09WoUcMlJSW5k046yT311FPuwIEDUZ0PEUms5cuXu2XLlh1WHcBXrhDkl0hLPHOPU/7J9Ntvv7kbbrjBHXXUUS4pKck1aNDA3XvvvW7Pnj3Zyr322muubdu2rlatWi4pKclVrFjRtWzZ0r300ksh88moUaPcGWec4SpXruzKly/vmjZt6h577DGXlpYW1bkQkcT7z3/+4/bt25fn/YtC7nFFMP8Uh9yTlpbmqlSp4urWrRuxTRJL3Xv37nXXXnuta9q0qatataorU6aMq127tktNTXULFy6M6lyISOLt2LHDffjhh4dVh/KP2j7hRJt/AqK59zZv3jzn/97CLtGeExFJnAULFrjNmzcfVh1FIf8UtbaPc0U7/+RHG2X16tUOcDfffHOObXn5XklECo+DBw+69957zx08eDDPdUTKPeZtl1iY2b3AY3i9BB+LUK468D1QHqjrnNsVosz1wPUA9erVa7527dqCCVpEpIjbsmULnTt3Zvz48TRt2jTP9ZjZYufcX/IxtLjIz9zjl1P+ERGJwuTJk5k4cSLvv/8+ZcrkbWC9opp7QPlHRCQR9u/fT5cuXejTpw89evTIcz3KP5lllHtERKLw/fff07dvX2bMmEGtWrXyXE9RzT9q+4iIJMbDDz/MH3/8wYgRIzCzPNURKfeUOqzoSq5/AOnARZEKOed+B0YBVYGQczA45151zv3FOfeXI488Mt8DFREpDnbv3k1qaipPP/30YXWEKOLyLff45ZR/RERy8dFHH/HCCy/w1ltv5bkjRDGg/CMiEkfOOW688Ubatm17WB0higHdexMRiaNffvmF3r17M3ny5MPqCFHEqe0jIhJnY8eOZenSpTzzzDN57giRmxJ7R+9wOOcyzGwjUCOK4mv812jKiohIkP3799OzZ0/++te/0r59+0SHkzDKPSIi8bVs2TJuv/12pk+fTsWKFRMdTsIo/4iIxNfw4cNJSkrirrvuSnQoCaX8IyISPzt27CA1NZUXX3yRE088MdHhJIxyj4hIfM2ePZvXX3+dWbNmUbp06QI7jkaGyAMzKw8cA2yJonhD/zWasiIikoVzjltvvZUzzzyTPn36JDqchFLuERGJn02bNtGrVy8mTpzIUUcdlehwEkr5R0QkfiZMmMDChQt5/vnnC+ypqKJC+UdEJD4yMjK48sorGTRoEK1bt050OAml3CMiEj9Lly5lyJAhvPvuuyQnJxfosdQZIgJ/7qdQhuGNqvFvv1wZM6sSYv+6wI3A78CCgopTRKS4euqpp8jIyOC+++5LdChxo9wjIpJYu3btIjU1lREjRtC4ceNEhxM3yj8iIok1d+5cRo0axeTJk0vU1EzKPyIiieOc44YbbqBjx45cccUViQ4nbpR7REQSa8OGDfTr148pU6YQj2mESk7rKm/uN7OzgHnAOqAicCFwHrAQeMEvVxFYbWbvAz8C24ATgev8bVc55/bEOXYRkSJtypQpzJs3jw8++KCkPRWl3CMikiD79++nR48e3HLLLbRt2zbR4cSb8o+ISIJ8//333HnnncycOZOUlJREhxNvyj8iIgkybNgwkpOTGTRoUKJDiTflHhGRBNm+fTupqamMHDmShg0b5r5DPlBniMjmA42BfkB14ADwE3Af8Ixzbq9fbg8wFWgJdMVLhFuBOcCTzrkv4xu2iEjR9vHHHzNixAhmz55NUlJSosOJt/ko94iIxJ1zjptvvpnWrVvTs2fPRIeTCPNR/hERibuNGzfSu3dv3nrrLWrVqpXocBJhPso/IiJxN27cOJYsWcI///nPkvYQEij3iIgkRHp6Ot27d+eee+7h7LPPjttx1RkiAufcB8AHUZTbh9cbUEREgkycCPfdB+vWQb168Nhj0KtX+PI//vgjt912G9OmTaNSpUrxC7SQUO4REUmMxx9/HDPjnnvuSXQoCaH8IyISfzt37qRbt2688MILnHTSSYkOJyGUf0RE4m/OnDm89tprzJo1i9KlSyc6nLhT7hERiT/nHAMGDOCiiy6iW7ducT22OkOIiEiBmTgRrr8e0tK8n9eu9X6G0B0iNm/eTM+ePZkwYQJHH310/AIVEZESbeLEiSxYsID33nuvJD4VJSIiCZCRkcEVV1zBoEGDaNOmTaLDERGREuLbb7/l7rvvZubMmSQnJyc6HBERKSEeeughjjjiCG677ba4H7tU3I8oIiIlxn33HeoIEZCW5q0PtmvXLlJTU3nmmWdo0qRJfAIUEZESb968ebz00ktMnjyZMmXUV1xERAqec44bbriBDh06cMUVVyQ6HBERKSE2bNhA3759eeutt6hZs2aiwxERkRLi9ddf5/vvv+epp55KyPF1t09ERArMunXRrd+/fz9XXXUVN910E+edd17BByYiIgL88MMPDBo0iBkzZlCxYsVEhyMiIiXEo48+SoUKFbjzzjsTHYqIiJQQ27dvJzU1lZdeeolGjRolOhwRESkhZs2axZtvvsnMmTMTNjWTOkOIiEiBqVfPmxoj1PoA5xwDBw6kVatW9Ao1d4aIiEgB2LhxI7169WLy5MnUrl070eGIiEgJMW7cOBYvXszUqVM1NZOIiMRFRkYGV155JXfffTfnnHNOosMREZES4ptvvuHee+9l1qxZVKhQIWFxaJoMEREpMI89BsHTDyYne+sDnnzySQ4ePMiQIUPiG5yIiJRYO3fuJDU1leeff56TTz450eGIiEgJ8d///pfRo0czadKkhD0VJSIiJYtzjgEDBnDBBReQmpqa6HBERKSEWLduHf3792fKlCnUqFEjobFoZAgRESkwgYEe7rvPmxqjXj2vI0Rg/aRJk/jkk094//339VSUiIjERUZGBj169OC2227j3HPPTXQ4IiJSQnz33XfcddddzJw5k+TgHuMiIiIF5OGHH6ZKlSrcfvvtiQ5FRERKiD///JPLL7+cUaNGccIJJyQ6HHWGEBGRgtWr16HOD1l99NFHvPjii8yePZsyZZSORESk4DnnuOmmm2jbti09evRIdDgiIlJCbNiwgT59+jBlyhRq1qyZ6HBERKSEGDNmDN999x1vv/22HkISEZG4SE9Pp3v37tx7772cddZZiQ4HUGcIERFJgGXLlnH77bczY8YMKlasmOhwRESkhBg+fDhly5blrrvuSnQoIiJSQuzYsYPU1FReeuklTjzxxESHIyIiJcTs2bMZM2YMM2fO1NRMIiISF845rr32Wi699FK6du2a6HAyqTOEiIjE1aZNm+jVqxcTJ06kdu3aiQ5HRERKiAkTJvDll18ydepUPRUlIiJxkZGRwRVXXMFdd93FOeeck+hwRESkhFi6dClDhgxh1qxZmppJRETi5oEHHqBmzZoMHDgw0aFko84QIiISN7t27SI1NZURI0bQuHHjRIcjIiIlxNy5cxk1ahSzZs3S1EwiIhIXzjmuv/56zj//fC6//PJEhyMiIiXE+vXr6devH++88w5HHnlkosMREZESYvTo0fzvf//jrbfeSnQoOZRKdAASP845JkyYQI8ePTjhhBNITk6mXr16XHrppSxcuDBfjrFv3z4efPBBGjRoQLly5Tj++ON59NFHycjIiLqOVatW0atXL2rVqkW5cuU44YQTGDp0KHv37g1ZfsaMGXTo0IHatWuTkpLCiSeeyODBg9myZUuOsl9//TVdunShevXqlC9fniZNmjBixAgOHDiQo6xzjkmTJtGqVStq1KhBpUqVaNKkCY888gg7duyI/qSIFGNNmoDZoaVJk5xl6tQJbN9PpUo9+PHHgbRt2zb+wUrCFJX8s3XrVu6++25OOukkkpOTqV27Nu3bt+eDDz7IUTYjI4Phw4dz8sknU65cOapXr05qairLly8PWff27dsZOHAgderUycw/I0eOxDmXo+yuXbsYPnw4p5xyCpUqVaJGjRq0atWKsWPHhiwvIpF9//33DB48mKlTp5KSkpLocCROikruiaXt079/f8ws5PLPf/7zsOoOGD9+POeccw6VK1emYsWKNG3alGHDhkX9fkTkkEceeYRKlSpxxx13JDoUiaOSnn927drFww8/zKWXXsoxxxyDmdGuXbuwccTarhKRyLZv387ll1/OyJEjadiwYaLDkTgqjvkHYOHChXTs2JFKlSpRuXJlOnfuzDfffJOj3IoVKxg8eDDt27enatWqmBkPPfRQXt+qiMRoxowZTJw4kTfffJNSpQpf1wM9FlWC7Nu3jz59+nDaaafRo0cPGjRowKZNmxg1ahRnn302b775Jr179z6sY1x55ZV88MEHXHPNNZx99tl8/vnnPPDAA6xcuZKxY8fmuv/y5cs5++yz2b9/PzfffDMNGjTg888/Z9iwYSxcuJAZM2ZkG9Z49OjRXH/99TRv3px77rmHlJQUFi1axIgRI3j33Xf57rvvMm96f/zxx5x//vlUqVKFW2+9lSOPPJIPP/yQO+64g2XLlvHqq69mi+X+++9n+PDhtG/fnqFDh5KUlMT8+fMZOnQo06dP5/PPP9cQy1KiNWkCy5ZlX7dsmbf+hx+8n+vUgY0bARxwE9CGP/+8ijp14Jdf4huvJE5RyD9paWm0atWK9evXM2DAAE499VT++OMPxo4dS9euXXn55Ze58cYbAa+B2aVLF2bMmEHXrl0ZOHAgv/32Gy+//DJnn302n332WbaRT9LT0+nUqRNLlixh4MCBnHzyycyYMYObbrqJLVu2ZGucHTx4kP/7v/9jwYIF9OvXj4EDB5KWlsbkyZO5+uqr+fHHH3niiScO61yJlCS//PILvXv3ZsqUKdSqVSvR4UgcFYXcE2vbJ2D8+PE51rVo0eKw677mmmsYN24cqamp9O7dm1KlSrF69WrWrl0b24kREcaOHcvSpUt55513dN+ghCnp+Wfr1q089NBD1KpVi+bNm4d8UCkg1naViESWnp5O9+7dueeeezj77LMTHY7EWXHMP1988QXt2rWjTp06PPLIIwC8+OKLtGnThgULFnDKKadklv3888955plnOP7442nevDlz5849rPcqItH7+uuvuf/++5k9ezbly5dPdDihOee0FJKlefPmriDs37/f7d6922VkZLj58+fn2L5582ZXvXp1V7NmTXfgwIE8H2fatGkOcIMGDcq2ftCgQQ5wn332Wa51dOnSxZlZjrLDhw93gBs/fny29Y0aNXJHHXWU27NnT7b19913nwPce++9l7muWbNmrkKFCm7VqlXZyl5//fUOcJ988knmuoyMDJecnOzOOOOMHOekV69eDnBLlizJ9f2IFGcQfslZZriDGxwczFEm/nHzlSsE1/zCtCj/ODdp0iQHuBEjRmRbv23bNpeSkuKaNWuWue69995zgLv++uuzlV21apWrUKGC69ChQ7b1L730kgPc888/n219t27dXFJSkluzZk3mugULFjjA3X777dnK7tu3zzVo0MBVqVIl1/ciIp4dO3a4li1bZvuMlyjKPfHLP0Up98Ta9unXr58jyg9Rsdb92muvOcC9+eabUdUvIuHNnj3btW7d2u3e5btQpwAAIABJREFUvTvRoSj/xCn3OKf8E7B37163fv36zJ9TUlJc27ZtQ5aNtV0lIuEdPHjQ9enTJ8c9jURR/lH+CSXW/HPmmWe6SpUquQ0bNmSu27Bhg6tUqZLr1KlTtrK///6727Ztm3POuUWLFjnADR06NJa3KCJ5sGbNGtesWTO3cuXKRIcSMfcUvrEq5LCMHTsWM2POnDkMGzaM448/nvLly/P2229TpkyZkEPT16pVi7Zt2/Lrr7/y66+/Ztu2atWqqIemmzRpEgC33357tvWBnydMmJBrHfPmzaNRo0a0atUq2/r+/fsDMGbMmGzrd+zYQbVq1XL0Njr66KMBMkeF2LZtG0uXLuXcc8/luOOOy7XujIwM9uzZQ+3atXMM6RJct4jkZiKwAHgB0FNRxVVRzz+B6Y8C1/iAKlWqkJKSku2aP2/ePACuvvrqbGWPO+442rRpw3//+1/WrVuXLb7k5GQGDBiQI76MjAymTJmSaxxly5alRo0ayj0iUcrIyOCKK65g0KBBtG7dOtHhSAEp6rkn1rZPgHOOHTt2cPDgwXyp2znH3//+d8444wz69OkDwM6dO/HuJYhILJYuXco999zDu+++S3JycqLDkQKi/BM+/5QrV45jjjkm1xgCcUD07SoRCW/o0KHUqFGD2267LdGhSAEqSfln5cqVLFq0iO7du1OnTp3M9XXq1KF79+7MmTOHzZs3Z64/4ogjqFq1alTvRUTyx7Zt27j88st59dVXOf744xMdTkSaJqOYGjx4MBkZGQwYMIDKlStz4oknRiy/YcMGypYtmyNhdOjQgbVr10Z1I2zRokXUqVOHunXrZltft25djj76aBYtWpRrHfv27Qt5wyCw7ssvv8Q5lzlc0gUXXMC4ceO48847ue6666hYsSKLFi1i2LBhtG3blvbt22fWm7WeUHV/8cUXmesqVKjAueeey8yZM3niiSdITU2lTJkyzJ8/n5dffpnevXtr3jWRqMwDXgZmoZRTMhTV/NO+fXvKlCnD3/72N1JSUjj11FPZtm0bzz77LH/++Sf33XdfZtlocsrChQupV68eBw8e5Ouvv+aMM87I0XGvRYsWmFm2+Fq0aEHVqlV58sknqV+/Pi1btiQtLY1x48axePFiRo0alet7ESnpnHPccMMNdOjQgSuuuCLR4UgcFNXcE2vbJ6BKlSrs3LmTsmXLcu655/Loo4/SsmXLPNe9YsUKVq1axS233MKwYcMYMWIEf/zxB5UrV+aqq67iqaeeomLFirm+H5GSbsOGDfTr14933nmHI488MtHhSBwo/+TMP7GIpV0lIuG9/vrrLFu2jLfffjvRoUiclIT8E6gv1JQvZ511Fm+88QaLFy/moosuyvW4IpL/9u3bR/fu3XnggQdyTJtWGOmbqWJqz549LFmyJKonEaZPn86XX35Jnz59Dms+l40bN4ady69OnTps2LAh1zqaNGnCsmXL2Lx5M7Vr185cH+gtvmvXLrZt28YRRxwBwHPPPUdaWhrPPfcczzzzTGb5q6++mldeeYXSpUsDXg/IGjVq8MUXX7Bnzx4qVKiQo+7169dni2XixIn079+fIUOGMGTIEADMjPvuuy9zjiqRkqxxY1i2LPR6gB9++IEyZQaxf/8MIPsN9KCH3qUYKar5p2HDhkyZMoXbbrstW0OqVq1azJ07l3POOSdzXZMmTQCYO3cup556aub6tLQ0Fi5cCBzKKdu2bWPPnj3ZerEHlCtXjho1avDLL79krqtWrRr/+te/uO6667J9iVupUiWmTp1K165dc30vIiXdo48+SnJyMnfeeWeiQ5E4Kaq5J9a2T+3atbnjjjto3rw5KSkpLF26lBEjRtCmTRumT59Ox44d81T3ihUrAJgyZQrp6encf//9NGjQgP/85z+88sorrFixgrlz54acP15EPNu3byc1NZWRI0fqwYkSRPknZ/6JRSztKhEJbebMmbz55pvMnDkzx+jGUnyVhPyzcePGzLpDHQ/Idj9NROLn4MGDXHPNNVx22WVceumliQ4nKsqQxdSNN94YVTL86aef6NOnD3Xq1OHpp5/OsX3NmjVRD4+alpZGuXLlQm4rX748aWlpudZx5513snfvXrp06cJHH33E2rVrefvtt7nxxhtJSkrKPE5AUlIS9erV47LLLmPcuHG88847XHfddYwbN46bbrops5yZcccdd7Bp0ya6devGokWLWL16NaNHj2bo0KGUKVMmR3zlypWjQYMG9O3bl8mTJzN58mRSU1N59NFHGT58eFTnRKQ4++GHQx0fAho39tZv3Ljx/9m777Amr/4N4HcAEQEHrjpA3MWqqNRVrVtrnUUCLhBEBLfVDgeguH1tq7UuqiJDxKKAG1S0larVVq1atb+6AYujFQUXQyTn9wclGhJGGD5A7s915fLNyXlO7idv4cuTnJwDR0dHXLq0HfXq1VHpU68ewL9Vy6+yWn8AoFq1arC2tsaCBQuwZ88erF+/HiYmJvjkk0/wxx9/KPs5OTmhdu3amD9/PjZv3ozY2FicPXsW9vb2SExMVGZ6819t8pmamqJVq1b44osvsGvXLvj5+aFp06YYPXo0jhw5UqBzIdJV2auorF69mh/c6pCyWnu0vfb53//+h1WrVsHR0RG2trbw8fHBmTNnUKFCBUyaNKnQYz979gwA8PDhQ4SHh+OLL76AXC5HQEAAXFxcEBMTg0OHDhXodSHSRS9fvsTw4cMxa9Ysjd9epPKL9Ue9/mhDm+sqIlJ34cIFeHl5ISIiQuWLf1T+6UL9yev9tOxJHawRRNLw9vZGvXr1MGXKFKmjFBhXhiinmjdvnm+f2NhY9OnTBzKZDAcPHizyMo7GxsbKJe5ySktLK1CBHj16NB49eoR58+ahZ8+eALL2Sff09ERkZCTOnj2LKlWqAMiaffTxxx/j1atX+OWXX5RveNvb26NGjRpYsWIFRowYoZyhPmfOHKSkpGDlypXKZVtMTU2xatUqeHl54dWrV8ocKSkp6NKlC2xsbBAaGqpsHzlyJEaOHIn58+fD3t4+3yWoiMq7P/9Ub3v27BnkcjnWrFmDFi1acOKDjimr9efw4cMYOHAgIiMj8fHHHyvb7ezsYGVlhSlTpuDkyZMAslZvOHr0KJydneHh4aHs26NHD8yePRtLlixR1qrs5y5ovsuXL6NLly749ttvMXHiRGX7qFGj0KpVK7i7u+PWrVvKlY+I6LWjR49i8+bNiI6O5s+IjimrtUeba5/cNGvWDMOHD0dgYCCuX7+ufC20GTv7zfP69eurfbvXxcUFQUFBiImJwYABA/I9JyJdI4SAu7s7BgwYALlcLnUcestYf9Trjza0ua4iIlV37tyBq6srIiIiULNmTanj0FumC/Unr/fT0tLSVPoQ0duzceNG3L59G9u3b5c6ila4MkQ5lV8hiIuLQ69evfD8+XMcOXIErVu3LvJz1qtXL9elie7evatxSSNNpk2bhn/++Qdnz57FyZMn8c8//8DHxwdxcXGoW7eusiCePHkSJ06cgFwuV/vmn4ODAwDg559/Vrbp6elhyZIlSExMxOnTp3Hq1Cn8888/GDVqFBITE2FlZaXsGx4ejhs3bijHyTm2QqFQfihGRK9lZGRgxIgR+PTTT9G9e3ep45AEymr9WbFiBUxMTFQmQgBZS8J269YNv/76K16+fKlsb926NS5cuIAbN27g559/xo0bNxATE6O8SMuuKWZmZqhUqZLGfOnp6UhMTFTJ9+233yItLU2t/hgbG2PQoEGIj49HXFxcvudDpGsuXbqEWbNmYdeuXXxDRAeV1doDFPzaJy8NGzYEAOW3aLUd29zcHABUlqrNVrduXQBZ2z4RkboFCxbAzMwMM2bMkDoKSYD1pyEA9fqjjYJeVxHRa8nJybC3t8fGjRvRpEkTqeOQBHSh/tT7b49lTc+Z3VbQ5ySi4hEZGYnQ0FAEBgaWua2ZylZaKhZxcXHo2bMnnjx5giNHjqBdu3bFMm6HDh1w9+5dtf38/v77b9y7dw/t27cv8FgVK1ZE+/bt0bVrV1SrVg3nzp3Dw4cPMXDgQGWf7KKXmZmpdnz2Kg9vrvaQzcTEBJ07d8YHH3wAY2NjHDp0CEKIYhmbSJcJITB58mT06tULI0eOlDoOlUKluf7cvXsXCoVC4/KAr169QmZmJhQKhdpjTZs2Rffu3dG0aVMAwMGDB1GlShV07doVQNZEPBsbG1y4cEFtNvuZM2cghFDJx/pDpL2EhAQ4OzsjNDQUtWvXljoOlTKlufZkK8i1T15u3LgBAHjnnXcKNXbr1q1hZGSk8Y3G7L1/+bNFpM7f3x9XrlzRuOw0ka7XH23ld11FRFnS09Nhb28PT09PdOrUSeo4VAqVl/rToUMHAMDp06fVjv/1118hk8nw/vvvF/JsiEhb586dg4+PDyIiIpRb1ZQlnAyhY+Lj49GrVy8kJycjOjo634Jx69YtXL16tUBjjxo1CgCwevVqlfbs+46OjirtV69exa1bt/IdNy0tDTNmzEDFihXxxRdfKNvfe+89AEBISAgyMjJUjgkMDATwumjm5tGjR/D09ETNmjVVliPPHjsoKEjtmOy2/MYmKgkhIUDDhoCeXta/ISElN45Mpn7Lq4+e3lL4+Rmq/JwSZSvt9ee9997DixcvEBYWptIeGxuL48ePKz8oysvatWtx5coVzJw5EyYmJir5UlJSsGnTJrV8BgYGGDFihEoO4HUdy5acnIy9e/fCzMxM+QYhEQFPnz6FXC7H+vXrC7U8M5Vvpb32aJLbtc+LFy+Uy8G+6cKFCwgLC0OLFi3y/WZgbmMbGxtDLpfjwYMH2L17t8oxvr6+AFDgD8aIdMXhw4cRGBiIbdu2cWsmUsP6UzS5XVcR6TohBNzc3GBrawtbW1up41ApVJ7qT9OmTdG+fXuEhYXh3r17yvZ79+4hLCwMvXv31riyHREVv7i4OIwfPx5hYWGoXr261HEKxUDqAPT2PHv2DL169UJcXBymTZuGa9eu4dq1ayp9+vXrpzKju0+fPoiPj9f4TdmcBg0ahMGDB2PVqlV48uQJPvjgA5w+fRpbtmyBk5MTPvzwQ5X+LVq0gKWlpcpy33/++SfGjh2LwYMHw9zcHP/88w+CgoJw69YtBAQEqCyP16ZNG8jlckRERKB9+/ZwcnKCsbExDh8+jP3796Nz58745JNPlP2joqLw9ddfo1+/fqhTpw7i4+Ph5+eHpKQk7Nu3T2V/tcGDB6Njx46IiopC9+7dYWdnBwDYtWsXTpw4AQcHB9jY2BTshScqJiEhgIcHkJKSdT8+Pus+AOT4e7PI42ia+JDdnv3rQLXPVgBnAURAT0+GAvzKIB1SFuqPp6cnDh06BCcnJ8TExKBt27ZISEiAr68v0tLSsGzZMpUxBg4ciMaNG+O9996DTCZDdHQ09uzZg0GDBsHLy0ulr7u7OwICAvDZZ58hLi4OLVq0QFRUFHbv3g1vb2/l8rIAMGPGDGzduhVz5szB5cuX0bVrVzx+/BibN2/G/fv3sX79er7hTvSfjIwMDB8+HF9++SW/NUhqykLt0eba58aNGxgwYABsbW3RrFkzmJiY4I8//oC/vz/09fXVJtxpMzYALFu2DEePHsXo0aMxbdo0NGzYEFFRUYiMjISzszO6dOmS72tCpCsuXryo/NuxUqVKUsehUkbX6w8ArFu3DsnJyQCy/l6Lj4/HkiVLAGS9lzdkyBBlX22uq4h03bx581CnTh1MnTpV6ihUCpW3+gMA3333HXr16oVu3bph2rRpALImzCkUCrWVuZ48eYK1a9cCgHLyxPHjx5X1Z+jQobC2ts73PIlIVVJSEhwcHODn54dGjRpJHafwhBC8lZLb+++/L4oqICBAABDHjh1Teyw2NlYAyPOW8zhLS0uR9Z9JwaSmpgovLy9haWkpDA0NRaNGjcSiRYvEy5cv1foCEJaWliptDx48ELa2tqJ+/fqiQoUKombNmmLYsGHit99+0/h86enpYsWKFcLa2loYGRkJQ0ND0axZMzF37lzx/Plzlb5//vmn+Pjjj0WdOnVEhQoVRN26dYWTk5O4evWqxrGfPn0q5s6dK959911haGgoKlasKFq1aiVWrFghMjIyCvyaEBUXS0shsqYiqN5y/BgVyziaHs++qfc5KoCuAniu1qc0AnBOlILf+aXpxvqT5fz580Iul4vatWsLfX19Ua1aNdG/f3+N57Ro0SLRsmVLYWJiIkxMTET79u3F+vXrxatXrzTmS0pKElOmTBF169YVhoaGokWLFmLt2rVCoVCo9b1586ZwdnYW9evXFwYGBqJy5cqiW7duIiIiosCvB1F5p1AoxNixY8WqVaukjlIgrD0lU3/Keu3R5trn/v37wsnJSbz77ruicuXKwsDAQFhYWAhnZ2fx119/qfXX9rpKiKzXbPTo0aJmzZqiQoUKwsrKSnzzzTciMzOzwK8JUXkXHx8v2rRpI27cuCF1lAJh/Sn+2iME609e9efN89F0c3FxUemr7XUVka7auHGjcHBwKDN/l7H+sP4Ux2c/Qghx6tQp0bt3b2FiYiJMTU3FRx99JH7//Xetzz8gIKDA50lEWdLS0kSvXr3Evn37pI5SIHnVHlnW41QatG/fXpw7d07qGERUSunpvV6V4U0yGaBQFO84ua0MAeRcGeIKAGcABwG8o9anNJLJZL8LIQq+kZ0OYP0horJm4cKFePz4MVavXg1ZXkWrlGDt0Yz1h4jKkuTkZHz00UdYs2YNOnfuLHWcAmH9UcfaQ0RlTVRUFL766iscOnSozOzTzvqjjvWHiMoShUIBR0dHdO/eHZMmTZI6ToHkVXu4TQYRURnRoEHWlhaa2qUYB7gLwAnADrw5EYKIiKgkBQQE4I8//kBYWFiZmAhBRERl38uXL+Hg4IC5c+eWmYkQRERU9p0/fx7z5s1DdHR0mZkIQUREZZ+npycsLS3LzESI/OhJHYCIiApm6VLA2Fi1zdg4q/1tj/P06VMAcgDrALyrXQAiIqJCio6ORkBAALZt2wZ9fX2p4xARkQ4QQsDNzQ1DhgzBsGHDpI5DREQ6Ii4uDuPGjUNYWBhq1KghdRwiItIRvr6+iI+Px7Jly6SOUmw4GYKIqIxwdAQ2bQIsLbO2qLC0zLrv6Fj84+S2zYUQQEZGBkaMGIGdOz8H8KHGPkRERMXtjz/+wJw5cxAREQHjnLP6iIiISsj8+fNRu3ZtTJ8+XeooRESkI5KSkuDg4IBNmzahcePGUschIiIdsX//foSHhyMwMBB6euVnCgG3ySAiKkMcHbWf/FDYcTRNahBCYOLEiejbty8cHBw48YGIiN6KhIQEuLi4ICwsDLVq1ZI6DhER6Qg/Pz9cvXoVO3bskDoKERHpiPT0dNjb22PevHno2LGj1HGIiEhHnD17FosWLUJ0dDQqVqwodZxixckQRERUYIsXL4axsTE+++wzqaMQEZGOePLkCeRyOXx9fdGsWTOp4xARkY44ePAgtm3bhoMHD5arb0UREVHppVAo4OrqCjs7OwwdOlTqOEREpCNiY2Ph7u6OPXv2wMzMTOo4xY6TIYiIqECCgoJw4cIFhIeHQyaTSR2HiIh0wMuXL+Hg4IDZs2fjgw8+kDoOERHpiPPnz8Pb2xuHDx9GpUqVpI5DREQ6wsvLC+bm5pgyZYrUUYiISEc8evQIDg4O2LJlCxo2bCh1nBLByRBEROXM5MnApk1AZiagrw94eAAbNqj20TSXIeeWF6p9jgLww4sXh6Gvr1/MiYmIiNQJIeDu7o5BgwbBzs5O6jhERKQj4uPjMW7cOERERKBmzZpSxyEiIh3x/fffIzY2Ftu3b5c6ChER6Yi0tDTY29tj4cKFeP/996WOU2I4GYKIqByZPBnw9X19PzPz9f3sCRG5Leogk72eEKHa5xKAWQAOwcTEWG3SBBERUUlYsGABqlevjk8//VTqKEREpCOSk5Ph4OCAjRs3okmTJlLHISIiHXHgwAHs2LGDWzMREdFbo1Ao4OLiglGjRmHQoEFSxylRrKxEROXIpk3atecvAYAzgFAAtQs7CBERkVa2bNmCK1eu4JtvvpE6ChER6Yj09HTY29vDy8sLnTp1kjoOERHpiHPnzmHBggWIiIiAkZGR1HGIiEhHzJ49G02aNIGHh4fUUUocV4YgIipHMjO1a8/bEwByAOsBNC90JiIiIm0cPnwYW7duxaFDh7g1ExERvRVCCLi5ucHW1haffPKJ1HGIiEhHxMbGYvz48di9ezeqV68udRwiItIR69atw7179xAcHCx1lLeCkyGIiMoRfX3NEx+0/ywpA8AIZG2P0bXIuYiIiAri4sWL8PT0xOHDh1GpUiWp4xARkY7w9vZG3bp1MXXqVKmjEBGRjnj8+DEcHBzg5+eHRo0aSR2HiIh0xN69e7Fnzx5ERkbqzNZMunGWREQ6IrcVjbRZ6UgIAcAdQH9krQxBRERU8u7cuYOxY8dix44dqFmzptRxiIhIR2zatAk3b97EihUrpI5CREQ6IntrpgULFqB9+/ZSxyEiIh1x5swZLFmyBGFhYahYsaLUcd4aToYgIipHNmwAJk16vRKEvn7W/Q0bXvcRQvOx2e0LFy7E9OlVAczItQ8REVFxSk5Ohr29Pb7//ns0bdpU6jhERKQjoqKi8MMPPyAoKEhnvhVFRETSUigUcHFxwfDhwzF48GCp4xARkY64desWPDw8EB4eDjMzM6njvFW80iMiKmc2bABevcqauPDqlepEiGxCqN8AICAgAJcvX8aqVasghExjHyIiouL08uVLODg4wNPTE507d5Y6DhER6Yjff/8d8+fPR0REBIyMjKSOQ0REOmLu3Llo2LAhJk6cKHUUIiLSEYmJiRg+fDj8/f1haWkpdZy3jpMh8iGTyUQut+ca+r4rk8n2yGSyJJlM9kImk52QyWS9pchNRKSt6OhoBAQEIDg4GPrZS0uQZFh/iEgXCCHg5uaGoUOHwtbWVuo4Oo+1h4h0RVxcHNzc3LBz505Ur15d6jg6j/WHiHTFhg0b8Pfff2PZsmVSRyGw/hCRbkhNTYW9vT2WLFkCGxsbqeNIwkDqAGXECQCbcrRlvHlHJpM1AXAKwCsAXwF4AsAdwGGZTDZACHH0bQQlIiqMP/74A3PmzMHhw4dhbGwsdRx6jfWHiMq1efPmoXbt2pg2bZrUUeg11h4iKteSkpLg4OCAzZs3o3HjxlLHoddYf4ioXNu/fz8iIiIQFRXFrZlKF9YfIiq3srdmcnR0xIABA6SOIxlOhiiY20KIbfn0WQ6gGoD3hRAXAUAmk20F8CeA9TKZzEoILjJPRLkLCQG8vIA7d4AGDYClSwFHR9U+kycDmzYBmZmAvj7g4aG+DYZMpj52zt8+qn3+BuCC69fDUKtWLa3yUIlj/SGicmvz5s24fv06QkNDpY5Cqlh7iKjcSk9Ph729PebPn48OHTpIHYdUsf4QUbl19uxZLFq0CNHR0ahYsaLUcUgV6w8RlVtffvklmjdvDnd3d6mjSIpTEAtIJpMZymQy01weMwEwFEBMdjEEACHEcwB+AJoDeCtX2TExMZDJZJDJZJg6darGPv/++y8MDQ0hk8nQs2fPXMeaPXs2ZDIZmjVrlmufwMBA5fNpujVt2rRI56NQKPDtt9/CysoKRkZGsLCwwOeff44XL14U6Phr167B0dERLVq0QNWqVWFsbAwrKyt89tlnuH//vlr/M2fOYPr06ejatStMTU0hk8kQGBiocey4uLhcz7tVq1Zq/Y8cOYKJEyeiQ4cOMDIygkwmQ0xMjDYvB5VjISFZExvi47MmLsTHZ90PCXndZ/JkwNc3ayIEkPWvr29WezZNEyFytqv2eQLAHoAvmjd//bNekDz0drD+aFba60+2x48f44svvkDTpk1hZGSEWrVqoVevXjhx4kSex2W/Bqam6v/Xnz9/Hl988QVsbGxgZmYGMzMzdOjQARs2bEBGRoaG0bIEBweja9euqFKlCkxNTdGqVSssXrxYq/MhKi4HDx5ESEgItm7dym9FlUKsPZqV9tpz/fp1zJ8/H507d0atWrVQuXJltG3bFkuXLi3QGL6+vspzSUxMLFK+nTt3wtXVFW3atEGFChUgk8kQFxdXoPMgKikKhQKurq6Qy+UYMmSI1HFIA9Yfzcpb/dHmvTcga4/rWbNmwcrKCsbGxqhTpw569+6NvXv3qvVl/aHS6Pbt23B3d0d4eDjMzMykjkMasP5oVtrrj7af/eRUnNc/Qghs374dXbp0Qc2aNVG5cmW0bNkSixYtwtOnTwt0PkTFbc2aNXj48CHf/wVXhigoewBOAPRlMtlDADsAeAshnvz3uDWAigBOazj21//+7QDgTEkHzWZkZITt27dj5cqVarNNg4ODIYSAgUHu//e/evUKW7duRZMmTXDz5k38/PPP6NGjR679p0+frvFbFZUrVy78SQCYOXMm1qxZg2HDhuHzzz/HX3/9hTVr1uDChQs4evRovm+eJyQk4P79+xg2bBjMzc1hYGCAy5cvY9OmTQgNDcXFixdRu3ZtZf+oqCisX78eVlZWaNOmDU6dOpVvxmHDhsHOzk6lrVq1amr9QkJCsH37drRq1QotWrTAxYsX1fqQ7vLyAlJSVNtSUrLas1dj2JRzwTa8bs+5OkTBvATgAGA2gA+0zkNvBetPGa0/ABAfH4+ePXvi+fPncHNzQ/PmzfHkyRNcunQJd+/ezfW4ixcvYtWqVTA1NYWmLxZ89dVXOHr0KGxtbeHu7o7MzEwcOHAAU6ZMwd69e3Ho0CHIcsyMGjduHIKCgiCXy+Hk5AQ9PT3ExsYiPj5e+xeHqIjOnz8Pb29vREdHw8jISOo4pI61p4zWHn9/f6xfvx5Dhw6Fo6MjKlSogGPHjsHb2xs7d+7Er7/+ikqVKmk89t69e5gzZw5MTU3x/Lm17Q6sAAAgAElEQVTaFsla59uwYQN+++03tGnTBk2aNMG1a9cK/8IQFRMvLy9YWFhg8puzyak0Yf3RkfqjzXtvKSkp6NKlC/7++2+4u7vD2toajx8/RmBgIGxtbbFhwwZMmjRJ2Z/1h0qbR48eYfjw4diyZQssLS2ljkOasf6U0fqj7Wc/byru6x9vb28sW7YMvXv3ho+PDypUqICYmBj4+PggKioKp0+fVnuvjqgk7dmzB/v370dkZCT/2wOyZizxlvsNwG8AvgBgC8AZQCgAAeASANP/+sj/a5uk4fj3/ntsWS7jewA4B+BcgwYNRFEdO3ZMABCjRo0SAMSOHTvU+rRs2VIMHTpUmJiYiB49emgcZ8+ePQKA+PHHH0Xt2rWFs7Ozxn4BAQECgAgLCyty9pyuXLkiZDKZsLOzU2lfs2aNACBCQkIKPfbOnTsFALFixQqV9gcPHojnz58LIYQICwsTAERAQIDGMWJjYwUA4ePjU6DnTEhIEGlpaUIIIb7++msBQBw7dqywp0DljEwmRNYaDKo3mex1H02PZ9+076MQgLMAVmvsU5A8ZRWAc6IU1Jf8bqw/Zb/+fPjhh8Lc3Fzcu3evwM/96tUr0b59ezFkyBDRo0cPYWJiotbn5MmTIjU1Va3d0dFRABD79+9Xaffz8xMAxNatWwucg6ikxMXFiTZt2oibN29KHeWtYu0pmfrD2qPq7NmzIjk5Wa3dy8tLABBr167N9VhbW1vRrl074eTkJACIhw8fFilffHy8yMjIEEIIMWXKFAFAxMbG5nsORCXF19dXjBgxQmRmZkod5a1i/eG1T36kqD/avPe2fft2AUCsXr1apT0pKUmYmJiINm3aqLSz/lBpkpqaKnr27CkOHDggdZS3jvWH9Sc/Unz286bivP7JyMgQxsbGwsbGRu1vzez36i5cuFDo8yHS1unTp0WHDh1EUlKS1FHeqrxqD9ekzYcQopMQ4hshxB4hxFYhxEgAXgBaA/j0v27G//2brmGItBx9co6/SQjRXgjRvlatWsWW28bGBtbW1ggICFBpP3PmDP7880+4urrmefyWLVvQuHFj9OrVC46OjggPDy+W5Xzu3LmDq1ev5rmMd7YffvgBQgjMmDFDpd3d3R3GxsbYti2/rbxylz0TNykpSaX9nXfegYmJidbjpaWlISXn1+hzqF+/PveEo1w1aJB/u76+5j65tefNB0B1vP41pn0eKlmsP2W7/hw/fhwnT57ErFmzULduXWRkZORbJ4Cs5cv+7//+D2vXrs21T9euXTV+m37EiBEAgCtXrijbhBBYvnw5bGxsMGbMGADAs2fPsi/Kid6qpKQk2NvbY9OmTWjSpInUcUiDkq49/z1Hsdcf1p4s7du3R9WqVdXaNdWHN+3evRv79u3D999/D/1c/rDUNl+DBg3y/DYa0dt04MAB7Ny5E4GBgdyaqZTitY9u1R9t3nvLfj3q1aun0l61alWYmJiojcP6Q6WFQqGAs7MzRo0ahUGDBkkdh3LB+lO2609ucvvsJ1txX/9kZGQgNTUVderUUftbM7t+FeYzJ6LCuHnzJiZOnIjw8HCNK9jrKl4FFs7XyFpfPvsvmexPNzR90m2Uo89bM27cOERHR6ssxe3v74/atWtj8ODBuR734MEDHDx4EM7OzpDJZBg7dixSUlIQGhqa6zHPnj1DYmKi2i3n/knOzs5o0aJFnsuDZzt79iz09PTQsWNHlXYjIyO0bdsWZ8+ezXeMbGlpaUhMTERCQgKio6MxYcIEAMDAgQMLPEZuVq5cCWNjY5iYmMDCwgLz589Herqmv42Icrd0KWCc489mY+Os9mweHpqPza09d1sA/B+AlUXKQ5Jg/cmhtNafqKgoAFlvxg0ZMgSVKlWCiYkJmjdvnusFXXx8PObNmwcfH59CLZ+ZkJAAIOvNxWzXrl3DrVu30KVLFyxevBg1atRAlSpVUK1aNUycODHXpQCJilt6ejocHBwwb948tZ8tKvVYe3IorbUnN5rqQ7anT59i6tSpmDBhQp4/myWZj6gknTt3DgsWLEB4eDi3Zip7WH9yKE/1p6B69+4NAwMDzJ07F1FRUUhISMDly5fh5uaG5ORkeHl5FXpsopI0e/ZsNGvWDB7av2lH0mP9yaG01x9tPvspieufSpUqoXv37jh06BBWrFiBmzdvIi4uDoGBgdiwYQOcnJzQrFmzAp8PUWElJiZixIgRCAwMRAN+q1UFJ0MUghAiA8A9ADX/a7r337/1NXTPbsu/AhQzJycnGBgYICgoCACQmpqK0NBQjBkzJs9Z0kFBQcjMzISzszMAwNraGm3btsWWLVtyPWbcuHGoVauW2m327NmFzn/v3j3UrFlT42oK9evXR2JiIl6+fFmgsfz8/FCrVi1YWFigf//+SE5OxrZt29CtW7dC59PT00Pv3r2xbNky7NmzB35+fnjvvfewePFiDB48GJmZmYUem3SPoyOwaRNgaQnIZFn/btqU1Z5twwZg0qTXK0Ho62fd37DhdZ/cvuyd3X748GF0774VQDByloA3jy1IHnr7WH/Uldb6k703rbu7Ox4/foygoCD4+/vD0NAQY8aMUZu9DwCTJk1C48aN8dlnn2md+fnz5/j6669RtWpVfPLJJ2o5duzYgZUrV2Lu3LkIDw+HnZ0dNm7ciCFDhnCVCCpxQgi4ublh2LBhGDp0qNRxSEusPepKa+3RJDMzE4sXL4aBgQFGjx6t9vjs2bOhUCiwfPlySfIRlaTY2FiMHz8eYWFhqF69utRxSEusP+rKU/0pqGbNmmHHjh1IT0/HoEGDYGFhAWtra0RFReGnn34qli85ERW3devW4f79+1iyZInUUagQWH/Ulfb6o81nPyV1/RMSEoLevXtjzpw5aNasGRo1aoRx48Zh5syZ2Lp1a4HOg6goUlNTIZfLsWzZMrRt21bqOKUO1w0rBJlMZgTAHMCv/zVdRtYySR9o6N75v3/PvYVoKmrUqIGhQ4ciMDAQnp6e2LVrF548eYJx48bleZy/vz+6deuGRo0aKdvGjh2LGTNm4M8//0TLli3Vjpk/f77G4mJhYaFyPyYmpsD5U1JSct1WIvsbHSkpKTA0NMx3LFtbW1hZWeH58+e4cOEC9u3bh8TExAJn0aRBgwb48ccfVdrc3Nzg4eGBzZs3IzQ0FI785Ji04OiY/2SDDRtUJz9oktvnmhcuXICnpycOHz6MmjUrFUseertYf8pO/Xn27BkAoHLlyjh27Jiyr62tLRo3bgxPT0+4uLgol8/74YcfcOjQIZw8eVLrZV0zMzPh5OSE2NhYbN++XeXN/uwcDx8+xJEjR9C3b18AgFwuhxACQUFBOHToEAYMGKDVcxJpw8vLC3Xr1sWUKVOkjkKFwNpTdmqPJjNmzMDp06exbNkyvPvuuyqP/fLLL9i4cSNCQkI0Lm/+NvIRlZTHjx/DwcEBfn5+Kj/fVHaw/pTf+qOtatWqwdraGuPHj0fbtm1x9+5drFy5Ep988gl+/PFHtGnTpkjjExWnvXv3Ys+ePYiMjIRMJpM6DhUC60/Zqz8F/eynJK9/KlasiEaNGsHZ2Vn5HltERASWLFkCIyMjrmREJSr7vWFnZ2f0799f6jilEidD5EEmk9UQQjzS8NBiZL12+wFACPFcJpPtB2Ank8naCCH++O94UwDjAdwAcOYtxVbh6uqKQYMG4eTJk/D390fHjh3x3nvv5dr/xIkTuH79OpycnHDz5k1le6dOnaCnp4ctW7Zg1apVase1bt1a+QFLcTE2Nsa///6r8bG0tDRln4IwNzeHubk5gKziKJfL0aFDB6SkpGDu3LnFE/g/Xl5e2Lx5MyIjIzkZgkqNO3fuwNXVFeHh4ahZs2b+B5CkWH/Kfv2pVClrwtGoUaNULtzMzMwwdOhQbN26FdeuXUOLFi3w+PFjzJgxA25ubujSpYtWWRUKBcaNG4e9e/di6dKlGDVqlMYc9evXV3udXFxcEBQUhJiYGE6GoBKzceNG3Lp1Cz/88IPUUSgfrD1lv/bkNG/ePKxbtw4eHh5q1zwvX76Eh4cH+vbtq1Y73lY+opKSlpYGuVyOBQsWoH379lLHoXyw/uhW/dHW4cOHMXDgQERGRuLjjz9WttvZ2cHKygpTpkzByZMni/QcRMXlt99+w5IlS3DkyJFcP0Sl0oP1p/zUn4J89lOS1z8pKSno0qULbGxsVLYbGTlyJEaOHIn58+fD3t6+yJMDiXLzxRdfoGXLlnBzc5M6SqnFbTLy5i2TyU7LZLJlMplsokwm+0Imk/0E4AsAvwFY+0bfuQCeAIiWyWRzZDLZZAAnkLVU0jQh0RrU/fv3R/369bFw4UIcO3Ys35mB2cshzZ8/H82aNVPePvjgAygUCmzbtg0ZGRlvIzrq1auHxMREpKenqz129+5d1KxZs9DfPLK2tka7du2wIb+v2BeChYUF9PX1i7zyBFFxSU5Ohr29PTZu3IimTZtKHYcKhvWnjNef7IuwOnXqqD1Wt25dAEBSUhIAYOHChXjx4gXc3d1x8+ZN5S01NRVCCNy8eRN///232jgKhQLjx4/H1q1b4ePjA09PzyLlICpuUVFRCA0NRVBQkHIVFCrVWHvKeO1504IFC7BkyRK4urri+++/V3t8/fr1uHr1Kj777DOV2pO9olBsbCxu375dYvmISopCocDYsWMxcuTIPPfLplKF9UeH6o+2VqxYARMTE5WJEEDW9U23bt3w66+/cpsmKhVu3bqFCRMmICIiAtWqVZM6DhUM6085qj9v0vTZT0le/4SHh+PGjRtwcHBQ6+vg4ACFQsGJe1RiVq9ejcePH2PhwoVSRynVuDJE3mIAvAfABUANAJnImunnBWCVECItu6MQ4qZMJusK4H8A5gAwBHAewMdCiKNvObeSvr4+nJ2dsXz5clSqVCnPWW/Pnj1DeHg4+vXrBw8PD7XHL126hMWLF2Pfvn2Qy+UlGRsA0KFDB0RHR+PMmTMqyzClpaXh4sWL6N69e5HGT01NxePHj4saU83t27eRmZmJd955p9jHJtJWeno67O3t4enpiU6dOkkdhwouBqw/SmWx/nTs2BHff/89EhIS1B7LbqtduzYAID4+Hi9evMj1Z7RZs2Zo2bIlrly5omzLnggREBAAb29vLFiwQOOxrVu3hpGREe7eVd++MmcOouL0+++/Y/78+YiOjlYuIUmlXgxYe5TKYu3JtmDBAixcuBAuLi7w8/PTuERzfHw8FApFrisDdezYESYmJnj+/Hmx5yMqSXPmzEGjRo0wYcIEqaNQwcWA9UepvNcfbd29excKhQJCCLXxXr16hczMTCgUiiI/D1FRJCYmYvjw4QgICECDBg2kjkMFFwPWH6WyXH80yfnZT0le/2S/55aZmak27qtXr1T+JSpOu3btQlRUFA4cOMCtmfLByRB5EELsBbBXi/5/Afik5BIVzsSJE2FoaIjGjRujSpUqufYLDQ3FixcvMHHiRNjZ2ak9PnDgQKxcuRL+/v6FLoh37txBSkoKmjRpggoVKuTZd8SIEVi2bBlWr16tUnA2b96MlJQUtS0obt26hYyMDFhZWSnbHjx4oPHbsMeOHcOVK1fQs2fPQp0HADx69Ag1atRQaVMoFPD29gYADBkypNBjE+Wmb1/gxx9f3+/TBzia40/u13VPAHAD8AmOHrVV6RMSAnh5AXfuAA0aAEuXAtzVpfRg/VFVFuuPra0tPv30U2zbtg3e3t4wNTUFANy/fx979uxB8+bNlSu1zJ49G05OTmo5fHx8cPv2bQQHB6vsZSiEgLu7OwICAuDp6YnFixfnei7GxsaQy+UICQnB7t27MWzYMOVjvr6+ALJeX6LiFBcXBzc3N+zevRvVq1eXOg4VEGuPqrJYewBg0aJFWLhwIcaMGQN/f/9cV2VxdXXFhx9+qNa+fv16xMTEwN/fH2ZmZoXORySF9evXIyEhAdu2bZM6CmmB9UdVea8/2nrvvfdw/fp1hIWFYfjw4cr22NhYHD9+XDn5m0gqqampkMvlWLp0Kdq1ayd1HNIC64+qslh/tPnspySvf7K3JgkKClKpVdltQNbkCqLidOrUKaxYsQLR0dFcpbEAOBlCBzRo0CDXb4y+acuWLTA2NlZbei6bsbExBgwYgD179uDu3buoX7++8rETJ04o90rKydHRUTkrydnZGT///DNiY2PRsGHDPPO0bt0aU6ZMwbp162BnZ4eBAwfir7/+wpo1a9CjRw+MHj1apX+fPn0QHx+PN1elmjRpEu7fv4/evXvD0tISaWlp+P333xEaGorKlStj5cqVKmPEx8cjODgYAPDnn38CAPbv36/89uyYMWNgaWkJAHB3d8fTp0/RpUsXWFhYIDExEREREfj999/xySefwN7eXmXsS5cuYd++fQCAX375BQAQHBysXCJp2rRpKh92EeWUcyIEkHW/b9/XEyJUJwDOA1AHwDTIZED2j0ZICODhAaSkZN2Pj8+6D3BCBBUvXa4/ZmZm+OabbzBhwgR07twZ48aNw8uXL+Hr64uXL19i7drXqy1+8MEHGnOsW7cO8fHxavXkyy+/hL+/P9q0aYMWLVqoveHfpEkTlTGXLVuGo0ePYvTo0Zg2bRoaNmyIqKgoREZGwtnZGV26dMnz9SDSRlJSEhwcHODn54dGjRpJHYd0kC7XnvXr18PHxwcNGjRA3759sX37dpVj3nnnHfTr1w8A0KZNG7Rp00Ytx4EDBwBkTeyuWbNmofMdP34cx48fBwCcO3cOQFZdy142OnsCOVFx2bdvn/KbUdyaiaTA+lOw+gNo996bp6cnDh06BCcnJ8TExKBt27ZISEiAr68v0tLSsGzZMpXnYv2ht0mhUGDMmDEYM2ZMrj/TRCVNl+uPNp/9lOT1z+DBg9GxY0dERUWhe/fuyskmu3btwokTJ+Dg4AAbG5s8Xw8ibdy4cQOTJ0/G/v37+ZliQQkheCslt/fff18U1bFjxwQA8fXXX+fb18TERPTo0UMIIcSVK1cEAGFnZ5fnMdu3bxcAxNKlS4UQQgQEBAhkff0811tGRoby+B49eggAIjY2tkDn8+rVK/HNN9+I5s2bC0NDQ1GvXj0xc+ZM8ezZM7W+lpaWIus/6dd27NghBg0aJMzNzUXFihWFkZGRePfdd8XUqVNFfHy82hjZr19ut2PHjin7+vn5iR49eoh33nlHVKhQQZiamopOnTqJ9evXi8zMTLWx83utCvqakO7Kms6g+abeZ5MAHASQqdbH0lLzGJaWb/uMpAHgnCgFv/NL0431R11R60+2iIgI0alTJ2FsbCxMTU1Fv379xMmTJwuUoUePHsLExERje17n7eLionZMbGysGD16tKhZs6aoUKGCsLKyEt98843GekVUWGlpaaJ3795i3759UkcpdVh7Sqb+sPao1h4XF5c8s2Wff16yx3j48GGR8vn4+OSZhag4nTlzRrRv3148fvxY6iilDutP8dceIVh/ilp/tHnvTQghzp8/L+Ryuahdu7bQ19cX1apVE/3791frJwTrD71dn332mfD29pY6RqnE+sP6UxBv+7MfTYrr+ufp06di7ty54t133xWGhoaiYsWKolWrVmLFihUqrxFRUf3777+iXbt24uLFi1JHKXXyqj2yrMepNGjfvr3InrVMRJRTXts+Zf8qz+pzEMAKAIcAGKn10dN7/b9zjq8LW23KZLLfhRDtpc5RmrD+EFFRKRQKODo6olu3bpg8ebLUcUod1h7NWH+IqKhu374NOzs77N27V/lNcnqN9Ucdaw8RFYc1a9bg3LlzCAoK4j7tGrD+qGP9IaKiSklJwccffwxvb2989NFHUscpdfKqPdwmg4ioXDkPwBtANN6cCPGmBg2ytsbQ1E5ERFQYnp6eaNCgASdCEBHRW/Po0SMMHz4c/v7+nAhBRERvze7du7F//35ERkZyIgQREb0VmZmZcHJygqurKydCFAI3UiQiKiP69Mm7PT4+HsA4AGEAauQ6ztKlgLGxapuxcVY7ERGRtnx9fREfH4/ly5dLHYWIiHREWloa5HI5Fi9ezD2YiYjorfn111+xfPlyhIeHw9DQUOo4RESkA4QQmDlzJqytreHq6ip1nDKJkyGIiMqIo0fVJ0T06ZPVnpSUBHt7e/z22yYAjdWOfXNbDEdHYNMmwNIya2sMS8us+46OJZufiIjKnwMHDiAsLAyBgYHQ0+OlBRERlTyFQgFnZ2eMHj0aAwYMkDoOERHpiJs3b2LixImIiIhA1apVpY5DREQ6YvXq1Xj27Bl8fHykjlJmcZsMIqIy5OhR9bb09HTY29tj3rx56Nixo8rEh9w4OnLyAxERFc3Zs2exYMECREdHo2LFilLHISIiHTFr1iw0a9YMHh4eUkchIiId8fDhQ4wYMQKBgYGwsLCQOg4REemI8PBwHD58GPv37+fWTEXAyRBERGWYQqGAq6sr7OzsMHToUKnjEBGRjoiNjYW7uzv27NmD6tWrSx2HiIh0xNq1a/HgwQMEBwdLHYWIiHREamoq5HI5li1bhrZt20odh4iIdMQvv/yCr7/+GkeOHEGFChWkjlOmcTIEEVEZ5u3tDXNzc0yZMkXqKEREpCMeP34MBwcHbNmyBQ0bNpQ6DhER6Yi9e/di3759iIyM5LeiiIjorcjMzISTkxPGjh2L/v37Sx2HiIh0xPXr1zFlyhQcOHAAVapUkTpOmceNfYmISom+fQGZ7PWtb1/1Pm8+LpNtxPLlt/G///1Ppc/kyYCBQVYfA4Os+0RERMUhLS0NcrkcCxcuxPvvvy91HCIi0hG//fYblixZgrCwMBgaGkodh4iIdMTnn3+OVq1aYdy4cVJHISIiHfHvv/9i5MiRCA4Ohrm5udRxygVOhiAiKgX69gV+/FG17ccfVSdEqH756QCAUACB0Nd//at88mTA1xfIzMy6n5mZdZ8TIoiIqKgUCgVcXFwwcuRIDBo0SOo4RESkI27duoUJEyYgIiIC1apVkzoOERHpiNWrVyM5ORkLFiyQOgoREemIlJQUyOVyfPXVV2jdurXUccoNToYgIioFck6EyLv9HIAFACIAGKk8smmT5nFyayciIiqoOXPmoEmTJpgwYYLUUYiISEckJiZi+PDhCAgIQIMGDaSOQ0REOiIiIgIHDx7Epk2buDUTERG9FZmZmRg9ejTGjx+PvpqWDadCM5A6ABERaSMOwHgAuwFUV3s0e0WIgrYTEREVxPr163H37l0EBwdLHYWIiHREamoq5HI5li5dinbt2kkdh4iIdMSpU6fw1VdfITo6mlszERHRWyGEwKeffgobGxu4uLhIHafc4WQIIqIy4zEAewB+ABpp7KGvr3nig75+SeYiIqLybN++fdi1axeioqKgp8eF5YiIqORlZmZizJgxGDNmDD7++GOp4xARkY64fv06Jk+ejAMHDqBq1apSxyEiIh2xatUqpKamYt68eVJHKZf4biYRUSnQp0/e7enp6ciaCLEAQPtcx/Hw0K6diIgoL2fOnMHixYsRHh6OihUrSh2HiIh0xJdffokWLVpg/PjxUkchIiId8e+//2LkyJHYunUrzM3NpY5DREQ6IiwsDEePHsX333/PrZlKCCdDEBGVAkePqk+I6NMnq12hUGDs2LHw9R0OYLDasUK8/t8bNgCTJr1eCUJfP+v+hg0ll52IiMqn27dvw8PDA+Hh4TAzM5M6DhER6YjvvvsOiYmJWLRokdRRiIhIR6SkpEAul2PFihWwtraWOg4REemIkydPYuXKldixYwcqVKggdZxyi9tkEBGVEkePam739PSEpaUlJk6ciIkT8x9nwwZOfiAioqJ59OgRhg8fDn9/f1haWkodh4iIdMTu3bsRGRmJAwcO8FtRRET0VmRmZsLR0RFubm7o16+f1HGIiEhHXLt2DVOnTkVkZCSqVKkidZxyjZMhiIhKMV9fX8THxyMkJETqKEREpCNSU1Mhl8uxePFi2NjYSB2HiIh0xOnTp7F8+XIcOXIEhoaGUschIiIdIITAzJkz0bZtW4wdO1bqOEREpCP++ecfjBw5Etu2bUP9+vWljlPucTIEEVEptX//foSHhyMqKgp6etzViIiISp5CoYCLiwscHR0xYMAAqeMQEZGOuHHjBiZNmoT9+/ejatWqUschIiId8e233+L58+f47rvvpI5CREQ64sWLF5DL5Vi5ciVatWoldRydwMkQRESl0NmzZ7Fo0SJER0ejYsWKUschIiIdMWvWLDRv3hzu7u5SRyEiIh3x8OFDjBw5EkFBQbCwsJA6DhER6YiwsDBER0dj//793JqJiIjeilevXmH06NGYMGECevfuLXUcncGvGpczMTExkMlkkMlkmDp1qsY+//77LwwNDSGTydCzZ0+VxzIzMxEcHIwPP/wQderUgZGREczNzdGrVy/Mnz8f6enpyr6BgYHK59J0a9q0aZHORaFQ4Ntvv4WVlRWMjIxgYWGBzz//HC9evCjQ8devX8f8+fPRuXNn1KpVC5UrV0bbtm2xdOnSAo3h6+urPJfExES1x5cvXw4HBwc0btwYMpkMDRs21PYUiTS6ffs23N3dERYWBjMzM6njEBUI689rCxYsyDNfhQoVVPqfOXMG06dPR9euXWFqagqZTIbAwECNY48dOzbPsZs1a6bsGxcXl2dfmUzGLXhIxdq1a/HPP/9g8eLFUkchKhDWHlWFuT4JDg5G165dUaVKFZiamqJVq1ZqvwPefJ1z3gYPHqztqRKpSElJgVwux/Lly9GmTRup4xAVCOuPKm3qT17XM+Hh4Wr9ExMTMWvWLFhZWcHY2Bh16tRB7969sXfvXrW+PXv2zHXsc+fOFfh8SDecPHkSK1euxM6dO9Wu0YlKK9af165duwZHR0e0aNECVatWhbGxMaysrPDZZ5/h/v37uR5ja2sLMzMzmJiYoFu3bvjpp5/U+kVGRgSSvAkAACAASURBVGLo0KFo2LAhjI2NYWZmBhsbG6xevRppaWn5ZhsxYgRkMhm/8U9qhBCYPn06OnTogDFjxkgdR6dwZYhyysjICNu3b8fKlSvVvlUeHBwMIQQMDNT/7x89ejR27tyJrl274vPPP4eZmRn+/vtvnD9/Hl999RWmT5+uNl72D29OlStXLtI5zJw5E2vWrMGwYcPw+eef46+//sKaNWtw4cIFHD16NN9tA/z9/bF+/XoMHToUjo6OqFChAo4dOwZvb2/s3LkTv/76KypVqqTx2Hv37mHOnDkwNTXF8+fPNfbx9PRE9erVYWNjg+Tk5CKdK1G2R48eYfjw4diyZQsn2FCZxPoD2NnZabwovHTpEr7++msMGTJEpT0qKgrr16+HlZUV2rRpg1OnTuU69oQJE9C3b1+19p9++gkBAQEqY9eqVQvBwcEax5k6dSpSU1PRv3//PM+FdMeePXuwb98+REZG8ltRVOaw9mTR9vpk3LhxCAoKglwuh5OTE/T09BAbG4v4+HiN/T08PNCtWzeVNnNz84KdIJEGmZmZcHJygqurKz766COp4xBpjfUnS2HeH9N0ndKxY0eV+ykpKejSpQv+/vtvuLu7w9raGo8fP0ZgYCBsbW2xYcMGTJo0SeWYmjVr4ttvv1Ubu3HjxgXKRbrh2rVrmDp1KiIjI1GlShWp4xBpjfUHSEhIwP379zFs2DCYm5vDwMAAly9fxqZNmxAaGoqLFy+idu3ayv63bt1Cly5dYGBggFmzZqFq1arYvHkz+vfvj4MHD6q813b58mXo6+vDzc0NdevWRWpqKk6cOIGZM2ciMjIS0dHRub5vcuDAAYSHh+f6uRPptm+++QYZGRnw8vKSOoruEULwVkpu77//viiqY8eOCQBi1KhRAoDYsWOHWp+WLVuKoUOHChMTE9GjRw9l+7lz5wQAMWzYMI1jJyYmipcvXyrvBwQECAAiLCysyLlzunLlipDJZMLOzk6lfc2aNQKACAkJyXeMs2fPiuTkZLV2Ly8vAUCsXbs212NtbW1Fu3bthJOTkwAgHj58qNbn1q1byv/dsmVLYWlpmW8morykpqaKnj17isjISKmjlGsAzolS8Du/NN1Yf14rjvqTGw8PDwFAHDhwQKX9wYMH4vnz50IIIcLCwgQAERAQoNXYH330kQAgrly5km/fU6dOCQDC3t5eq+eg8uv06dOiQ4cOIikpSeoo5RZrT8nUH9YeVdpcn/j5+QkAYuvWrfmOm/06a1ubiPLz6aefCh8fH6ljlGusP8Vfe4Rg/clJm/rj4uIist6Ozt/27dsFALF69WqV9qSkJGFiYiLatGmj0t6jRw++N0f5evDggWjXrp24dOmS1FHKNdYf1p+8lOR7bzt37hQAxIoVK1TaHRwchJ6enrhw4YKy7dmzZ6JBgwaiefPmQqFQ5Dv25MmTBQDx22+/aXz82bNnwsLCQkybNk1YWlqKli1bFvo8qPwJDQ0VAwYMUPk5o+KVV+3hNhnllI2NDaytrREQEKDSfubMGfz5559wdXVVO+bGjRsAkOs+NTVq1CjSsmF37tzB1atXkZGRkW/fH374AUIIzJgxQ6Xd3d0dxsbG2LZtW75jtG/fHlWrVlVrHzFiBADgypUrGo/bvXs39u3bh++//x76+vq5js9Z5VScFAoFXFxcMGrUKAwcOFDqOESFxvqj2YsXLxAaGgpzc3N8/PHHKo+98847MDExKdS4ABAfH4+jR4+ic+fOaNmyZb79/fz8AADjx48v9HNS+XHr1i1MnDgR4eHhqFatmtRxiAqFtSdLQa9PhBBYvnw5bGxslEtzPnv2DFnvHeTtxYsXBVoalig/q1evRnJyMnx8fKSOQlRorD9ZCvP+mBACT58+hUKhyLXP06dPAQD16tVTaa9atSpMTExyvYZSKBR4+vRpgeoa6ZYXL15ALpfj66+/RuvWraWOQ1RorD+5s7S0BAAkJSUp2168eIF9+/ahZ8+eaNu2rbLd1NQU48ePx/Xr13H27NlCjf0mLy8vZGZmYsmSJYXOT+XT8ePHsXr1auzYsYNbM0mEkyHKsXHjxiE6Ohp3795Vtvn7+6N27doa93Zt0qQJACAsLCzXX+iaPHv2DImJiWq3nPs7OTs7o0WLFip5cnP27Fno6empLZFnZGSEtm3bFqg45SYhIQFA1odPOT19+hRTp07FhAkT1J6bqCTNnj0bTZo0gYeHh9RRiIqM9UddWFgYnj59irFjx+Y50a4wAgICoFAoCjS54fnz59i5cycsLS3Rr1+/Ys1BZU9iYiKGDx+OgIAANGjQQOo4REXC2lNw165dUy4Tu3jxYtSoUQNVqlRBtWrVMHHixFy3Cfz0009hamqKSpUqoXnz5vjuu+/4QRMVSkREBA4ePIhNmzZxayYq81h/Cqdq1aqoWrUqKlWqhH79+uG3335T69O7d28YGBhg7ty5iIqKQkJCAi5fvgw3NzckJydrXGL67t27MDU1RdWqVWFqago7OztcvXq1xM6Dyo7MzEw4OjrCw8MDffr0kToOUZGx/mRJS0tDYmIiEhISEB0djQkTJgCAypcNL126hPT0dHzwwQdqx3fu3FmZKafsc799+zaCg4OxYsUK1KhRA506dVLre+bMGaxbtw7ffvstt98hFX/99Rc+/fRTREREFHl7GSo8ToYox5ycnGBgYICgoCAAQGpqKkJDQzFmzBiNe0Z16NABQ4YMwfHjx2Fubo5+/frB29sb+/fvR0pKSq7PM27cONSqVUvtNnv27EJnv3fvHmrWrKm2RxUA1K9fH4mJiXj58qXW42ZmZmLx4sUwMDDA6NGj1R6fPXs2FAoFli9fXqjcRIWxbt063Lt3j7NGqdxg/VG3ZcsWyGQyjBs3rtDZNFEoFAgICICpqaly5aO87NixA8+fP4erq2uB9v+l8is1NRVyuRzLli1Du3btpI5DVGSsPQV37do1AFk1YeXKlZg7dy7Cw8NhZ2eHjRs3YsiQISqTHCpUqIChQ4fiq6++Uq6gV61aNcyYMaPY6xqVf6dOncJXX32FnTt3wtDQUOo4REXG+qOdOnXqYObMmfD19cXu3bvh6emJc+fOoVu3bjh69KhK32bNmmHHjh1IT0/HoEGDYGFhAWtra0RFReGnn35SW1WzUaNGmDVrFgICAhAWFobJkyfj4MGD6NSpEy5fvlys50FlixAC06dPx/vvvw9nZ2ep4xAVC9afLH5+fqhVqxYsLCzQv39/JCcnY9u2bejWrZvK82WPren5AGicxOHq6opatWqhSZMmcHZ2RrNmzXD48GG1VTVfvXqF8ePH46OPPsLw4cMLlJt0w4MHDzB69Ghs27ZNbaUrervUfytSuVGjRg0MHToUgYGB8PT0xK5du/DkyZM837CKiIjAxo0bERwcjJiYGOWFSOXKleHj44PPP/9c7Zj58+erFJdsFhYWKvdjYmIKnD0lJUVjMQSyZghm99H2zZMZM2bg9OnTWLZsGd59912Vx3755Rds3LgRISEhGrfXICoJe/fuxZ49exAZGckPJqncYP1Rde3aNZw8eRJ9+vRBo0aNCnxcQRw5cgR37tyBm5sbTE1N8+3v5+cHPT09jUsmku7IzMzEmDFj4OzsjP79+0sdh6hYsPYU3LNnzwAADx8+xJEjR9C3b18AgFwuhxACQUFBOHToEAYMGAAA6Nq1K/bu3asyhru7OwYOHIjAwECMHz8eXbt2LZZsVL5dv34dkydPxoEDB3jNTeUG6492/ve//6nct7W1xejRo9G2bVtMmjRJuYx7tmrVqsHa2hrjx4//f/buOz6KOnHj+GcSWkLRkyIHHKCCKIgVy3koevCzHoJsCCVUkSgdI4oQPAGFs4GIFA1NSoAgQQWBJMhhO8+OcoIFFYKCDRUFQkn5/v6Y9GySTdjNbHner9e+lp2ZnX3iHTzZme/Ml4svvpj9+/czY8YMunXrxtatW7nooovyty1+u/ioqChuu+02rrvuOuLi4tiyZYvXfg4JLDNmzODEiRNMmjTJ6SgiXqP+sXXv3p3zzjuPI0eOsH37dtavX8/BgwdLfB7g9jMLf15xDz30EHfffTc///wz27ZtY8eOHfzyyy8ltnviiSf46quveOmll8rNK6Ejb2qmmTNnejStsfiWBkMEucGDB3Prrbfy1ltvsXjxYq644gratm1b6vbVq1dn5MiRjBw5kmPHjvHhhx+yadMmnnnmGcaNG0eTJk3o06dPkfe0b98+/wCat0RGRvLTTz+5XZc3R21kZGSF9vnggw8yZ84cYmNjmTBhQpF1J0+eJDY2li5dupT4+UR85b333uORRx4hLS2t1F8ARQKV+qfAokWLADyaxqKiKrLvXbt28c4773DjjTdqSoQQd99999G2bVuGDBnidBQRr1L3eCYiIgKwr4Iq/rMMHDiQpUuX8tprr+UPhnAnLCyMCRMmkJqaysaNGzUYQsr1008/0bt3b5YtW0azZs2cjiPiVeqfU9O6dWuio6N5/vnn+fLLLzn33HMBSE1N5ZZbbmHjxo3cdNNN+dv36NGD8847jxEjRvDWW2+Vue9rrrmGa6+9lm3btnHs2LH8DpTQsWbNGv7973/z8ssva2omCTrqH2jWrFn+75bdu3fH5XJx+eWXk5GRkX8OKG9fJ06cqNDntW/fnvbt2wPQp08fnnvuOW6++WbeeOON/O8/X331FVOnTmXSpEmcffbZHmWW4JeVlUXv3r0ZPnw4119/vdNxBE2TEfRuvPFGmjZtypQpU9i2bVuFbmMaERFBx44dmT59OuvWrQMKTrr4WpMmTTh48KDbgtq/fz8NGjSo0Mj0yZMn88gjjzB48GCeffbZEuvnzp3L559/TlxcHF999VX+I++qqT179vDNN99U/gcSKebrr78mNjaWtWvX8qc//cnpOCJep/6xZWVlsWzZMurXr8/tt9/uzaj88ssvvPzyy1xwwQX5cxyWxZeDMiRwPP300xw8eJApU6Y4HUXE69Q9nsk7WNi4ceMS6/785z8DeDSPcMuWLQFKXHklUlxGRgYul4vHHnuMCy+80Ok4Il6n/jl17jrlscceo3bt2kUGQoDdX9dccw3vvPOOR7dRb9myJdnZ2R51mwSXN998k6eeeoqkpCSqV6/udBwRr1P/lHThhRdyySWXMG/evCKfl7dvd58H7qfQKK5fv34ARc4v3XvvvZxxxhncfvvtRc4rZWVlcfLkSb766iu+//77Sv0sEpiMMYwaNYq//vWvxMTEOB1HcmkwRJALDw9nwIABvPrqq9SqVavSdz3IO8nirjB84fLLLycnJ4f33nuvyPLjx4/z8ccf06FDB4/3NXnyZKZMmcLAgQNZuHCh21HA6enp5OTkcPPNN9O6dev8R94vAldccYUO2ojXHDx4kOjoaBYvXkyLFi2cjiPiE+of24YNG/jxxx/p16+f1+8As2zZMk6ePOnR1f0nT55k+fLlNGzYkG7dunk1hwSOdevWsXHjxlJ/HxIJdOoez7Rv355atWq5/fm+++47ABo1alTufvJuZX7mmWd6NZ8El+zsbGJiYhgyZAj/93//53QcEZ9Q/5w6d52yf/9+cnJyMMaU2D4rK4vs7GxycnI82ne1atU444wzvBdY/N7nn3/O6NGjSU5Opm7duk7HEfEJ9Y97x44d49dff81/3b59e2rWrMl///vfEtu+8847AB595smTJ8nJySmy7/T0dA4cOEC7du2KnFfav38/u3fvpnXr1gwdOvSUfh4JLI8//jg5OTkl7k4vztI0GSHg7rvvpkaNGpx99tnUq1ev1O12796NZVm0atWqxLq8+Y7Kus1Sefbt20dGRgbnnHNOuaNxe/XqxfTp05k1a1aROakWLFhARkZGiRFVX3/9NZmZmZx33nlFlk+dOpUpU6bQv39/Fi9eTFiY+/E/gwcPpmPHjiWWz507l9dee43Fixfr6n3ximPHjhEVFcUjjzzCpZde6nQcEZ8K5f7Jkzeq3hfTESxatIgaNWrQv3//crddv349P//8M3FxcboiJkT997//5bHHHiMtLa3KrvATcYK6p3yRkZG4XC4SExN58cUXi9y5aP78+QDccsst+ct++eUX6tevX2QfJ06cYPLkyQB07dq1Ujkk+BljGDt2LJdccgmDBg1yOo6IT6l/ynf06FHCw8Pz52fPs337dl544QXOP/98zjnnnPzlbdu25csvv+SFF14gOjo6f/mePXt444038gf3Afz+++/UqVOH8PDwIvveuHEj//nPf7j55ptLfK4Erx9//JE+ffqwYsWK/CvCRYJVqPbPDz/84PZOd9u2bePTTz/luuuuy19Wp04dunbtyrp16/jkk0+46KKLADhy5AgLFy6kdevWXHHFFeXue/bs2QBF7s765JNPcujQoRLbDh8+nFq1ajFz5sz8u+9J8Fu1ahVvvvkmL730ki5C8jMaDBECmjdvnn+gqiyffPIJvXr1olOnTlx33XU0a9aMo0eP8u6777JmzRrq1q3LP//5zxLve/PNN/PnViouJiYm/y/9gAEDeP3119mzZ0/+7e9K0759e0aMGMGcOXPo0aMHt9xyC5999hmzZ8+mU6dO9O3bt8j2nTt3Jj09vcho8blz5/LQQw/RvHlzunTpwsqVK4u858wzz8y/MuWiiy7KL8HCXnnlFcA+wNegQYMi65YvX056ejoAP//8MydPnuSRRx4BoEWLFh6dnJLQkpOTw4ABA4iJiSlzDmaRYBGq/ZPnwIEDpKSkcMUVV+TPMehOeno6y5cvB2Dnzp2AfUeJvKtz+/fvX+IuMu+++y47d+4kOjq6xAkqdzRFRmjbvXs3w4YNY8OGDZx22mlOxxHxqVDunop8P5k+fTqvvvoqffv2ZdSoUbRs2ZJNmzaxceNGBgwYwNVXX52/7U033USTJk247LLLaNKkCQcOHGDFihXs3r2bUaNGFTlwKFLYzJkzOXr0aP6BY5Fgpv4pv392797NzTffTPfu3WndujW1a9fmk08+YfHixYSHh5OQkFBkvxMnTiQlJYV+/frx2muvcfHFF/Pdd98xf/58jh8/zvTp0/O33bZtG3FxcXTt2pWzzz6batWq8d5777FixQoaNGjArFmzyvxvIcHj6NGj9OjRgxkzZtCuXTun44j4XKj2z7Bhw/j+++/5+9//TosWLTh+/Dgffvghq1evpm7dusyYMaPIPv71r3+xdetWbrjhBu655x7q1avHggUL2L9/Pxs3bixy4vqCCy6gY8eOXHrppTRt2pSDBw+yZcsWtm7dSvv27Rk7dmz+tl26dHH7M44bN446deoQFRVV5n8LCR6vv/46zzzzDGlpaVSrplPvfscYo4efPC677DJzqrZt22YA88QTT5S7be3atU2nTp3yX//4449mxowZ5qabbjItWrQwtWrVMjVr1jStWrUysbGxZvfu3UXev2TJEgOU+cjMzMzfvlOnTgYwe/bs8ehnycrKMk8++aQ599xzTY0aNUyTJk3MPffcYw4fPlxi2xYtWhj7/84FBg4cWGa2wj97afL28fPPP5dYl/fzVHbfEnri4uJMfHy80zFCHvCB8YN/8/3pof4p6lT7J8+0adMMYBISEsr8vLz/dqU9tm3bVuI9Q4cONYBJS0sr9+fZt2+fCQsLM1dffXW520rw+emnn8wll1xiPv74Y6ejhDR1j2/6R91TVEW/n+zZs8f07dvXNGjQwFSvXt2cd9555sknnzTZ2dlFtnv00UfNVVddZRo0aGCqVatmTjvtNHPdddeZlStXevSzSWhas2aNuemmm8zJkyedjhLS1D/e7x5j1D/Fedo/33//venXr59p06aNqVu3rqlWrZr5y1/+YgYMGGA+++wzt/k++ugj43K5TKNGjUx4eLg5/fTTzY033ljiO9KuXbtMz549zdlnn21q165tatSoYc4++2wzfPhw891333n030ICX2ZmpunatatZvny501FCnvpH/VOeU+2fpKQkc+utt5pmzZqZmjVrmlq1apk2bdqYkSNHmvT0dLefuWvXLnPbbbeZ0047zURERJi//e1vZsuWLSW2mzp1qunYsaNp1KiRqVatmqlbt67p0KGDmT59ujly5IhHP1+LFi1Mu3btPNpWAt/OnTvNxRdfbA4cOOB0lJBWVvdY9nrxBx06dDAffPCB0zFExAdmz57NBx98wNKlS3WLJIdZlvWhMabqJj8NAOofkeCUkZHBTTfdxKRJk7jhhhucjhPS1D3uqX9EgtNbb73FuHHjSEtLK/N2zeJ76p+S1D0iwckYw4gRI2jWrBkTJ050Ok7IU/+UpP4RCU7ff/89t9xyC4mJiac01YycurK6R/fqEBHxsZdeeokNGzaUuOWWiIiIr2RnZ9OvXz8GDx6sgRAiIlJlvvjiC0aOHMnGjRs1EEJERKrME088QVZWFhMmTHA6ioiIhIgjR47gcrmYNWuWBkL4OQ2GEBHxoXfeeYfp06eTlpZGjRo1nI4jIiIhwBhDXFwcF154IYMHD3Y6joiIhIgff/yRPn36sHz5cpo2bep0HBERCRGrVq3i9ddf5+WXX9ZFSCIiUiWysrLo3bs3I0eOpFOnTk7HkXJoMISIiI989dVX3H333axfv57TTz/d6TgiIhIiZs2axR9//MGsWbOcjiIiIiHi6NGjuFwunnjiCdq3b+90HBERCRGvv/46s2fPJi0tjWrVdKpDRER8zxjD8OHD6dixI3379nU6jnggzOkAgcSyrEjLsr6xLMtYljWn2LrJucvdPcY5lVlEnHHw4EF69erF888/T/PmzZ2OIwFO/SMinlq7di2pqakkJCToqig5ZeofEfFEdnY2ffv25a677qJz585Ox5EAp+4REU999tlnjB07lnXr1lG3bl2n40iAU/+IiKceffRRwsPDGT9+vNNRxEMaLlkxU4GG5WxzD3Cw2LIPfRNHRPzRsWPHcLlcTJ8+nYsvvtjpOBIc1D8iUq63336bJ554gi1btlC9enWn40hwUP+ISJmMMYwePZrLL7+c/v37Ox1HgoO6R0TK9cMPP9C3b18SExP585//7HQcCQ7qHxEpV2JiIm+//TYvvviiLkIKIBoM4SHLsi4FxgL3AzPK2PQlY8zeKgklIn4nOzubfv36MWDAAG688Uan40gQUP+IiCe+/PJLhg8fziuvvEK9evWcjiNBQP0jIp548sknOXHiBPHx8U5HkSCg7hERTxw5coQePXrw1FNP0bZtW6fjSBBQ/4iIJ7Zt28a8efNITU3V1EwBRtNkeMCyrHBgAZACrPNg+3qWZelvgkgIGjduHO3atWPIkCFOR5EgoP4REU/89NNP9O7dm2XLltGsWTOn40gQUP+IiCeSkpLYtm0b8+fP11VRcsrUPSLiiaysLHr37s3IkSO57rrrnI4jQUD9IyKe2LlzJ3FxcSQnJ1OnTh2n40gFaTCEZ+4BzgNGerDtDuB34LhlWW9blnWzT5OJiN+YNWsWv/76K1OmTHE6igQP9Y+IlCkjIwOXy8Xjjz/OhRde6HQcCR7qHxEp05tvvsmsWbNISkrS1EziLeoeESmTMYYRI0bQsWNH+vbt63QcCR7qHxEp04EDB4iJiWHlypU0btzY6ThSCRoMUQ7Lss4CpgBTy7kF0iEgARgFdAMmAC2AjZZlDfJxTBFx2Lp169i0aRMLFizQVVHiFeofESlPdnY2MTEx3HnnnXTp0sXpOBIk1D8iUp7PP/+c0aNHk5ycTN26dZ2OI0FA3SMinnj00UexLIvx48c7HUWChPpHRMpz+PBhXC4Xs2fP5vzzz3c6jlSSbudTvmeBb4CZZW1kjJlVfJllWYuBT4GnLMtaa4w54mabWCAWoHnz5l4JLCJV6+233+axxx4jLS2NGjVqOB1Hgof6R0RKZYxhzJgxXHLJJQwcONDpOBJc1D8iUqoffviBPn36sGLFCpo0aeJ0HAke6h4RKVNiYiJvv/02L774oi5CEm9S/4hIqTIzM+nVqxdjxozh2muvdTqOnALdGaIMlmX1A/4PGGaMyazo+40xv2AX6unA1aVsk2CM6WCM6dCwYcNTyisiVW/37t0MHz6c5ORkTjvtNKfjSJBQ/4hIeWbOnMmxY8d48MEHnY4iQUT9IyJlOXr0KC6Xi5kzZ9KuXTun40iQUPeISHm2bdvG3LlzWbVqFdWq6dpO8Q71j4iUxRjD8OHDuf766+ndu7fTceQU6beHUliWVRN7ROAm4AfLslrlrmqa+3xa7rKDxphDZexqb+5zA58EFRHH/Pzzz/Tq1YulS5fSrFkzp+NIkFD/iEh5XnjhBV599VXWr1+vq6LEa9Q/IlKWrKws+vTpk39AUMQb1D0iUp6dO3cSFxfH5s2bqVOnjtNxJEiof0SkPNOnT6dGjRqMGzfO6SjiBbozROkigIbArcDuQo/Xctf3y319Zzn7aZ37/KP3I4qIUzIyMnC5XDz66KNcdNFFTseR4KL+EZFSvfXWW8yYMYOkpCSqV6/udBwJLuofEXHLGMOoUaO46qqriImJcTqOBBd1j4iU6sCBA/Tr14+VK1fSuHFjp+NIcFH/iEipli9fznvvvcfTTz+ti5CChO4MUbqjQE83yxsC84AUYBGww7KsakBtY8zvhTe0LOsvwDDgF+Bt38YVkaqSnZ1NTEwMd9xxBzfccIPTcST4qH9ExK0vvviCkSNHsnHjRurVq+d0HAk+6h8Rcevxxx8nOzubCRMmOB1Fgo+6R0TcOnz4MC6Xi6effprzzz/f6TgSfNQ/IuLW1q1bee6550hNTdXUTEFE/0uWIneeqLXFl1uW1TL3j18bY9bmLjsd2GNZ1kvAZ8BvQBvskYN1gD7GmGNVEFtEfMwYwz333MPFF1/MoEGDnI4jQUj9IyLu/Pjjj/Tu3ZsVK1bQtGnT8t8gUkHqHxFxZ9WqVbz55pu89NJLuipKb168LQAAIABJREFUvE7dIyLuZGVl0bt3b8aMGcO1117rdBwJQuofEXHn008/5b777mPz5s3Url3b6TjiRRoM4R3HgGTgSqA7dgkeBF4FHjfGvOdgNhHxolmzZnH48GGefvppp6OIgPpHJCQcPXoUl8vFjBkzuOCCC5yOIwLqH5GQ8Prrr/PMM8+Qlpamq6LEH6h7REKAMYZhw4bRqVMnevfu7XQcEVD/iISE/fv3069fP5KSkjjzzDOdjiNepm+zFWSM2QtYxZadoPz5o0QkwK1du5bU1FQ2bNigq6Kkyql/REJTVlYWffv25a677uLvf/+703EkBKl/REJHu3awa1feq13UqjWWb77ZRJ06dZyMJSFI3SMSuqZPn0716tW57777nI4iIUj9IxKa/vjjD1wuF3PmzKFNmzZOxxEf0GAIEREP/Oc//+HJJ58kLS2N6tWrOx1HRERCgDGG0aNHc/nll9O/f3+n44iISBArOhDieyCG48cT6dLlz+zc6WAwEREJGStWrODdd99l3bp1ughJRESqRGZmJr169SIuLo6OHTs6HUd8RIMhRETK8eWXXzJixAg2btxIvXr1nI4jIiIh4sknnyQzM5P4+Hino4iISJArGAhxBHABs4C2hZaLiIj4zr///W+effZZUlNTNTWTiIhUCWMMd999N126dCE6OtrpOOJD+s1CRKQMP/30E71792b58uU0bdrU6TgiIhIiVq9ezbZt23j55Zd1VZSIiFSRLKA3MBLo5HAWEREJFZ9++in33nsvKSkp1K5d2+k4IiISIh5++GEiIyOJi4tzOor4mAZDiIiU4ujRo/To0YMnnniC9u3bOx1HRERCxBtvvMHTTz+tqZlERKQKGWA40BHo63AWEREJFQcOHKBfv36sXr2aM8880+k4IiISIpYuXcr27dtZu3atLkIKARoMISLiRnZ2NjExMcTGxtK5c2en44iISIj47LPPGDNmDBs3bqRu3bpOxxERkRDRqNGj/PRTODC+yPK2bZ3JIyIiwe/w4cP06NGDZ555hvPOO8/pOCIiEiJeffVVFi5cSGpqKuHh4U7HkSoQ5nQAERF/Y4xhzJgxXHbZZQwYMMDpOCIiEiJ++OEH+vbty4oVK2jSpInTcUREJEQkJiZyxRVvc/75zwAFV0W1bQs7dzqXS0REgldmZibR0dHExcVxzTXXOB1HRERCxI4dO7j//vtJTk4mMjLS6ThSRXRnCBGRYmbMmMGxY8eYNGmS01FERCREHDlyBJfLxcyZM2nXrp3TcUREJERs27aNuXPnkpaWRp06OkQkIiK+Z4xh2LBhdO7cmejoaKfjiIhIiPjuu+8YMGAAa9asoVGjRk7HkSqkb7oiIoWsWbOGrVu3sn79es0VJSIiVSIrK4s+ffowfPhwrr/+eqfjiIhIiNi5cydxcXFs3ryZOnXqOB1HRERCxCOPPEKtWrW49957nY4iIiIh4vfff8flcjF37lzOPfdcp+NIFdNgCBGRXG+++SZPPfUUaWlpVK9e3ek4IiISAowxjBo1iquvvpqYmBin44iISIg4cOAAMTExrFq1isaNGzsdR0REQsTSpUv58MMPSU5O1kVIIiJSJTIzM+nVqxf3338/f/vb35yOIw4IczqAiIg/+OKLLxg9ejTJycnUrVvX6TgiIhIiHn/8cXJycnjggQecjiIiIkGsaVOwrLzHYVq2dDF79mzOP/98p6OJiIgfSkyEli0hLMx+Tkys3H4KugcsayuDBi1g5cqVhIeHO5JHRERCizGG2NhYbrzxRlwul9NxxCG6M4SIhLwff/yR3r17s3z5cpo0aeJ0HBERCRErV67kzTff5KWXXtJVUSIi4jNNm8KBA3mvMoHeZGaOoU+fa9m/38FgIiLilxITITYWMjLs1+np9muAitzMruhXnP8B9wEp1K4diTFVn0dERELPlClTqFevHmPHjnU6ijhId4YQkZB29OhRevTowYwZM7jgggucjiMiIiHi9ddfZ86cOaxevZpq1TQ+WUREfKdgIIQBhgOdgN6FlouIiBSIjy8YeJAnI8NeXjnfAf2BVUAjP8gjIiKhYMmSJezYsYOZM2fqIqQQV6Ejr5bFYuCQMcR5uP3jQH1jGFKZcCIivpSVlUWfPn0YNmwYf//7352OIyIiIWLXrl2MHTuWzZs3U6dOHafjiIhIyJgO1MC+MldERMS9ffsqtrxsfwAuYC7Qxg/yiIhIKEhLS2PJkiWkpKRUeGomCT4VvTPEIKB3BbbvmfseERG/Yoxh9OjRXHnllfTr18/pOCIiEiK+//57YmJiSExMpHHjxk7HERGRkLEceA94GtBVUSIiUrrmzSu2vHSZQDT2ILy/+UEeEREJBZ988gkPPPAAycnJREZGOh1H/ICvp8nQN2wR8UtPPPEEmZmZTJw40ekoIiISIo4cOUKPHj2YNWsWbdu2dTqOiIiEiPr1twLPASspfIPQJk2cSiQiIv5s2jQofu4oMtJe7iljDHAXcAMQ5XgeEREJDd9++y0DBw4kKSmJhg0bOh1H/ISvB0M0ADLK3UpEpAqtXr2a119/nfnz52uuKBERqRJZWVn07t2b0aNH06lTJ6fjiIhIiPj0009p3vw+zjwzGaidv7xJE9i/37lcIiLiv2JiICEBWrQAy7KfExLs5Z6aOnUqo0bVAe4psc6Yqs8jIiLB7/fffycqKor58+fTunVrp+OIH6lW/iYVZ1mcBtwJRAI7fPEZIiKV8cYbb/D000+TlpZGtWo++SdQRESkCGMMw4cP55prrqFPnz5OxxERkRCxf/9++vXrR1JSEm3anOl0HBERCSAxMZUfbPD888/z8ccfs3btWmbP9s5FSKeSR0REgt/Jkyfp2bMn48eP569//avTccTPlHkm0LJ4CPhnscVnWhbZHu7fAMmVCSYi4m2fffYZY8aMYePGjdStW9fpOCIiEiL+9a9/ER4ezv333+90FBERCRF//PEHLpeLOXPm0KZNG6fjiIhIiNiyZQuLFi0iNTWV8PBwp+OIiEgIMMYwdOhQbr31Vnr06OF0HPFDnlwWXXj4pin2uiwngeXAoxUNJSLibT/88AN9+/ZlxYoVNNHkuCIiUkVWrFjBO++8w7p16zQ1k4iIVInMzEx69epFXFwcHTt2dDqOiIiEiB07djB+/HhSU1OJjIx0Oo6IiISIhx56iDPOOIMxY8Y4HUX8VHmDIZ4HXsv9swX8G/gVcJXxnhzgD+BLYzh2ivlERE7ZkSNH6NGjB0899RTt2rVzOo6IiISIbdu2MX/+fE3NJCIiVcYYw913302XLl2Ijo52Oo6IiISI7777jgEDBrBmzRoaNmzodBwREQkRixYtYteuXaxZs8bpKOLHwspaaQzpxvB67uM1YB/wdaFl7h5vGsMnGgghIr6SmAgtW0JYmP2cmFhym8hIsCywrCzq1u3DBx+M5LrrrqvipCIiEqp27txJXFwcycnJ1K5d2+k4IiISxJo2zfvuA2Fhj5CUFElcXJzTsURExAGeHDPzROFusSz7dXEF63/nL39x8ckn8zj33HN9kkdEREJDRXojNTWVZcuWsXz5csLCyjzdLSGuQpeoGUNLH+UQEfFIYiLExkJGhv06Pd1+DRATYz9HRsKxY2DP7DMSuJrMzL5ERha8T0RExFcOHDhATEwMq1atonHjxk7HERGRINa0KRw4kPdqKfAhR48m06yZxf79DgYTEZEq58kxM08U7RbbgQP28rxuKZgB8CQQDdwPXI1lgTHezSMiIqGhIr2xfft2Jk6cSGpqKhEREVUbVALOKQ2VsSwsy6KBZdHcW4FERMoSH19yQENGhr08z7H8+9I8hj0g4oFiy0VERHzj8OHDuFwunnnmGc4//3yn44iISJArOFn1KrAQWAmElziJJSIiwc+TY2aeKK1DSi43QCxwM+5m1fZWHhERCQ2e9sa+ffsYPHgwSUlJNGjQoOoCSsCq1GAIy+JSy2Id8DvwI/BNsfV/siyesyyetSw0JEdEvGbfPk+XrwT+A8wFrBLbi4iIeFtmZia9evVi7NixXHPNNU7HERGRkLED+4rcZCDS4SwiIuIUz4+Zectk4HRgrJ/kERGRQOZJbxw6dIioqCiee+45WrVqVTXBJOBVeDCEZdEf+C/QHaiDfZaxyJlGY/gNOAcYCnQ79ZgiIrbmpdyHpujy14A5wCoqOBuQiIhIpRhjGDZsGNdffz29evVyOo6IiISM74ABwGqgkcNZRETESZ4dM/OWxcCnwAw/ySMiIoGuvN44ceIEUVFRTJw4kSuvvLLqgknAq9BgCMuiLbAAqA7MBjoAB0vZfCn2IImbTyWgiEhh06ZBZLGLnSIj7eUAO3fuxLLuAdZhj9cqoKmjRETEV6ZNm0bNmjUZN26c01FERCRE/P7771Sv7sK+G965RdY1aeJIJBERcVB5x8w8VVqH5C1PTU0FngdWAOE+zyMiIqGhrN4wxjBkyBC6detG9+7dnQkoAauid4aIA2oAc41hrDF8BGSXsu3W3OfLKhtORKS4mBhISIAWLcCy7OeEBHv5999/T79+/di5cyUREY2LvC8iouR8UyIiIt6wbNky3n//fWbPno1laWomERHxvbypmVatup8mTf5WZF2TJrB/v0PBRETEMWUdM6uI/ftLDojI65aPP/6YiRMn8tNPyeBmdmxjvJ9HRERCQ1m98eCDD9K4cWNGjRrldEwJQBW9f/z1gAEeK29DYzhgWRwD/lKZYCIipYmJKfnF6ciRI7hcLp5++mnOP/98DXwQEZEqsXXrVhISEkhNTSU8vPSrokRERLzFGENsbCw33ngjLpcLl8vpRCIi4i/cHTOrDHeD6r799lsGDRrE2rVradiwYZGBD77OIyIiocFdbyxYsIAvv/yS1atXOxNKAl5FB0M0AY4aw3cebp8BnFbBzxARqZCsrCx69erFqFGjuPbaa52OIyIiIeJ///sf48aNIyUlhdq1azsdR0REQsSUKVOoV68eY8eOdTqKiIiEiEOHDuFyuXj22Wdp1aqV03FERCREbN68mcTERFJSUggLq+hkByK2ig6GOAHUsiwsYyhz7KdlURM4HfitsuFERMpjjGHYsGFce+219OnTx+k4IiISIvbv30///v1JSkrizDPPdDqOiIiEiCVLlrBjxw5eeOEFTc0kIiJV4uTJk/Ts2ZMJEyZw1VVXOR1HRERCxEcffcSkSZNIS0ujVq1aTseRAFbRwRDfABcB5wJflLPtjUA4sLMSuTxiWVbzir7HGLPPF1lExDvatYNduwpet20LO4v9K1L0mN+/gOrk5NxfZJvERIiPh337oHlzmDZNt+UT71H/iIS2P/74A5fLxZw5c2jTpo3TcSSEqH9Egosn31kiI+HYsbxXaYSFLeHw4RRNzSRVRt0jElg86RZ3Y+mKT3lRsI0B7gS6smXL7UW26dIFtm4teN25M7z66in+ACK51D8iwceT3sjrsfT0dKpXv4PHHltH/fr1qzaoBJ2KDobYBFwMjAWGlbaRZVEXeBT7t6X1lU5Xvr25n1EROmIg4qeKD4QA+3W7dgUDIop+YVsBvAOsIyzMyv/ilpgIsbGQkWG/Tk+3X4MGRIjX7EX9IxKSMjMz6dWrF/feey8dO3Z0Oo6Enr2of0SCgiffWYoOhPgEeICcnFQaNIjMf59IFdiLukckIHjSLaXdVMiyCgZEFN3mn0ADYHSRbYqf0AL7dZcuGhAhXrMX9Y9I0PCkNwp67DcgiszMBCZNOptGjXReR05NRQdDzAJGALGWxUFgRuGVlkUEcDMwDWgDfA8keCFnWY4DG4Cfffw5IuJjxQdClL3838B8II3i/5TFx1Pi4GBGhr1cpSlepP4RCTHGGO666y66dOlCz549nY4joUv9IxIEPPnOUjAQ4ltgIPAC0LDQcpEqo+4RCQDePx62EPgMWFNiTfETWuUtF6kk9Y9IkPCkN+weOwFEAQ8CV+i8jnhFhQZDGMNBy6In8DIwEbgfCAOwLA5gDxMNByzgCBBlDEe9mrioDdiDL24HNgKLgU3GmBwffqaIOO5T4F5gM1C7xNp9pdwQrbTlIpWg/hEJQQ8//DC1a9cmLi7O6SgSutQ/IkHC8+8svwMu7IHgrX2aSaQU6h6RAOHd42Ep2Hdk3Uzu4X+Rqqb+EQkx6ek5wGCgB3Bb/nKd15FTVeHfZIzhVeAq4DWgOgWDHxpjD66wctf91Rj+662g7rOYbkAzYBL2nSjWA99alvUvy7LO9eVni4hTDgD9gFXY/+yU1LyUGeVKWy5SUeofkdCzdOlStm/fzqxZs7BKu7esiI+pf0SCh2ffWU4CPYEHgL/6PJOIO+oekcDhveNh24F4YC0QcUqZRCpL/SMSeurVm4T9135EkeU6ryOnqlLDOo3hf8bQGTgL+6zk/cAE7CE75xrD341hp/dilpXF/GSMecIY0w64GnuU4DDgM8uy/mNZ1h2WZdWpiiwicmrati17+eHDh7GvinoGOK/U/UybZs+vW1hkpL1cxFvUPyKhY8uWLSxcuJDExETCwzUFqThL/SMSHMr7zmKMITx8KHAr9pVRBSJ0XkqqmLpHJDB443jYvn37sA/xr8G+CbR7nTtXbLlIZah/RIJHeb3x3HPP0bbtN0REPFpkvc7riDec0j2ujCHdGFYaw5PG8JgxLDWGr7wVruJ5zDvGmFjsy8UHYt+lYgGgexmLBICdO0sOiGjb1l6emZlJdHQ0q1ePBa4p8V5jCv4cEwMJCdCiBViW/ZyQoHmlxHfUPyLBa8eOHYwfP57k5GQiix9ZFHGY+kckcJX3neWhhx5i1KgziIgYU+R9EREl54MXqUrqHhH/5cnxsMLHzwozBg4dOkRUVBTvvPMccI7bbfK8+mrJE1udO9vLRXxB/SMS2MrqjVdeeYXVq1ezbdvzLFgQpvM64nXBOuHXJcC1QDvsUvzVWzu2LCvSsqxvLMsylmXNcbO+jWVZL1mW9ZtlWUcty3rTsqy/e+vzRYLdzp32l6u8h/3aMGzYMDp37kyvXr2KrM97FBcTA3v3Qk6O/azClCrik/5R94g447vvvmPAgAGsXr2aRo0aOR1HpCzqH5EAVNp3lkWLFrFr1y5mzJhBRkbR7z0aCCF+RN0j4oc8OR7m7rjaiRMniIqKIj4+niuvvNKjY2+vvlp0vQZCSBVR/4gEKHe98cEHHzB58mSSk5OpVauWzuuIT1Tzxk4si/bY989qA5wAPgIWGsMP3ti/ZxmsvBGBg4BzgR+AecBiY8xuL37UVKBhKRnOAd4GsoDHgd+BoUCqZVk3G2P0K6FIJUybNo1atWpx7733Oh1FpIQq6h91j0gV+/3333G5XMybN49zz9V0pOJ/1D8iwSk1NZVly5aRkpJCWFiwXr8igUrdIxKcjDEMGTKE7t27061bN6fjiJSg/hEJTnv37uXOO+/kxRdf5IwzznA6jgSxMgdDWBbNsEsgGxhpDCfcbHMndvEUnkC5GxBnWfzDGN72Yt5in21VB27DHohxA2CADcC9QIoxJsfLn3cpMBa4H5jhZpN/AacDlxljPs59zzJgJzDXsqzzjCntZmQi4s6yZct4//33WbduHZZlOR1HBKja/lH3iFS9kydPEh0dzf3338/VV1/tdByRfOofkeC2fft2Jk6cSGpqKhEREU7HEQHUPSKhYNKkSTRu3JiRI0c6HUUkn/pHJLj9+uuvREVFsXDhQs466yyn40iQK+8yg87Yo+2alDIQ4kIKBkJYwHHgUO6fTwfWWhZ1vBm4mAPAGqAZcJ+d00QZYzb5YCBEOPYcVCnAOjfra2OX82t5hQhgjDkCLMQesXi5NzOJBCPLKvzYysCBCaxcuZLw8ILxVuHhRbcLDy+5n8REaNkSwsLs58TEKvsRJDRUSf+oe0SqnjGG2NhYbrrpJlwul9NxRIpT/4gECE++jxT97rOPSy8dTFJSEg0aNKjquCJlUfeIBJDhw6FaNbtbqlWzXxdXtH8SmD59N48//niRbXRcTfyA+kckyOR1i2WdoEmTKK67bjIdOnRwOpaEgPKmybgWe8TdC6Wsn5C7j0zgLmCZMeRYFl2BVcCZ2LcvmuuduCXUB45hD+oYAgwp58pxY4y5qJKfdQ9wHlDaUfELgZrAf92seyf3+XLgvUp+vkjQK/rX93/Yv+emUKdO7fy5CcPD7fmiCsvJsZdnZ9uvExMhNrZgPt30dPs1aI4p8Zqq6h91j0gVmzJlCqeffjr33HOP01FE3FH/iAQAT76PFP2rewiIAp6jdetWbudlF3GQukckQAwfDvPnF7zOzi54PW+e/Vz0r+8m7EP4mwkPD8vvHx1XEz+h/hEJIgXdkgMM4sSJaObP/weXXKJuEd8r784QF+Y+byu+wrKogT0izgBzjeF5Y8gBMIYNwBPYd4i41XtxS9gH/ATU9fBRrzIfYlnWWcAUYKoxZm8pmzXJfd7vZl3esqaV+XyR0LMf6I/9haxRkTXFB0K4Wx4fX/CFLU9Ghr1cxEt83j/qHpGqt2TJEv73v/8xY4a7u2KK+AX1j0gAqNj3kZNAT2AicKXPs4lUgrpHJEAkJFRk+UfAg8BaoFaRNTquJn5C/SMSRAq6ZSLQArhb3SJVprw7Q5wJnDCGdDfrLgMisAdDLHWzfgnwENDulBKWwRjT0lf7LuZZ4BtgZhnbROY+l5hOBHv6kMLb5LMsKxaIBWjevPkpRBQJFn9gD8SdA7Sp1B727avYcpGKqqL+8Vn3gPpHpLi0tDSWLFlCSkpKkamZRPyJ+kckMHj+fcRgX+h4G9Ddp5lEKkvdIxI48u6YWv7yvcAd2DMC1C+xvY6riT9Q/4gEF7tD5gPpQGKx5SK+Vd6dIRoBGaWsy5sH6bAxfOJm/bfY02cE9GSXlmX1A/4PGGaMySxj07z/TjXdrKtVbJt8xpgEY0wHY0yHhg0bnlpYkYCXCUQD9wIdK72X0n631O+cEih83T2g/hEp7OOPP+aBBx4gOTmZyEi3xzBEQoL6R8Q7PP8+8iD2YZdRvg0k4sfUPSLeU9qY7qLLf8O+I1ECcLbb7XVcTUKB+kekajVosAH7bkTPU/jUtLpFqkJ5gyFOAqdblts7SFyW++xuIATGYIDDQPXKx/Mey7JaWpa1qILvqYk9KnAT8INlWa0sy2qFfQ8XgNNyl50OHMhd5u6WSHnL3N1KSUQAYwxwF3AD9pcy98JK+Ver8PJp06D4uazISHu5SFWraP+oe0Sq1rfffsugQYNYs2YNOjghwUT9I+Icz76PLAC+xJ5hVCQ4qHtEnBUbW/byEydOAFHYg/GuKHU/Oq4mgUb9I+Lf3n//ferUmUpExFoKjytSt0hVKW8wxHeABVzqZt212Pd0fM/dGy2LMOA04PdTCegJy9bIsqwabtY1tywrAfgCGFTBXUcADYFbgd2FHq/lru+X+/pO4H/Yt0r6q5v9XJX7/EEFP18kZEydOpVRo+oA95RYZ0zBn7OzSw6ICAsresu/mBh7PsQWLcCy7OeEBHu5iDf5qH/UPSJV5NChQ7hcLubPn0+rVq2cjiPiMfWPiH8r7/vI5s2b6dQpEVhG8cMyhb/7iPgTdY+I/5s3D4YNK7gTRHi4/XrePMjJyWHw4MHMmdMDe3qmogr3j46riT9R/4gEtm+++YahQ4fy73+/wIIFf1K3iCPc3fGhsP8A5wHjAVfeQsuiC/YoOQO8Wsp72wHhwJ5Tj1k6y7IeAO7HHniRY1nWWuxJN08CU7HPrNbE/lkeruDuj+L+EvWGwDwgBVgE7DDGHLEsawPQw7Ksi4wxn+Tmq4NdmrspZeCISKh7/vnn+fjjj1m7di2zZ1vlbl/aHIiFxcSoSMW3fNg/6h6RKnDy5El69uzJhAkT+Otf3R3TEPFP6h+RwFDa95GPPvqISZMmkZaWRv36tUpuIOKH1D0igWPePPtRXHx8PM2aNWPEiBGMGFH+fnRcTfyB+kcksP3yyy9ER0ezaNEiWrZsScuW6hZxRnmDIRZgl0t3y+IVYAPQDHtCS4N954jSBkN0yX3e7oWcblmWNRCYjl1eHwLNgWjsu1H8GegKvA5MMca8VtH9584VtdbN57bM/ePXxpjC6ycAnYE0y7KeAv4AhmLfLulWY3SNh0hxW7ZsYdGiRaSmphJe2uSGIn7Gl/2j7hHxPWMMd955J127duX22293Oo6Ix9Q/IoEtPT2dO+64g+TkZOrXr+90HBGPqHtEAt+zzz7Lnj17WLlypdNRRDym/hEJbMePHycqKoqpU6dy2WWXOR1HQlyZgyGM4T3LYjYwGrg59wH21BkGGGcMpV2j3S93mze8lNWdodh3nuhojPnesqxqwKrc5ceBPsaYJB9+fhHGmK8sy/ob8CjwAFAD+Ai4yRhT2qARkZC1Y8cOxo8fT2pqKpHFJyMU8W9+0z/qHpGKe+ihh2jQoAGjR492OopIRal/RALUb7/9RlRUFAkJCZxzzjlOxxGpCHWPSAB75ZVXSEpKYvPmzYQVn3dWxL+pf0QCVE5ODgMHDqRPnz7ccsstTscRKffOEBjDWMtiH/Yth5rmLt4DPGgML7h7j2VxHXAJkAVs8k5Uty4AHjPGfG9nNVmWZT2KPaXH474qQ2PMXuwBIe7WfQZ088XnigS6xESIj4d9+6BJk+8IDx/Ali1raNiwodPRRCqqyvtH3SPiHQsXLmTXrl2sWbPG6SgilaH+EQkQVpG/NSeAnrz88oNcccUVDiUSqTR1j0gAKdo/HwCT+eWXNGrVKpiaqfDxuebNYdo03bZc/JL6RySAFO2f8cA5JCXFOpRGpKhyB0MAGMNMYKZl0SD39cFy3vIfoC6QYwzHTi1imeoC3xZbti/3WfM0ifiRxESIjYWMDIDf2b/fRc2a83j//XM591yn04lUmPpHJAClpKSwfPlyUlJSdFWUBCr1j0gAKHogMAe4A7idbt1J8LfzAAAgAElEQVRuQzdRlgCk7hEJEEX7Zw9wJ/Ai9eufkd8/RY/PQXq6/Ro0IEL8jvpHJEAU7Z85wAFgOZaFvv+IX6jQUWBjOOjBQAiMIdMYjvp4IATYo/Ryii3Le33Cx58tIhUQH5/3Resk9vRu93PixNXExzubS6SS1D8iAWb79u3Ex8eTnJxMRESE03FEKkv9IxJwJgFNgBFOBxGpLHWPSMD5FegJLATOKrKm4PhcgYwMdHxO/JH6RyTgvAy8BCymgqefRXzKoztD+LkOlmUdL/S6bu5zR8uyTi++sTFmXdXEEpHC9u0DMEAscDP2Hc3ylosEJPWPSIDYt28fgwcPJjk5mQYNGjgdR+RUqX9EAsZzwDfASqeDiJwqdY9IwDgBRAGTgQ4l1pZ2HE7H58RPqX9EAsZ7wCNAGlDT4SwiRQXDYIgxuY/iJmOfec1j5b4Or4JMIlJM8+aQnj4ZOB0YW2S5SIBS/4gEgEOHDhEVFcVzzz3HOeec43QcEW9Q/4gEhE3AamAzuipKgoC6RyQg5AADse/I+g+3W9jH59wvF/FD6h+RgPA19kWwLwN/cjiLSEmBPhhisNMBRMQzN9ywmMWLPyU7e03+sshImDbNwVAilaf+EQkAJ06cICoqiokTJ3LllVc6HUfEG9Q/IgHhQ+Cf2FdF1XI4i8gpU/eIBIwJQEvg7lK3mDYNYmOLTpWh43Pip9Q/IgHg4MGD2IPwFgMtHE4j4l5AD4Ywxix1OoOIlC81NZXPP3+eBQtSmTIlnH377BHn06ZBTIzT6UQqTv0j4v+MMQwZMoTu3bvTvXt3p+OIeIX6R8T/7d27l4suGsInn7wInFFknTHu3yPiz9Q9IoFh3rx59OnzLatWrSixrnD/5B2Hi49Hx+fEr6l/RPzfsWPHiIqKYtOmR7jllktLrNf3H/EXAT0YQkT838cff8zEiRNJSUmhYcMIBmtMr4iIVIFJkybRuHFjRo4c6XQUEREJEb/99hs9e/Zk4cKFdOhwltNxREQkRKxfv57k5GQ2bdrEypXlT80UE6PBDyIicmpycnIYMGAAMTEx3HzzzRr4IH5NgyFExGf27dvHoEGDWLt2LQ0bNnQ6joiIhIiEhAR2797N6tWrnY4iIiIhIm9qpn/+85906NDB6TgiIhIi3n//fR5++GHS0tKoWbOm03FERCRE3HfffbRp04ahQ4c6HUWkXBoMISI+cejQIaKionj22Wdp1aqV03FERCREbNq0iVWrVrF582bCwsq/KkpERORU5eTkMGjQIFwuF127dnU6joiIhIhvvvmGoUOH8vLLL/OnP/3J6TgiIhIiZs+ezc8//8zSpZrNRgKDBkOIiNedPHmSnj17MmHCBK666iqn44iISIj46KOPePDBB0lLS6NWrVpOxxERkRAxceJEmjdvzvDhw52OIiIiIeKXX34hOjqaRYsW0aJFC6fjiIhIiHjppZfYsGEDGzduxLIsp+OIeESDIUTEq4wx3HnnnXTt2pXbb7/d6TgiIhIi9u7dyx133MG6deuoX7++03FERCSIhYdDTk7eq/lAOtnZiQ4mEhGRQJeYCPHxsG8fNG8O06ZBTEzRbQrOOR0HXMBULrvssiLbREbCsWMFryMiICPDh8FFRCSgFf1uA2FhkJ1ddJuC/nkHmA6kUaNGjaoJKOIFpzQYwrKoBfwJqF7Wdsaw71Q+R0QCxz//+U8aNGjA6NGjnY4iIiIh4rfffqNnz54kJCRw9tlnOx1HRESCWNGDha8ALwCbqV49rMRBQxEREU8kJkJsbMGghfR0+zUUDIgoOBGVAwwA+gK3YFlgjL2m+EAIsF9HRmpAhIiIlFR8IATYr8PDCwZEFPTPV8DdwHrg9CL9I+LvKjwYwrKIBO4H+gCtPHiLqczn+IJlWWHGmJzytxSRyli4cCGff/45SUlJTkcR8SvqHxHfOXHiBFFRUTz44INcccUVTscR8SvqHxHvKzhY+D4wGUgDapY4iCgSqtQ9IhUXH19ysEJGhr28+N0hYDzQGogtsZ/iAyHKWy4STNQ/IhVX2neYkssPAr2A54Hmvowk4hNhFdnYsjgd+z4oD2L/1mV58KjQZ1Qsj/WlZVldC72OtCxrtmVZrd1sGwNk+iqLSKhLSUlhxYoVLFu2jLAwn/21F/EL6h8R/5CTk8PgwYPp0aMHt912m9NxRHxO/SPiL/YAQ4G1wBkOZxHxLXWPiO/tK+WeyiWXzwG+Bx7xbSARP6D+EfEXx7CnZpoOXOxwFpHKqegZyweBC4AsYCbQCXtQxFnlPHylFVC30OsIYATwFx9+pogUs337duLj41m7di0RERFOxxGpCuofET8QHx9Ps2bNGDFihNNRRKqK+kfEcb8CPYFFQEtno4hUDXWPiI81L+Ui26LLXwZewu4fy+32IkFG/SPisOzsbKAf9vRMNzqcRqTyKjp9RXfsaS/GGsN8H+TxBv02KFKF0tPTGTx4MMnJyTRo0MDpOCJOUv+IVKFnn32WPXv2sHLlSqejiDhN/SNSRY4fP459VdQU4LIi63RzPAkx6h4RL5o2DWJji06VERlpLwd49913se8GsQWoWep+IiLcT4mh65YkiKh/RLwoLMz9VBl5323GjRsHtAOGVGUsEa+r6Nf1pkAOsMQHWUQkwBw6dIiePXvy3HPPcc455zgdR0REQsQrr7xCUlISzz//vKZmEhGRKpGTk8PAgQN59tnehIXdWmRdWBhkZzsUTEREAl5MDCQkQIsWYFn2c0KCvfzrr7/mrrvuIj09GTi9xHuNKfhzRkbJgQ8REUUHWYiIiOTJzi45qDvvu82sWbP49ddfycmZ4va9hftHxN9V9M4QvwK1jOG4L8KISOA4ceIEUVFRxMfHc+WVVzodR0REQsQHH3zA5MmTSUtLo1atWk7HERGREPHAAw9wzjnncNddd3HXXU6nERGRYBMTYz8KO3jwINHR0SxZsoTmzZt7dOJJAx9ERKQi3A3qTk5OZtOmTbzyyitYlqWBDxLwKjoY4i3AZVk0NYb9vggkIv7PGMOQIUPo3r073bp1czqOiIiEiD179nDnnXfy4osvcsYZZzgdR0REQsTcuXPZv38/y5cvdzqKiIiEiGPHjuFyuZg2bRqXXHKJ03FERCREvP322zz++OOkpaVRo0YNp+OIeEVFB0M8BnQDHgTu9n6cSulgWVbenSrq5j53tCyr+H3DLq/CTCJBbdKkSfz5z39m5MiRTkcRcZL6R6QK/frrr/Ts2ZOFCxdy1llnOR1HxEnqH5EqtH79etatW8emTZs0NZOEMnWPSBXKycmhf//+9O/fn5tuusnpOCJOUv+IVKHdu3czfPhwXnnlFU477TSn44h4TYUGQxjDh5bFIGCxZVEdmGYM3/gkmefG5D4KmwwUv3GL5WaZiFRQQkICX331FatWrXI6iojT1D8iVSRvaqbJkyfToUMHp+OIOE39I+JDw4fb87Tb8+e+R/36D/PFF2nUrFnT6WgiTlL3iPiYZRV+dR9wPmvX3llkm8REiI+HffugeXOYNq3k1BqFeyw8HGJjYd48KrwfET+h/hE5BZ78e1/QPz8DvYClNGvWrML7EfFnFRoMYVn5Ax+ygUHAIMviV+BwGW8zxnBO5eKVa7CP9isibmzatImVK1eSkpKiq6Ik1Kl/RKpITk4OAwcOJDo6mn/84x9OxxFxmvpHxIeGD4f58/NefUNOTiw///wy8fF/KnEiSSSEqHtEfKzoQIjZ2CeklmJZ5M/TnphoD2zIyLBfp6fbr6HghFTRHrMHROS9zusxT/Yj4ifUPyKnwJN/7wv6JwNwAY8CF1W4f0T8nWWM5wPmLIucSnyGMYbwSrwv5HTo0MF88MEHTscQcevDDz/krrvuIjU1lfr16zsdR6TSLMv60BijS8sLUf+IPxs/fjyWZfHoo486HUWk0tQ97ql/xN9Uq2afOIJfgBuBBOBSwsMhK8vRaCKVov4pSd0j/qjgZNSLwDxgI2DP05536L5lS/sEVHEtWsDevfafC3qsqMI95sl+RE6V+qck9Y9UNU/+vbf7JxuIArphXwNvq0j/iPiDsrqnQneGQKPxRELS3r17GTJkCOvWrdNACBERqTLz5s3j22+/ZcWKFU5HERGREGCfQDqGfVXUw8ClhZaLiIj40jvAv4At5A2EKGzfPvfvKry8tL4qvNyT/YiISODz7N97A9wDXEzhgRAV34+If6vQYAhjWOqrIJVhWda1Zaw22Ecx9hhjfqmiSCJB57fffqNnz54sWLCAs88+2+k4In5B/SPiexs2bCA5OZlNmzZpaiaRXOofEd8KC8shJ2cgEAPcnL88XPe6lBCm7hGpCl8BdwMbgNPcbtG8ufsrc5s3L/jz/7N33/FRVfn/x1+HUANIEVxsYHcV3BXF7q67goWfrqtMEgIBjJRQBAQRBIKKShEVKVIkdCH0hE5IEMuqWMDeK0XAAgoIhJbk/P6Y5AuBBBLIzMnMfT8fj3lc75lz77x5PEw+mZnPvSciovA7QxTnPCKlgeqPyKkp2u/7kcBuYNQpnkekdCvunSFKm9fxF77jMsa8DXSz1n4S8EQiYeTAgQNERUXx2GOPcc0117iOI1KavI7qj0jArF27lqeeeoqMjAwqVKjgOo5IafI6qj8iAXPFFX345JNLgA75xvPWxBXxqNdR7REJmG3btgHNgWnAuYXOGzw4/5rtAJGR/vE8CQkwfvyxxx5Zx4pyHpFS4nVUf0RO2ol+3y9YsABIx9+IZwo4Q9HOIxIKQr0Z4imOXxArA5cDTYA3jDGNrLXfByWZSIjLycnhgQcewOfzcc8997iOI1LaqP6IBMiPP/5Ihw4dWLRoETVq1HAdR6S0Uf0RCZAXX3yRK674lRtueJmJE/1X1kZE+D/4GzfOdToRp1R7RAJk3759+Hw+Vq4cwp13XnnM8/aIn7y4OP82MdF/a/K6df1fROWNw+F6lZRUeB0rynlESgnVH5FTcLzf92+//TbPP/88u3ZlUK1auWOOLW79ESntjLUnbK4LecaYK4B3gLnW2nau8xSmUaNGdt26da5jiADQr18/cnJyGDZsmOsoIiXKGPOBtbZRkF5L9UekGH7//XfuuOMOJkyYwNVXX+06jkiJCWbtyX091R+RYli0aBFjxoxhxYoVlC9/7DrtIqFK732OpdojpUV2djYxMTHcddddtG3b1nUckRKl+nMs1R8pLb799ltiYmJYvnw5Z599tus4IiXmeLWn0DtDGEPeCmNfW0v9o8aKw1rr9g4U1trPjDGTgXtd5hAJFS+99BLr169n1qxZrqOIhDTVH5Gi279/Pz6fj6eeekqNECKnSPVHpOjeffddhgwZQkZGhhohRE6Bao9I8fTq1YsGDRqoEULkFKn+iBTdb7/9RmxsLDNmzFAjhHhKmeM8Z454FDRWnEdp8CVQx3UIkdJu2bJlzJs3j2nTplGmzPF+RYhIEan+iJxATk4Obdq0oWXLlvy///f/XMcRCReqPyIn8MMPP9CpUycWLFhA9erVXccRCQeqPSJFMHLkSHbu3MnAgQNdRxEJF6o/Iiewd+9emjVrxnPPPccVV1zhOo5IUB3vm85/5z7uL2CsOI9bSzz1yakO7HcdQqQ0W7duHQMHDmTBggVUrFjRdRyRcKH6I3ICjz76KBdffDEJCQmuo4iEE9UfkaN06QJly4IxEBGxneuvj2Hq1KnUrVu3WOdJTobzzoMyZfzb5OSAxBUJRao9IgWIiPDXHv8jhZ4900hKSsKYw9cQllRtUY0Sj1L9Ec8pyu/7w7UnmypV4nj77QQaN25c7POIhLpCl6+wljeKMhYKjP8vy/8AX7jOIlJarV+/nvbt27Nw4UJq1qzpOo5IWFD9ETmxMWPG8PPPPzNjxgzXUUTChuqPyLG6dIHx4/P29pGT42P79sFMnNiQceOKfp7kZEhIgMxM//7Gjf59gLi4kkwsElpUe0QKFhEBOTl5e2uAZ4EMKlUqT3bugtQlVVtUo8SLVH/Ei4ry+/5wv50FHgKuBtpgDFhb9POIhIOwvge+MaaiMaYhMB24AZjmNpFI6fTHH38QHR3NpEmTOP/8813HEQl5qj8iRbN48WIWLVrE5MmT810VJSInR/VHpHBJSXn/lQ20BtoAdx4xXjSJiYc/LMyTmekfF/Ei1R6R4zvcCPEt0AVIAaodMV5ytUU1SrxE9Ue8rHi/74cD+4ABp3gekdBV6J0hQoExJgd/W9MJpwKzrLXF/JhDJPzt378fn8/HwIEDadSokes4IiFB9Ufk1L333nsMGjSIVatWUaFCBddxREKC6o/Iycu7+hZ6A5cD7Y4aL5pNm4o3LhLqVHtESsJvQCzwMnDOMc+WVG1RjZJwovojUrii/76fB6wGluD/UTnZ84iEtlNqhjAGA9QAKlPQT1IuawnUj87/OH5B3AesBxZZa1cFKINIyMrJySE+Pp7Y2Fjuvvtu13FEQonqj8gp+OGHH+jYsSNLliyhevXqruOIhBLVH5GTFBEB2dmjgO34r446PF4cdev6bx9b0LhImFLtETklmYAPGAb8rcAZJVVbVKMkzKj+iBSiaL/v3wRGABlAuVM4j0joO6lmCGO4G+iO//ZDkSeYbk/2dU7EWvuvQJxXxCv69evH+eefT8eOHV1HEQkpqj8iJ2/79u3ExMQwdepU6urdlUixqP6InLwmTVJJT18OLOPIazny1sQtqsGD86+rCxAZ6R8XCUeqPSInLzs7G4jDfzei2/I9V+aIxatLqraoRkk4Uf0RKdyJft9/8803+L/CXQ5UPenziISLMieekp8xPAssBppw+I4Qx3sU+zUCxWgxapH/M3bsWH766ScGq7KJBJzqj4jfvn378Pl8DBo0iIYNG7qOIxL2VH9E/N555x3++OMZ2radT0REecB/R4jOnWHcuOKdKy4OkpKgXj0wxr9NSvKPi4hqj0geay09e/Zk4MArKVMmPt9zZcrkX6appGqLapR4meqPeMnxft//+uuvxMbG8tlnM4CzjjnW2qKdRyScFOuODcZwJ/AIcAjoB6QBXwDb8N8log7+NtduQA7wAPB5CeY9KbmFsCXwOHCp4zgizi1ZsoTU1FRWrFhBmTKlpl9JJOyo/ogclpOTQ+vWrWndujVNmzZ1HUckrKn+iBz23Xff0blzZ5YuXcq551Zj8uRTP2dcnD4gFDmaao9IfiNGjGDPnj2MGjWKJ5448fySqi2qUeI1qj/iVQX9vt+7dy/NmjVj+PDhNGjQIF/jQ3HOIxJuivstaEf8y148bS0vWMtXuePZ1vKjtayxlieBK4FdwGTgQMnFLZgxpqExJsYY08QYU+6o52KBL4EZ+Js1inPeS40xycaYr4wxu4wxmcaYr40xLxhjzjxq7kBjjC3k8cgp/yNFSsjatWt5+umnWbBgARUqVHAdRySkBaL+qPZIuOrduzeXXXYZ7du3dx1FJOSp/ogUzbZt24iNjWX69Omce+65ruOIhDR99iZSdPPnzycjI4MJEyagi9VFTo3e+4gUTVZWFi1atKBz587ceuutruOIlCrFujMEcG3uduJR4/n+qrOWzcbQFf+dIx4Fep5cvOMzxlQCFpJ/0bWfjDFN8DdhzAGuB3YDg4ERxXyJc4Azc19jM5AFXAEkALHGmCuttb8ddUxPYPtRYx8U83VFAuLHH3+kQ4cOLF68mBo1ariOIxKyAlx/VHsk7IwePZpt27Yxffp011FEQprqj0jRZWZm4vP5GDp0KH//+99dxxEJWfrsTaR43nrrLYYPH05GRgblypU78QEiUiC99xEpOmst3bt357rrrqNVq1au44iUOsVthjgdyLSWX48YywYiC5i7CtgP3EWAmiHwN1rcDqwDXgcuAu4FXgLOBc4GngZGWGt3Fffk1trVwOqjx40x/wPmAfHAs0c9vchau6G4ryUSaL///jsxMTFMmTKFevXquY4jEuoCVn9UeyTcLFy4kKVLl7J8+XJdFSVy6lR/RAqRnAyJibBpE5x7bjZnnNGKLl0e4Pbbb3cdTSTU6bM3keM4+2zYujVv7xvKlu3Khg3LOe2001zGEgkHeu8jntWlCyQlQXY2RERAQgKMG5d/Tv6P2J4DDpGT0z+IKUVCR3GbIf4s4JhdQA1jqGwte/MGrSXHGLLwF6VAiQLeAv5lrc0BMMY8DgwENgF/s9b+GIDX3Zi7LfDSemPMaUCmtTYrAK8tUmz79+/H5/Px9NNPc9VVV7mOIxIOXNQf1R4JOe+++y5Dhw5l1apVlC9f3nUckXCg+iNSgORk/weEmZn+/U2berF1698oX/4Bt8FEwoM+exMpRP5GiF+BFmRlzeDaa89myxaHwUTCg977iCd16QLjxx/ez84+vJ/XEJG/EWIO8AawmDJlDNYGJ6dIKClTzPlbgNOMoeIRY9/mbm86cqIxXAxUwX+LoUC5AEjJK4a55uZuny2pYmiMqWiMqWWMOccYczswIfepFQVM/xR/g8h+Y8waY0zTksggcrJycnJo06YNLVu2pGlT/e8oUkICXn9UeyTUff/993Tq1ImUlBSqVavmOo5IuFD9ESlAYuLhRggYCewkK+sJEhMdhhIJH/rsTaQQhxsh9gI+/FfmXnHEuIicAr33EU9KSirO+P+AUfgbIop77buIdxS3GeJTwAANjxhblTs2xBjqABhDbWAiYPHfxihQKgLbjhrLW7fpuxJ8nfa5r/MTkA5UB1pZa988Ys5OIAnoBvwX6AfUA5YbY+ILO7ExJsEYs84Ys27btqP/KSKnrk+fPlx00UUkJCS4jiISToJRfwJWe0D1RwJr27ZtNG/enGnTpnHuuee6jiMSTlR/RAqwaVPef6UAafj/9zRHjIvIKdBnbyLHlQ3EAQlAY8dZRMKK3vuIJ2VnF3X8K+Ah/O+BqgY0k0ioK26r0EqgNf61md7JHRuLvxA0BDYZwzbgL/gbJMDfEutCIb8yTsoi4Gv8d7poCNwD1DpygrV25NEHGWOmAJ8DI4wxC6y1e46eY61Nwl9MadSokW5gIyXqxRdf5JdffmHGjBmuo4h4SUnVn4DVntxjVX8kIPbt24fP52PIkCFceeWVruOIeInqj3hW3bqwceMa/Es7ZwDl/29cRAJKn72Jx1mgO3A10MZxFhFP0XsfCVsREQU3REREHLn3C9ASmAmcFZRcIqGsuM0Qi4AHgB15A9bymzHcBcwG6gJn5j61F3jEWlaWRNDjaGOMuf6I/Yr4/xLtaoy596i51lr7UHFfwFq7Gdicu7vIGJMCrDXGRFprhx7nuN+NMS/hX8fqRvyfyogExeLFi1myZAnLly/H5F9ESkRKRkDrj2qPhKLs7GxatWpFfHw8d9xxh+s4IuFK9UfkKF27fkufPl2wdhngX5opMhIGD3abSySM6LM3kQKcdtpw/vzzADAg3/hZ+l5KpKTovY94TkICjB9f8DjAnj17gGbACKB+EJOJhK5iNUNYyz5gegHj7xjDhcANwLn41056y1r+LJGUx3d77uNoRxdD8BfKYr8hO+Yk1n5qjPkI6AIUWhRzbcjd1jreJJGS9N577zFo0CBWrVpF+fLlXccRCVdBrT+qPRIKHnnkERo0aEDbtm1dRxEJZ6o/Ikf47bffmDUrlsGDX2bChHPYtMl/R4jBgyEuznU6kbChz95EjjJv3jxuuulVPv54MT//fPgipLPOgi1bHAYTCS967yOeM26cf5uU5L9DRESEvxFi3DjIysqiRYsWJCd3JS7uX8cca3X/EZECFffOEIWylmzgrZI6XxGdH+TXO1IloGYR5l2cu/01gFlE/s8PP/xAx44dWbJkCdWrV3cdRyRcuao/qj1Sao0cOZI//viDF154wXUUkXCm+iNyhMzMTHw+H8OGDeO22/5Gv36uE4mEJX32JnKUN998kxEjRpCRkUHVquVcxxEJV3rvI541btzhpog81lq6du3KjTfeSMuWLWnZ0k02kVBUrGYIY8gBcoC/Wsv3gYlULBbYZq3dF4iTG2PqWGt/KWD830AD4PXc/bJAZWvtrqPmnQt0Bn4H1gQio8iRtm/fTkxMDFOnTqWuFsgVCaSA1R/VHglFKSkppKWlsXTpUi3NJBJYqj8iubKzs4mLi6Ndu3bcdtttruOIhDN99iZyhK+//pru3buzfPlyqlat6jqOSDjTex+RIwwbNgxrLX379nUdRSTkFPfOEPuAQ6WkEQJgPdAamBWg8483xpwJvApsxL8m1dVALLAb6JU7rwqw3hizCPgK2AFcCrTPfa5FoN40iuTZt28fPp+PwYMH07BhQ9dxRMJdIOuPao+ElDVr1vDss8+SkZGhpZlEAk/1RwT/VVE9evSgYcOGxMfHu44jEu702ZtIrl9//ZUWLVowc+ZMzjrrLNdxRMKd3vuI5Jo1axZvv/02Cxcu1EVIIiehuM0Qm4FzAhHkJAX6p3420AZ/0a2NvxtxIzABeM5auyl33j4gBbgO/3pVVYDtwCvAs9ba9wOcUzwuOzub1q1b07p1a+68807XcUS8IJD1R7VHQsZ3331Hly5dWLZsGdWqVXMdR8QLVH9EgBdeeIG9e/cyevRo11FEvECfvYkAe/fupVmzZgwfPpz69eu7jiPiBXrvIwK8/vrrjBkzhoyMDMqWLe5XuiICxW+GWA48ZAy3WMsbgQhUmlhr5wHzijDvAP5uQBEnevfuzWWXXUb79vrfUCTUqfZIqPjtt99o3rw506dP55xzSlOvrIicDNUfCRXz58/nlVdeYcmSJboqSiQMqP5IKMjKyqJFixZ07tyZW2+91XUcETlFqj3iUpMmsHr14f3GjeGVVwqb8wXQk5tvTqNKlSpBTJlfcjIkJsKmTVC3LgweDHFxzuKIFFuZYs4fCmwDxhvDmQHIIyLFNGrUKLZv385TTz3lOoqIiHhEZmYmPp+PYcOG8fe//911HBER8Yi33g9+YEwAACAASURBVHqL4cOHM3fuXMqVK+c6joiIeIC1lu7du3P99dfTqlUr13FERCSEHd0IAf79Jk0KmvMz0AqYxVtv1ck3J5iSkyEhATZuBGv924QE/7hIqCjunSEuAxKBEcCXxjADeBv4Dcgu7CBr+d9JJzyxfxhjivzvsNa+HMAsIkG1cOFCli9fzrJly3RVlEjwqf6IJ2VnZxMXF0e7du247bbbXMcR8SLVH/Gkb775hq5du7J8+XJOO+0013FEvEa1RzzrueeeIysri379+rmOIuJFqj8SVo5uhCho3P/fewAfMAr/17KFHxtoiYmQmZl/LDPTP667Q0ioOG4hMYY2wD5rmZ879Dr+9ZPyPJj7OB57otc5RQm5jxMxuVlUECUsvPPOOwwdOpRVq1ZRvnx513FEvEj1RzzHWkvPnj258soriY+Pdx1HxKtUf8Rzfv31V1q0aMGMGTM4++yzXccR8SLVHvGk2bNn88Ybb7B48WJdhCTihuqPeFAW0BzoBvzTcRb/0hjFGRcpjU7UpDAN/71Y5h8xVty//AL9l2IS8G6AX0OkVPnuu+/o1KkTy5Yto1q1aq7jiHiV6o94zogRI9i9ezejRo1yHUXEy1R/xFP27t2Lz+fjueee44orrnAdR8SrVHvEc9544w1Gjx5NRkYGZcsG8jo/ETkO1R/xFGst0Bl/E0QLx2n86tb1L41R0LhIqCjKX3L/18xgLWUCmOVkvWmtneU6hEiwbNu2jebNmzN9+nTOPfdc13FEvEz1Rzxl/vz5ZGRksHTpUl0VJeKW6o94RnZ2Ni1btqRjx440btzYdRwRL1PtEU/56quv6NGjBytWrKBq1aqu44h4meqPhJXGjQte7iLvrc7QoUM5++xybNnSp9A5wTZ4MCQk5F8qIzLSPy4SKkpjc4OIFGLfvn34fD6eeeYZrrzyStdxRETEI95++22GDx/OvHnzKFeunOs4IiLiAdZaunfvzjXXXEPr1q1dxxEREY/45ZdfaNmyJcnJyZx55pmu44iISBh55ZVjmxoaN/aPz5w5k3fffZcNG0bTuLEpcI4LcXGQlAT16oEx/m1Skn9cJFToHl8iISI7O5tWrVoRHx/P7bff7jqOiIh4xLfffsuDDz7I8uXLOe2001zHERERj3j++ec5cOAAiYmJrqOIiIhH7Nmzh2bNmjFixAguv/xy13FERCQMFdTU8OqrrzJ+/Pj/W5rJVeNDYeLi1PwgoU3NECIholevXjRo0IC2bdu6jiIiIh7x22+/ERsby4wZMzj77LNdxxEREY+YO3cur732GosXL9bSTCIiEhRZWVnExsbStWtX/vWvf7mOIyIiHvH555/Tq1cv0tLSqFy5sus4ImEppJshrLVa5kM8YeTIkezcuZMRI0a4jiIiqP6IN+zdu5dmzZrx3HPPccUVV7iOIyKo/og3vPnmm4wcOZKMjAwtzSRSCqj2iBdYa3nwwQe5+eabadmypes4IoLqj3jD1q1badWqFXPmzKFOnTqu44iEraIUlL8YQ/YpPLIC/q8QCWMpKSmkpaWRlJSkq6JEROSkJSfDeedBmTL+bXLysXPq1/ev/2dMNlWqxLF+fQKNj17MUEREJEC++uorunXrRkpKClWrVnUdR0REPOKZZ57BGMOjjz7qOoqIiHjE7t278fl8vPjii/z1r391HUckrBX1zhD6BlbEgTVr1vDss8+SkZFB+fLlXccREZEQlZwMCQmQmenf37jRvw+H1/yrXx++/BLAAg8BV7N1axvq14cvvgh+ZhER8ZZffvmFli1bkpyczFlnneU6joiIeERycjJr1qxh4cKFughJRESC4tChQ8TExNCjRw/+8Y9/uI4jEvaK0gyxFxge6CAikt+3335Lly5dWLZsGdWqVXMdR0REQlhi4uFGiDyZmf7xvGYIfyME+P/s2wcMOGpcREQkMPbu3YvP5+OFF16gfv36ruOIiIhHvPbaa4wdO5aMjAzKlg3p1aRFRCREWGvp3LkzjRs3pnnz5q7jiHhCUf7K22MtTwY8iYj8n99++43Y2FhefvllzjnnHNdxREQkxG3aVNTxecBqYAm6MZiIiARDVlYWLVq0oEuXLvz73/92HUdERDziiy++4OGHHyYtLY0qVaq4jiMiIh4xePBgKlasSK9evVxHEfEMtbyKlDKZmZn4fD6GDRvG3/72N9dxREQkDNSt618ao6Dxw94ERgAZQLmg5BIREW+z1tKtWzeuv/564vJuVSQiIhJgW7dupVWrVsyaNYs6deq4jiMiIh7x8ssvs3btWlJTU7U0k0gQlXEdQEQOy87OJi4ujnbt2nHbbbe5jiMiImFi8GCIjMw/FhnpHwf45ptvqFixO5ACVM037/LLgxJRREQ86NlnnyU7O5t+/fq5jiIiIh6xe/dufD4fo0aN4rLLLnMdR0REPGL16tUkJSUxa9YsIiIiXMcR8RQ1Q4iUEtZaevTowZVXXkl8fLzrOCIiEkbi4iApCerVA2P826Qk//ivv/5KbGwsa9fO4PLLz8p33OWXwxdfOAotIiJhbfbs2bz55puMGzdOV0WJiEhQZGVlERsby0MPPcQ///lP13FERMQjPvvsM3r37k1qaiqVK1d2HUfEc7RMhkgpMWLECPbu3cvo0aNdRxERkTAUF+d/HGnv3r00a9aM4cOH06BBAzU+iIhIULzxxhu8+OKLZGRkULasPpYQEZHAs9bSuXNnbrnlFmJjY13HERERj9iyZQutW7dm7ty5nHHGGa7jiHiSPnUQKQXmz59PRkYGS5cu1VVRIiISFFlZWbRo0YLOnTtz6623uo4jIiIe8eWXX9KjRw9WrFhBlSpVXMcRERGPGDJkCOXKlaN3796uo4iIiEf8+eef+Hw+xowZw6WXXuo6johnHbcZwlotoyESaG+99RbPP/88q1atoly5cq7jiIiIB1hr6d69O9dddx2tWrVyHUdERDzi559/Ji4ujuTkZM4880zXcURExCNmzpzJe++9R2pqqi5CEhGRoDh06BAxMTH06tWLm2++2XUcEU9Ts4OIQ9988w1du3YlNTWV0047zXUcEREpouRkOO88KFPGv01OdpunSRMw5vCjSZNj59Socfj5MmWeY/LkQ/Tv3z/4YUVExJP27NmDz+dj5MiRXH755a7jiIiIR7z66qu89NJLzJ49W0sziYhIUFhr6dixI7fffjvR0dGu44h4npohRBz59ddfadGiBTNmzODss892HUdERIooORkSEmDjRrDWv01IcNcQ0aQJrF6df2z16vwNETVqwM6deXtzgDc4eHAcNWvqqigREQm8rKwsYmNj6dq1K7fccovrOCIi4hGff/45vXr1IiUlhcqVK7uOIyIiHvHUU09RpUoVevbs6TqKiKBmCBEn9u7di8/n47nnnuOKK65wHUdERIohMREyM/OPZWb6x104uhGioPHDjRD/A0bhb4god8S4iIhIYFhr6dKlCzfffDMtW7Z0HUdERDxiy5YttGrVitmzZ/OXv/zFdRwREfGIadOm8fHHHzNixAgtzSRSSujeYCJBlp2dTcuWLUlISKBx48au44iISDFt2lS88dLjK+AhYDlQ1XEWERHximeeeYaIiAgeffRR11FERMQjdu/ejc/nY8yYMfz1r391HUdERDxi1apVTJ48mfT0dCIiIlzHEZFcaoYQCSJrLd27d6dRo0a0adPGdRwRETkJdev6l8YoaLz0+gVoCcwEznKcRUREvCI5OZk1a9awcOFCXRUlIiJBcejQIWJiYnj44Ye5+eabXccRERGP+PTTT3n00UdJT08nMjLSdRwROYKWyRAJoueff54DBw4wYMAA11FEROQkDR4MR7+niYz0j7tQ2E2G8sb37NlDREQz4AWgfr451asHNJqIiHjYa6+9xtixY5k9ezZly+o6DBERCTxrLZ06daJx48bExMS4jiMiIh6xefNm2rRpw5w5c6hdu7brOCJyFDVDiATJ3Llzee211xg/fryuihIRCWFxcZCUBPXqgTH+bVKSf9yFV145tiGicWP/eFZWFi1atODll7tSvfq/882pXh127AhiUBER8YwvvviChx9+mNTUVKpUqeI6joiIeMSgQYOoVKkSvXr1ch1FREQ8YteuXfh8PsaNG8cll1ziOo6IFECXZ4gEwZtvvsmIESNYtWoV5cqVcx1HREROUVycu+aHgrzyyrFj1lq6devGjTfeSMuWLWnZMvi5RETEe7Zu3UpcXByzZ8+mTp06ruOIiIhHTJ8+nQ8++ICUlBRdhCQiIkFx8OBBYmJi6NOnDzfeeKPrOCJSCDVDiATY119/Tbdu3VixYgVVq1Z1HUdERDxi2LBh5OTk0LdvX9dRRETEI3bv3o3P52P06NFcdtllruOIiIhHrF69mokTJ5KRkUFERITrOCIi4gHWWhISEmjatCk+n891HBE5DjVDiATQL7/8QosWLZg5cyZnnXWW6zgiIuIRs2bN4q233mLRokW6KkpERILi0KFDxMbG8tBDD/HPf/7TdRwREfGIzz77jN69e7Ny5UoiIyNdxxEREY8YOHAg1atXp0ePHq6jiMgJqBlCJED27t2Lz+dj+PDhNGjQwHUcEREpQU2awOrVh/cbNy54qYqSUFAvg7XHm/MGMIbduzMoW1Z/6omISOBZa+nSpQu33HILsbGxruOIiIhHbN68mdatWzN37lzOOOMM13FERMQjpkyZwueff868efNcRxGRIijjOoBIOMrKyqJFixZ07tyZW2+91XUcEREpQUc3QoB/v0mTkn+twm7qcOR4/jlfAj2AVKpWrVLygURERAowZMgQypcvT+/evV1HERERj/jzzz/x+XyMHTuWSy+91HUcERHxiPT0dKZNm8bMmTO1NJNIiNDlgiIlzFpLt27duO6662jVqpXrOCIiUsKOboQ40Xjw/AzEAclAHcdZRETEK2bMmMH7779PSkqKlmYSEZGgOHToEDExMfTu3ZubbrrJdRwREfGIjz/+mP79+7Ny5UoqVarkOo6IFJGaIURK2LPPPktWVhb9+/d3HUVERDxjD9AMGAlc7jiLiIh4xerVq5kwYQLp6elamklERILCWktCQgK33347UVFRruOIiIhHbNq0ifj4eBYsWEDt2rVdxxGRYtCnFSIlaPbs2fzvf/9j8eLFuipKRESCJAuIBboDtzjOIiIiXvH555/Tu3dv0tLSqFy5sus4IiLiEU899RSnnXYaPXv2dB1FREQ8YufOnURFRfHSSy9x0UUXuY4jIsWkZgiREvLGG28wevRoMjIydFWUiEgYa9y44CUxGjcOfhZrLdAF+AfQIvgBRETEk7Zs2UKrVq2YO3cuf/nLX1zHERERj5g2bRqffPIJ8+fP10VIIiISFAcPHiQ6Opp+/fpx/fXXu44jIiehjOsAIuHgyy+/5KGHHiIlJYWqVau6jiMiIgH0yivHNj40buwfL2nWHn986NChdOoUAfQp8rEiIiKn4s8//8Tn8zFmzBguvfRS13FERMQjMjIymDx5MjNnziQiIsJ1HBER8QBrLe3bt+c///kP9913n+s4InKSdPm6yCn6+eefadmyJcnJyZx11lmu44iISBAEovGhMIU1NcycOZN3332X1NRUxo/XVVEiIhJ4hw4donnz5jz88MPcfPPNruOIiIhHfPLJJ/Tt25f09HQiIyNdxxEREY94/PHHqVWrFt27d3cdRUROge4McRzGmEuNMcnGmK+MMbuMMZnGmK+NMS8YY84sZP4iY8wOY8xeY8ybxphbXWSX4NizZw8+n4+RI0dSv35913FEJEyo/siJvPbaa4wfP57Zs2draSYRKRGqPXIi1lo6depEkyZNiImJcR1HRMKE6o+cyObNm7n//vuZO3cutWvXdh1HRMKAao8UxaRJk/j66695/vnnXUcRkVOkT8+P7xzgTGAhsBnIAq4AEoBYY8yV1trfAIwxFwJrcuc8C+wCOgDpxpim1togXkMqwZCVlUVsbCxdu3blX//6l+s4IhJeVH+kUF988QUPP/wwaWlpVK5c2XUcEQkfqj1yXIMGDSIyMpKHH37YdRQRCS+qP1KoXbt24fP5GD9+PBdffLHrOCISPlR75LhWrlzJzJkzSUtLo0wZXVMuEurUDHEc1trVwOqjx40x/wPmAfH4CyDAUKA6cLW19uPceS8DXwBjjTF/tVard4cLay0PPvggN910Ey1btnQdR0TCjOqPFGbr1q3ExcUxe/Zs6tSp4zqOiIQR1R45nunTp/PBBx+QkpKCMVqaSURKjuqPFObgwYPExMTQp08fbrjhBtdxRCSMqPbI8Xz00UckJiaSnp5OpUqVXMcRkRKglqaTszF3WwPAGFMZuAd4Pa8gAlhr9wCTgEuAa4IdUgLnmWeeAaBv376Ok4iIx6j+BEFyMpx3HpQp498mJwfutYw59lH4nN2cfbaPTz55kcsuuyxwoURE8lPt8bhXXnmFSZMmMWvWLCIiIlzHERHvUP3xMGstHTp0oGnTpvh8PtdxRMQ7VHs8buPGjTzwwAPMmzePWrVquY4jIiVEd4YoAmNMRaAKUBG4HBiW+9SK3O3fgArAOwUc/m7u9hrg/QDGlCBJTk7m7bffZtGiRboqSkQCSvUn+JKTISEBMjP9+xs3+vcB4uJK9rUKKyHGQN41BYfnHAKaAz2Af+SbIyJSklR75Eiffvopffr0YeXKlURGRrqOIyJhTPVHjjRw4EBq1qxJjx49XEcRkTCm2iNH2rlzJ9HR0UyYMIELL7zQdRwRKUG6M0TRtAe2AT8B6fhvi9TKWvtm7vNn5W63FHBs3tjZAU0oQfHaa68xduxY5syZQ9my6iUSkYBT/QmyxMTDjRB5MjP94+5YoAvwL/wNESIiAaXaIwBs3ryZNm3aMGfOHM444wzXcUQk/Kn+CABTpkzh888/5/nnn3cdRUTCn2qPAHDgwAGioqJITEzkuuuucx1HREqYvs0tmkXA1/i7BBvivzXSkffIybtE5kABx+4/ak4+xpgEIAGgbt26JZFVAuSLL77g4YcfJi0tjSpVqriOIyLeoPoTZJs2FW88OAYD5YHeLkOIiHcErPaA6k+o2LVrFz6fj7Fjx3LJJZe4jiMi3qD3PkJ6ejrTp09n5cqVWppJRIJB730Eay3t2rXj3nvv5b///a/rOCISAGqGKAJr7WZgc+7uImNMCrDWGBNprR0K5F1DWqGAwyvmbjMLeA5rbRKQBNCoUSPd8LqU2rp1K3FxccyePZs6deq4jiMiHqH6E3x16/qXxiho3I2XgbVAKqClmUQk8AJZe3LPr/pTyh06dIjmzZvTp08fbrrpJtdxRMQj9N5HPv74Y/r37096ejqVKlVyHUdEPEDvfQRgwIABnHnmmXTt2tV1FBEJEC2TcRKstZ8CH+G/ZzXA1txtQbdEyhsr6FZKEgJ2796Nz+dj9OjRXHbZZa7jiIiHqf4E3uDBcPSS6JGR/vFgW716Nf73zLMAXRUlIm6o9niLtZaEhATuuOMOfD6f6zgi4mGqP96yadMm4uPjmTt3LrVq1TrxASIiAaDa4z1JSUl8//33DBs2zHUUEQkgNUOcvEpAzdz//gz/rZJuKGDe9bnbdcEIJSUr76qo7t27889//tN1HBERUP0JqLg4SEqCevXAGP82Kck/XtJsIdcEWAufffYZjzzyCL/8kgJULvKxIiIBotrjEU8++SSnnXYaPXr0cB1FRARUfzxh586dREVF8dJLL3HRRRe5jiMiotrjEStWrGDWrFlMnz6dMmX0ValIONNP+HEYYwpcD8EY82+gAfAugLV2D7AU+Jcx5u9HzKsCtAe+A94PeGApUdZaunTpwi233EKLFi1cxxERD1H9cSsuDjZsgJwc/zYQjRB5rD32sWXLFlq3bs2cOXP4y1/+UuAcEZGSptojU6dO5dNPP+WFF17AGC3NJCLBofrjbQcPHiQ6Opp+/fpx/fXXn/gAEZESoNojH3zwAY8//jgpKSlUrFjxxAeISEgr6zpAKTfeGHMm8CqwEf86UFcDscBuoNcRc/sBjYEMY8wI4E+gA/7bJd1lrb66CDVDhgyhXLly9OnTx3UUEfEe1R+P+vPPP/H5fIwZM4ZLL73UdRwR8RbVHg/LyMhg6tSprFy5kogILc0kIkGl+uNR1lratWvHPffcw3333ec6joh4i2qPh23YsIF27dqRmprK6aef7jqOiASBmiGObzbQBmgN1AYs/uI4AXjOWrspb6K19ntjzE3AM0BfoDzwIXCntfaVYAeXUzNz5kzee+89UlNTdVWUiLig+uNBeUsz9erVi5tvvtl1HBHxHtUej/rkk0/o27cv6enpREZGuo4jIt6j+uNRjz/+OGeccQbdunVzHUVEvEe1x6N27NhBdHQ0EydO5IILLnAdR0SCRM0Qx2GtnQfMK8b8r4D/Bi6RBMOrr77K+PHjycjIoGxZ/YiISPCp/riVnAyJibBpE9StC4MHn9xSGQX10h19vcDhORboCDQhLS26+C8mInKKVHu86aeffuL+++9n/vz51K5d23UcEfEg1R9vmjhxIl9//TVz5851HUVEPEi1x5sOHDhAVFQUjz32GNdcc43rOCISRPqmV+QIn3/+Ob169SItLY3KlSu7jiMiIkGWnAwJCZCZ6d/fuNG/D8VriCjspkLGHG6IyD/naaAy8HC+OSIiIoGya9cufD4f48eP5+KLL3YdR0REPCItLY3k5GTS0tIoU6aM6zgiIuIBOTk5PPDAA/h8Pu655x7XcUQkyPQXp0iuLVu20KpVK2bPnk2dOnVcxxEREQcSEw83QuTJzPSPB8504CNgJKClmUREJPAOHjxIdHQ0ffv25YYbbnAdR0REPOLDDz9kwIABpKSkUKlSJddxRETEIxITEzn33HPp0qWL6ygi4oDuDCEC7N69G5/Px4svvshf//pX13FERMSRTZuKN37qVgGTgHQgIlAvIiIi8n+stXTo0IG77rqLZs2auY4jIiIesXHjRtq2bUtKSgqnn3666zgiIuIRL730EuvXr2fWrFmuo4iII2qGEM87dOgQMTEx9OzZk3/84x+u44iIiEN16/qXxihovOR9CjwKrAQiA/ECIiIix3jiiSeoWbMmDz30kOsoIiLiETt27CAqKoqkpCQuvPBC13FERMQjli1bxrx581ixYoWWZhLxMP30i6dZa+nUqRONGzemefPmruOIiIhjgwdD5FF9CZGR/vGStHnzZqANMAc4o2RPLiIiUojJkyfz5ZdfMnz4cNdRRETEIw4cOEB0dDSPPfYY1157res4IiLiEevWrWPgwIEsWLCAihUruo4jIg6pGUI8bdCgQVSqVIlevXq5jiIiIqVAXBwkJUG9emCMf5uU5B8vDmsLH9+1axc+n4+33x4HXFLkY0VERE5Feno6L7/8MjNmzNBVUSIiEhTWWtq1a8d9993HPffc4zqOiIh4xPr162nfvj3z58+nZs2aruOIiGNaJkM8a/r06axbt47U1FSMMa7jiIhIKREXV/zmh4IU1NRw8OBBYmJi6NOnDzfeeKMaH0REJCg++ugj+vfvT3p6OpUqVXIdR0REPCIxMZEzzzyTBx980HUUERHxiD/++IPo6GgmTZrE+eef7zqOiJQCaoYQT3rllVeYOHEi6enpREREuI4jIiIeYK0lISGBO++8E5/P5zqOiIh4xKZNm3jggQdYsGABtWrVch1HREQ8YsKECfzwww/Mnj3bdRQREfGI/fv34/P5GDhwII0aNXIdR0RKCTVDiOd8+umn9O7dm/T0dCpXruw6joiIeMSTTz5J9erV6dmzp+soIiLiETt37iQqKooJEyZw0UUXuY4jIiIesWLFCubMmUNaWpqWZhIRkaDIyckhPj6e2NhY7r77btdxRKQUUTOEeMrmzZtp06YNc+fO5YwzznAdR0RESqEuXSApCbKzISICEhJg3Lj8cwpaXenoJS/yz5kKfEZW1rwSTisiIlKwgwcPEh0dTf/+/bnuuutcxxEREY/44IMPePzxx8nIyKBixYqu44iIiEf069eP888/n44dO7qOIiKljJohxDP+/PNPfD4fY8aM4dJLL3UdR0RESqEuXWD8+MP72dmH9/MaIgpqhMgbz2uIyD8nA38zxErKlo04pmlCRESkpFlradeuHffccw/33nuv6zgiIuIRGzZsoF27dqSmplKzZk3XcURExCPGjh3LTz/9xMyZM11HEZFSSPcpE084dOgQMTExPPLII9x8882u44iISCmVlFS88RP7GOgLpACRJ3sSERGRYnnsscc444wz6Natm+soIiLiETt27CAqKoqJEydywQUXuI4jIiIesWTJElJTU5k6daqWZhKRAunOEBL2rLUkJCRw++23Ex0d7TqOiIiUYtnZxRs/vp+AeGABUPtkI4mIiBTLxIkT+fbbb5kzZ47rKCIi4hEHDhwgKiqKJ554gmuuucZ1HBER8Yi1a9fy9NNPk5GRQYUKFVzHEZFSSs0QEvaeeuopqlatSs+ePV1HERGRUi4iouDGh4iI4p5pJ+ADxgMXnXIuERGRokhLSyM5OZmVK1fqqigREQmKnJwc4uPj8fl8/Oc//3EdR0REPOLHH3+kQ4cOLF68mBo1ariOIyKlmD4dkbA2bdo0Pv74Y0aMGIEpbJF3ERGRXAkJxRsvyMGDB4FooB9wQwmkEhERObEPP/yQAQMGkJKSQsWKFV3HERERj+jfvz9169alS5curqOIiIhH/P7778TExDBlyhTq1avnOo6IlHJqhpCwlZGRweTJk0lOTiai+Jf0ioiIB40bB507H74TRESEf3/cuMNzrC34WGv9SzO1b9+eUaP+A9xX4BwREZGStnHjRtq2bcv8+fM5/fTTXccRERGPGD9+PBs3bmTo0KGuo4iIiEfs378fn8/H008/zVVXXeU6joiEADVDSFj65JNPCxI/CQAAIABJREFU6Nu3L6mpqURGRrqOIyIiIWTcOMjK8jcuZGXlb4TI4298yP8AeOKJJ6hVqxbdu3cvdI6IiEhJ2rFjB1FRUSQlJXHBBRe4jiMiIh6xbNky5s+fz7Rp07Q0k4iIBEVOTg5t2rShZcuWNG3a1HUcEQkRZV0HEClpmzdv5v7772fevHnUrl3bdRwREfGISZMm8eWXXzJv3jzXUURExCMOHDhAVFQUjz32GNdee63rOCIi4hFr165l4MCBZGRkUKFCBddxRETEI/r06cPFF19MQnHWsxURz1MzhISVXbt24fP5GDduHJdcconrOCIi4hErV65kxowZrFy5UldFiYhIUOTk5PDAAw/QrFkz7rnnHtdxRETEI9avX0+HDh1YtGgRNWvWdB1HREQ84sUXX+SXX35hxowZrqOISIhRM4SEjYMHDxITE0OfPn248cYbXccRERGP+Oijj0hMTCQ9PZ1KlSq5jiMiIh4xYMAAzjnnHB588EHXUURExCP++OMPoqOjmTx5Muedd57rOCIi4hGLFy9myZIlLF++HGOM6zgiEmLUDCFhwVpLhw4daNq0KT6fz3UcEREJYQW9p7K2sDmbgAeAFGrVqhXYYCIiIrkmTJjAjz/+yKxZs1xHERERj9i/fz8+n48nn3ySq6++2nUcERHxiPfee49BgwaxatUqypcv7zqOiIQgNUNIWBg4cCA1atSgR48erqOIiEgIK6y53JjDDRGH5+wEooAJwIX55oiIiATK8uXLmTNnDmlpaVqaSUREgiInJ4f4+HhiY2O56667XMcRERGP+OGHH+jYsSNLliyhevXqruOISIhSM4SEvClTpvD5558zb94811FERMQzDuBvhOgPXOc4i4iIeMW6det44oknyMjIoGLFiq7jiIiIR/Tt25fzzz+fjh07uo4iIiIesX37dmJiYpg6dSp169Z1HUdEQpiaISSkpaenM23aNNLT04mIiHAdR0REPMEC7YB7cx8iIiKBt2HDBtq3b8/ChQupWbOm6zgiIuIRY8eOZcuWLcyYMcN1FBER8Yh9+/bh8/kYPHgwDRs2dB1HREKcmiEkZH388cf069eP9PR0KlWq5DqOiIh4xgCgDtDVdRAREfGIP/74g6ioKCZNmsT555/vOo6IiHjEkiVLSE1NZcWKFVqaSUREgiI7O5vWrVvTunVr7rzzTtdxRCQMqBlCQtKmTZuIj49nwYIF1K5d23UcERHxiKSkJOA7YI7rKCIi4hEHDhwgKiqKgQMH0qhRI9dxRETEI95//32efvppMjIyqFChgus4IiLiEb179+ayyy6jffv2rqOISJhQM4SEnJ07dxIVFcVLL73ERRdd5DqOiIiEEWvBmILHV6xYwezZs9m3L41KlY69KsraIAQUERFPycnJIT4+npiYGO6++27XcURExCN+/PFHEhISWLx4MTVq1HAdR0REPGLUqFFs376d4cOHu44iImFEzRASUg4ePEh0dDT9+vXj+uuvdx1HRETCUEFNDR9++CGPPfYYGRkZVKxYUY0PIiISFP3796devXp06tTJdRQREfGI33//nZiYGKZMmUK9evVcxxEREY9YuHAhy5cvZ9myZZiCrlQSETlJaoaQkGGtpV27dvznP//hvvvucx1HREQ8YsOGDbRt25bU1FROP/1013FERMQjxo8fz8aNG0lOTnYdRUREPGLfvn34fD6efvpprrrqKtdxRETEI9555x2GDh3KqlWrKF++vOs4IhJm1AwhIePxxx+ndu3adO/e3XUUERHxiB07dhAdHU1SUhIXXHCB6zgiIuIRS5cuZcGCBaxYsYIyZY5dmklERKSk5eTkcP/99xMXF0fTpk1dxxEREY/47rvv6Ny5M0uXLqVatWqu44hIGNKnKhISJk2axNdff83zzz/vOoqIiIQwY459FD7nADVrRrFu3WNce+21xX6t5GQ47zwoU8a/1YW9IiJSFGvXruWpp55iwYIFVKhQwXUcERHxiD59+nDJJZfQoUMH11FERMQjtm3bRmxsLNOnT+fcc891HUdEwpTuDCGlXlpaGjNnziQtLU1XRYmIyEkrbLlBY8Dao+fkAA8AzYB78s0piuRkSEiAzEz//saN/n2AuLhiRxcREY9Yv349HTp0YNGiRdSoUcN1HBER8YgXX3yRX3/9lZdfftl1FBER8Yi8pZmGDh3K3//+d9dxRCSM6ZtlKdU+/PBDBgwYwIIFC6hUqZLrOCIi4hmJwDnAgyd3dOLhRog8mZn+cRERkYL8/vvvREdHM3nyZM477zzXcURExCMWLVrE4sWLmTx5MqawDnIREZESlJ2dTatWrYiPj+f22293HUdEwpzuDCGl1saNG2nbti0pKSnUqlXLdRwREfGMl4D1wKyTPsOmTcUbFxERb9u/fz9RUVE8+eSTXH311a7jiIiIR7z77rsMGTKEjIwMypcv7zqOiIh4RK9evWjQoAFt27Z1HUVEPEDNEFIq7dy5k+joaCZMmMCFF17oOo6IiHjGMmAukMap3ECrbl3/0hgFjYuIiBwpJyeH+++/nxYtWnDXXXe5jiMiIh7xww8/0KlTJ5YsWUL16tVdxxEREY8YOXIkO3fuZMSIEa6jiIhHaJkMKXUOHDhAVFQUiYmJXHfdda7jiIiIR6xbtw4YCKQAFU/pXIMHQ2Rk/rHISP+4iIjIkR599FEuvPBCEhISXEcRERGP2L59OzExMUydOpW66tgWEZEgSUlJIS0tjaSkJC3NJCJBo2YIKVWstbRr1457772X//73v67jiIhIGLG28PH169fTvn17fvxxPlCzyMcWJi4OkpKgXj0wxr9NSvKPi4iI5BkzZgxbt25l0KBBrqOIiIhH7Nu3D5/Px5AhQ2jYsKHrOCIi4hFr1qzh2WefZd68eVqaSUSCSs0Qx2GMucQY85Qx5l1jzDZjzG5jzMfGmERjTOWj5g40xthCHo+4+jeEmgEDBnDmmWfStWtX11FERJxQ7Qksa499/PHHH0RHRzNp0iTOP//8AuecjLg42LABcnL8WzVCiEhppvoTfIsXL2bRokVMmTKFMmX01lxEvEn1J7iys7Np3bo1bdq04Y477nAdR0TECdWe4Pv222/p0qULKSkpVKtWzXUcEfGYsq4DlHJtgQeBJUAycAj4NzAIiDHGXG+t3XfUMT2B7UeNfRDooOEgKSmJ77//ntmzZ7uOIiLikmpPEOUtzTRw4EAaNWrkOo6IiEuqP0H0/vvvM2jQIDIyMqhQoYLrOCIiLqn+BFHv3r25/PLLadeunesoIiIuqfYE0W+//UZsbCwvv/wy55xzjus4IuJBaoY4vgXAUGvtriPGXjLGfAckAu2AMUcds8hauyFI+cLGihUrmDVrFitXrtRVUSLidao9QZKTk8P9999PTEwMd999t+s4IiKuqf4EyQ8//EBCQgKLFy+mRo0aruOIiLim+hMko0aNYvv27QwfPtx1FBER11R7giQzMxOfz8ewYcP429/+5jqOiHiUvnU+DmvtuqMKYp65udsGBR1njDnNGKNGkyL64IMPePzxx0lJSaFixYqu44iIOKXac/KMOfZxvDkREf2YO/c8OnXqlG9O/fr559WvH6R/gIiIQ6o/wbF9+3ZiYmKYMmUK9erVcx1HRMQ51Z/gSE1NZfny5UyaNAlT0BslEREPUe0JjuzsbOLi4mjXrh233Xab6zgi4mFqhjg5effy+bWA5z4FdgH7jTFrjDFNgxcr9GzYsIF27doxb948Tj/9dNdxRERKM9We4yjs87wjx/PPGQf8BAzJN16/Pnz5Zf5zfPmlGiJExNNUf0rIvn37iIqKYtCgQVx11VWu44iIlHaqPyXknXfeYdiwYcyfP5/y5cu7jiMiUpqp9pQQay09evSgYcOGxMfHu44jIh6nLrZiMsZEAI8BWcCsI57aCSQBa4AdwKVAD2C5MaattXZakKOWejt27CA6OpqJEydywQUXuI4jIlJqqfaUtKVACrCCo/tCj26EONG4iEg4U/0pOXlLM8XFxdG0qT43FRE5HtWfkvPdd9/RuXNnli5dSrVq1VzHEREptVR7StaIESPYu3cvo0ePdh1FRETNECdhJHAD0N9a+03eoLV25NET/z979x0fVZX/f/z9AelFcUVBEAuCAlJEsCuyoK66Kl9HKQnSpGgExF4AQQFBmkhRF12RElgEFGliYEWEVdZ1VfxZFnAFXIoIoggklCTn98dMYsokpMzMnWRez8fjPi5z5tx7P3OMeefOnLnXzF6X9JWkF8xsoXPuUJA+fSX1laR69eqFrehoc/ToUd15550aOnSoWrdu7XU5ABDtQpo9gX4xmT/SvyQ9KylJUgWPawGAqEf+hMijjz6qBg0aqE+fPl6XAgAlAe+9hcDevXvVqVMnzZw5U2eddZbX5QBAtOPcJ0QWLFigpKQkLV26lFszAYgK3CajEMxshKT+kqY750afqL9z7mdJr0g6RdKVefSZ7pxr5ZxrVbNmzZDWG63S09PVs2dP+Xw+3XbbbV6XAwBRLRzZE+gXc/kjfS+pj6QFkmp4XAsARDfyJ3QmT56sn376SSNHjvS6FACIerz3FhrJycny+XwaM2aMmjdv7nU5ABDVOPcJnfXr12vChAl68803Va5cOa/LAQBJXBmiwMxsuKQhkmZIurcQm24LrE8LcUkl1uDBg3XWWWcpISHB61IAIKqRPaHz888/S+oo6a+SzsmzX+PGwW+J0bhxmAoDgChE/oTO4sWLtXTpUi1fvpxvRQHACZA/oZGWlqauXbuqZ8+euuGGG7wuBwCiGtkTOps2bVL//v21fPlyVa9e3etyACATV4YogEAgDpM0U1Jv55wrxOYNAus9oa6rJHrllVe0detWjR59wgmWABDTyJ7CyWt0nJOOHDkin8+n5cuflXRJvtt+/XXuiQ+NG/vbASAWkD+hs2HDBj333HNasGCBypcv73U5ABDVyJ/Qefjhh9WsWTP17NnT61IAIKqRPaGzZ88edenSRbNnz1adOnW8LgcAsuHKECdgZk/LH4izJfVyzqUH6XOSpCrOuQM52s+SdJ+knyV9FIFyo9qyZcv05ptvasWKFSpThnk4AJAXsqdogp2ypqenq1u3boqLi9PNN9+c56SJrJj4ACBWkT+h89133+nee+/VkiVLdMopp3hdDgBENfIndF544QX9+uuveuGFF7wuBQCiGtkTOocPH5bP59O4cePUtGlTr8sBgFyYDJEPM7tf0jOSfpC0WlJcjkub7nHOrZJUVdJWM1ss6VtJv0i6QFLvwHNdnHMpkaw92nz66acaPny4kpKSVLFiRa/LAYCoRfaE1uOPP64GDRqob9++XpcCAFGN/Amdffv2qVOnTnrjjTdUr149r8sBgKhG/oTOwoULtXLlSi1dupRbMwFAPsie0ElLS1NcXJz69u2rdu3aeV0OAATFZIj8tQ6s68l/qaSc1kpaJSlF0iJJl0nqIH8Q7pM/SMc65z4Jf6nRa+vWrerdu7fefvttnXrqqV6XAwDRjuwJkalTp2r37t2aPXu216UAQElA/oRASkqKfD6fnnvuObVo0cLrcgCgJCB/QuCjjz7SuHHjtGrVKm7NBAAnRvaEgHNOAwcOVOvWrdWtWzevywGAPDEZIh/OuR6SehSg31H5ZwMih/379+uuu+7Sa6+9pnPPPdfrcgAg6pE9wQX7YlPOW15k7/OOpMU6cmR5ob8V1aSJ9M03vz9u3Dj3rTMSE6XBg6UffpDq1ZNGjZLi4wt1GACIKuRP8aWlpalr167q1q2bbrzxRq/LAYASgfwpvs2bNyshIUHLli1T9erVvS4HAKIe2RMa48eP19GjRzV48GCvSwGAfDEZAmFz5MgR+Xw+DR8+XK1atfK6HABACZXXXAaz3ydEZO/zT0kjJa1SxYoVck2ayE/OiRCS/3GTJr9PiEhMlPr2lZKT/Y+3b/c/lpgQAQCx7JFHHlGTJk10zz33eF0KACBG/PTTT+rcubNmzZqlunXrel0OACBGzJ8/X2vWrNE777zDrZkARL0yXheA0ik9PV09evRQ586d9ec//9nrcgAAMeO/kvrJfxXDUwq9dc6JEMHaBw/+fSJEhuRkfzsAIDZNmjRJ+/fv1zPPPON1KQCAGJGcnCyfz6exY8eqWbNmXpcDAIgR69at06RJkzR//nyVK1fO63IA4IS4MgTC4oknntC5556rfv36eV0KACBm7JPUUdIM+W/7GB4//FC4dgBA6fbWW29pxYoVWrZsGd+KAgBERFpamuLj49W7d2+1b9/e63IAADHiP//5jwYOHKjly5erWrVqXpcDAAXCZAiE3LRp07Rjxw7NmTPH61IAADEjRZJP0ihJF4f1SPXq+W+NEawdABBbPvroIz3//PNKSkpS+fLlvS4HABADnHMaNGiQLr74YnXv3t3rcgAAMeLHH39Uly5dNGfOHJ155plelwMABcZtMhBSS5Ys0VtvvaUZM2aoTBl+vAAA4Zeeni7p7sDyp2Ltq3HjE7ePGiVVrpz9+cqV/e0AgNixZcsWJSQkaOHChTr55JO9LgcAECMmTpyo5ORkDR061OtSAAAx4vDhw/L5fJo4caKaNGnidTkAUCh8Wo2Q+de//qURI0Zo4cKFqlChgtflAABKCefyb3/00Uc1ZEgjSb0LvG1evv4694SIxo397Rni46Xp06Wzz5bM/Ovp0/3tAIDYsHfvXnXq1EkzZ87UWWed5XU5AIAYsWDBAq1evVqvvPIKt2YCAEREamqqunTpooSEBLVt29brcgCg0LhNBkLi+++/V58+ffTOO++oRo0aXpcDAChl8prUMHnyZO3du1czZ87UiBGhOVbWiQ95iY9n8gMAxKrk5GT5fD6NGTNGzZs397ocAECMWL9+vSZMmKCkpCSVK1fO63IAADHAOaeBAwfq8ssvVzxvhAEooZgMgWL7+eef1bFjR73++us6++yzvS4HABAj3n77bS1dulTLly/nW1EAgIhIS0tT165d1bNnT91www1elwMAiBGbNm1S//79tXz5clWvXt3rcgAAMWLs2LFKTU3Vk08+6XUpAFBkTIZAsRw5ckQ+n08jRoxQy5YtvS4HABAjNmzYoNGjR2vVqlUqX7681+UAAGKAc04PPvigmjVrpp49e3pdDgAgRuzZs0edO3fW7NmzVadOHa/LAQDEiHnz5mndunVavHgxX0ICUKIxGQJFlp6erm7duikuLk433XST1+UAAGLEd999p3vvvVdLly7VySef7HU5AIAYMWnSJB08eFAvvvii16UAAGLE4cOH5fP5NGHCBDVt2tTrcgAAMWLt2rWaMmWKkpKSdNJJfIwIoGQr43UBKLkee+wxNWjQQH379vW6FAAR9vjjj8vMVLVq1Tz77NixQ3379lW9evVUoUIF1apVSzfddJO++eabXH1XrFihK6+8UlWqVNGpp56qu+66S1u3bg3nS0AUMcu95FS+fMZze9WgQUd9/fUbOuussyJfbCEkJkrnnCOVKeNfJyZ6XRFQsuWXPYcOHdIzzzyj2267TXXr1pWZ6brrrstzX2+++aZ69uyp5s2bq1y5cjIzbdu2LXzFo8RbuHCh3nvvPU2fPp1vRQExYvbs2brqqqtUvXp1Va1aVRdddJFGjBiRq98PP/ygfv366fzzz1elSpVUp04d3Xrrrfrwww89qBqlSVpamuLi4tSvXz/98Y9/9LocAGHWo0cPmVnQZeHChdn6fvbZZ3rkkUfUsmVL1ahRQzVq1FDr1q310ksv6fjx47n2/cQTT+jKK6/U6aefrgoVKuiss87Sn//8Z33wwQcRenUoSb799lsNGjRIixYtyve9XwAl36pVq3TvvfeqdevWqlixosws32w4cOCABgwYoDp16qhixYpq0qSJXn75ZTnngvbfv3+/HnnkEZ1//vmqWLGiatasqbZt22rdunVhekXBMaULRTJlyhTt2bNHs2bN8roUABH2xRdfaOLEiapatWqeIff555+rffv2qlatmnr16qV69epp//79+vTTT7V3795sfd966y3deeedat68ucaNG6cDBw5o0qRJuuqqq/Tpp5/qzDPPjMTLgkfy+jzJTMr48SpfXvKfy6dI8kkao9TUFipfXjp2LDJ1FlZiotS3r5Sc7H+8fbv/sSTFx3tXF1BSnSh79u3bp+HDh+uMM87QJZdcoj179uS7v5deekn//Oc/1bx5c9WvX1+bNm0KV+koBf7xj39o3LhxWrVqlcqVK+d1OQAioFevXpo5c6Z8Pp+6du2qMmXKaOvWrdq+fXu2frt27dIll1yi1NRU9evXTw0aNNCuXbv06quvqm3btlqyZIluueUWj14FSjLnnAYOHKjWrVvr7rvv9rocABE0e/bsXG2XXnpptsdjx47V6tWr1aFDB/Xp00dpaWlatmyZ7r//fr3zzjtauXJltgm8GzZsULNmzeTz+VSjRg39+OOPmjNnjtq2batZs2bxewaZdu/erbi4OCUmJqp27dpelwMgzBITEzV37lxddNFFatSokb744os8+x47dkzXX3+9Pv/8cw0YMECNGjXSu+++q4SEBO3Zs0fDhw/P1n/79u267rrrdOjQId1zzz1q2LChDhw4oC+//FI7d+4M8yvLwTnHEiXLJZdc4kqCxYsXu/bt27ujR496XQqACEtNTXWtWrVyt956q2vTpo2rUqVKrj4pKSnu/PPPdy1atHAHDhzId3/Hjh1zZ555pqtXr547ePBgZvvnn3/uypQp4/r06RPy1yDpUxcFv/OjafEyf/xTHoIv2fukOukOJ/01aJ9oc/bZwV/T2Wd7XRlQ8hQke44cOeL+97//ZT6uUqWKa9OmTZ773L59uzt+/Lhzzrn777/fSXJbt24NdemZyJ7oy5+C2rRpk2vevHm2ny8Apdtrr73mJLlZs2adsO9zzz3nJLnFixdna9+yZYuT5G6//fZwlVkg5E/JzB7nnBs7dqzr3bu3S09P97oUABHSvXt3pwK+0bF+/XqXkpKSqz0+Pt5JckuXLj3hPg4ePOhOP/1016hRo0LXeiLkT8nMn4MHD7orrrjCrVmzxutSAETIjh073JEjR5xzzo0bN85JyvN3wLRp05wkN3ny5Gztd9xxhytXrpzbtm1btvarr77a1a1b1+3atSssteeUX/ZwmwwUyj//+U+NHDlSCxYsUPny5b0uB4h5b7zxhsxM77//vsaPH6/69eurQoUKatiwoWbOnBny402ePFnffPONpkyZkmefN998U999952effZZVa9eXUePHtXRo0eD9l27dq127dql3r17Z7vsWosWLXTddddp/vz5QS/vh1j0sKSLJPXyupAC+eGHwrUDJUk0Zk+FChVUt27dAu+zXr163PcUJ/TTTz+pc+fOmj17dqF+vgCERyTyxzmn0aNHq2XLlpnfkj148KD8763l9ttvv0lSrqvZ1apVS2XKlFGVKlVCUhdiy/z587VmzRq99NJL3JoJiAKRPv9xzum3335Tenp6nn2uuuoqVaxYMVd7p06dJElfffXVCY9TtWpV/eEPf9Avv/xS9GJRaqSmpqpz587q379/vrecBBAZkcqeOnXqqEKFCgXqO3fuXFWuXFl9+vTJ1j5o0CAdP35c8+fPz2z78MMPtX79ej322GOqXbu2jh8/ruSMSyh7gHcAUWD//e9/1a9fPy1ZskSnnHKK1+UAyOKpp55SSkqK+vXrpwoVKujll19Wjx49dP755+uqq66S5L+fU0EnFlSuXFmVK1fO1rZ9+3YNHTpUw4YN09lnn53ntitWrJAknXLKKbr22mu1fv16OefUokULjRkzRjfeeGNm33/961+SpCuuuCLXfi6//HK9//772rx5s5o0aVKgulFaTZL0q6QXvC6kwOrV898aI1g7UFpEU/YAoZacnCyfz6exY8eqadOmXpcDIItw5s+mTZv03//+V/3799eIESM0adIk7d+/X9WrV1eXLl00fvz4bJO4b7jhBo0ZM0YJCQkaN25c5m0ynn32WVWtWlUPP/xw6AcApdq6des0adIkJSUlcWsmIMpE4vxHkk4++WQdPHhQ5cuX17XXXquRI0fqsssuK9A+d+zYIUk644wzgj6/b98+paena/fu3Xr11Vf17bffqlevkvGlE4SPc07333+/rr76asXFxXldDoAsIpU9J5Kenq7PPvtMLVu2zDUZ79JLL5WZZX7WI/3+GVG9evV066236t1331VaWpoaNGigp59+Wl27di10DcXBZAgUyL59+9SxY0fNmDFD9fgkB4g6R48e1b/+9a/MK7bceeedOu+88zR16tTMULz99tu1du3aAu1v2LBhue7xdN999+m8887TQw89lO+2Gfdd9/l8uuyyy/S3v/1N+/fv16hRo3TzzTfrvffeU/v27SX577Er+Wcg5pTRtnPnTiZDxLBFixbJ7F05t1RS9m9FRfN7g6NGSX37SlknvFau7G8HSotoyh4glNLS0hQXF6fevXtn/s0CIHqEM38yzmXmz5+vY8eOaciQITr33HO1bNky/eUvf9GmTZv0/vvvZ35bv23btpo2bZqefvpptW3bNnOfDRo00IYNG9SoUaNQvWzEgG+//VYDBgzQihUrVK1aNa/LAZBDuM9/atWqpQcffFCXXHKJqlSpoo0bN2rSpEm65pprtGLFihP+XXro0CGNGzdOJ598sm6//fagz9esWTPzcaVKldS3b19NnDixQPWi9BozZozMTI8//rjXpQDIIRLvvRXEL7/8opSUlKCf41SoUEGnnXaadu7cmdmWcV7Vp08fNWjQQDNnztSxY8c0YcIE3X333Tp+/Lh69uxZ6DqKiskQOKGUlBT5fD6NGjVKF198sdflAAgiISEh261r6tSpo4YNG2rLli2ZbRMmTCjwpe/OO++8bI/nzZunlStXav369Se8rPjBgwe7ZrQnAAAgAElEQVQlSRdeeKGWLFmS+UZhu3bt1LhxYw0ePDjzBC7j0kjBLsWUMcPQy8snIfyck4Jd+dU56aOPPtLYsWP1yy9JqlmzvLJOcC1XTjp2LHJ1FlZ8vH89eLD/1hj16vknQmS0A6VBNGUPECrOOT3wwANq2bKlunfv7nU5AIIIZ/5knMvs3btXq1atyjxv8fl8cs5p5syZWrlypW666abMbWrWrKlWrVqpffv2atiwoTZv3qxx48bplltu0dq1a3XWWWcV6/UiNvz444+Ki4tTYmJirtuuAIgO4T7/GTNmTLbHHTp0UFxcnFq0aKH77rsv23FySktLU9euXbV161bNnTtXp556aq4+lSpV0qpVq5Samqrt27crMTFRhw4dUnJyMrd1imGJiYn66KOP9Pbbb3NrJiAKhTt7Ciq/z3Ek/2c5WT/HyTivqlatmtasWZP5Gjp06KDzzjtPTz31lLp3764yZcoUqZ7C4l1F5CstLU133323unXrpj/96U9elwMgD8FC7A9/+IO2Z7lO/yWXXFKkfe/fv1+DBg3SPffcoyuvvPKE/StVqiRJ6tatW7Y/ohs0aKArr7xS69at0+HDh1WlSpXMSzIdPXo0136OHDkiSUW6bBNKlmC3YN68ebMSEhK0bNkynXzyyVE98SEv8fFMfkDpFk3ZA4TKxIkTlZKSoqFDh3pdCoA8hDN/Ms5l6tSpk+sbuN27d9fMmTP1wQcfZE6GePXVV5WQkKDPP/9cF110UWbfG2+8US1bttSTTz6pOXPmFKkWxI7Dhw/L5/Np4sSJXBURiGLhzJ+8NGjQQB07dtQbb7yhzZs3q2HDhrn6pKenq1evXnrnnXc0atQodenSJei+ypYtmy3bevfureuuu05//OMf9dlnn3Frnhi0Zs0aTZs2TUlJSXwBAYhSXmRPMPl9jiP5P8vJ+jlOxnlVly5dsk3mqFGjhm677TbNmjVLmzZtitiV9PgNh3w9+uijaty4se655x6vSwGQj7JlywZtd1k+Zd6/f7+OFfAT5apVq2beC/eZZ57R4cOH1adPH3333XeZfVJSUuSc03fffacKFSpkfuOpbt26+uqrr1SrVq1c+61du7acczpw4ICqVKmS+Y2XnTt35gq+jMsqBbv0Ekq3n376SZ07d9asWbNUt25dr8sBkIdoyh4gFN58802tXr0625WtAESfcOZPxt+eeZ3LSMr2ravRo0frwgsvzDYRQpKaNm2qCy+8sMCXq0XsSk1NVefOnZWQkJDtVisAok848yc/55xzjiT/baxzToZIT09X7969NWvWLA0bNkxPPfVUgY4t+V9PfHy87rvvPn344Ydq165dgbdFyff111/roYce0rvvvlugn0MA3vAqe3KqUaOGKlWqlO1WGBmOHj2qffv2qU2bNplthT2vCjcmQyBPL774ovbt26cJEyZ4XQqAELjjjjuKdO+o7du36/Dhw7rsssuC9m3QoIGaNGmir776SpJ06aWXauXKldqxY0euvjt27NBJJ52Uebm+1q1bS5I+/vjjXN+82rBhg6pXrx501jtKr+TkZPl8Pj3//PNq1qyZ1+UAKKZIZQ9QXOvWrdPEiROVlJTEt+KAUqCo+dO0aVNVrFgx6Jt8Gec3p59+embbzp07Vb9+/aD7TU1NVWpqaiErRyxxzmnAgAG64oorFM8l5YBSoaj5k5+MS6GfccYZ2dozJkLMmDFDQ4YMKdI94FNSUiT5P0hD7Ni1a5fi4+M1b968oB9UAihZwpE9OZUpU0YtW7bU559/rqNHj2a7XcYnn3wi55xatWqV2XbppZfqlVdeyfMzIin7eVW4MRkCQb311ltavny5li1bxreigFKiqPeOevzxx9W1a9dcfYYNG6bvv/9es2fP1sknn5zZHhcXp1GjRum1115T7969My+ztnHjRn388cdq166dKlasKElq06aNateurddee00PPvhg5qzEjRs36oMPPlDPnj35QKKEa99e+vvff3/crp20enX2PomJ0uDB0vbtaapUKV53332Prr/++sgWCiAsIpU9QHFs2rRJAwcO1PLly1W9enWvywEQAkXNn8qVK8vn8ykxMVFvv/22/u///i/zuZdfflmSdPPNN2e2NW7cWF9++aU2bNigyy+/PLP9448/1ubNm3XLLbcU96WgFBs7dqzS09P15JNPel0KgBApav4cPnxYZcuWzXy/LMPnn3+uBQsWqFGjRtkm3znn1KdPH82YMUNPPfWURowYkedxfvnlF1WpUiXbZcozjvnXv/5VZcqU0aWXXlqgmlHyHTx4UD6fT5MnT47Y5ekBhFdRs6ewunTpon/84x+aPn26BgwYkNk+adIknXTSSerUqVNmW4cOHfTAAw9ozpw5GjJkSObnPrt379bixYvVsGFDnX/++UWupbCYDIFcPv74Y40ZM0arVq3K9UcSgJKrqPeOuuKKK4K2T506Vdu3b9edd96Zrf2CCy7QY489ptGjR6tNmzbq3Lmz9u/fr8mTJ6ty5coaP358Zt9y5crpxRdfVKdOnXTNNdeoT58++u233/TCCy+oZs2aeuaZZ4pUM6JDzokQkv9x+/a/T4hITJT69pWSk52kQUpJaaE5c3ro2mslvhwFlHyRyp6M53799VdJ0vHjx7V9+3aNHDlSktS8eXPdeuutmX0//PBDffjhh5KkTz/9NHP7U045RZI0ZMiQItWNkmfPnj3q3LmzZs+enXn7LgAlX3Hum/vcc89p9erViouL04ABA3TOOedoxYoVWr58ubp166Yrr7wys+/w4cN1xx136Prrr9e9996rBg0aaMuWLXr55ZdVvnx5DRs2LBQvB6XQvHnztG7dOi1evJgvIQGlSFHzZ8uWLbrpppvUoUMHNWjQQFWqVNHGjRv1+uuvq2zZspo+fXq2/o8++qhef/11NW/eXI0aNdKcOXOyPV+/fv3Mc6q1a9eqX79+8vl8Ov/881WtWjVt3bpVs2fP1o4dOzRs2DCdffbZRXvBKFEybs30wAMP6Nprr/W6HAAhUpxzny+//FJLliyRJP3jH/+QJM2ePVvr16+XJA0YMCDzy0gZk/Aeeughbdu2TY0aNdKKFSv09ttva8iQIZm3dZL8t9UYP368+vXrp8svv1y9evXSsWPH9PLLL+vYsWOaMmVKkWsuCiZDIJstW7bovvvu09KlS/m2HYAie+6553TOOedo2rRpevTRR1WpUiW1bdtWI0aMUJMmTbL1veuuu1SpUiWNHDlSjzzyiCpUqKB27drp+eefV506dTx6BQiFnBMhgrUPHiwlJ0vSC5IOS5qs5GR/O5MhABTG+PHjtX379szH27Zt09ChQyVJ3bt3zzYZ4v3338814S7rreGYDBEbDh8+LJ/PpwkTJuiiiy7yuhwAUaJevXrasGGDBg8erBkzZujAgQOqX7++xo8frwcffDBb39tvv12rVq3SuHHj9Prrr+vAgQOqUaOGbrzxRg0dOlQtWrTw6FUgmq1du1ZTpkxRUlJS5pUUAcS2WrVqqX379lqzZo0SExOVkpKi2rVrq1OnTnryySd14YUXZuufMaF748aNuvvuu3Ptr3v37pmTIZo2bapbb71VH3zwgRITE5WcnKw//OEPat26tV555RWuYhQjnHO67777Mr+4BgCS9Nlnn2W+d5bh9ddfz/x3165dMz8rLl++vFavXq0hQ4Zo3rx5+vnnn1W/fn1NmTJF999/f6599+3bV6eddprGjh2roUOHqkyZMrriiis0d+5cXXXVVeF9YTmYcy6iB0TeWrVq5TL+kPHC3r179ac//SlzVikAlEZm9m/nXKsT94wd4cqf/L7glPHnR5kyknMLJP1V0lJJ5TK3TU8PeUkA4AmyJzgvz39SU1N1xx136K677gr6BjIAlAbkT25ev/f2zTffKD4+XitWrFDt2rU9qwMAwon8yc3r/Bk1apR27typadOmcUUiAKVSftnD9GNIkpKTk+Xz+TR69GgmQgAAIub009drz54JkpKUMRFCkurV86wkAEAp55zTwIEDddlllzERAgAQMbt371Z8fLwSExOZCAEAiJg5c+bok08+0aJFi5gIASAmlfG6AHgvLS1NXbt2Vc+ePXXDDTd4XQ4AoJRo1y7/9k2bNqlChf6qWHGRpOqZz1euLI0aFf76AACxafz48Tp+/Lieeuopr0sBAMSIQ4cOyefzadKkSWrcuLHX5QAAYsT777+vV155RXPnzuXWTABiFpMhoIcffljNmjVTz549vS4FAFCKrF6de0JEu3b+9j179qhLly5atmy2Xnutjs4+239rjLPPlqZPl+LjvakZAFC6/e1vf9OaNWv00ksv8a0oAEBEpKamqnPnzurfv7/atGnjdTkAgBjx1Vdf6eGHH9aiRYtUpUoVr8sBAM8wFSzGvfDCC/r111/1wgsveF0KAKAUWr06d9vhw4fl8/k0btw4NW3aVE2bMvkBABB+H374oV588UUlJSWpXLlyJ94AAIBics4pISFBV199teLi4rwuBwAQI3bu3KmuXbvqb3/7m8444wyvywEATzEZIoYtXLhQK1eu1NKlS/lWFAAgItLS0hQXF6e+ffuqXV730QAAIMS+/fZbPfDAA1q+fLmqVavmdTkAgBgxZswYlS1bVo8//rjXpQAAYsTBgwfl8/k0depUXXjhhV6XAwCeYzJEjProo480btw4rVq1SuXLl/e6HABADHDOaeDAgWrdurW6devmdTkAgBjx448/Ki4uTnPmzNGZZ57pdTkAgBiRmJiojz76SG+//TZfQgIARMTx48fVsWNHPfTQQ7r66qu9LgcAogKTIWLQ5s2blZCQoGXLlql69epelwMAiBETJkzQ0aNHNXjwYK9LAQDEiEOHDsnn82nixIlq0qSJ1+UAAGLEmjVrNG3aNCUlJemkk3j7FQAQfs453XvvvWrXrp06duzodTkAEDX4azzG/PTTT+rcubNmzZqlunXrel0OACBGzJ8/X++//77eeecdvhUFAIiI1NRUdenSRQkJCWrbtq3X5QAAYsTXX3+thx56SO+++66qVq3qdTkAgBgxcuRIVapUSQ8//LDXpQBAVGEyRAxJTk6Wz+fT888/r2bNmnldDgAgRqxbt06TJk1SUlKSypUr53U5AIAY4JzTgAEDdOWVVyo+Pt7rcgAAMWLXrl2Kj4/XvHnzVKtWLa/LAQDEiJkzZ+rf//63Fi1axJeQACAHJkPEiLS0NMXHx6t37966/vrrvS4HABAj/vOf/2jgwIFavny5qlWr5nU5AIAY8fzzzys9PV1PPPGE16UAAGLEwYMH5fP5NHnyZDVq1MjrcgAAMWL16tV69dVXlZSUpLJly3pdDgBEHSZDxADnnAYNGqSLL75Y3bt397ocAECM+PHHH9WlSxfNmTNHZ555ptflAABixNy5c7V+/XotXryYb0UBACLi+PHj6tSpkx544AFde+21XpcDAIgRX375pR577DGtXLlSlStX9rocAIhKTIaIARMnTlRycrKGDh3qdSkAgBhx+PBh+Xw+TZw4UU2aNPG6HABAjFi7dq2mTp2qpKQknXQSp7sAgPBzzikhIUFt27ZV586dvS4HABAjduzYoW7duunNN9/U6aef7nU5ABC1eHeolFuwYIFWr16tJUuW8K0oAEBEpKamqkuXLplvCAIAEAnffPONBg0apHfffVdVq1b1uhwAQIx47rnnVL58eT3yyCNelwIAiBG//fabfD6fpk2bpoYNG3pdDgBENSZDlGLr16/XhAkTlJSUpHLlynldDgAgBjjnNHDgQF1++eWKj4/3uhwAQIzYvXu34uPjlZiYqFq1anldDgAgRsyePVuffPKJFi1axJeQAAARcfz4cXXs2FGPPvqorrrqKq/LAYCoV8brAqKZmTU0s2fNbIOZ7TWzg2b2hZkNNrMqQfpfYGaLzewXMztsZuvM7I9e1L5p0yb1799fixYtUvXq1b0oAQBQRCU5f8aOHavU1FQ9+eSTXhweAFBEJTl7Dh06pDvuuEOTJk1S48aNvSgBAFBEJTl//v73v+svf/mL5s6dy62ZAKAEKcnZ45xT3759dcMNN+jOO+/0ogQAKHH4Sz1/vSTdL2mJpERJxyW1lTRSUkczu9w5lyJJZlZf0keSUiWNlXRAUh9J75nZTc651ZEqes+ePercubNmz56tOnXqROqwAIDQKZH5M2/ePK1bt06LFy/mW1EAUPKUyOxJTU1V586dNXDgQLVp0yZShwUAhE6JzJ+vvvpKjz76qN59911VqZLrczMAQHQrkdkjSc8++6yqV6+uBx98MJKHBYASjckQ+VsoabRz7kCWtlfMbIukwZLukTQ10D5a0imSLnHOfSFJZjZL0teSppnZhc45F+6CDx8+LJ/PpwkTJqhp06bhPhwAIDxKXP6sXbtWU6ZMUVJSEt+KAoCSqcRlj3NOCQkJuuaaa9SlS5dwHw4AEB4lLn927typrl27av78+TrjjDPCfTgAQOiVuOyRpDfeeEMbN27UggUL+BISABQCt8nIh3Pu0xyBmGF+YH2RJAUunXSbpA8yAjGw/SFJr0lqKKl1mMtVamqq4uLi1K9fP/3xj55cpQkAEAIlLX+++eYbDRo0SIsWLVLVqlXDfTgAQBiUtOyRpNGjR6ts2bJ67LHHInE4AEAYlLT8+e233+Tz+TR16lRdcMEF4T4cACAMSlr2SFJSUpL++te/as6cOSpbtmwkDgkApQaTIYqmbmC9J7BuJqmCpI+D9N0QWIc1FJ1zGjhwoFq3bq277747nIcCAHgn6vJn9+7dio+PV2JiomrXrh3OQwEAvBF12SNJc+bM0YYNGzRlyhS+FQUApVPU5c/x48fVqVMnPfTQQ7r66qvDeSgAgDeiLnskaePGjXriiSf01ltvqXLlyuE+HACUOkyGKCQzKytpqPz3iJobaD4zsN4ZZJOMtjp57K+vmX1qZp/u3bu3yHV99dVXkqTBgwcXeR8AgOgVrfkzbdo0TZo0SY0bNy7yPgAA0SnU2RPYZ7HzJyUlRQsXLtS8efO4NRMAlELReu6zfPlytWvXTh07dizyPgAA0Slaz30kadKkSZo/f75q1qxZ5H0AQCzjnaPCmyTpCklPOec2BdoypuMdDdL/SI4+2TjnpkuaLkmtWrUq8r2lmjZtqpdeeqmomwMAol9U5s/IkSOLuikAIPqFNHuk0ORPpUqVtHjx4qJsCgAoGaLy3KdDhw5F3RQAEP2i8txHkmbMmFHUTQEA4soQhWJmIyT1lzTdOTc6y1PJgXWFIJtVzNEHAIBCIX8AAJFG9gAAvED+AAAijewBgNKNyRAFZGbDJQ2RNEPSvTme3hVYB7skUkZbsEspAQCQL/IHABBpZA8AwAvkDwAg0sgeACj9mAxRAIFAHCZppqTezrmclzT6f/JfKumKIJtfHlh/GrYCAQClEvkDAIg0sgcA4AXyBwAQaWQPAMQGJkOcgJk9LX8gzpbUyzmXnrOPc+6QpKWSrjOz5lm2rSqpt6Qtkj6JTMUAgNKA/AEARBrZAwDwAvkDAIg0sgcAYsdJXhcQzczsfknPSPpB0mpJcWaWtcse59yqwL+flNROUpKZvSDpN0l95L9c0i1BZhUCABAU+QMAiDSyBwDgBfIHABBpZA8AxBYmQ+SvdWBdT/5LJeW0VtIqSXLOfWdmV0kaI+kJSeUlfSbpT8651RGoFQBQepA/AIBII3sAAF4gfwAAkUb2AEAMYTJEPpxzPST1KET/byXdHq56AACxgfwBAEQa2QMA8AL5AwCINLIHAGJLGa8LAAAAAAAAAAAAAAAACCUmQwAAAAAAAAAAAAAAgFKFyRAAAAAAAAAAAAAAAKBUYTIEAAAAAAAAAAAAAAAoVZgMAQAAAAAAAAAAAAAAShUmQwAAAAAAAAAAAAAAgFKFyRAAAAAAAAAAAAAAAKBUYTIEAAAAAAAAAAAAAAAoVZgMAQAAAAAAAAAAAAAAShVzznldAwLMbK+k7cXYxWmS9oWoHOSNcY4MxjkyYnGcz3bO1fS6iGhC/pQYjHNkMM6REWvjTPYEUcz8ibWfIa8wzpHBOEdGLI4z+ZMD5z4lBuMcGYxzZMTiOJM/OZA/JQbjHBmMc/jF4hjnmT1MhihFzOxT51wrr+so7RjnyGCcI4NxRijwcxQZjHNkMM6RwTijuPgZigzGOTIY58hgnBEK/BxFBuMcGYxzZDDOCAV+jiKDcY4Mxjn8GOPsuE0GAAAAAAAAAAAAAAAoVZgMAQAAAAAAAAAAAAAAShUmQ5Qu070uIEYwzpHBOEcG44xQ4OcoMhjnyGCcI4NxRnHxMxQZjHNkMM6RwTgjFPg5igzGOTIY58hgnBEK/BxFBuMcGYxz+DHGWZhzzusaAAAAAAAAAAAAAAAAQoYrQwAAAAAAAAAAAAAAgFKFyRAAAAAAAAAAAAAAAKBUYTIEAAAAAAAAAAAAAAAoVZgMUQKYWUMze9bMNpjZXjM7aGZfmNlgM6sSpP8FZrbYzH4xs8Nmts7M/uhF7SVJYNwSzexbMztgZslm9h8zm2hmtfPozziHgJlVNrPvzcyZ2dQgzzPWRRAYz2DLoSB9GWPkQv5EBvnjDbInfMgfFAfZExlkj3fIn/Age1Bc5E9kkD/eIHvCh/xBcZE/kUH+eIP8CR/yp3BO8roAFEgvSfdLWiIpUdJxSW0ljZTU0cwud86lSJKZ1Zf0kaRUSWMlHZDUR9J7ZnaTc261B/WXFHUl1Zb0tqQd8o9hU0l9JXU2sxbOuZ8kxjkMnpVUM9gTjHWxrZM0PUfb8awPGGPkg/yJDPLHG2RPeJE/KCqyJzLIHu+QP+FD9qA4yJ/IIH+8QfaEF/mD4iB/IoP88Qb5E17kT0E551iifJHUStLJQdpHSnKS+mdpe1NSmqQWWdqqStouaZMk8/r1lLRF0l2BcX6McQ7L+LaU/xfxQ4Fxnprjeca66GPrJL1RgH6MMUtePxvkj7fjT/6Eb2zJnvCOL/nDUuSF7PF8/Mme8I4v+RO+sSV7WIq1kD+ejz/5E76xJXvCO77kD0uxFvLH8/Enf8I3tuRPeMeX/CnEwm0ySgDn3KfOuQNBnpofWF8kSYHLJt0m6QPn3BdZtj8k6TVJDSW1DnO5pdH2wLqGxDiHkpmVlfSqpJWS3gryPGMdAmZW3syq5vEcY4w8kT+eI3/CgOyJHPIHRUH2eI7sCRPyJzLIHhQV+eM58icMyJ7IIX9QVOSP58ifMCB/Iof8KRgmQ5RsdQPrPYF1M0kVJH0cpO+GwDomfrCLw8wqmtlpZlbXzG6Q9JfAUysCa8Y5dB6UdKGk/nk8z1gX352SkiUdNLOfzGyKmZ2c5XnGGEVB/oQB+RMxZE9kkD8INbInDMieiCJ/wo/sQTiQP2FA/kQM2RMZ5A/CgfwJA/InYsifyCB/CugkrwtA0QRmVg2V/zIzcwPNZwbWO4NsktFWJ8yllQa9JU3J8nibpK7OuXWBx4xzCJjZuZKekfSsc26bmZ0TpBtjXTyfSFog6TtJ1SXdLP8fIG3M7MrADEDGGIVC/oQV+RNmZE/EkD8IKbInrMieCCB/IoLsQciRP2FF/oQZ2RMx5A9CjvwJK/InzMifiCF/CoHJECXXJElXSHrKObcp0FY5sD4apP+RHH2Qt8WS/iP/fXMulv8yMqdleZ5xDo1XJH0vaWI+fRjrYnDOXZajaZaZfSlplKQHAmvGGIVF/oQP+RN+ZE8EkD8IA7InfMieyCB/wozsQZiQP+FD/oQf2RMB5A/ChPwJH/In/MifCCB/CofJECWQmY2Qf4bPdOfc6CxPJQfWFYJsVjFHH+TBObdD0o7Aw8VmtkjSv8yscmC8GediMrOukq6XdK1z7ng+XRnr0BsnaZikW+QPRMYYBUb+hBf5E15kj+fIHxQJ2RNeZE/4kT+eIntQZORPeJE/4UX2eI78QZGRP+FF/oQX+eM58icPZbwuAIVjZsMlDZE0Q9K9OZ7eFVgHu6xJRluwy6EgH865LyV9Likh0MQ4F4OZVZB/VuAKST+a2flmdr6kswNdTg60nSLGOuQCf4Ts0u8zXhljFAj5E3nkT+iQPd4jf1AUZE/kkT2hRf54i+xBUZE/kUf+hA7Z4z3yB0VF/kQe+RM65I/3yJ+8MRmiBAmE4TBJMyX1ds65HF3+n/yXO7kiyOaXB9afhq3A0q2SpFMD/2aci6eSpJryz07bkmX5IPB818Dj3mKsQ87MKkqqK2lPoIkxxgmRP54if0KD7PEY+YPCIns8RfaEDvnjIbIHRUH+eIr8CQ2yx2PkD4qC/PEU+RMa5I/HyJ+8We7fqYhGZva0pGckzZbUwzmXnke/BZLukNTSObcx0FZV0tfy/9BfECRIIcnMajnnfgzS3lbSakkfOOfaBdoY5yIys3KSbg/yVE1JL0laKemvkr50zm1mrIvGzP7gnPs5SPs4SY9Ietw5NzbQxhgjT+RP+JE/4Uf2RA75g1Age8KP7IkM8icyyB6ECvkTfuRP+JE9kUP+IFTIn/Ajf8KP/Ikc8qfwmAxRApjZ/ZKmSvpB0lBJOcNwj3NuVaDv+ZI+kXRc0guSfpPUR1JTSbc4596LVN0ljZm9Lam2pPclbZf/njmXSOos/31zrnPOfRHoyziHmJmdI2mrpGnOuf5Z2hnrIjCzF+Sf3bdG/t8dVSXdLKmtpH9KauucSwn0ZYwRFPkTGeSPd8ie0CN/UFxkT2SQPd4if0KL7EEokD+RQf54h+wJPfIHoUD+RAb54x3yJ/TInyJwzrFE+SLpDUkun+WDHP0bSXpH0q/y/yJfL6m9168j2hdJHSUtk/Q/SUckpUj6j6QpkuoF6c84h3b8zwn8PE9lrEMynrdLek/+ez4dkXRY0heSnpJUkTFmKchC/kRsnMkf78ae7An9mJI/LMVayJ6IjTPZ4+34kz+hHU+yh9KruT4AACAASURBVKXYC/kTsXEmf7wbe7In9GNK/rAUeyF/IjbO5I93Y0/+hH5MyZ9CLlwZAgAAAAAAAAAAAAAAlCplvC4AAAAAAAAAAAAAAAAglJgMAQAAAAAAAAAAAAAAShUmQwAAAAAAAAAAAAAAgFKFyRAAAAAAAAAAAAAAAKBUYTIEAAAAAAAAAAAAAAAoVZgMAQAAAAAAAAAAAAAAShUmQwAAAAAAAAAAAAAAgFKFyRBAKWdm55iZM7Ph+bVFEzN7w8yc13UAAIqO/AEAeIH8AQBEGtkDAPAC+QMUDJMhgDAws+sCgZN1OWRm/zazB8ysrNc1FlUgTIebWQuva5EkM9uWY5yPmdl2M/urmdUL0r9Hlr6P5LHPi7P0eSPsLwIAQoT8iRzyBwB+R/5EDvkDAH5kT+SQPQDwO/IncsgfhMpJXhcAlHLzJK2QZJLOlNRD0iRJTST19a4sbZdUSVJqEbY9R9IwSdskfRG6koplh6QnA/+uKukaST0l3WRmTZ1zPwfZ5kigz/ggz/UKPF8xDLUCQCSQP5FB/gBAduRPZJA/APA7sicyyB4AyI78iQzyB8XGlSGA8PrMOTfHOTfbOfe8pMsk7ZLU28zOyGsjM6sWzqKc3xHnXFECMRodCIzzHOfcK865ePn/8Kgt/x8hwbwtqbGZXZq10cwqSIqT9FY4CwaAMCN/IoP8AYDsyJ/IIH8A4HdkT2SQPQCQHfkTGeQPio3JEEAEOed+k/Sx/LMFz5MyL/XzQeDyPO+Z2QFJX2ZsY2YNzGy2me0OXAZom5mNM7MqOfdvZleb2T/MLMXM9pjZVPlny+Xsl+d9o8zMF6jnVzNLNrNNZjbZzMqbWQ9JawJdZ2S5nNAHWbY3M7svcFmo5MAlotaYWdsgx6oYeC27AjV/YmY3FG5U8/T3wLpBHs8vlbRP/hmCWd0u6VRJM0JUBwB4jvzJdSzyBwAigPzJdSzyBwDCjOzJdSyyBwAigPzJdSzyB1GD22QAEWRmJun8wMN9WZ6qJ+l9SQskLVIgxMzskkD7r5L+ImmnpOaSBkq6yszaOOeOB/peJmm1pIOSng9s01nSrELUN0rSU5K+kfSCpN2S6kvySXpa0oeSngv0mS5pXWDTPVl2M1tSF0kL5Q+VCpLiJa0yszucc0uy9J0nqYP84fRe4FhvSdpa0JrzUT+w3p/H88clzZHUw8wedM4dCbT3kvS5oucyUABQbOQP+QMAXiB/yB8AiDSyh+wBAC+QP+QPophzjoWFJcSLpOskOflD5DRJNSU1k/RqoP3jLH23Bdp6B9nPRkn/kVQtR/v/BbbpkaXtI0nHJDXM0lZe0ieBvsOztJ8TpO3SQNv7kirmOJ5JshyvrUeQejPq6puj/SRJn8ofdBn7uSHQ940cfTsE2l0Bx3qbpG8D43xa4LV1lT8Ij0tqlqN/j8D+75TUNPDvuMBzdSWlSeof2Feu+lhYWFiieSF/yB8WFhYWLxbyh/xhYWFhifRC9pA9LCwsLF4s5A/5w1LyFm6TAYTXM5L2SvpJ/nDrJWmJ/L/0s9qvHJfmMbOm8ofoXEkVzOy0jEXSekmH5Q8Vmdnpkq6Q9I5zbnPGPpxzx+Sf5VcQ8YH1k+73mXIZ+3HO+RPjBLrKPztxcY56T5F/BuA5+v3SRRljMC7HsRZL2lTAmjNcKP8475U/dGdL+lnS7c65L/PayDn3/+QP6ozLJXWXP0QTC3l8AIg25A/5AwBeIH/IHwCINLKH7AEAL5A/5A9KCG6TAYTXdPkvf+TkD7DNzrlgl+75r3MuLUdbo8D6mcASzBmB9XmB9X+C9PmmgLU2CNS5sYD9g2kkqZqyXzoppzMkbZa/5vTAv3P6VtIFhTjuNkl9Av+uJek++f+YSC3AtjMkTTGzs+WfOfiOc+6XQJADQElF/uRG/gBA+JE/uZE/ABBeZE9uZA8AhB/5kxv5g6jEZAggvLY451YXoF9ykDYLrCdIWpnHdr8Uqaq8ucBSVCb/DL24fPp8VYz95+Vw1nE2s4WSNkiab2aNnXO789l2rvxj/Kr89/TqH4b6ACDSyJ/cyB8ACD/yJzfyBwDCi+zJjewBgPAjf3IjfxCVmAwBRK8tgXVaAUJ1a2B9YZDnGhfweJsl3SSpufz3mspLfoG5RVJDSRucc4dOcLzvJZUJ9P86x3ONcncvOOfcETN7UP57YD0jqW8+fX81s7cldZH0P0mrinNsACgFyJ8iIn8AoFjInyIifwCgyMieIiJ7AKBYyJ8iIn9QFGW8LgBAnj6XfybdvWZ2Xs4nzewkMztVkpxze+SfDXe7mTXM0qe8pAcLeLy5gfVzge1yHi9jtmJG0J0aZB+z5P+9MjrYAczsjCwP3wmsH83Rp4MKd5mkoJxzayR9KKmHmZ17gu5j5A/O/s659OIeGwBKOPKnGMgfACgy8qcYyB8AKBKypxjIHgAoMvKnGMgfFBZXhgCilHPOmdnd8s9w+9LMXpd/Fl1l+S/pc4ekJyW9EdjkIUkfSPqHmU2T9Kukzirg/+fOuU/M7HlJj0v6zMzmS/pR0rmS7pR0aWCf30g6KCnBzJIDbT855953zi00sxmS+ptZS0nLJO2TVFfSFYG6zwsc7z0zWyqpeyDYV0qqL6mf/H8IXFToQctthPyz/YZIuief1/6lpC9DcDwAKPHIH/IHALxA/pA/ABBpZA/ZAwBeIH/IH0QWV4YAophz7gtJF0uaI+k2SVPk/+V+ufxB+PcsfT+WdL38lyt6Qv6w/LekboU43hPy3/PpgKTHJE2SP3hXKHBvK+dcivxB+1vg+XmSns6yj16BY6YHapgiqbv8swqfzHHITpImyh+2EyRdEzjevwta8wlez2r5Z012M7P6odgnAMQC8qd4yB8AKBryp3jIHwAoPLKneMgeACga8qd4yB8UhjmX3y1gAAAAAAAAAAAAAAAAShauDAEAAAAAAAAAAAAAAEoVJkMAAAAAAAAAAAAAAIBShckQAAAAAAAAAAAAAACgVGEyBAAAAAAAAAAAAAAAKFWYDAEAAAAAAAAAAAAAAEoVJkMAAAAAAAAAAAAAAIBShckQAAAAAAAAAAAAAACgVGEyBAAAAAAAAAAAAAAAKFWYDAEAAAAAAAAAAAAAAEoVJkMAAAAAAAAAAAAAAIBShckQAAAAAAAAAAAAAACgVGEyBAAAAAAAAAAAAAAAKFWYDAEAAAAAAAAAAAAAAEoVJkMAAAAAAAAAAAAAAIBShckQAAAAAAAAAAAAAACgVGEyBEo1MzvHzNwJlg8iWE9lM3vYzOaa2WYzSw/UcFqIj9PMzGab2Q9mdszMfjWzTWY2z8x6Zun3ceD4rU6wvz8F+i0NPA42rscCx5tlZhfksZ9tJ/rvkcd2fzCzYWb2iZn9EjjWj2a2wsx6mln5AoxJHTMbZGZJWcblRzNbZGaX5bNdAzN708z2mlmKmX1pZv3NrEyOfuXMzGdmM83sWzM7ZGYHzeyfZnafmZXNY/8VzOzpwM/DETPbbWavmVmtE70mANEpCrOnhZmNMLMNZvaTmR01s+/N7CUzqxPC41xjZm8Ffo8dM7OfzexrM5thZv8X6FPGzHaY2fET/Z4zs3sDYzUl8Pi6ION4xMy+C7yWM/PYz4n+W2zLY7uzzGycmW00swOBcftfIDfuzJkDeeyjgZk9ZWYfmtmuwLj8L5CVF+azXetAxv1iZocD+RcXpF8VM+sayKnNgZz61czWmlmXPPbdwsyeC+Thz4ExWHai1wIg+kRh3lwQ+Dv2CzPbF/gd/X3gd1S+5xuFOMbwwOu6M58+H1iOcywz6xFoG16AfffI0lak854s219gZq+Y2RYzSzaz38zsczN71sxOzWObNwLHSTezi/Po85Xlce4UpG/UnQeZWf3AeC8N5KMzs68K8noARJ9oy6Mg9ZULZFNIf9cY770F20dUZY753WRmLwf2ecD8ebzR/OdpFU/0mgBEj2jLGwv+PlXWpdjnQPb7uUGe+wr83j+Uoy3XuU0++77uBK/phO+9Zdm+dSCjtgW2+yWQg4+YWeU8tsk4f0s2s9p59Dlkebx/F6RvVL0XV9jsQnic5HUBQIRskTQ3j+e2RbCO0yWND/x7q6QDkk4J5QHM7EZJS+T//ztJ0gJJxyU1lHSjpLaSZgS6vy7pckk9JH2az24zTuJez9GedVyrS7pS0t2SOpjZZc65b4Ps67ik5wrxem6Q9DdJNSR9Lf1/9u47Popqffz45xBSqAJSpRiqCCgiIPgDJYBIFRQSkI4IiAVFLor0LnAtFwsKNgKCUgwiIBBAwfvFK1IE6VdBIBT1Ir0mgTy/P2Y2JpvdzabuJnner9e81p05c+aZDe6zZ+bMOXwOnMP6LJvbMfUCWqZS1RBgBHAY63M5DVQHHrXj7SEii52OXQv4D1AQWAKcBNoC7wB3A4OSFK8KfAFcBr7B+hvcAjwCvAe0M8Z0FBFJUn8+4Cusv8uPwDK7nieAVvZn+Ic3n5NSyi/5S+6ZDTQCtmJ9n8ba758GIowxD4jIwYwcwBjTH/gI6zv+a+AQVqfbWkAEcCfwpYgkGGPmAaOwvrtfd10j4D73bANW2/9dAmhhn0snY0w9Efmfi7pOY30Xu3Lexfn0Bj4AQrA+t3lY3+/lgYeAznZcT3qIH2Ay0A3Yi/V9fxG4CytXhhtj2ojIv52OHQZEA3FYf68L9vEWGmNCRSRpDn0A+BQ4g5V7orDyY2fgM2NMExF5zimmR4GRWP8ODmF9hkqpnM1f8s1dWN8x/wE2Y31vVsb6PRxujOkjIguyMZ7MlOZ2jzFmEDALKx+ux/qtHwQ0A8YCg+32wRY3xzTANKBNBmP3u3YQVv4aD9wA9gMuL3oqpXIcf8lHzkYD1TKzQr325pa/5ZxgrLZjLLAJq50VgvU3mmrHFCYiV734mJRS/sPf8s13WN8xzk5lcxyZKc3X3owxk7DaObHAWuAAUARoBbyG1f5pJyK/uDlmAaw2wuAMxu5v1+LS015SmU1EdNEl1y5AKCDAKl/HYsdTGOsmSnH7/SY7vpKZeIzDWI2eZi625QdaJXlfBLiC9cUd7Ka+4sB14E8gMLXPFeuCnwDzXWw7ClxOw7nUA67ZMXZzU6ajN39frGTk6jN5ACvJnXX+DLB+yAjQLsm6QGCDvT4syfrywDNAIac6CmH9eBAgwmnbE/b6zwHjYv08X/+b1UUXXdK++GHuGQJUc7F+hB3n1xmsvyBwCauhUMvF9hCgeZL31ezj7vVQZy27zM4k68Lsde86lc0HrLS3TXJRl8djuSjfDkjAunDX3MX2AKwLmXO9qKsfUM/F+sftuPY5rc+P1UHhetL9sH4/7MXK79WTrL8H66JkkFM9ZeycK8B9Tttq2/k10N/+reqiiy5pW/zt/2GsGw7GxfpaWL/pf8+EY0ywzzncQ5lNOLWx7O9jASZ4UXc/bz5jPLd7Otnb/gQautjeH6sjwFmgktO2SHvfQzi1OZKU2QuIl5+ZP7aDKmN1zAyx36cpV+uiiy7+tfhbPnKKra79Xfd8Zn7XoNfe3NXlVznHrmc09nVYp/Ur7PIv+frfqS666OLd4m/5hr+vU03IwmNE2sdo4KFMiu99XLRtPNQd5uKc0nrtzZFnfyHJdask+46xtx8GbnHavom/2z/xzvvbZS4DR738zPrhR9fi0pq7dMmaRafJUCqJJEMtRRpjqhljvkwyLM4GY0xdp/KHjTFnjZuh4ow17NoVY0xhABG5LCIbRORcFsVfGqiC9YX+nfN2EbkhIuuTvL+E1SutBFbDxpUeWBc2F4hIvBdhRNqv9dMQujtvY91Ee1aceo47iMgKoEtqFYnIMjefyf8BG7Eannc51htjagAPAhtFZHWS8vFYTzRDkt7pInJSRN4TkStO9V8B3rTfNnM6/ED79RWxM6C9z1ysJ6S6GWOKpHZuSqmcLRtyzzsicshF0dexLno5fzelVR2sBsJGEdnvvFFErovIxiTvDwH/BmobYxq6qdPdU1EpiEgCMN9+m6HcY4zJD7yL9TRu16RxJzneTRGJxIue6iISKSI7XaxfhNVArGWST5XVAqvH+GdJ9xORy8AkrAbaE0nW7xKRBSIS51T/n8Ac++2DTtv2ichOL3O6UioXyYZ8E5v0N62DnRsOAGWNMYWy4tx8JNJ+TZZ77Fzylv32cRHZ5ryjiHyC9cRucdw/uTsRuAlMz0iQ/tgOEpEjIvKjiFzPyLkppXKmrM5HSdbnxxqdYRvWb/zMil+vvbnhbzlHROJFZKrzdVi7/mnO5ZVSuUt25Zu8wNO1N2NMcazRduKAjiLyq/O+IjIFazSFKsBLbg4zDuu615QMxupX1+LSed9IZTLtDKGUa6HAFqyGyidYw5q2BDYaY8okKfcZ1g/5ds4VGGPqYA3n9pX9xZku5u85k8K8KH4B64JZuTRcaHTcaOrnZrvXN6ScZOgmizGmOtAUOM7fidYlEYnNyLH4O9YbSdaF2a/rXJTfhtWj39sklaJ+Y81L2Aj4r4gcc7HPWqyGcGMvj6GUyvlCyd7cI1jfTzecN5i/55kN9SLus/ZrFeP9PHduc4990bIX1rB6C72szyGjN/ibYz2t+r2rjhBJ+SD3rLVf0517lFLKFko25htjTFXgDqwnea44bUtLW8dfOeeeFsDtwA+p5JI3sZ4+6uqm7XYAa5qmRsaYzpkSaUrZ3g5SSqkkQsnafDQKa3SiAfZNHLf02lvuvPaWyeWVUjlXKFmbb2oYY140xrxijOnudKPduZ60XG/zV865JwLrIako8TwN71T79Qk329cB32JN6ZsZnf1c8bdrcZqLskl+XwegVDapYYyZ4GbbWkk5T2szrKf1ZzhWGGMmYw3n8wR/P52zwF7XC1juVEfPJGWyhYjEGmNWYs3Ft80YMwfr6ds9IuLuC/XfWMMTtTbGlBOR3x0b7CRfH9gqIvu8DMORzDa72R7k4W9x0O6hB9YciACbUmu0ZoQxphLW1CW/A3uSbKpuv/7qvI+IiDHmENaFyYKS+tyC/e3XpAm1KlaHtBT1Ox23OtYPNKVUzuPvuScca87ZpV6U9eQw8BNwL7DZGBMJ/B/Wd7q77++lWHPAdjfGDHO6sNYGKAssEZGzLvdOwhiTD+hrv3WXe0p7+FtsERFH48aRe75N7bgZYYy5D2u6im0icj7JJk+556Ix5s8kZTzVHwD0werwsiHjESul/Jxf5Rtjzf3dFWsI6kr8PWVERud+Taqr3VZxJTQTj+OJu3bP/fbrN552FpHzxpifsHJPfax2mbMJWE8LTzHGfCUiN9MfbnI+bAcppXIvv8lHxpi77H0miciBNJ6HR3rtLe38NOdojlIq5/KbfGPrbi8O14wx40XktdROJA0GGWM6uNlWLBOP41Iq1968bf/81xhzCrjNGFNJRGJcFHsF2Io1es/DGQg5BT+9Fqe5KJtoZwiVV1QHxrvZdh6rZ2BSRwDnZPUxVjJMHNLb/gLfAXQwxtwiIhcAjDEG66LVaTL+RdYHaz52V8nBlYFYIwq0BWba664bY37EStaRSRtnduNiLtbwQ72BfyapK7We6Ul/eBQBmmCNdvAr7oczCsT93+IrwNEgK2u/nnRTNsOMMYFYwzMFAyOcLi7eYr9ecLP7hSTl3DbIjDGDsP4W3yYd8i+N9Sulcia/zT3GmIpYw6FeA8a6KNIS6/s61e9gO49EYPWgb8zfI9pcMsZsxhqa9oukQ6eLyFVjzGJgANZNsiVJqkwt99yXJPcUx3oCtw7W5/m+m31K4f5v8RZ/9/TOjtxzC9aTvgnAy06bvckNoV4cZjLW8LOfiMjedISplMpZ/C3f1HKK539AbxFxVTatbR2HiDSWz6i0tHscueSEF/Ued9onGRE5boyZBfwD62nij70P2T0ft4OUUrmXX+Qje6S5SKwRdmbgHb32lkX8MecYY9oCT2H9G8mU3KqUylZ+kW/s9y8Bq7DyRzGsEUenA/80xlwQkQ+cjuv19TYnA1PZfiWV7WmVlmtvaW3/3GbvkyLnisg2Y0wU0MUY00JEMuVhJX+8FqftpeylnSFUXvG1iLjrOefKLhc9oh1f5s497RYA/8KaO8/RcGmK9RTUux56hXvFTQ85T+X/AtoZY+7Eerq2IVZP72b20tsY01qSz886D2v+o37YDbIkw5RfAz53czhXPzwOAU1F5H9u9rkiIj6fV8vuzRiJNX/TByLyaRYcowPWvJRHsT5LpVTe4pe5xxhzK7AaKI11c+q/zmVE5HAa4kZEfgMa28PYtcJ6sukBrB/1bYHFxpjuSTtE2HEPwMo9S+zYSgKPYDWO3I2K05AkjVXbj0ALEbnmZp99IuLuCeJsY4wpAHwJ1ARGicimLDjGYGAk1mgdL2R2/Uopv+RX+UZEvsC6ZhgMVAOGAWuMMS+JyJtOZdPaCcIhwj5OCsaYTWT+nKvpafdklmlYFz/HG2MWOrXj0kzbQUqpLOQv+egVoC7QSES8mkZCr71lDX/MOcaYhsBirBumEZkw/YdSKvv5Rb6xR/NJOqLPVWChMeZnYAcwwRjzodPDQWm63pZEQxHZ7mqDMeYo4HZqjvQej7Rfe8sso7FGX5oO3JfRyvzxWpy2l7JfPl8HoJSfuui8Ikmic54P/XOsuQKTfmll+xQZzkTkgIj8S0R6iEgoVmPsJFYD5BmnsiewejXeaYxpZK9uj3WjLEpEUnwetq9FxIiIwerNNwHrgucXdoMuI/6wX8tnsJ4U7MbYJ1g9OucBT7soltrIDI71Lj8bY0w74AusIQCbJx0CMY31u+uRqJTKfbI899gdIb7BGhZuoIgsTHe0LojIDhGZLiIRQDmsxssloBvwmFPZH7CexHnYGHNbknMIBOZ5GKZ1lp138mHNyT4b68mozHiiJytzTwjWU1jNgckiMs1FMW9yg9u8YIwZALwH/Ay0kpTzWCqlFGRTW0dEYkVkn4g8idUJ75/2TSNfcOQUT9dAHNtc5Z+0tHscuaSCF3E5yji3FRKJyBmsm2YVgee8qNMtP2kHKaWUQ6bnI2NMDayR794UkR2ZF6preu3NPX/MOcaYBlh/g5vAw+L9tCRKqZwtW+/12KMC/Ih1XaxymiLNPBlt/6Tl2ltmt3/+izXKbENjTLgXdbrlj9fitL3kG9oZQqkMEpE/sW4sNTPGlLeHf4sADonIj76N7m8i8m/+Hgq9uYsijp6O/Zxe3Q3T51z/nyIyESsxPgAMSVegf/uP/drMbkBlCruuuVhzXC0E+ru54eaYIyrFfFD20FjVgFMikmIIKmNMe2AZ8BdWb8mjLur/DeuHhrv5ptzOVaWUUunJPUk6QtwNPCMiWTocqFi+wupRD65zz1yshmdv+30/rLn15npZf4yIPI01zUV3Y8xjqe2XCkfuaZHBepKxe6GvwBo1Y7qIjHNT1FPuKQqUwU1eMMYMBD4A9gIPicjZjMatlFKZ2NZZj/V93zQLwvSG4wJoCQ9lbrVfPXZG9qLd84P92tJTPfZQrfWBeKwnxzyZiXWRcaS9X5r5UTtIKaXSLA35qBYQBLxkjJGki729tv3+aBbFqdfe8M+cY3eEWI91P+Th7Ogso5TKeTKx/fOX/Vows2P0Uqa0f7y89uZt+6cGVue7kyJy3FNZrI5/14EpxhjnDite8cdrcdpe8h3tDKFU5liA9f9TD6zhwEtg/dj3N45eacbFtq+AM8DjxppLvj3WDftNaTzGWPs4o40xRdIZJyLyK7AZawgqj0MF2UPwpipJY6wP1vyIfT08efyd/fqwi20NsX4sfOe8wU5oUVifZXN3Q1/Zw0ltBe4wxtzuokgbIBarF6lSSrnide5J0hGiLjBERGZnV5B4zj3zgRtAP2PMPcA9wHdiTbuRFv/A6mD2agYv4m3EmkuyiTHG4xDracg9BbBybCvgNREZ6aG4p9zTxqlM0mMMBOYA+4GW9rC9SimVWTKjreMYAShDUwhmwB779X4PZRo7lU2Nu3bPt1jz396fSi55EQgBFouI23nQAeybQJOxPnvnOW5T5U/tIKWUygBv8tFRrKdWXS0A5+z/XpSFceq1Nz/LOUk6QgQArUVkmxenopTKuzLU/rFH7bkX6zpVajf9s4rH9o/dwaABEAekmD7XDXfX3r4ArgCd7Q4P7oyyX715AOok8A5wB9Dfy/gS+eO1OG0v+ZZ2hlAqc3yJNSdUTzJ5igxjTCVjTE1jTKq9CI0xhYwxo4wxKXr82fs75iva7LxdROKwknoxrMZKIBApkmx+91TZX/qzsBosz6dlXxeex+oB+J4xpourAnYScTlfsFM5x/B8fYClQC8RuemuvD0c07+B5vbQRY56AoGp9tsPnY7RFiuhncPq2ZfaqA4f2K/T7R7vjnqewHqaYbGHYRKVUsqr3GPnhA1YHSFeEJFZqVVsjKlq555AL8pWNsY8Y4xJMSetMaYUMMB+6yr3/Ik1dHpNrNwBXj4V5VTPfqzv9ppA97Tun6SeG1hPVwmwxBjzoHMZY0w+Y0xv4P3U6ksyHF8rrKF6U7uB9Q3WxdAeducQRz2FgXFYNxGTNRrt4fjmAAexGl+nU4tLKaXSyNt8c2/S37RJ1t8NDMYaAeEbp21et3Uywr7Q9ANwrzEmxc0ee929wH+87ZDnrt1j55Kh9ttFxpj6Lo7XF2su3HP2qzc+BA5jteluTaVs0mP5YztIKaXSI9V8JCK7RGSAq8Uucsp+/0rS/fTaW+699mbn4fVAfqCNiGxJ7TyUUnmet+2fei7WBQDTsaaWWCMiF5y2e329LYO+w+qg3ckYE+Zi+yisaZq+EJHr3lTo7tqbPRrCGCAYWGGMqZp0P/s62kis0YJ+A1738hymY41aMZ6U05m45Y/X4rS95HsZnVdMqZyihjFmgptt10VkekYqF5HLxpivsJJALWCriBxyVdYY8zpQ0n5b0359xxgTa//3dBE5mGSX+/a22AAAIABJREFU+VhzDjYn9Z7ijsbCBGPM98BurF55t2H1Ni8J7MTqVefKJ1iNoP+H1csvMpXjufMG1ny2/zDGvON0Qz/Iw98CYLaI/AEgIjuNMZ2AxVhzIe4B/g84D5TC+lxqYN3kS804rIR7GfgFGOviWm2k09BET2MNGfilMWYJcAqrN+DdwEcistFR0BhTE+uHUjDW36m7i/p3icjyJO/nAd2Ax4HKxphNQBWgC1av0RFenJdSyn/5S+5ZhjXiwkGghKuYRMR53TdYDbfKWE9XeXIL1oW414wx/8bqER2P9XTRI0BhrKH0lrjZ/xOgI1buuYgXF9ncmAx0BcYZYxY5XXQrnUrume5o/InI1/ZNqg+A74wxW7BG8rmMlU9bYs3b/pEXMc3Ganz9AVxyE8NMETlvH/uG3aCKBv7PGPM51mfSGetvMSZpg8kY08KO02BdRHzaRe7ZJCKbkuxTE3Bc/HV0YKlrjIm0//svERnuxbkppfyHv+SbN4GqxpgfgWNYD1/cAbTG+p4aKiIxTvukpa2TUU9ifVd+anc+3m6vb4A1PdJp/u7A5y2X7R4R+dIY8yzwNrDVGLMOq20WiDWPfH2soVE7uvhMXBKReGPMWOAzoFAaYvS7dpAxpiQpL4KWT5KLEJF+aThHpZR/8Jd8lB567S0XXnuzO6ysx+p8shZ42Bjj/OTvURGJ9OLclFL+w1/yzVxjjc6zFeta/i1Yv/VrYnVEeNbFPmm53pZu9vWlPlgPIG0wxqzGmsohCGuapfuwOloPS2PVLq+9ichMY0xpYCSwzz7ef7GuO7XCahf+BrR17iDi4RzOGmNmAK+mMUa/uhaXzvtGKrOJiC665NoFCMV6utPTct5F+Ug39QnWF5mrbe2S1DnEQ0xHU4knzKn8Jlfr3dSdD2voprex5p39E+uG1DmshsU/gAKp1LHDPl60F5/rKg9lXrPLjE/DuQtwj4u6SmLNE7UVqzEWb5/bWqxhkgK9+GwivTh2is8Yq8G3FOti5XWsHw1DgHxO5cK8qD/FvyusJDgOa96pWKwk/TFQztf//+iiiy7pW/wt93jz3ethn1AvzjcYq4HwIfAz1nBv8Vg3lb4FBgIBHvbPb3/3CTDHQznH9+y7Hsostcv0dfr8UluKuairElYu+xmrERQHnASWA+GA8eKz2eTFsVN8xliN0jVYOe8qsA3o6aJcPy/qn+Dmc3S3HPX1/0O66KKLdwv+l2/C7e/h37BuCsXa+eQz4P+52cfxPRnm5TlPsMuHeyjjqLOki23lgbewLsxds5f/2utu8/AZp6ndk2TbnVgXyg7Zx7oE7MKe8sJNfZF2fQ1cbDNYN9hc5u9U6vObdpA3/3Z9/f+XLrro4v3izf/TZPO1Nw/17nWzzet8hF5783RefpVzvPy36fLfmi666OJ/i7/lG6yObRuAE/Z31xWs6SleBYq72cfxHR3q5Tk7vldTtA2c6rzsZtsdWPcajmC1z65gdeKbgutrYY7v2TRde0uyrRHWKBox9vHOA1uAl4CCburbhPv2W0GsTnKCl9er8LNrcaTzvpEumbsY+4+hlFJKKaWUUkoppZRSSimllFJKKZUr5PN1AEoppZRSSimllFJKKaWUUkoppZRSmUk7QyillFJKKaWUUkoppZRSSimllFIqV9HOEEoppZRSSimllFJKKaWUUkoppZTKVbQzhFJKKaWUUkoppZRSSimllFJKKaVylfy+DkD9rWTJkhIaGurrMJRSKlfbsWPHXyJSytdx+BPNP0oplbU097im+UcppbKW5p+UNPcopVTW0/yTkuYfpZTKWp5yj3aG8COhoaFs377d12EopVSuZow55usY/I3mH6WUylqae1zT/KOUUllL809KmnuUUirraf5JSfOPUkplLU+5R6fJUEoppZRSSimllFJKKaWUUkoppVSuop0hlFJKKaWUUkoppZRSSimllFJKKZWraGcIpZRSSimllFJKKaWUUkoppZRSSuUq2hlCKaWUUkoppZRSSimllFJKKaWUUrmKdoZQSimllFJKKaWUUkoppZRSSimlVK6inSGUS8ePHyc8PJxbbrmFokWL0rlzZ2JiYrza98iRI4SHh1OsWDEKFSpE8+bN2b59e4pyZ86c4YUXXqBKlSoUKFCAypUr89xzz3H69Olk5VauXEmPHj2oUaMG+fLlIywszOVxIyMjMcakWO655540n79SSinfSG/+OXbsGJ06deL222+nQIEClCxZkmbNmrF69ep0lZswYYLLnGKMISQkJFnZv/76i/79+1OqVCkKFChAo0aNiI6OzviHoZRSKltkpO0DcODAASIiIihZsiQFChTgjjvu4K233krcfunSJbp27Uq1atUoVKgQxYoV47777mPBggUp6kpISGDatGmEhoYSEhJC3bp1iYqKSlFu3rx5dOnShdtvvx1jDP369UvXuSullPKd9OYfb9sq7q6TOZY//vjDZf3/+c9/yJcvH8YYbty4kWL7tWvXmDBhAtWrVyc4OJgyZcrQoUMH4uLi0v9hKKWUyjZZnX8cTp48Sf/+/SlbtizBwcFUrlyZkSNHpih37tw5hg4dSqVKlQgODqZChQou2zfLly+nXr16hISEcPvttzNlyhRu3ryZrs9AKZW35Pd1AMr/XL16lRYtWhAcHMy8efMwxjBmzBiaN2/O7t27KVSokNt9z5w5Q9OmTSlSpAhz5syhYMGCvPnmmzRv3pytW7dy5513AiAidOzYkV9++YVJkyZx5513sn//fsaNG8f27dv54YcfMMYAVpLbtWsXjRs35vr166nGv3TpUipUqJD43lO8Siml/EdG8s/ly5cpWbIkU6ZMoUKFCly8eJEPP/yQ9u3bExUVRefOndNUbsCAAbRp0ybZMa5cuUKbNm3o2LFj4rrY2FhatGjBX3/9xT//+U/Kli3Lxx9/TIcOHVi/fr3bDnxKKaX8Q0ZyD8D27dtp0aIFYWFhfPTRR9xyyy38+uuvXL58ObFMXFwc+fPnZ+TIkYSGhhIbG8vixYvp3bs3p0+f5sUXX0wsO3bsWF5//XWmTp1K/fr1WbRoEREREaxatYp27dollluwYAGnT5+mVatWLF26NPM/GKWUUlkqI/nH27ZK+/bt+eGHH5KVExEeeeQRqlSpQtmyZVPUHR8fz1NPPUWZMmVcdpaIj4+nbdu2HDlyhJEjR1KrVi1Onz7N+vXr9YaUUkrlANmRfwCOHj1KkyZNqFy5Mm+//TZlypTh6NGjHDp0KFm5c+fO0bRpU4wxTJkyhdDQUE6dOsX333+frFx0dDRdunThySef5M0332Tnzp2MGjWKS5cuMWPGjAx+KkqpXE9EdPGTpX79+pIVrl+/nqbyM2fOlHz58smvv/6auO63336TgIAAeeONNzzuO3nyZAkICJBDhw4lrrt8+bKULl1aIiIiEtf997//FUDmzJmTbP/3339fADl48GDiups3byb+d5MmTaRZs2Yujz137lwBksWtlFLOgO3iB9/5/rTkhvzjSnx8vFSoUEE6dOiQKeXmz58vgKxatSpx3aeffiqAbNy4MXFdQkKC3HXXXdKwYcM0x6yUyp0092Rf/snO3HPz5k2588475dFHH01XrI0bN5Y6deokvv/zzz8lKChIxo0bl6xcixYt5K677kpxbIfy5ctL37590xWDUip30/yTPblHxPdtH1dtFVf+/e9/CyDvvvuuy+1Tp06V2rVry6hRowSQ+Pj4ZNunTZsmRYoUkZiYmDTHqJTKOzT/aP5p3bq1NGzYUOLi4jzu/9RTT0mlSpXkwoULHsvdc8898uCDDyZbN3HiRAkMDJTff/89zXErpXIfT7lHp8nIZRxDFe3du5fWrVtTuHBhunbtmqY6VqxYQePGjalWrVriusqVK9OkSRO++uorj/tu2bKF6tWrU7Vq1cR1hQoV4oEHHmDVqlWJw+s5hs4rWrRosv2LFSsGWMPDOuTLp/9MlVLK3/k6/7iSP39+brnlFvLn9zwQlrfl5s2bR5kyZWjdunXiui1btlCgQIFkI0AYY3j44YfZtm0bJ0+eTHPcSimlvOPr3LNp0yYOHDjAsGHD0hX/rbfemiz3REdHExcXR69evZKV69WrF3v27OHIkSOJ67SNpJRSvuPr/OOKq7aKu3JBQUF07949xbbDhw8zZcoU3nvvPQIDA13u/9577xEREUHFihXTHKNSSqmMySn55/Dhw0RHRzNkyBC3+QSsUSXmz5/PgAEDUtwnSur48ePs2rUrRTupd+/exMfHs2bNmjTHrZTKW/QKSi7VqVMnmjVrxooVKxKHXe3Xr1/i1BOe7Nu3jzp16qRYX7t2bfbv3+9x34CAAIKCglKsDw4O5tq1axw+fDixrgcffJDJkyezfft2Ll++zNatW5k0aRJt27ZNnE4jPZo2bUpAQADlypVj8ODBnD17Nt11KaWUShtf5R+HhIQEbty4wR9//MGkSZP45ZdfeO6559JdzuH48eNs3LiRnj17JrtxFRAQ4LJhFxwcDMDevXu9ilsppVT6+Sr3bN68GYDr16/TuHFjAgMDKV26NM8//zzXrl1LUV5EuHHjBmfOnOGDDz4gOjo62RQZ+/btIzg4ONmFSUcsgNe5UCmlVPbwddvHwV1bxdm1a9dYunQpHTp0oESJEim2Dx48mIiICB588EGX+8fExHD8+HGqVKnCwIEDKVq0KCEhIbRs2ZJdu3alKWallFLp5+/5xzHFRYECBWjVqhXBwcEUL16cPn36cObMmcRyO3bs4Nq1a5QpU4bw8HAKFChA4cKFefTRR5N1BN+3bx9AirgrV65MwYIFtZ2klEqV50cgVY71/PPP88ILLyRbFxAQQEBAQKr7nj17luLFi6dYX6JECc6dO+dx3zvuuIP169dz5swZbr31VsC64bR169bEusF6anb16tX07t2bhg0bJu7fvn37dM95W65cOcaNG0ejRo0oUKAA33//PTNmzOD7779n27ZthISEpKtepZRS3vNV/nF4+eWXeeONNwAoXLgwixYtomXLluku57BgwQISEhLo27dvsvV33HEHFy9e5MCBA8k68jnm5tUOeUoplfV8lXtOnToFQLdu3XjuueeYPn0627dvZ9y4cRw/fpwvv/wyWflZs2YxZMgQAAIDA3nrrbfo06dPsliKFSuW4iKm44aV5hSllPIvvm77OLhrqzhbvnw5Fy9edFluwYIF7Nixg4ULF7rd35H3ZsyYQcOGDVm0aBGxsbGMHz+esLAwdu/eTaVKldIUu1JKqbTz9/zjyBf9+/end+/ejBw5kkOHDjFy5Ej279/P1q1byZcvX2K54cOH07ZtW1asWMHp06cZOXIkYWFh7N27lyJFiiS2g1zFXbx4cW0nKaVSpSNDpMIYI26Wy07lJngoOzy7437sscdSrPv4448Tp6nIKoMHDyYhIYE+ffpw+PBhfv/9d55//vnEnnxJh3MdOHAgW7ZsYfbs2Xz33XfMnj2b7du3Ex4enmyaDG+1bt2aiRMn0q5dO5o3b86YMWNYsGABe/fuZcGCBZl2jkoplV2MMWFu8sr5JGVCPeSfYtkds6/yj8PQoUPZtm0bK1eupG3btvTo0YNVq1alu5zD/PnzqVevHnfffXey9T169KBkyZL07duXPXv28Ndff/Hqq6/y73//G9BhzJVSOVNOyz++yj2ONkuvXr2YNGkSYWFhDB8+nPHjx7N8+XIOHDiQrHy3bt3Ytm0ba9asYcCAAQwZMoQ5c+ZkaYxKKZVT5LTcA75v+zi4a6s4mzdvHqVLl6Zdu3bJ1p89e5Zhw4bx6quvUrp0abf7O/JewYIFWblyJe3ateOxxx7j66+/5tq1a8yaNSvjJ6OUUtlM80/6ucs/jnwRFhbGrFmzaNGiBYMGDeK9995jx44dREdHJytXpUoVFi1aRKtWrejRowdLliwhJiZG7+kopTKNjgzhnf8DPnBaF++m7IvAX07rdmR6RKkoV65cuvctXry4y16A7noNJlWlShUWLlzIs88+mzi867333suLL77I66+/nhjX119/zeeff86GDRsSn8R98MEHqVKlCg8//DArV66kU6dO6T4Hh44dO1KoUCG2bdvGgAEDMlyfUkr5yPPAtiTvXbVupgErnNZdyrKI3PBV/nGoUKECFSpUAKBDhw6JN6Y6dOiQrnIAW7du5eDBg8ycOTPFtmLFirFs2TL69u2b2PirWrUqEyZMYOzYsRn6PJRSyg/kiPzjq9zjGAmvVatWydY//PDDvPLKK+zcuTPZqEGlSpWiVKlSALRp04arV68yfPhw+vfvT2BgIMWLF+f8+fOISLLRIRxPOrka0lwppXKhHJF7wPdtH/DcVknq999/Z8OGDQwZMiTFVBpjxoyhXLlydO3alfPnrXt/169fB+DChQuEhIRQqFChxLzXpEkTChYsmLh/xYoVqVmzJjt37vQ6bqWU8kOafzIp/3hqJwHs3LmTtm3bJpZr2bJlsvZPo0aNKFq0aGJeccTlKu5z585pO0kplSrtDOGd30TE225oy0XkaFYG4w1v5odyp3bt2onzMCW1f/9+atWqler+Xbp04dFHH+WXX34hKCiIqlWr8vTTT1OxYsXE4fL27NkDkGyKDID77rsPgAMHDmRKZwiHjHweSinlBw6IyJZUyvzmRZks58v840qDBg1SvTCYWrl58+YRGBhIjx49XG5/4IEHOHz4MIcOHeLmzZvUqFGD1157jQIFClC/fv10xa2UUn4iR+QfX+We2rVre9ye2uhADRo0YN68efz5559UqFCB2rVrExsby+HDhxM7ljtiAdKdC5VSKofJEbkH/KPtk1pbxWHBggXcvHnT5RQZ+/fvZ/fu3Yk3pZIqWbIknTp1Yvny5VSpUoUCBQq4PYaOiqeUyuE0/2RS/vG2nZTWcvv27eP+++9P3H706FGuXr2q7SSlVKr0V6qXjDFBxpjCXpYtaozJsR1NOnbsyJYtW/jtt98S1x09epTvv/+ejh07elVHQEAAd955J1WrVuXUqVMsXryYp59+OnF72bJlAasHYVI//vgjAOXLl8/oaQDWfIhXrlxJ7GShlFLKf2VG/kkqISGBzZs3U7Vq1XSXi4uLY9GiRbRt2zbxaV5XjDFUr16dmjVrcvXqVT788EN69+5NoUKF0hy3Ukqp7JOR3NO2bVuCg4MTh3l1WLt2LWB1dvDku+++o3DhwolDkrdp04bAwMAU87UvWLCAOnXqULlyZa/PSymllH/LjLaPt20VsIYyv/vuu7nnnntSbJs5cyYbN25Mtjg6TWzYsIEpU6YAEBgYSPv27dm8eTNXrlxJ3D8mJoaDBw+meOBJKaWU/8mO/NO4cWPKli3rtp3kyBcVKlSgQYMGrF+/HhFJLPfDDz9w8eLFxHKVKlWibt26LttJgYGBtG3b1qu4lVJ5mIjo4mEBBLiMNSySAP8D3gFucSo3wd5+0X69AfwHaOvtserXry8ZNX78eAEkPj4+xbb+/ftLQEBAqnVcvnxZqlatKnXq1JHly5fLV199JXfffbdUrlxZLl26lFju6NGjEhAQIBMnTkxcFxcXJ0OHDpUvv/xSvvnmG3n77belXLly0rRpU4mNjU0sd+HCBbntttukXLly8t5778m3334r7733npQpU0YqVqyY4jhLly6VpUuXSs2aNaVWrVqJ748ePZpY7qGHHpKpU6fKV199JevWrZPx48dLoUKFpG7dunL9+vU0f5ZKKf8THx8vN2/ezFAdwHbxg/zizQKE2TnlT+AmcAb4DKiUpEyoXea0nXsuYA3Zd5e3x8kN+Wf8+PEyZMgQWbRokWzatEkWLVokrVq1EmOMfP7552ku5xAVFSWAREVFuY37lVdekaVLl8rGjRvlww8/lBo1akjNmjXlzJkzqZ6zUipnSPo7Nj1yUu6RHJR/fJ17REQmTJggAQEBMnLkSFm/fr1MmzZNQkJCpG/fvollZs+eLf369ZMFCxbIpk2bJCoqSrp16yaATJ8+PVl9I0aMkODgYHnjjTdk48aNMnjwYDHGyMqVK5OV27dvX2KbqESJEhIWFpb4/n//+583H59SKgfIS/knp+QeEf/IPyLetVVERHbs2CGAvPHGG16cncXdOe7bt08KFSokzZo1kxUrVsiSJUukdu3aUrp0afnjjz+8rl8p5b8ymntENP+4WvJa/omMjBRAnnrqKYmOjpZZs2ZJsWLFJCwsTBISEhLLbdiwQQICAqRz586yevVqmTdvnlSoUEFq1qwpV69eTSz39ddfizFGBg0aJBs3bpQ333xTgoODZfjw4ames1IqZ8jKto/Pk42/L8CPwHDgUaAPsMhOfLuBwknKDQXmAH2BjsBLwEkgAejnof5BwHZge6VKldLyd3XJU0Ls27evAF7Vc+zYMencubMUKVJEChcuLJ06dZIjR44kK3PkyBEBZPz48Ynr4uPjpX379lK6dGkJCgqSKlWqyOjRo+XKlSspjhETEyP9+/eX0NBQCQ4OltDQUBkwYICcOHEiWbm5c+eK/ZmnWObOnZtY7oUXXpCaNWtK4cKFJTAwUKpUqSL/+Mc/5Pz5816ds1LKvyUkJMjgwYPliy++yFA9OaxBVg94HXgEaGbnmv/Z+aW0XaYcMBvoDDwADASOYM1ZeKeHunNV/vnqq6+kefPmUqpUKQkKCpJKlSrJI488Ips3b062r7flHDp27CglSpTw+GPsiSeekPLly0tgYKCUL19ennvuOe0IoVQucvLkSWnUqJHL37Peykm5R3JQ/vF17hGxfp+88cYbUrVqVQkMDJRKlSrJ2LFjJS4uLrHM999/L23btpWyZctKUFCQ3HbbbdKyZUtZtWpVilhu3LghkydPlkqVKklQUJDcddddsnTpUrfn7mrZuHGjV+etlPJvkZGRMmzYsAzVkZPyT07JPSL+kX9EvGuriIg8//zzkj9//jR1VvB0jj/++KOEhYVJgQIFpGjRotKpUyf59ddfva5bKeW/4uLipHXr1rJ79+4M1aP5R/OPiMj8+fOldu3aEhQUJGXLlpXnnnsuWYcLh9WrV0uDBg0kODhYSpQoIb1793aZs6KiouTuu++WoKAgqVixokycOFFu3Ljh1Tkrpfzbzp075aGHHkrWWSqtPOUeY21XaWGMGQVMBcaIyFQP5W4F9gIhQEURueyp3gYNGsj27dszNVallMotpk+fzpEjR5g9e3aG5sYzxuwQEc/jVvsxY8y9wFZguoiMcVOmIrAPWCEivVKrU/OPUkq5dunSJR5++GFmzJjBgw8+mO56cnruAc0/SimVnTZs2MCECRNYt24dBQsWTHc9OT3/aO5RSqnsIyI88cQT1K1blxdffDFDdWn+SUnzj1JKuRYTE0PHjh354osvqFatWrrr8ZR78qW71rztNSAOaO+pkIicweoxWAz4f9kQl1JK5UqfffYZmzdvZtasWRnqCJEbiMhPwC+A2wlZReQ4sNlTGaWUUp7Fx8fTrVs3XnjhhQx1hMgtNP8opVT22L17Ny+//DLLli3LUEeI3EBzj1JKZZ+JEydyyy23MHToUF+H4nOaf5RSKnucP3+e8PBwZs+enaGOEKnJn2U152IiEm+MOQWU9KL4UfvVm7JKKaWcfPfdd7z77rusW7eO/Pk1bSXhzdBOOvyTUkqlg4jwzDPP0Lx5cx5//HFfh+NvNP8opVQWOXHiBH369GHJkiWULl3a1+H4E809SimVhebOncuePXtYsmRJnn8IyYnmH6WUyiJxcXFEREQwatQoGjdunKXH0pEh0sEYEwJUAP70onh1+9WbskoppZLYv38/Q4cOZdmyZRQuXNjX4fgFY0wD4A6s4frclakENPVURimllHuvvvoqQUFBDB8+3Neh+A3NP0oplbUuXrxIly5dmDVrFjVq1PB1OH5Bc49SSmW9devWMXfuXD799FMCAgJ8HY5f0PyjlFJZS0R48skn6dixI48++miWH08fsfXAGHOrPdWFs8lYn91Ku1x+oJCIXHDavyLwNHAG+E8Wh6uUUrnK77//Ts+ePVm4cCFly5b1dTg+YYxZCBwBfgLOA/WAkcBJ4G27zBtYnRt/AE5jNdZGAgnA1OyPWimlcrZPP/2UrVu3EhUVlWefitL8o5RS2Ss+Pp6uXbvy0ksv0aRJE1+H4xOae5RSKvv9/PPPvPLKK0RHR+fZqZk0/yilVPYbO3YspUuXZsiQIdlyPO0M4dkYY0xjYCMQAxQG2gHNgR+Bd+xyhYEjxpjlwAHgHFZCHGBv6y4i17I5dqWUyrEuX75M586dmTlzJrVq1fJ1OL60F+gODAEKAn8Ay4DxIvKXXWYfVse7flg55wzwLTBRRP6b3QErpVRO9s033zBnzhyio6Pz+tRMmn+UUiqbiAiDBg3i4YcfJjw83Nfh+JLmHqWUykbHjx+nb9++LF26lFKlSvk6HF/S/KOUUtnoww8/5JdffmHRokXZdsw8fYXPC5uAWkBf4FbgJvArMBp4U0Su2+WuAVFAI+BRrIT4F7AB+KeI6FBJSinlpRs3bvD444/z/PPP06xZM1+H41MiMg2YlkqZT4BPsicipZTKvfbu3ctLL73EmjVrKFSokK/D8SnNP0oplX0mTZpE0aJFefHFF30dik9p7lFKqexz4cIFwsPDef/996levXrqO+Rimn+UUir7rFmzhoULF7J27Vry5cuXbcfVzhAeiMhXwFdelIvFGgVCKaVUBogIzzzzDA888ADdu3f3dThKKaXyiJMnT9KrVy8WL15MmTJlfB2OUkqpPCIyMpKff/6ZpUuX5tmpmZRSSmWvuLg4IiIiGDFiBPfff7+vw1FKKZVH/PTTT4wZM4Z169YREhKSrcfWzhBKKaX8xrRp0wgICODll1/2dShKKaXyiIsXL9KlSxfeffdd7rjjDl+Ho5RSKo9Yt24dH3/8MdHR0QQEBPh6xLrAAAAgAElEQVQ6HKWUUnmAiDBgwADat29P586dfR2OUkqpPOLYsWP079+fqKgobr311mw/vnaGUEop5RcWLFjAli1bWLZsmT4VpZRSKlvEx8fTrVs3hg0bRtOmTX0djlJKqTzi559/5pVXXiE6OpqCBQv6OhyllFJ5xPjx4ylZsiQvvPCCr0NRSimVR5w7d47w8HA++OADqlat6pMYtDOEUkopn9u4cSPvv/8+69atI39+TU1KKaWynogwePBgHnroIbp27errcJRSSuURJ06coG/fvixdupRSpUr5OhyllFJ5xMcff8z+/ftZsmSJr0NRSimVR8TGxhIREcHYsWO57777fBaH3nFSSinlU/v27WPYsGGsWbOGQoUK+TocpZRSecSUKVMoWLAgw4YN83UoSiml8ogLFy7QpUsX3n//fapXr+7rcJRSSuURa9euZf78+axdu5Z8+fL5OhyllFJ5QEJCAv379+exxx6jY8eOPo1FO0MopZTymVOnTtGzZ08+//xzypYt6+twlFJK5RHz5s1jx44dREVF6dRMSimlskVcXBxdu3bl5Zdf5v777/d1OEoppfKInTt3Mnr0aKKjoylQoICvw1FKKZVHjBkzhttuu41nn33W16FoZwillFK+cenSJbp06cI777zDnXfe6etwlFJK5REbNmzgo48+Ijo6moCAAF+Ho5RSKg8QEQYOHEjbtm3p0qWLr8NRSimVR8TExPDEE08QFRVFyZIlfR2OUkqpPGLOnDn89ttvfPbZZ74OBdDOEEoppXwgPj6ebt26MXToUB544AFfh6OUUiqP2L17Ny+//DJr166lYMGCvg5HKaVUHjFhwgRKlCjB0KFDfR2KUkqpPOL8+fOEh4czZ84cqlat6utwlFJK5RFff/01ixYtYs2aNX4zNZN2hlBKKZWtRISnn36a5s2b061bN1+Ho5RSKo84ceIEffr0YcmSJZQuXdrX4SillMojPv74Y/bu3cuSJUt8HYpSSqk8IjY2lvDwcEaNGkWjRo18HY5SSqk8Yvv27YwfP55169YREhLi63ASaWcIpZRS2Wrq1KkEBwczfPhwX4eilFIqj7hw4QJdunRh1qxZ1KhRw9fhKKWUyiOio6OZP38+a9eu1amZlFJKZQsR4cknn+TRRx/l0Ucf9XU4Siml8oijR48yYMAAvvzyS0qUKOHrcJLxj/EplFJK+Z2FexYSOjOUfBPzETozlIV7Fma4zvnz57Nt2zbefvttjDGZEKVSSinlmWNqppdffpkmTZr4OhyllFJ5xK5duxg1ahRRUVEUKFDA1+EopZTKI8aOHUvZsmV57rnnfB2KUkqpPOLcuXNERETw0UcfUblyZV+Hk4J2hsgjbt68yeuvv06LFi0oU6YMRYoU4d577+Xjjz8mISEh3fUmJCQwbdo0QkNDCQkJoW7dukRFRXkd0+TJk6lcuTLBwcFUr16dmTNnpig3YcIEjDEpFueeraGhoS7LGWMYPHhwus9Rqbxo4Z6FDFo5iGMXjiEIxy4cY9DKQRnqEPHNN9/wwQcf8Nlnn+lTUXmIP+YfgOXLl1OvXj1CQkK4/fbbmTJlCjdv3kx33KtWraJp06YUL16c4sWL06RJE7766qt0n59SKnOICIMGDaJ169Z06dLF1+GobOKPuWflypX06NGDGjVqkC9fPsLCwlyW87ZNEx0dTYsWLShbtizBwcFUqFCBrl27sn///nSfn1Iq88TExNCvXz8WL15MyZIlfR2Oyib+mH8Arl27xoQJE6hevTrBwcGUKVOGDh06EBcXl+6YlFL+6YMPPuCXX37hn//8p69DUdnIH/NPv379XLZphg4dmqyct/d+9u7dy1NPPUX9+vUJCgrSh+yU8iOxsbF06dKFcePG0aBBA1+H45JOk5FHXLt2jSlTptCnTx9eeOEFChcuzOrVqxk4cCAHDx7ktddeS1e9Y8eO5fXXX2fq1KnUr1+fRYsWERERwapVq2jXrp3HfZ955hkiIyMZO3YsjRo1YuPGjQwfPpzLly8zZsyYFOU3b96c7Aaq8zArX375JbGxscnWLVu2jNdee42OHTum6/yUyqtGfzOaq/FXk627Gn+V0d+MpuddPdNc3549exg+fDhr166lUKFCmRWmygH8Mf9ER0fTpUsXnnzySd5880127tzJqFGjuHTpEjNmzEhz3GvXrqVjx4507tyZ0aNHA/Dhhx/y2GOPsXLlStq3b5+uc1RKZdzEiRMpWrRoigsuKnfzx9yzfPlydu3aRePGjbl+/brbct62ac6ePUv9+vV55plnKFWqFDExMUyfPp3GjRuzZ88ebr/99nSdo1Iq486fP094eDizZ8+mWrVqvg5HZSN/zD/x8fG0bduWI0eOMHLkSGrVqsXp06dZv359ss7gSqmcb/Xq1Xz22WesXbuWfPn0Gdi8xB/zD0CpUqVYsWJFsnXlypVzWTa1ez87duxg9erVNGjQgODgYH744Yd0nJFSKrMlJCTQr18/IiIieOSRR3wdjnsiooufLPXr15escP36dblx44acOXMmxbYnnnhCgoOD5erVq2mu988//5SgoCAZN25csvUtWrSQu+66y+O+x44dk3z58sn48eOTrX/22WclJCQkWazjx48XQOLj49McY4sWLaRs2bJy48aNNO+rVF5mJhhhAikWM8Gkua4TJ05I3bp15eDBg1kQadoB28UPvvP9aclL+UdE5J577pEHH3ww2bqJEydKYGCg/P777yIiaYq7e/fuUqFChWS55saNG1K+fHl5/PHH03RuSqnM88knn8hjjz3mF78DNfdkX/7x19xz8+bNxP9u0qSJNGvWzOtje9umOXjwoADy+uuve123UipzxcbGykMPPSTLli3zdSgiovnH1ZLX2j7Tpk2TIkWKSExMTJqPrZTKOXbs2CH33nuv/PXXX74ORUQ0/7ha8lr+6du3r5QvXz7Vct7e+0nanho9erRYtzaVUr42YsQIGTFihK/DEBHPuUe7COYyjmGF9u7dS+vWrSlcuDBdu3YlICAgRW86gIYNGxIbG8tff/2V5mNFR0cTFxdHr169kq3v1asXe/bs4ciRI2733bp1KwkJCbRt2zbZ+jZt2nD9+nXWrFmT5nicxcTEsHHjRnr27KlD8iuVRpVuqZSm9e5cvHiRLl268O6773LHHXdkRmjKT+WU/HP8+HF27dqVYt/evXsTHx+fmH/SEndcXByFChVKlmsCAgIoXLhwhoYjVEql37p165g7dy4LFizQ34G5WE7JPUC6n85LS5vm1ltvBSB/fh0AUilfEBGefPJJOnbsyGOPPebrcFQWykn557333iMiIoKKFSum+dhKqZzh6NGj9O/fn6VLlyb+HlS5U07KP5lNRztRyv+8//77HDt2jFdffdXXoaRKv0FyqU6dOtGsWTNWrFjBiy++6Lbcd999R7FixZINT7Rp0yaMMURGRno8xr59+wgODk4x7GPt2rUBPM5X67iQFxQUlGx9cHAwYM0B5axixYoEBARw++23M2LECK5du+Yxvk8//RQRoW/fvh7LKaVSmtpyKgUDCyZbVzCwIFNbTvW6jvj4eLp168Y//vEPmjZtmtkhKj/l7/ln3759ANSpUyfZ+sqVK1OwYMFU51p3FfegQYM4dOgQU6dO5fTp05w+fZpJkyZx9OhRnnvuOY/1KaUy388//8wrr7xCVFQUBQsWTH0HleP5e+7JiNTaNDdv3iQuLo5ff/2Vp556irJly9K9e/csiUUp5dm4ceMoXbo0Q4YM8XUoKpv4e/6JiYnh+PHjVKlShYEDB1K0aFFCQkJo2bIlu3bt8uIMlVL+7ty5c0RERPDBBx9QpUoVX4ejsom/5x+H//3vf5QsWZL8+fNTo0YNZsyY4XaKprTe+1FK+dbKlSv54osviIyMzBGdlfSRkVzq+eef54UXXvBYJjo6miVLljB58uRkTw8ZYwgICEj1H/DZs2cpVqwYxphk6x29EM+ePet2X8cT4lu2bKFevXqJ6x1zPSXdt1q1akyfPp169ephjGHdunX861//4qeffmL9+vVujzF//nzq1avHXXfd5fE8lFIp9byrJwCjvxlNzIUYKt1SiaktpyauT42I8NRTT/HQQw8RERGRlaEqP+Pv+cexrXjx4im2FS9e3OO+7uJ++OGHWbFiBT179mTMmDEAFClShGXLlvHAAw94PBelVOY6fvw4ffv2ZenSpZQqVcrX4ahs4u+5JyNSa9M0atSIHTt2AFa76dtvv6V06dJZEotSyr0PP/yQgwcPsnjxYl+HorKRv+efU6dOATBjxgwaNmzIokWLiI2NZfz48YSFhbF7924qVUrb6I9KKf8RGxtLeHg4Y8eO5b777vN1OCob+Xv+AbjnnnuoX78+tWvX5vr163z55ZeMHDmSX3/9lY8++iixXHrv/SilfGfbtm1MmjSJdevWJT7g7u+0M0QuldqQjPv376d79+40b96cESNGJNvWrFkzbty4kZXhUatWLR566CHGjx9PlSpVaNSoERs3bmTmzJlA8mGPnIdiatWqFRUqVGDo0KFs2LCBhx56KEX9W7Zs4ZdffuGtt97K0vNQKjfreVdPrzs/OJs8eTKFChVi2LBhmRyV8nf+nn/Sy1PcW7ZsoVevXrRr144+ffoAEBkZSUREBKtWraJ58+a+CFmpPOfChQt06dKF999/n+rVq/s6HJWNcmvu8aZN8+mnn3Lx4kV+++03Xn/9dVq1asXmzZsJDQ3NvkCVyuPWrFnDwoULWbNmTY54KkplHn/PP44p+woWLMjKlSsTR8xq0KAB1apVY9asWcyYMSNLY1BKZY2EhASeeOIJOnfuTMeOHX0djspm/p5/AIYOHZrsfbt27ShcuDAzZ85kxIgRiW329Nz7UUr5zpEjRxg4cCDLly93+bChv9JWWi6VdOgjZ7/99hutWrWicuXKfPnll+meU7Z48eKcP38eEUm23tEr0NU8VUlFRkZSq1Yt2rRpQ/HixenXrx/Tpk1LNX4gcejXbdu2udw+f/58AgMD6dGjh1fnopTKPPPmzWPnzp3MnDkzRe9hlfv5e/5x/Eg7d+5cim3nzp1zuW9qcQ8ZMoQ6deqwcOFCWrduTevWrfn888+pV6+edghSKpvExcURERHBK6+8wv333+/rcFQ28/fck17etGnuvPNOGjVqRPfu3fnmm2+4fPky06dPz/RYlFKu/fTTT4wZM4aoqCgKFCjg63BUNvP3/HPrrbcC0KRJk2RTh1WsWJGaNWuyc+fOdMWklPK90aNHU6FCBZ599llfh6J8wN/zjzuOezrbt2/3qpy7ez9KKd84c+YMERERfPzxxznuAQztDJFLubsBeeLECVq2bEnRokWJjo6maNGi6T5G7dq1iY2N5fDhw8nWO+aLqlWrlsf9y5cvz6ZNmzh58iR79uzhjz/+4J577gGgadOmXsXg6jxjY2NZtGgR7dq1o2TJkl7Vo5TKHBs2bOCjjz5i4cKFBAQE+Doc5QP+nn8ccxvu27cv2fqjR49y9erVFPt6E/eePXto0KBBivUNGzbkwIED3p2UUirdRISBAwfSvn17Onfu7OtwlA/4e+5Jj/S0aYoVK0a1atU4dOhQpsailHLt2LFj9O/fnyVLliTedFZ5i7/nnypVqnjspKMjmSiVM82ePZsjR45oB9g8zN/zT2q8fXhOH7JTyn9cv36d8PBwJk6cSP369X0dTprpr9485PTp04nDCq1fvz7DHQXatGlDYGAgCxcuTLZ+wYIF1KlTh8qVK3tVz2233UadOnUICQlh5syZ1KxZk7CwMI/7OI7paj60lStXcu7cOfr27evdiSiVyyzcs5DQmaHkm5iP0JmhLNyzMEWZ8m+Ux0w0iUv5N8qnKFN8evFkZYpP9zzs0e7du3n55ZeJiopK9tSJUv6UfypVqkTdunVd7hsYGEjbtm3THHfZsmVd9lbfunUr5cun/H9LKZW5xo8fT4kSJVKdM1XlLf6Ue9IjPW2aP//8k4MHD1K1atVMjUUpldK5c+cIDw9nzpw5+v+cSsaf8k9gYCDt27dn8+bNXLlyJXF9TEwMBw8epGHDhhmKTSmV/VatWsXixYuJjIzUDk0qGX/KP+4sXLgQY0yq+cfTvR+lVPZLSEigb9++dO/enfbt2/s6nHRJ3xg5Kse5du0arVu35ujRo3zyySecOHGCEydOJG6vVatWYk/B7777jpYtW/LJJ58kzn3uSunSpRk2bBjTpk2jSJEi3HvvvSxevJhvv/2WFStWJCvbsmVLjh07luwppffff5+QkBAqV67MH3/8wbx589i8eTPffPNNsh9z9erVo0+fPtxxxx0YY1i/fj3vvPMObdq0oUWLFinimj9/PrfeemuO/Z9SqYxYuGchg1YO4mr8VQCOXTjGoJWDAOh5V0/A6ghx6vKpZPudunyK8m+U5+Q/TgJWR4jzseeTlTkfe57i04tz7pWU0wucOHGCPn36sGTJEkqXLp3p56VyLn/MP6+++iodOnTgqaeeonv37uz8/+zdeVhUdfvH8fcBAUMRUClzw9TUck8q2x4t1HDJVFxBBTXBXcstxV1xN8nUjDRlcUnABVMTNTMpl/SXT2buC5aaouAKgsyc3x/EPI7s62GY+3Vdc8V853sOn9NV3p4z9znf335j1qxZjBw5kkqVKuU69/DhwxkzZgweHh6GtQ6Dg4P55ZdfslznXQiRf6tWreLPP//k22+/1TqKKEaKY+2JiYkxNM7dvn0bCwsLwsPDgdQnCTk7OxvtI7tzms6dO/PKK6/QqFEjypUrx9mzZ1m8eDGlSpVi9OjRufi3JYTIraSkJLp168akSZN4/fXXtY4jipHiWH+mT5/Oa6+9Rvv27Rk9ejSPHj1i+vTpODg4MGzYsAL+NyCEKExHjx5l2rRpREVFUbp0aa3jiGKkuNWfmJgY+vTpQ8+ePalduzZJSUls3ryZNWvW4Ovra9RImtPvfhISEtixYwcAp0+fBjCcT9WoUSPDJ7YKIQrG+PHjqVWrFj4+PlpHyTNphjATN27cMKwF6Onpme7zffv2GZ7GoKoqOp0OvV6f7X79/f0pW7Ysn3/+Of/88w9169Zl48aNdOjQwWieTqcjJSUl3djcuXOJiYnB1taWli1bcujQIcMjzNPUrVuXpUuXcv36dfR6PTVr1mTKlCmMGzcuXZ7Y2Fh27tzJoEGDsLa2zja/ECWN314/QyNEmoTHCfjt9TM0QzzdCJHmyfGnGyGyGr979y7u7u4sX76cOnXq5DW6KKGKY/1p164d4eHhTJ8+nTVr1vDcc88xceJE/Pz88pR79OjRVKpUiSVLlhjm1qlTh3Xr1hnWORRCFLxdu3YRHBzM999/L0szCSPFsfbs27ePfv36GY1169YNgNWrV+Pt7W0Yz8k5TfPmzdm4cSOLFi0iOTmZatWq0bJlSyZMmGBya3cKYUpUVWXAgAF07tyZDz/8UOs4opgpjvXn5Zdf5ocffmD8+PH06NEDKysr3n33XbZs2cJzzz2XxyMVQhS1S5cu8dFHH7F582bKly+vdRxRzBS3+mNnZ0f58uWZN28eN27cwMLCgnr16rFkyRKGDBlitG1Ov/u5efOm4fwpTdp7Ly8v1qxZk+3xCCFyb+nSpVy7do2QkBCto+SLoqqq1hnEv1xcXNSjR49qHUMIYcIsplugkv7PdQUF/dTUv+Qq0zNfb02dquZ4DsDjx4/54IMPGDhwIO7u7nmNXaQURTmmqqq0Cz9B6o8QwtQcP36cAQMGsGvXrnw//rMoSO3JmNQfIYSp8fPzIzk5mQULFmgdJUek/qQntUcIYWri4uJo06YNK1asMJm736X+pCf1RwhharZu3coXX3zB9u3bsbGx0TpOtrKqPfJkCCGEKEGq21cn5m5MhuMFTVVVBg4cyPvvv28yjRBCCCFM35UrV/D29iY8PNwkGiGEEEKUDIGBgZw/f57169drHUUIIYSZSEpKomvXrkybNs1kGiGEEEKYviNHjjBr1iyioqJMohEiOxZaBxBCCFFw/F39sbWyNRqztbLF39Xf8L5y2coZbvvkuIONQ4ZznhyfPn069vb2jBo1Kj+RhRBCiBy7c+cOXbt2ZcWKFdSuXVvrOEIIIczEjh07WL9+PUFBQVhYyKU0IYQQhU+v1+Pl5UX37t3TLUsghBBCFJYLFy7g4+NDeHg4jo6OWscpEHIGJ4QQJYhnQ08CPwjE2d4ZBQVne2cCPwjEs+H/1ou7OvpquoaIymUrc3X0VcP7+E/j0zVEONg4EP9pPJC6tvWJEyf47LPPUJTMl9QQQgghCkpycjLdunVj4sSJNG/eXOs4QgghzMSxY8eYMmUKERERlC5dWus4QgghzMSECROoUaMGgwYN0jqKEEIIM3Hr1i26d+/ON998g7Ozs9ZxCowskyGEECWMZ0NPo+aHjDzZ+JCZtMaHp0VFRbF69Wq+//57LC0t85RRCCGEyA1VVRkwYAAdO3akU6dOWscRQghhJi5fvsyAAQPYtGkT5cuX1zqOEEIIM7F8+XL++usvQkNDtY4ihBDCTCQmJtK1a1dmzZrFK6+8onWcAiXNEEIIIXLs+PHjfPrpp+zatQtbW9vsNxBCCCEKwOTJk3n22WcZPny41lGEEEKYifj4eLp27crXX39NzZo1tY4jhBDCTERGRhIREcGOHTtkaSYhhBBFQq/X07dvXzw9PWnbtq3WcQqcNEMIIYTIkb/++gtvb2/Cw8NxcnLSOo4QQggz8fXXX3P27Fk2bNigdRQhhBBmIikpia5duzJ16lReffVVreMIIYQwE7/++iszZ84kKioKGxsbreMIIYQwE2PHjqVu3boMHDhQ6yiFQpohhBCihGkV3Iq9l/Ya3ru+4MqevnuM5lRZVIVrD64Z3lcuWznd0hlDtg8h8FggOlWHRZIFFSMqsmXNFmrXrl24ByCEEEL8a+fOnaxdu5bvv/9e7ooSQghRJPR6Pf369cPd3Z0PPvhA6zhCCCHMxMWLFxk4cCBbt27F0dFR6zhCCCHMxJIlS4iNjSUoKEjrKIVGrigKIUQJ8nQjBMDeS3tpFdzK8P7pRgiAaw+uUWVRFcP7IduH8OXRL9GpOkgB/bd6bja5SUhcSOEegBBCCPGv//u//2PSpElERERQunRpreMIIYQwExMnTqRatWoMGTJE6yhCCCHMxO3bt+nevTurVq3C2dlZ6zhCCCHMxJYtW9i2bRsrV65EURSt4xQaaYYQQogS5OlGiIzGn26EyGg88Fhg6g8qEAnUAV5+YlwIIYQoRDExMfTv35+NGzdSoUIFreMIIYQwE19++SUxMTHMmTNH6yhCCCHMxKNHj3B3d2fGjBk0a9ZM6zhCCCHMxKFDh5g9ezZhYWFYW1trHadQyTIZQggh0tGputQf9gG2QPOnxoUQQohCEh8fT9euXQkMDKRWrVpaxxFCCGEmvvvuO8LCwti5c6cszSSEEKJI6PV6+vbti4eHB+3atdM6jhBCCDNx/vx5Bg0aRGRkJA4ODlrHKXTSDCGEECIdS8US3TEdxALdjMeFEEKIwpKUlES3bt2YPHkyr732mtZxhBBCmImjR48ybdo0oqKisLGx0TqOEEIIMzF+/HhefPFFfHx8tI4ihBDCTNy6dYsePXqwZs0aqlevrnWcIiGt7kIIUYK4vuCa7XjlspUznPPkuBtu8F+gC0aVwqeZnJwJIYQoHHq9nv79+9O5c2c6duyodRwhhBBm4tKlS3z00UeEhYVRvnx5reMIIYQwE0uXLuX69evMmjVL6yhCCCHMRGJiIu7u7syePZsmTZpoHafISDOEEEKUIHv67knXEOH6git7+u4xvL86+mq6hojKZStzdfRVAH777Teub72O92xvLK1TnwRhqVgy2GUwy9svL+QjEEIIYa4mTZpE5cqVGTp0qNZRhBBCmIm4uDi6devGypUreeGFF7SOI4QQwkxs3bqVLVu2sGrVKhRF0TqOEEIIM6DT6ejduzdeXl68//77WscpUrJMhhBClDBPNj5kJq3x4WlXrlyhX79+REREUKtWLVazuqDjCSGEEOl89dVXXLx4kXXr1mkdRQghhJl49OgR7u7uTJ8+HRcXF63jCCGEMBOHDx9m1qxZ7N69W5ZmEkIIUWTGjBlDgwYN6N+/v9ZRipw8GSIbiqKombweZDC3rqIoWxRFiVcU5aGiKAcURXlPi9xCCJFbd+7coWvXrnz11VfUqlVL6zgCUBSlZSY16M5T8xwVRVmpKMqtf+vPHkVRGmqVWwghcmPHjh1s2LCBNWvWYGEhpyfFgdQfIURJp9fr8fb2pmfPnrRv317rOAKpPUII83DhwgV8fX2JiIjAwcFB6zgCqT9CCPMQEBBAXFwc06ZN0zqKJuTJEDlzAAh8auzxk28URakF/AKkAPOBu8BAYJeiKG1VVc3+Vm0hhNBIUlISXbt2ZeLEibz++utaxxHpjQB+feJ9StoPSurzFLcBNYDhQDwwAdinKEoTVVX/LsKcQgiRK8eOHWPKlClERUVRunRpreOI9KT+CCFKpE8//ZQXXngBX19fraOI9KT2CCFKpFu3btG9e3dWr15N9erVtY4j0pP6I4QokSIiItixYwffffed2S7NJM0QOXNRVdXQbObMARyAZqqqHgdQFCUYOAksUxSlnqqqaiHnFEKIXFNVlQEDBvDhhx/SqVMnreOIjJ1SVfVQJp91BN4C3lNVdR+AoigHgUvAOFJP5oQQoti5fPkyAwYMYPPmzZQvX17rOCJjUn+EECXOsmXL+PvvvwkNze4yj9CI1B4hRImTmJiIu7s7/v7+NG3aVOs4ImNSf4QQJc4vv/zC/PnziYqKwtraWus4mpHn0OaQoijWiqKUzeSzMqQWxB/TGiEAVFV9AKwE6gCvFklQIUSJtvbEWmoE1MBiugU1Amqw9sTadHOU6QjQktkAACAASURBVEq619OqLKpi+MyihQVb/t7C8OHDi+IQRMHrCFxLOxkDUFX1Lqkd6x9qlkoIIbIQHx9Pt27dWLlyJS+88ILWcUTeSP0RQpicyMhINm3axOrVq2VpJtMktUcIYXL0ej19+vShT58+uLm5aR1H5I3UHyGEyTl37hxDhgwhIiICe3t7reNoSs78cqYrkADcVxTlpqIoXyiK8uR/OY0AG+BgBtumdRMWSTPEmjVrUBQFRVE4e/Zsus/3799v+HzPnoxX7mjdujWKovD5559n+Pm0adMM+3j61aRJkzxn//rrr6lXrx42NjbUrVuXFStW5HjboKAgmjVrRrly5XBycqJ169YcOHDAaM7ff//N8OHDeeONN7C1tUVRFC5fvpxuXzExMXz44Yc4OzvzzDPPULFiRVq0aMGOHTvyfGxCFIS1J9bis82HmLsxqKjE3I3BZ5uPUUNERo0PT49XWVSFaw+upb45BtyGhy0eUmVRlcKML/JnraIoOkVRbiuKsk5RlCefp1gf+CODbU4C1TNr5Ctoplh/rl+/zoQJE3BxccHBwQEnJydcXV356aefcrR9dHQ03t7eNGjQgFKlSlGjRo0cbefm5oaiKEyaNCnXmYUoCdKWZpoyZQouLi5axxFZK9b1xxRrD6Seu7i7u+Ps7IyiKHh7e+d42xo1amSaZ9CgQYZ5LVu2zHTekxfhvb29M51Xr169PB2fEMXVr7/+ysyZMwkPD8fGxkbrOCJzxbr2gOnWH8jftbcvv/zSsG316tWZPHkyjx8brSLMH3/8ga+vL82aNcPa2jrLRzGfPHmSLl26ULlyZcqUKUP9+vVZuHAhKSkpmW4jhCkaO3YsL730Eh999JHWUUTWpP5Q/OpPZlkURWHu3Lnp5gcHB/Pqq69ia2uLg4MDb7/9NidOnDCas2/fPt5++22eeeYZypcvT58+fbhx40aej02I4ig2NpYePXoQFBRE1apVtY6jOVkmI3tHgDDgPFAOaAcMA1ooivLmv09/qPzv3KsZbJ82VqTfMtrZ2RESEsLMmTONxoOCgrCzs+P+/fsZbvf333/zww8/AKmFY+TIkZn+jujoaCwtLY3GypQpk6e8X3/9Nb6+vkyYMIFWrVqxd+9ehgwZgqqqDB48OMttAwMD8fX1ZdCgQcydO5eEhAQ+++wzWrduzcGDBw2PHjt//jwbN26kWbNmvPPOO0RFRWW4vwcPHlCxYkVmzZpF1apVuXfvHl9//TXt27cnIiKCLl265OkYhcgvv71+JDxOMBpLeJyA314/PBt65ng/hkaIc8DvQG/A4olxUZzcBRYB+4F7QFNgInBQUZSmqqreBMoDlzPYNu7ffzoCDwo/aipTqj/Hjh3j22+/pV+/fjRv3pzk5GSWL19Oy5YtiYyMpEOHDlluv3fvXg4cOICLiwuKomR6bE9av349//3vf3OdVYiSQq/X4+3tjbu7Ox988IHWcUTmTKr+mFLtAQgNDSU2NpbWrVsTFhaWq203b95MUlKS0dimTZtYsGABHTt2NIwtX76ce/fuGc07ePAgn3zyidG8yZMnGzVRQOoSNr169TKaJ4Spu3jxIgMHDmTr1q04OjpqHUdkzKRqD5he/cnPtbc5c+bg5+fHxx9/jJubG8ePH2fq1Klcv36dlStXGuYdO3aMHTt24OLigo2NDQcPZnTfGFy7do2WLVtSpUoVAgICqFixInv37mXcuHHExsYyb968PB2jEMXNkiVLiI2NJSgoSOsoInNSfzJQXOpPRnVk2bJlhIaGpjtfmThxIgEBAYwbN4758+eTkJDAkSNHSEj43/X0AwcO0KZNG95//30iIiK4ffs2kyZNwtXVlWPHjknDrCgREhIScHd3Z+7cuTRu3FjrOMWDqqryyuWL1GKoAn7/vu/z7/v+Gcyt+e9nAZnsywc4ChytXr26ml+rV69WAdXLy0utUaOGqtfrDZ8lJCSodnZ2qre3twqou3fvTrf97NmzVUBt166dCqgnTpxIN2fq1KkqoD5+/DjfeVVVVR8/fqw6OTmpffv2NRrv16+fWqFCBTU5OTnL7d944w31jTfeMBq7d++eamVlpX766aeGMZ1OZ/j566+/VgH10qVLOc5YtWpVtUOHDjmaL0RhUKYpKtNI91KmKYY5GX2e9jKa44PK86iMy3hOSQYcVYtBLcnrC3gFSAFm/fv+LLAhg3kf/Vt/qmWyH7OvP/Hx8en29fjxY7VOnTrqO++8k+32T9YVT09P1dnZOcv5cXFx6nPPPaeuW7dOBVQ/P7885RbClI0fP14dN26c1jGKnKnXHrWY1h9TrD2qalw/qlSponp5eeVrf++9955aqVIlNSUlJct5/fv3V62trdXbt29nOW/GjBkqoP7xxx/5yiVEcXHr1i21WbNm6rFjx7SOUuRMvf4Ux9qjqqZZf/Jz7S0xMVEtW7Zsunq1YMECVVEUo3rxZI3z8/NTUy89p/fVV1+pgHrmzBmj8R49eqiVKlXK6WEJUaxt2rRJbdWqlZqUlKR1lCIn9UfqT5r8fveTkVq1aqkuLi5GY7/88ouqKIq6efPmLLd1dXVVa9WqZXR8v/76qwqoy5Yty3UWIYqblJQUtVOnTurq1au1jlLksqo9skxG3iwAkoH2/75Pay3LqG2s9FNzjKiqGqiqqouqqi5OTk4FFrBPnz7ExMQQHR1tGNu8eTN6vR53d/dMtwsKCqJ+/foEBAQY3he2gwcPEhsbS+/evY3G+/Tpw+3bt42OISPJycmUK1fOaMzW1hYrKyv0er1hLD/rgZYqVQp7e3tKlZKHqQjtVLevnqvxTN0BtgLdANv8phJFTVXV/yP1JCxt+aV4UjvQn1b+ic8z2o/Z1x8HB4d0f66XKlWKJk2acPVqRg97MpbbujJ+/HgaNGhAr169crWdECXFl19+SUxMDHPmzNE6isiD4lx/TKn2QP7OS5525coV9u3bh6enZ7o7t56UkJBAWFgYH3zwAeXLl890HqTeJdasWTPq169fYDmF0MqjR49wd3dn5syZvPLKK1rHEblUnGsPmFb9yc+1tz/++IMHDx7Qtm1bo3E3NzdUVWXLli2GsZzWuOTkZIB01/McHByMruUJYaoOHTrEnDlzCA8Px9raWus4Ipek/hSc/H7387To6GguXLiAl5eX0fiXX37JCy+8QKdOnbLc/tChQ7Ru3droeqCLiwsVKlRg8+bNucoiRHGjqioff/wxTZo0ydVynOZAmiHyQFXVx8A1oOK/Q2nPls9oKYy0sey/VSlAzs7O/Oc//yEkJMQwFhwcTOfOnSlbNuMlrA4fPsyZM2fo06cPL774Im+88QZr165Fp9NlOF+n05GSkmL0evKE5fLlyyiKwrRp07LMevLkSQAaNGhgNJ528e3PP//McvshQ4awZ88eVq1axZ07d7h69SrDhg3DysqKAQMGZLltVvR6PSkpKfzzzz/MmDGDs2fPMmzYsDzvT4j88nf1x9bKuHvB1soWf1f/HO8jPj4eq3Ar+ID//XX9X5XLVs5wG1Fsqf/+8ySpaxc+7WXgipq6nFORMaX6k5Hk5GQOHjzISy+9lOttsxIdHU1wcDDLli0r0P0KYSq2bdtGWFgYa9asKdAvgoUmil39MfXakx8hISGoqpruYuDTNm/ezP3797Od9/PPP3P+/Pls5wlhCvR6PX379sXDwyPdl7jC5BS72gOmVX/yc+0trdnu6S900x4l/scff2T5uzPSrVs3KlasyLBhw7h06RL37t1j8+bNhISEMHr06FzvT4ji5Pz58wwaNIiIiAjs7e21jiPyR+qPxt/9PC0oKAhra+t0NxpFR0fTuHFj5s+fT5UqVShVqhQNGjRItyyhpaVlhg1KNjY2eapnQhQnixcv5v79+0yZMkXrKMWOXInMA0VRSgNVgRv/Dp0AkoA3Mpje/N9/Hi2CaEb69u1LWFgYjx494vr16+zZs4e+fftmOj8oKAgLCwtDl56XlxfXr19n9+7dGc4vXbo0VlZWRq8RI0YYPlcUBUtLy2wveMfFpS6t9fS6nWl3LKV9npn+/fsTGBjI0KFDcXR0pGrVqmzZsoXdu3dTp06dLLfNyrhx47CysuL5559nwYIFbNiwAVdX1zzvT4j88mzoSeAHgTjbO6Og4GzvTOAHgXg29DTMUaeqGW6rTlVJSkqia9euhC8Lp3I948aHymUrc3V0kfZsiTxSFMUFqAsc+XcoEqiiKEqLJ+aUI7XlJbLoE5pO/cnItGnT+Pvvvxk/fnyut81McnIyvr6+jBkzhrp16xbYfoUwFb/++ivTp08nPDxc1t80YcW9/phy7cmP4OBgmjZtSsOGDbOd9+yzz2b7hXBwcDBWVlbyFCNRIowbN44XX3wRHx8fraOIPCrutQdMp/7k59rbiy++iIWFBYcOHTIaT1vHPbvrdhl57rnnOHjwIKdOnaJmzZrY29vj7u7O+PHjGTduXK73J0RxERsbS/fu3VmzZg3VqlXTOo7II6k/xaP+PO3Ro0eEhYXRvn17KlSoYPTZtWvX2LNnD19++SULFixg586dvPTSS3Tv3p2tW7ca5tWtWzddPYuJieH69et5qmdCFBdhYWFERUURGBiIoihaxyl25Jn/WVAUpYKqqrcz+Ggmqf/utgGoqvpAUZRtQBdFURqrqvrff7cvS+q6Uef4X+EsMt26dWPYsGFs27aNmJgYKlWqhKurKz/99FO6uUlJSWzYsIH33nuPKlVSH2bRo0cPRo4cSVBQEG5ubum2OXToULpHsT777LOGn52dnUlJSSngo0pv69atDB06FF9fXzp27EhiYiKff/457dq1Y9++fem6DnNq1KhR9OzZk3/++Yfg4GA8PDwIDw+nQ4cOBXwEQuScZ0NPo+aHjGTUEKHX6+nXrx9dunShY8eOdKRjYUUUBUhRlLXAJeD/SF3gpCkwgdSnDS35d1okcBAIVRRlLKmP5psAKMD8os4Mplt/1q1bx9y5c5k8eTLvvPNOrrfPzPz580lMTMTPz6/A9imEqbh06RIDBw5ky5Yt2T6aXxQfplh/TLX25MehQ4c4e/Ysn3/+eZbz0i4Mjhw5Mstl/x49esTGjRvp0KEDFStWzHSeEKbgiy++4MaNGwQHB2sdReSQKdYeMI/6U7ZsWfr378/SpUtp2rQpbm5u/Pbbb0ycODHPjYCxsbF06dKFMmXKEB4eToUKFfjhhx+YNWsWNjY2BdqcLkRRSUxMxN3dnblz59KkSROt44gckvpTfOvP07Zs2cLdu3czfPy/Xq/n/v37/Pjjj4al0VxdXWnUqBGzZ8/mww8/BGDkyJH07t2bSZMmMWLECOLi4vDx8cHCwkKeYilM1s8//8yiRYuIiorCyspK6zjFkjRDZG2SoijNgX3AFaAs0A54FzgMfPHE3AmAKxClKMpi4B4wkNRlMtqrqprx7dqFyM7Ojk6dOhESEsLly5fx9PTM9A/0bdu2ER8fT+fOnblz545h/P3332fr1q3cu3cv3Tp+zZo1y/JiWk6ldQXGx8fz/PPPG8bTOvGyunCuqio+Pj507drV6CJgmzZtqFevHpMnT87zWk9Vq1alatWqAHTo0IGWLVsyZswYaYYQJmnSpElUrVqVoUOHah1F5M4fQC9gOGAL/ANsAqaqqnoLQFVVvaIoHYCFwHKgNKknaO+qqvqXFqFNpf48ncPb25sBAwYwffr0AtvvlStX8Pf3Z+XKlSQlJZGUlGT4LCkpiTt37mBnZ5flOu9CmKq4uDi6devGqlWrqFGjhtZxRO6YXP0xxdqTX2lPcfDw8MhyXmhoKHq9PtulLyIjI7lz544skSFM3tatW4mMjGT79u1yV5RpMbnaA6ZTf/Jz7Q1g0aJF3L59Gw8PD1RVpXTp0syYMYP58+cb7S+n5s+fz+XLl4mJiTFka9myJTqdjsmTJzNgwABpzBMmRafT0bt3b7y9vWnTpo3WcUTuSP0pxvXnScHBwTg5OWX4tLsKFSqQnJxsaIQAsLCwwNXVlRUrVhjGPD09OX36NAsXLsTf3x9FUejRowft2rWTZTKESTp79ixDhw5l+/bt6f4/Fv8jrU5Z+5HUpgYvIACYDpQH/ICWqqompk1UVfU88BZwCPiU1ML4EHBTVXVX0cb+n759+7J9+3ZOnDiR7WOSAMNSE2mvyMhIEhMT2bhxY6FlTFsfKm39qDRp60W9/PLLmW5748YNbt68yauvvmo0bm1tTePGjTl16lSB5XRxceH8+fMFtj8hispXX33FxYsXmTt3rtZRRC6pqjpHVdVGqqraq6pqpapqNVVVfVRVvf7UvDhVVfurqlpeVVVbVVVd055SpBVTqD9p9u7dS7du3ejcuTNfffVVge774sWLPHr0iN69exsdH8DChQtxdHTkxIkTBfo7hSgOHj16hLu7O9OnT6dZs2ZaxxG5ZKr1x5RqT36l3d3Vrl27bL8sCgoKonHjxjRu3DjbeRUrVqRdu3YFGVWIInX48GFmzZpFWFhYhutBi+LLVGsPmEb9yc+1N4By5cqxadMmbty4we+//87Nmzfp27cvt27d4u233851nhMnTlC7du10j01/7bXXePz4sVx/EyZn9OjRNGjQgP79+2sdReSS1J/iXX/S/PPPP0RFReHh4ZHhne9pvycjTzfHzpw5k1u3bvH7779z/fp11q9fz7lz5/JUz4TQ0s2bN+nZsychISGGp76IjBWvW1uKGVVVtwJbs534v/mngA8LL1HutW7dmu7du+Pg4JBpQbh58ybff/89H374IaNGjUr3ea9evQgKCuKjjz4qlIxvvPEGFStWZO3atbRq1cowHhoaSvny5Xnrrbcy3dbR0REbGxuOHDFehSQ5OZnjx49Ts2bNAsmo1+uJjo6mVq1aBbI/IfKqVXAr9l7aa3jv+oIre/ruMZpjPcOax+rj1DdnQDmokHAqwag7eO2Jtfjt9ePK3StUt6+Ov6t/tstvCJEbplB/IHWd2w8//BBXV1dCQ0ML/JF4TZo0Yd++fenG3333XXr37s2AAQOoXbt2gf5OIbSWdgd6z549ad++vdZxhBkxldpTENLu7sruKQ5Hjx7lzz//5LPPPsty3o0bN9i1axdDhw6Vx2oKk3XhwgV8fX2JjIzEwcFB6zjCjJhC/cnPtbcnOTk54eTkBIC/vz8VK1akW7duuc5TqVIlfvnlF+Lj440aIg4fPgwgF/SFSQkICODOnTssXrxY6yjCzJhT/QkNDUWn02V6/tO5c2f27t3L0aNHcXFxAVKvTezevTvdjbQAZcqUoWHDhgB8//33nD59mlWrVuX28ITQzMOHD+nSpQsLFiww/LcsMifNECWcpaUl69evz3LO2rVrSUlJ4eOPP6ZFixbpPvfy8mL+/PlcvHjRqLng8OHD6R7rbWlpaSguMTEx1KpViylTpjBlypRMf7+VlRUzZ85kyJAhVKlShVatWvHDDz/wzTff8MUXXxjdzTFgwACCgoIM61HZ2NgwcOBAli5dSvny5enQoQOJiYksXbqUy5cvExAQYPS7wsPDATh27BgAO3fuNJzIpR37tGnTiIuL46233qJSpUr8888/rFq1iiNHjrBu3bos/10KUZieboQA2HtpL62CWxkaIowaIa4CP4LaR6Xc/HIkT0kGUhshfLb5kPA4AYCYuzH4bPMBkIYIUWBMof6cPn2a9u3bU7FiRcaOHWuoDWmaN29u+Pnp+gOp69zu378fSF0OIyEhwVBnXn75ZV5++WUcHBxo2bJlhr/f2dk508+EMGWffvoptWrVwtfXV+sowsyYQu2B1Lug0u6ESkxMJCYmxlA/WrRoYfiSacaMGcyYMYMLFy7g7OxstI/g4GAqVKiQbcNRcHAwpUqVwtMz67/jrV27NsuLi0IUd7du3aJ79+6sXr2a6tWrax1HmBlTqD/5ufYG8O233xIXF0fdunWJj49n06ZNbNy4kYiICOzs7AzzEhIS2LFjB5B6vgX/uxZXo0YNwxdUgwYNYu3atbRp04axY8dSoUIFfvzxRxYuXEjnzp2pVq1alv8+hSguIiIi2LlzJ9u2bZOlmUSRM4f6kyY4OJiGDRvStGnTDH/PgAEDWLZsGe7u7syaNYuKFSsSGBjImTNniIqKMsz77bff2Llzp2E5jejoaBYsWMC4ceN48803Mz0OIYoTnU6Hp6cnPj4+uLq6ah3HJEgzhCAoKIhatWrxn//8J8PP+/fvz7x58wgODmbatGmG8YweG1SmTBkePHgAgKqq6HQ69Hp9thkGDRqEoigsWrSIBQsWUL16dZYuXcqQIUOM5ul0OnQ6ndHY4sWLqVu3LitXrmT16tWULl2a+vXrs2vXrnRrtD3drZ62/xYtWvDjjz8C8MorrxAQEMCGDRu4e/culSpVonHjxhw4cCDHnYpCFIanGyEyGjc0QsQDkUBPwPaJccBvr5+hESJNwuME/Pb6STOEKFJa159Dhw4RHx9PfHw87777brrPVVU1/JxR/Tl58mS6upL2furUqUaZhTAXy5Yt4+rVq4SEhGgdRYgMaV17ADZu3Mj06dMN73/88UfDuci+ffsMjXJ6vR6dTmdUjyC1GW/nzp0MGjQoy2UAHj9+zPr163Fzc+PZZ5/NMlNQUBANGjQwWmNXCFORmJiIu7s7/v7+mV4gF0JrxaH+5Ofam6IoLF++nAsXLlCqVCmaN2/Ojz/+mO462c2bNzM9R/Ly8mLNmjVAauP5gQMHmDFjBiNHjuTevXvUqFGDKVOmMHr06GyPRYji4JdffmH+/PlERUXJ0kyi2DL1+gOpDQwnTpxg4cKFmf6O0qVLs3fvXsaOHcvIkSNJSEigadOm7Ny50+jLYmtra3bs2MH8+fNJSkripZdeYsWKFfTr1y/b4xCiOFBVlZEjR9KsWbMsl8cRxpSnL6wI7bi4uKhHjx7VOoYQophSpmfeYa5OVf83JwEIAToAVdLPsZhugUr6P/sVFPRTs/8LrKlTFOWYqqouWucoTqT+CCEKQmRkJJ9//jk7duzAxsZG6zjFitSejEn9EULkl06no0ePHri5uRX75W20IPUnPak9QoiCcPbsWbp37853331H1apVtY5T7Ej9SU/qjxCiICxcuJBTp06xcuVKeSLRU7KqPfJkCCGEKElSgI1AS4waIZ5U3b46MXdjMhwXQggh8uLIkSPMnDmTqKgoaYQQQghRZMaOHctLL70kjRBCCCGKzM2bN+nZsyfBwcHSCCGEEKLIbNy4kb179xIZGSmNELlkoXUAIYQQOeP6QsbrP6WN6/V6lC0K1AfqGs+xUqwMP/u7+mNrZWv0ua2VLf6u/gWaVwghhHm4ePEiPj4+hIeH4+joqHUcIYQQZuLzzz/n1q1bzJgxQ+soQgghzERCQgLu7u7MmzePRo0aaR1HCCGEmThw4ACLFy9m48aNWFlZZb+BMCLNEEIIYSL29N2TriHC9QVX9vTdA8CECRMY134cVq8ZF0MrxYrkKcmG954NPQn8IBBne2cUFJztnQn8IBDPhp6FfxBCCCFKlNu3b9OtWze++eYbnJ2dtY4jhBDCTGzatInt27fL42GFEEIUGZ1Oh6enJwMGDKB169ZaxxFCCGEmzpw5w4gRI4iIiMDOzk7rOCZJlskQQggTktb48LTly5fz119/ERoaylyLudnux7OhpzQ/CCGEyJfExETc3d2ZNWsWr7zyitZxhBBCmImDBw8yd+5cdu/ejbW1tdZxhBBCmAFVVRk1ahRNmjTB29tb6zhCCCHMxI0bN+jZsychISFUrlxZ6zgmS5ohhBDCxG3bto2IiAh27NiBhYU88EcIIUTh0+v1eHl54enpSdu2bbWOI4QQwkycO3eOwYMHs23bNuzt7bWOI4QQwkwsXryYhw8fsmTJEq2jCCGEMBMPHz6kS5cuLFq0iAYNGmgdx6RJM4QQQpiwX3/9lRkzZhAVFYWNjY3WcYQQQpiJcePGUadOHQYOHKh1FCGEEGYiNjaWnj17EhQURLVq1bSOI4QQwkyEhYURFRXFtm3bZGkmIYQQRSIlJYVevXoxePBg3nvvPa3jmDy5hVgIIYrA2hNrqRFQA4vpFtQIqMHaE2vzNGfI9iGUmlEKZbqC5ShL2vZoS1hYGI6OjoY51jOsUaYrhpf1jPSPjn1yP6VmlGLI9iF5yiOEEML8fPHFF9y4cYOZM2dqHUUIIYSZSEhIwN3dnTlz5tC4cWOt4wghhDAT0dHRLFq0iI0bN2JlZaV1HCGEEGZAVVVGjBjB66+/Tu/evbWOUyJIM4QQQhSytSfW4rPNh5i7MaioxNyNwWebj1FzQU7mDNk+hC+PfolO1UEC6Dfqud36NvNPzjfMsZ5hzWP1sdHvf6w+NmqIMNoPoFN1fHn0S6OGiJzkEUIIYX62bNlCZGQkq1atkruihBBCFAmdTkfv3r3p168fbdq00TqOEEIIM3HmzBmGDRtGREQE5cqV0zqOEEIIM7FgwQIeP37MxIkTtY5SYkgzhBBCFDK/vX4kPE4wGkt4nIDfXr9czQk8Fpj6w2NgI/AuUPmJcUjXCJHR+JPzn/TkeE7yCCGEMC+HDh1i9uzZhIWFYW2d/qlDQgghRGEYPXo0jRo1ol+/flpHEUIIYSZu3LhBr169CAkJoUqVKlrHEUIIYSY2bNjA/v37Wb58udyEVIBKaR1ACCFKuit3r2Q7npM5OlUHemAL0ACo88R4LmQ2/8nxnOQRQghhPi5cuMCgQYOIjIzEwcFB6zhCCCHMREBAAHfu3GHx4sVaRxFCCGEmHj58iLu7OwsWLKBhw4ZaxxFCCGEmfvrpJz7//HOioqJkaaYCJk+GEEKIQlbdvnq24zmZY6lYwh7AEXDBeDwXMpv/5HhO8gghhDAPt27donv37qxevZrq1aUOCCGEKBoRERHs3LmTwMBAuStKCCFEkdDpdHh6euLj44Orq6vWcYQQQpiJUkA04wAAIABJREFUU6dOMXLkSCIiIrCzs9M6TokjzRBCCFHI/F39sbWyNRqztbLF39U/V3PeuPYG3AfeM96/TzMfw89WSsYdg0+OPzk/s/3kJI8QQoiSLzExEXd3d2bPnk3Tpk21jiOEEMJM/PLLL8yfP5+NGzfK0kxCCCGKhKqqjBgxgmbNmtG3b1+t4wghhDAT//zzDx4eHoSGhlK5cmWt45RI0gwhhBCFzLOhJ4EfBOJs74yCgrO9M4EfBOLZ0DPHc7Zu3YrNeRt8ZvhgaZn6BAdLxZLBLoNZ3n65YT/JU5LTNURYKVYkT0k2vF/efjmDXQYbngSR0X5yklkIIUTJptPp6NOnD3379uX999/XOo4QQggzcfbsWYYMGUJERAT29vZaxxFCCGEmFi1aRFJSEpMmTdI6ihBCCDPx4MEDunTpwmeffUb9+vW1jlNiKaqqap1B/MvFxUU9evSo1jGEEMXM4cOHGTZsGFFRUTg6Omodx+QpinJMVVWX7GeaD6k/QoiMfPzxx9jZ2TFjxgyto5g8qT0Zk/ojhHjazZs3cXNzY82aNTRq1EjrOCZP6k96UnuEEBn59ttvCQoKYuvWrbJOewGQ+pOe1B8hxNNSUlLo3LkzvXr1wsPDQ+s4Ji+r2lOqqMMIIYTIuQsXLuDr68vWrVulEUIIIUSRCQgIIC4ujs8++0zrKEIIIcxEQkIC7u7uzJs3TxohhBBCFJkDBw4QEBBAVFSUNEIIIYQoEqqqMnz4cN58801phCgC0gwhhBDF1K1bt+jevTurV6/G2dlZ6zhCCCHMxKZNm9ixYwffffcdiqJoHUcIIYQZ0Ol0eHp68tFHH9G6dWut4wghhDATp0+fZsSIEWzfvh07Ozut4wghhDAT8+bNQ6/X8+mnn2odxSxIM4QQQhRDiYmJdO3alVmzZtG0aVOt4wghhDATBw8eZN68eURFRWFtba11HCGEEGZAVVVGjRpF06ZN8fLy0jqOEEIIM3Hjxg169epFaGgolStX1jqOEEIIM7Fu3Tqio6PZsmWL3IRURKQZQgghihm9Xk/fvn3x9PSkbdu2WscRQghhJs6dO8fgwYPZtm0b9vb2WscRQghhJj777DMePnzIkiVLtI4ihBDCTDx8+JAuXbqwaNEi6tevr3UcIYQQZmL//v0sXbqUqKgoSpWSr+iLioXWAUTBWrNmDYqioCgKZ8+eTff5/v37DZ/v2bPHMK7X61m9ejWvvfYajo6OlClThlq1atGzZ0+OHDmS4f6ffjk4OOQp87Zt2/Dw8KBOnTpYWFjQsmXLXG3/119/0bVrV+zt7SlXrhxdunThypUrRnP27t1L7969qVWrFs888wy1atVi8ODB3Lx5M93+Jk6cSJs2bahQoQKKorBmzZo8HZcQeTV27Fjq1q3LwIEDtY4iRI6ZYv2B1KewTJs2jRdffBEbGxuee+45OnToQHJycrbbhoeH07RpU0qXLk2lSpUYNmwY9+/fTzcvJ3XqaYMGDUJRFHr37p3nYxMiN2JjY+nRowdBQUFUq1ZN6zhC5Igp1h5vb+8M9zdq1KgcbX/y5EnatGlD2bJlqVChAv369SMuLs5ozt9//83w4cN54403sLW1RVEULl++nG5fR48excfHh3r16mFra0v16tXx9PTk0qVLeTo2IfIiLCyMPXv28NVXX8ldUcJkmGL9yc+1t127dvHee+9RqVIlbGxsqFq1Kt27d+fPP//Mcjs3NzcURWHSpElG45cvX870+O7cuZOXwxMiV1JSUujVqxeDBw/mvffe0zqOEDlmbvUHcndN7dChQ7i5ueHg4ECZMmVo2LAhGzZsMHw+bdq0TI+vdOnSeTo+IXLjzz//ZNSoUWzatImyZctqHcesSNtJCWVnZ0dISAgzZ840Gg8KCsLOzi7dlzVjxoxhyZIljBo1imnTpmFlZcXZs2fZvHkzhw8f5rXXXjOaHxYWRtWqVY3G8trFtGXLFo4fP07z5s159OhRrrZNSEjgvffew8bGhqCgIMNJ1rvvvsvvv/9OmTJlAFixYgUPHjxg0qRJ1KxZk3PnzjF16lR27drF77//bvQHzxdffEGTJk3o0KEDwcHBeTomIfJqyZIlxMbGEhQUpHUUIfLElOrP48ePadu2LZcuXWLChAm8/PLLxMbGsnv3bnQ6XZbbrl+/Hg8PD7y8vJg7dy6XLl3Cz8+PM2fOsHv3bsO8nNapJ/3888+EhoZSrly5PB2XELmVkJCAu7s7c+fOpXHjxlrHESLXTKn2ADg5OREZGWk09vzzz2e73bVr12jZsiX16tUjPDycO3fuMHbsWDp06EB0dDQWFqn3Opw/f56NGzfSrFkz3nnnHaKiojLc34YNGzh58iQjRoygfv36XL16lZkzZ+Li4sLx48elMUoUuujoaBYtWkRUVBRWVlZaxxEi10yp/uTn2ltcXBzNmjVjyJAhODk5ceXKFebOnUvz5s05ceIEzs7O6bZZv349//3vf7Pc74QJE+jYsaPRmJ2dXa6yCZFbqqoyYsQImjdvLjcfCJNlLvUnN9fUtm/fTufOnfHw8GDdunVYW1vz559/Gv3Ojz76CDc3N6Pf8fDhQ9zc3NLVIyEK2vXr1/H09GTt2rVUqlRJ6zjmR1VVeRWTV7NmzdT8Wr16tQqoXl5eao0aNVS9Xm/4LCEhQbWzs1O9vb1VQN29e7dh3NraWh01alSG+9TpdOn2f+7cuXxnzWj/b731ltqiRYscbxsQEKBaWFgY5bl48aJqaWmpLlq0yDB28+bNdNvu379fBdRVq1ZlmOfcuXMqoK5evTrHeYTIj82bN6utWrVSk5KStI5SogFH1WLwZ35xeplr/ZkzZ45qZ2enXrlyJdfb1qpVK129CgsLUwF1+/bthrGc1qk0ycnJav369dXZs2erzs7OqqenZ66zCZEbKSkpaufOndVvvvlG6yglmtSewqk/plh7vLy81CpVquRp21GjRqn29vZqfHy8YSztnCYiIsIw9uQxfP311yqgXrp0Kd3+MjpHunz5sqooijp58uQ8ZRQip06fPq02btxY/fvvv7WOUqJJ/Sn42qOqpll/8nPtLSOnT59WAXXhwoXpPouLi1Ofe+45dd26dSqg+vn5GX1+6dIlFVC//vrrfGUQIi/mzZunDhw40Oj/W1HwpP5I/clo/4X13c+9e/dUJycndeTIkbnOFxwcrALqd999l+tthcip+/fvq82bN1d//PFHraOUaFnVHlkmo4Tq06cPMTExREdHG8Y2b96MXq/H3d3daO7Dhw9JTk7OtBsp7Q6jwpKf/UdGRtK8eXNq165tGHvhhRd466232Lp1q2HMyckp3bavvvoqAFevXi2wPELk1aFDh5g9ezZhYWFYW1trHUeIPDOl+rN8+XK6deuW6ztfb926xYULF2jbtq3ReFp3+ebNmw1jOa1TaRYsWIBOp2PMmDG5yiREXqiqyieffEKjRo3o16+f1nGEyDNTqj35ERkZSfv27Y0eUfuf//yH6tWrG9WUnB5DRudIzs7OODk5pTtHEqIg3bhxg169ehESEkKVKlW0jiNEnplS/Sno/VeoUAHI+E7h8ePH06BBA3r16lWgv1OI/Fq/fj379+9n+fLlsjSTMGnmUn9yek0tLCyM2NhYRo8enevfERQUxHPPPcf777+f55xCZCUlJYWePXsyYsQIWrRooXUcs1V8r/SIfHF2duY///kPISEhhrHg4GA6d+6cbi2aihUr8sILL7Bw4UJWrFiR7TrmADqdjpSUFKOXXq83mqMoCt7e3gVyPJk5efIkDRo0SDdev379bNcu3L9/PwAvvfRSoWQTIqfOnz/PoEGDCA8Pz/P6a0IUF6ZSf65cucJff/1FzZo1GThwIOXKlaN06dK4urpy/PjxLLe1tLQESNe4ZGVlhaIo/PHHH4ax3NSp8+fPM2vWLJYvXy6PihZFIiAggHv37jF16lStowiRL6ZSe9LcvHmTihUrUqpUKerUqcO8efOyXZ4pMTGRS5cu5fncJ6dOnTrFzZs35RxJFJqHDx/i7u7OggULaNiwodZxhMgXU6s/+aXT6UhOTubcuXP4+vpSqVKldA0P0dHRBAcHs2zZsmz3N2HCBEqVKoW9vT0dO3bkxIkThRVdCPbv38+SJUvYsGFDvpY7E6I4MJf6k9NratHR0ZQvX54TJ07QsGFDSpUqRbVq1Zg+fXqW51l//fUX+/btw9PTU/5cEIVCVVWGDBnCO++8I02iGpNmiBKsb9++hIWF8ejRI65fv86ePXvo27dvhnPXrVtHmTJlGDx4MM7OzlSpUoUBAwZw5MiRDOfXq1cPKysro9fT6ypZWloavjAqLHFxcTg6OqYbL1++PPHx8Zlud//+fUaNGsVLL71Ep06dCjOiEFm6desWPXr0YM2aNVSvXl3rOEIUCFOoP9euXQNg3rx5XLx4kQ0bNrB+/XpiY2Np2bJllieHjo6OODk5cejQIaPxw4cPo6oqcXFxhrHc1KnBgwfTpUsX3n333SyzC1EQwsPD2bVrF4GBgXJXlCgRTKH2ADRp0oRFixaxceNGIiMjadGiBRMmTMDX1zfL7eLj41FVNdOa8mTtyauUlBQGDRqEk5MTAwYMyPf+hHiaTqfDw8MDX19fXF1dtY4jRIEwlfpTEF5//XVsbGyoU6cOv//+Oz/88APPPvus4fPk5GR8fX0ZM2YMdevWzXQ/NjY2+Pr68tVXX7Fv3z4WLlzIiRMnePPNNzl16lRRHIowM6dOnWLUqFFs2rQJOzs7reMIUSDMof7k9JratWvXSEhIwMPDA29vb/bs2YOXlxczZ87M8smroaGh6PV6vLy8CiW/EHPmzMHS0pJx48ZpHcXsSbtTCdatWzeGDRvGtm3biImJoVKlSri6uvLTTz+lm9u8eXPOnDnDvn372LNnDwcPHiQoKIg1a9awevXqdIV08+bNVK1a1Wjs6TvaU1JSCv6gCkBKSgq9evXi6tWr/Pzzz9L1JzSTmJhIly5dmD17Nk2aNNE6jhAFxhTqT1pHu62tLdu2bcPW1hYAFxcXateuzbJly5g3b16m248cOZIpU6awdOlSPDw8uHTpEoMHD8bS0jJPjwAMDQ3l119/5cyZM7neVojc+vnnn1mwYAG7d++Wp5CIEsMUag/AqFGjjN63a9eOsmXLEhAQwPjx43nxxRdztJ/CMGzYMH755Re2b9+e4UVHIfJDVVVGjBjBq6++Sp8+fbSOI0SBMZX6UxBCQkK4d+8eFy9eZOHChbRu3Zro6Ghq1KgBwPz580lMTMTPzy/L/Tz//POsWLHC8P6dd97Bzc2N+vXr4+/vT2hoaGEehjAz169fx8PDg7Vr1/L8889rHUeIAmNO9Sc7er2eR48e4e/vzyeffAJAy5YtuX37NsuWLWPatGnY29un2y44OJimTZvSqFGjoo4szEBoaCiHDh1i06ZNchNSMSDfApdgdnZ2dOrUiZCQEC5fvoynp2eWX9DY2Njg5uZmWPP87NmzvPvuu3zyySfpCmKDBg2M1mrSiqOjY4ZPgMisazCt02/Pnj1s375dCp3QjE6no3fv3nh7e8uaZKLEMYX6k7bG7VtvvWVohACoVq0a9erV47fffsty+7Fjx3LlyhVGjRrF8OHDKVWqFEOHDuWZZ56hXLlyhnk5qVMPHjzgk08+Yfz48djY2HDnzh0gtWY9fvyYO3fuUKZMGfnSWhSIs2fPMnToUL777juj/1aFMHWmUHsy06tXLwICAjh69GimzRAODg4oipJpTSlfvny+Mnz66acEBgYSFBREmzZt8rUvITKycOFCkpOTs/2SVAhTY8r1J7fSllB6/fXXadu2LTVq1GDu3LmGx677+/uzcuVKkpKSSEpKMmyXlJTEnTt3sLOzy/Qu4mrVqvH222/z66+/FsmxCPPw4MED3N3dWbx4MS+//LLWcYQoUOZQf3L63U/aNb7WrVsbzWvTpg0rVqzg5MmTvPnmm0afHTlyhNOnTxMQEFAIyYW527dvH19++SVRUVFyM3YxIctklHB9+/Zl+/btnDhxItPHJGWmTp069OjRg9u3b3Pz5s1CSpg/9evX5+TJk+nG//zzzwz/kjto0CC+/fZbNmzYII/lFJoaM2YMDRo0oH///lpHEaJQFPf6U7NmTZ555plMP8/u6Q7W1tZ89dVX3Lp1i//+97/cuHGDBQsWcO7cOd5++23DvJzUqVu3bhEbG8vEiRNxdHQ0vP766y82btyIo6Mj27dvz+ORCvE/N2/epGfPnoSEhKS7y0OIkqC4157sZHW3iK2tLTVq1MjVuU9O+fv7M2/ePJYsWSJ37ItC8e2337Jv3z6WL18ud0WJEsnU609eODg4ULt2bc6fPw/AxYsXefToEb179zY6p4HUZihHR0dOnDiR7X7lzwhRUFJSUujZsyfDhg2jZcuWWscRolCU9PqT0+9+6tevn+V+MrrGFxQUhJWVFR4eHvkPKsQTTp48ySeffEJERARlypTROo74l7SklHCtW7eme/fuODg4ZFoUHj9+zL179wwddE86ffo0zzzzTIaPESoOOnbsyJgxY7h48SI1a9YE4PLly/z888/MnTvXaO7o0aNZuXIlQUFBdOrUSYu4QgAQEBBAXFwcn332mdZRhCg0xb3+WFlZ0b59e3766ScePnxo+MvplStXOH36dLq1EDPj4OBgeFTgihUrSEpKMmpyykmdqlSpEvv27Uu37549e9KwYUP8/Pxo0KBBvo5XiISEBNzd3Zk/fz4NGzbUOo4QhaK4157MrF27FkVRePXVV7Oc17FjR4KCgrh7964hY3R0NDExMTmuW09bsmQJkyZNwt/fn2HDhuVpH0Jk5cCBAwQEBBAVFSVPuRIllqnWn/y4ceMGp0+fxtPTE4AmTZpkeE7z7rvv0rt3bwYMGJDlXcZXrlwhOjparteJAqGqKkOHDuXtt9+WLzpFiVbS609Ov/vp1KkTkydPZteuXUbXO77//ntKly6d7ppacnIyGzZsoG3btjg5ORXNwQizcO3aNTw9PVm/fj2VKlXSOo54gjRDlHCWlpasX78+yzl3796lRo0a9OjRg1atWlG1alVu377Nhg0b2LlzJ+PGjcPGxsZom+PHj3Pr1q10+3JxcTE89qVUqVJ4eXmxatWqLH9/TEyM4TF4t2/fxsLCgvDwcABeffVVnJ2dgdQ1nPr378/evXtp0aIFAAMHDmTp0qV8+OGHzJo1C0VRmDx5MtWqVcPX19fwO+bNm8dnn31G//79efHFFzl06JDhMycnJ2rVqmV4v3//fmJjY/nnn38AOHr0KGXLlgWga9euWR6LENmJiIhgx44dfPfdd3LHgyjRTKH+TJ8+nddee4327dszevRoHj16xPTp03FwcDD6QmjGjBnMmDGDCxcuGGrS7t27+eOPP2jQoAGPHj0iKiqK5cuX88UXXxjWzIWc1anSpUtneKdK6dKlee655+QuFpFvOp0ODw8PPvroI1q1aqV1HCEKTXGvPTExMfTp04eePXtSu3ZtkpKS2Lx5M2vWrMHX19fonCSj2jN27FhCQ0Pp2LEjEyZM4O7du4wbN47XX3+dzp07G/2utPOpY8eOAbBz506cnJxwcnIynEtt2LCBUaNG4ebmxnvvvWd0jlSuXDl5nLTIt1OnTjF8+HB27NiBnZ2d1nGEKDTFvf5A/q69de7cmVdeeYVGjRpRrlw5zp49y+LFiylVqhSjR48GUpvEMztvcXZ2Nvps9OjR6PV63njjDZycnDhz5gxz5szBwsJCltIRBWLu3LkoisL48eO1jiJEoSrp9Sen3/00aNAAb29vpkyZgl6v55VXXmHPnj2sXLmSyZMnG77bSfPdd98RFxeHl5dXltmFyI379+/j7u7+/+zde1zUVf7H8deRvJGmmZZpoV0tzV/b6nbZ7Ipb7ZpZDqCGmldSrCxNzbBFSmpr17JSSdK84i0x7yJJdtnaLnY13d1uJqV2sZS8i3B+fwywgAMMMMN3mHk/Hw8eMOd75jtvHyUfvzOf7zk8//zzRVuLSeBQM4RwyimnkJiYyKuvvsqYMWP46aefaNCgAR06dGDGjBkMHTr0hOdER0d7PNfPP/9M8+bNAfcb73l5eRW+/qZNmxg4cKDH88+ePZsBAwYA7r3T8/LysNYWzTv55JN57bXXeOCBB+jXrx/WWiIjI5kyZUqJIrd+/XoAXnrpJV566aUSr3XXXXcxZ86coseJiYm88cYbRY+nTZvGtGnTAEq8tkhlvfPOOzz11FNkZmZSr149p+OIOM7p+tO+fXtee+01xo0bR69evahbty433HADK1as4Iwzziia56n+1KtXj4ULF/Kf//yH/Px8fve737FixQq6d+9e4jW8rVMi/mKtZeTIkfz+97/Xhb4Iztaexo0b06xZM5588kl+/PFH6tSpw0UXXcRzzz1HfHx8ibmeak/r1q3ZtGkTo0aNwuVyUa9ePXr06MHkyZNPWPq1dObC81933XW8/vrrgPtOKWstGRkZZGRklJhffJ5IVfzwww/ceeedpKWl0apVK6fjiDjO6Wuf6rz3duWVV7J06VImT57MsWPHOPvss7n++usZP358iUZwb3Xo0IGUlBTmzJnDgQMHOO2007jxxhtJTEykXbt2lT6fSHFpaWm88847vPLKK7oJSYTaXX8q857ajBkzaN26Nc8//zw//vgjbdu25emnn2bkyJEnZJo7dy7NmjXj1ltvrTC/iDdyc3Pp1asX999/P9dcc43TccQDow93A0fnzp3t5s2bnY4hIn7w5ZdfEh0dzZo1a7RPu8OMMR9aazs7nSOQqP6IBK/Jkyezbds2Zs6cqTcDHaTa45nqj0hwOnjwIDfddBOTJk3ihhtucDpOSFP9OZFqj0jw2rRpEwkJCWRmZurmA4ep/pxI9UckOFlriYuL48ILL2TMmDFOxwlp5dUerQwhIuJnP//8M7169WLu3LlqhBARkRrz8ssvs3HjRlatWqVGCBERqRHHjx+nT58+xMfHqxFCRERqzNatWxk1ahTr169XI4SIiNSY5ORk6tWrx4MPPuh0FCmHmiFERPzo0KFDuFwu/va3v3HppZc6HUdERELEP//5TyZPnkxmZiZ169Z1Oo6IiIQAay333nsvV155JbGxsU7HERGRELFr1y769u3LwoULadmypdNxREQkRMybN48PPviA9PR03YQU4NQMISLiJ3l5ecTGxjJo0CBuuukmp+OIiEiI+O9//8s999zD2rVrOeWUU5yOIyIiIeKpp54iLy+P8ePHOx1FRERCxP79+3G5XDz77LNcfPHFTscREZEQkZWVRWpqKhs2bOCkk/RRe6Cr43SA2sQYE26M+cYYY40xU0sdm1gw7ulL66OIhBhrLQ888AC/+93vGDBggNNxJIgYYzIKasukYmNty6lBTZ3MKyI168cff6R3794sWLCA1q1bOx1HgoRqj4hUZNGiRbz11ltMnz5dd0WJz6j+iEh5jh8/Tu/evRk5ciTXXnut03EkSKj2iEhFPv/8c8aMGUN6ejonn3yy03HEC2pXqZxHgRYVzHkA2FNq7EP/xBGRQPXMM8+wf/9+nn32WaejSBAxxvQByttv5QlgVamx/f5LJCKB5ODBg7hcLiZPnswll1zidBwJEqo9IlKRN954g+eff57MzEzdFSU+o/ojIuWx1jJ8+HCuu+46evfu7XQcCRKqPSJSkZ07d9K3b1+WLFnCGWec4XQc8ZKuUr1kjPk9cD8wFphcztQV1tpvaySUiASkl19+mczMTFavXq27osRnjDGnAs/gbrpbWMa0b6y179ZcKhEJFMePH6dPnz7cfffd3HjjjU7HkSCh2iMiFdm2bRv3338/69ato1GjRk7HkSCh+iMiFXn88cepW7cuY8aMcTqKBAnVHhGpyG+//YbL5WLq1Km0a9fO6ThSCdomwwvGmDDgRSADWO7F/FOMMWo0EQlBb7/9NpMnT2bp0qXUrVvX6TgSXJ4EPrfWLnI6iIgEFmst9913H1dccQX9+vVzOo4EF9UeESnT7t27iY2NJS0tjTPPPNPpOBJcVH9EpEwLFizg/fff57nnntNNSOJLqj0iUqbc3Fx69erF6NGj6dKli9NxpJLUDOGdB4CLgHu8mPsZkAMcMca8Y4z5s1+TiUjA+OKLLxgxYgTp6emccsopTseRIGKM6QL0B0ZUMPUJY8xxY0yOMWaVMaZjDcQTEYf94x//IDc3l4cfftjpKBJEVHtEpDwHDhzA5XIxZcoU2rdv73QcCSKqPyJSntdee40XXniBhQsXamsm8RnVHhEpj7WWYcOG0bVrV6Kjo52OI1WgfzFUwBhzDpAEPGqt/dYY07aMqfuAVOAdYC/QDve2GmuNMYOstXP8n1ZEnPLTTz/Ru3dv5s+fT+vWrZ2OI0HEGFMPmAH8w1r73zKmHS2Ykwn8jLuB72HgHWPM5dbaf9dIWBGpcYsXL2bTpk2sXLlSd0WJz6j2iEh5jh8/Tu/evbnnnnu47rrrnI4jQUT1R0TK8/nnnzN69GgyMjI4+eSTnY4jQUK1R0Qq8thjjxEeHs6oUaOcjiJVpGaIir0AfAM8Xd4ka+2U0mPGmJeAz4FnjDHLrLUHPMyJA+IAIiIifBJYRGrWwYMH6dmzJ0899RQdO6ohWHxuLNAQSC5rgrV2NzCs2NBbxpgMYCuQAPQt/RzVH5Ha78033+TZZ58lMzNTWzOJr/ml9oDqj0htZ60lPj6eLl26cOeddzodR4KPrn1ExKOdO3fSt29fFi9ezBlnnOF0HAkuuvYRkTLNnTuXjz76iPT0dN2EVItpm4xyGGP6An8Chltrcyv7fGvtL7ibKZoCfyxjTqq1trO1tnOLFi2qlVdEal5eXh6xsbHExcXRtWtXp+NIkDHGROC+qHoEqG+MaWqMaVpwuPBxmKfnWmu/A/4J/KGM46o/IrWMqQeDAAAgAElEQVTYv//9b0aOHEl6ejqNGzd2Oo4EEX/WnoI5qj8itdjf/vY3wsLCGDdunNNRJMjo2kdEyrJ//35cLhdTp07loosucjqOBBFd+4hIeTZu3MjMmTNZuHAhYWEefxVILaFmiDIYY+rjXg1iHfCDMeZ8Y8z5QJuCKU0KxpqWeRK3bwu+N/dPUhFxirWWkSNH0qlTJ/r37+90HAlO5wINgAW4t2Aq/AJ4sODnipYjsX5LJyKO+OGHH7jzzjtZsGABrVq1cjqOBB/VHhHxKC0tjXfeeYfnn39ed0WJP6j+iMgJcnNziYmJYdSoUXTp0sXpOBJ8VHtExKPPPvuMsWPHkp6eTnh4uNNxpJq0TUbZGgItgG4FX6X1LfgaA/yjnPNcUPD9R5+mExHHTZ48mcOHDzNhwgSno0jw+gS4wcP4JtwXarOArzw9saC7vQuwwm/pRKTGHThwAJfLxdNPP02HDh2cjiPBSbVHRE6wadMmpk2bRmZmJiedpLeSxC9Uf0SkBGstw4YNIzIykpiYGKfjSHBS7RGRE3z//ff079+fpUuXcvrppzsdR3xAV7BlOwhEexhvAUwHMnAXw8+MMScBJ1trc4pPNMacDQwHfgHe8W9cEalJS5cuJSsri1WrVumuKPEba+0+4PXS4wX/z+2w1r5e8Hgy7tWe/gX8DLQDxgP5lLPnoYjULsePH6dPnz7Ex8dzww2e3q8RqT7VHhEpbevWrYwaNYr169fTqFEjp+NIkFL9EZHSJk2aRMOGDRk9erTTUSRIqfaISGk5OTm4XC6mTZvGhRde6HQc8RE1Q5TBWpsLLCs9boxpW/Dj19baZQVjTYHtxpgVwL9xL5/UDhgCNAL6WGsP10BsEakBb731Fs888wyZmZnUrVvX6TgiAFtxN98NwF13fgFeA5Kstf91MJeI+Ii1lnvvvZc//vGPxMbGOh1HBFR7RELCrl27iI2NZdGiRbRs2dLpOCKg+iMSEubOncuHH35Ienq6bkKSQKDaIxICcnNz6dWrF2PHjuXqq692Oo74kJohfOMwkA5cAdyOuyDuATYCT1lr33cwm4j40H/+8x/uvfde1q1bR+PGjZ2OIyHKWmtKPX4JeMmhOCJSA5588kny8/N56KGHnI4iIUq1RyT07N+/H5fLxXPPPcfFF1/sdBwJUao/IqEnKyuLF198kczMTMLCwpyOIyFItUck9FhrGTp0KDfffDMul8vpOOJjdZwOUNtYa7+11hpr7T3Fxo5aa4dYaztaa0+11ta11p5prY1SI4RI8Pjxxx/p06cPCxYsoFWrVk7HERGRELFw4UL++c9/Mm3aNN0VJSJSS6RtSaPtlLbUSapD2yltSduSVqU5Tim8K2rkyJFce+21TscREZEQsWXLFsaMGcPy5csJDw93Oo6IiISIpKQkmjRpwv333+90FPEDrQwhIuKFgwcP0rNnTyZPnswll1zidBwREQkRb7zxBlOnTiUzM5OTTtI/3UVEaoO0LWnErY7jUO4hAHbk7CBudRwAsR1jvZ7jFGst8fHx3HDDDfTu3dvRLCIiEjq+//57+vXrx5IlSzj99NOdjiMiIiFi9uzZbNmyhaVLl+ompCCllSFERCpw/Phx+vTpw/Dhw7nxxhudjiMiIiFi27Zt3H///SxfvpxGjRo5HUdERLyUkJVQ1ORQ6FDuIRKyEio1xymPP/449erV48EHH3Q6ioiIhIjffvsNl8vFtGnTaNeundNxREQkRGRmZjJ79mzmz5+vrZmCmG4vExEph7WW++67jyuuuIK+ffs6HUdERELE7t27iY2NJS0tjZYtWzodR0REKiE7J7vCcW/mOGH+/Pm8//77pKen664oERGpEbm5ucTExDBmzBiuvvpqp+OIiEiI+PTTT3nooYfYsGGDtmYKcloZQkSkHH//+9/Jzc3l4YcfdjqKiIiEiAMHDtCzZ0+mTJlC+/btnY4jIiKVFNEkosJxb+bUtKysLGbMmMHChQu1NZOIiNQIay1xcXHcdNNNREVFOR1HRERCxHfffcddd93FkiVLaNGihdNxxM/UDCEiUobFixfzxhtvkJKSoruiRESkRhw/fpzevXtz3333cd111zkdR0REqiA5MpnwuiXvLAqvG05yZHKl5tSkzz//nDFjxpCens7JJ5/sSAYREQk9jz76KI0bN+aBBx5wOoqIiISInJwcoqKiSElJ4YILLnA6jtQAtfqLiHjw5ptv8uyzz5KZmam7okREpEZYa4mPj+eaa66hT58+TscREZEqiu0YC0BCVgLZOdlENIkgOTK5aNzbOTVl586d9O3blyVLlnDGGWfU+OuLiEhomjNnDp9++ikvv/yybkISEZEacezYMaKjoxk3bhxXXXWV03GkhugTPhGRUv79738zcuRI1q5dS+PGjZ2OIyIiIeKJJ54gLCyMsWPHOh1FRESqKbZjbIWNDd7M8bfffvsNl8vF1KlTadeunaNZREQkdLz66qvMmjWLDRs2EBYW5nQcEREJAdZahg4dSrdu3ejZs6fTcaQGqRlCRKSYH374gTvvvJMFCxbQqlUrp+OIiEiIWLBgAe+++y7Lly/XXVEiIlIjcnNz6dWrF6NGjaJLly5OxxERkRDx6aefMm7cODZs2EB4eHjFTxAREfGBxMREmjVrxsiRI52OIjVMzRAiIgUOHDhAz549eeaZZ+jQoYPTcUREJERs2rSJlJQUbc0kIiI1xlrLsGHD6Nq1KzExMU7HERGREPH9999z11138fLLL9OiRQun44iISIiYNWsW27ZtY+nSpU5HEQfo3VYREeD48eP06dOHe+65h+uvv97pOCIiEiI+//xzRo0axfr16zn55JOdjiMiIiHiscceIzw8nFGjRjkdRUREQkROTg4ul4uUlBQuuOACp+OIiEiIyMjIYN68eWRkZFCnTh2n44gD9F9dREKetZYRI0bwxz/+kTvvvNPpOCIiEiJ27dpF3759WbRoES1btnQ6joiIBKC0LWm0ndKWOkl1aDulLWlb0qp9zrlz5/Lxxx8zZcoUbc0kIiIeeVN/KjPHPGJoeUVLrux1JVdddZVfXktERKS0jz/+mISEBNLT02nYsKHTccQhWhlCRELek08+iTGGhx56yOkoIiISIvbv34/L5eL555/noosucjqOiIgEoLQtacStjuNQ7iEAduTsIG51HACxHWOrdM6NGzcyc+ZMNmzYQFhYmM+yiohI8PCm/lRqzrFDsBqOtD3CzCMzuXzL5VU7jw/roYiIBL/s7GwGDhxIeno6zZs3dzqOOEgrQ4hISFu4cCFvv/02U6dO1V1RIiJSI3Jzc+nVqxf3338/11xzjdNxREQkQCVkJRR98FPoUO4hErISqnS+zz77jLFjx5Kenk54eLgvIoqISBDypv5Uas7rQAPgqmqep5w5IiIixe3bt4+oqChmzJjBeeed53QccZhWhhCRkPX6668zdepUMjMzOekk/ToUERH/s9YyfPhwbrjhBnr16uV0HBERCWDZOdmVGi/P999/T//+/Vm6dCmnn356daOJiEgQ86b+eD3nI+AnILqa56lEThERCW1Hjx4lKiqKhx9+mCuuuMLpOBIAtDKEiISkrVu38sADD7B8+XIaNWrkdBwREQkRycnJ1K9fnwcffNDpKCIiEuAimkRUarwsOTk5uFwupk2bxoUXXuiLaCIiEsS8qT/ezGmxuwV8AvSkxKcQlT2Pr+qhiIgEP2stgwcPpkePHtx+++1Ox5EAoWYIEQk5u3fvpm/fvixcuJCWLVs6HUdERELEvHnz+OCDD3juuee0NZOIiFQoOTKZ8Lolt7MIrxtOcmSy1+co3Jpp7NixXH311b6OKCIiQcib+lPRnE8++YTwN8Np2Lch1K36ebydIyIiAvDII4/QsmVL7r33XqejSABRM4SIhJQDBw7gcrl49tlnufjii52OIyIiISIrK4vU1FQWLlxIWFiY03FERKQWiO0YS2r3VNo0aYPB0KZJG1K7pxLbMdar51triYuL4+abb8blcvk5rYiIBAtv6k95c7KzsxkwYACvrnqVF3u/WOXzVGaOiIjIiy++yBdffMFTTz3ldBQJMMZa63QGKdC5c2e7efNmp2OIBK3jx4/To0cP+vbtS58+fZyOIw4xxnxore3sdI5Aovoj4l9btmyhf//+ZGRkcMYZZzgdRxyg2uOZ6o+If02cOJG9e/cyZcoUrUgUolR/TqTaI+Jf+/bt46abbuK5557jyiuvdDqOOET150SqPyL+tX79ep588kkyMjJo0KCB03HEAeXVnpNqOoyIiBOstQwfPpxrr71WjRAiIlJjdu7cSb9+/ViyZIkaIUREpMbMnj2bzz77jJdfflmNECIiUiOOHTtGdHQ048ePVyOEiIjUmI8++ogJEyaQmZmpRgjxSM0QIhISnnjiCerWrcvYsWOdjiIiIiHit99+w+VyMXXqVNq1a+d0HBERCRGZmZnMnj2bjIwMbc0kIiI1wlrLkCFD6N69O3fccYfTcUREJETs2LGDQYMGsXz5ck477TSn40iAUjOEiNQ6Xed1JWt7VtHjyHMi2dh/Y5nzFyxYwLvvvsvy5ct1V5SIiNSI3NxcYmJiGD16NF26dHE6joiIBKD4tfGkfphKns0jzIQR1ymO6d2mV+ucn376KQ899BAbNmwgPDzcR0lFRCSYdJjWgW17thU9bt+8PVtHbC0xxySd+P6ZTSy53fapfzuVfUf3uR+8BvXz6jNv3rwSc9K2pJGQlUB2TjYRTSJIjkwmtmNspeeIiIiUtnfvXqKiokhNTeXcc891Oo4EsDpOBxARqYzSjRAAWduz6Dqvq8f5r732GikpKSxatIiTTlL/l4iI+J+1lrvvvps//elPREdHOx1HREQCUPzaeFI2p5Bn8wDIs3mkbE4hfm18lc/53Xffcdddd7FkyRJatGjhq6giIhJESjdCAGzbs40O0zoUPfbUCFF6vEQjxIfAHjgaeZRT/3Zq0Zy0LWnErY5jR84OLJYdOTuIWx1H2pa0Ss0REREp7ejRo0RFRfHII49w+eWXOx1HApyaIUSkVindCFHe+Oeff87o0aNZvnw5J598sr+jiYiIAPDYY4/RqFEjRo0a5XQUEREJUKkfplZqvCI5OTlERUWRkpLCBRdcUJ1oIiISxEo3QlQ0XpaiRogvgc+AO4A6xcaBhKwEDuUeKvG8Q7mHSMhKqNQcERGR4vLz8xk4cCA9e/bktttuczqO1AKVuk3aJJnXgF9sovXqFjeTZBYBp9tEG1mVcCIiVbVr1y769u3L4sWLOeOMM5yOIyIiIWLu3Ll8/PHHLFu2TFsziYhImQpXhPB2vDzHjh0jOjqacePGcdVVV1U3moiIiHd2Aa8BfYG6Jx7Ozsn2+LTi497MERERKW7ChAmcddZZjBgxwukoUktUds3464EfKjH/SiCikq8hIlIt+/fvx+Vy8fzzz3PRRRc5HUdERELEq6++ysyZM9mwYQNhYWFOxxERkQAWZsI8Nj6EmcrVD2stQ4cOpVu3bvTs2dNX8URERMq3D1gJ9ALKWIw1okkEO3J2eByvzBwREZFCM2bM4JtvvmHhwoVOR5FaxN/bZNQBrJ9fQ0RCSOQ5nheaKRzPzc0lJiaG+++/n2uuuaYmo4mISAj77LPPGDduHOnp6YSHhzsdR0REAlxcp7hKjZclMTGRZs2aMXLkSF/EEhGRINe+eftKjXuyb98+wpaFQXegWcljTes3Lfo5OTKZ8Lolr43C64aTHJlcqTkiIiIAa9asYfHixcyZM4c6dfz98bYEE7/932KSTBhwOnDQX68hIqFnY/+NJzRERJ4Tycb+G7HWMnz4cCIjI+nVq5dDCUVEJNR8//339O/fn8WLF3P66ac7HUdERGqB6d2mM7zz8KKVIMJMGMM7D2d6t+len2PWrFls27aNyZMn+yumiIgEma0jtp7Q+NC+eXu2jtha9Ngmer630SZajh49SlRUFOlT02l6XtMSx5vWb8reh/YWPY7tGEtq91TaNGmDwdCmSRtSu6cS2zG2UnNEREQ2b97MxIkTSU9Pp0GDBk7HkVqm3G0yTJI5BWhaajjMJJmzgbI2QTYFzxkI1Ac+q25IEZHiNvbf6HE8OTmZBg0aMHr06BpOJCIioSonJweXy8X06dO58MILnY4jIiK1yPRu0yvV/FDchg0bmDdvHhkZGborSkREKqV440NZPDVEWGsZPHgwt99+Oz169GBvj70enllSbMfYChsbvJkjIiKh69tvv2XIkCG88sorNGvWrOIniJRSbjME8ADw11JjzYFvvTy/BeZXMpOISKXNmzePDz74gOXLl2NMWb1aIiIivnPs2DFiYmIYO3Ysf/zjH52OIyIiIeLjjz/m4YcfZsOGDTRs2NDpOCIiEiImTJjAmWeeyT333ON0FBERCRG//vorUVFRzJw5k3POOcfpOFJLVdQMASVXgLCUvSJEaTuBF2yinVrpVCIilZCVlUVqaiobNmwgLCzM6TgiIhICrLXExcVxyy234HK5nI4jIiIhIjs7m4EDB7Js2TKaN2/udBwREQkRqampfPXVVyxatMjpKCIiEiIKt2aaOHEinTt3djqO1GIVNUNMAeYU/GyAb4CfgcvLeU4+8JtNtDnVTlcBY0xEZZ9jrc32RxYR8Y2wpDDyyS96XIc65CXmlZjTenJrdh3Y5X7wI9RdVZfvP/qek08+uWhO2pY0ErISyM7JJqJJBMmRyVpyT0REfCYpKYmmTZvywAMPOB1FREQCUPzaeFI/TCXP5hFmwojrFFflLTEK7du3j6ioKGbMmMH555/vo6QiIhJMSrxnBrRq1Iqdo3eWmGOSTrzXsfS2GCXmfAG8DYf/c7jE1kx6701ERPwlPz+fAQMGEBMTw6233lrimOqPVFa5zRAFDQ1FTQ0mybwJ7LGJdoe/g3npW9yrVVSGbhsXCVClGyEA8sknLCmsqCGixEVdDrAccqNzuWz+ZUUXd2lb0ohbHceh3EMA7MjZQdzqOAAVRRERqbaXXnqJLVu2sHTpUqejiIhIAIpfG0/K5pSix3k2r+hxVRsiCu+Kevjhh7niiit8klNERIJL6UYIgF0HdtF6cuui98w8NUIUjhc2RJSYswvYBPSDhk82LJqj995ERMSfxo8fT5s2bRg2bFiJcdUfqQpvtskoYhPt9X7KUR1HgNW4V6wQkVqsdCOEp/Gii7ojwFKgG9CcEhd7CVkJRcWw0KHcQyRkJaggiohItWzYsIE5c+ZoayYRESlT6oepZY5XpRnCWsvgwYPp0aMHt99+e3XjiYhIkCrdCFHReIX2AiuBXkB4yUN6701ERPxl+vTpfPfddyxYsOCEY6o/UhWVaoYozSSZFkAbINwm2jd9E6lSVgN/Bu4A1gIvAeustZ4/URWR4JAHvAz8EfCwWU52jufdcMoaFxER8cYnn3zCww8/TEZGBg0bNnQ6joiIBKg8m1ep8Yo88sgjtGzZknvvvbc6sURERLx3GPd7b7cBzU48rPfeRETEH1avXk16ejrr1q0rsTVTIdUfqYoqNUOYJHMbMBG4tGDIFj+XSTKnAosKHvYq2G7D56y1PYwxpwN3AQOAVcBuY8w8YLa19gt/vK6IOMjiboM6D+jgeUpEkwh25Jy4m09EEw+dEyIiIl747rvvGDBgAMuWLaNFixZOxxERkQAWZsI8Nj6EmcqvKPTiiy/yxRdfsHjxYl9EExERqdhx3KuxXgu09jxF772JiIivffDBBzz66KNkZmZSv359j3NUf6QqKt0MYZLMQ0Ay4HmDMcAm2r0myRzG3TsaBcyqcsIKWGt/Av4O/N0YcyUwCBgOjDXGvFvw2kuttQf8lUFEfKMOdTxulVGH/3UANv5XY/bX2w9XlZzTqlGrop+TI5NL7BsFEF43nOTIZN+HFilgjLmxMvOtta/5K4uI+Na+fftwuVykpKRw/vnnOx1HpIhqj0hgiusUR8rmFI/jlbF+/XrS0tLIyMjweFeUiFNUf0QCU6tGrTxuiVH8PbOK5OfnwwrgYuCisufpvTdxguqPSPD65ptvGDp0KCtWrODUU08tc57qj1RFpZohTJK5EncjxHFgLDAf2Aqc7mH6AqAH8Cf82AxRnLX2XeBdY8x9uJsw4oEXgbOAR2sig4hUXV5iHmFJYSUaIupQh7xE911Vc+bMITI8kve6vsfuQ7uL5rRq1Iqdo3cWPS7cGyohK4HsnGwimkSQHJmsPaPE3zbiXrsEym4YtAXHLFD5WwNFpMYdO3aM6Ohoxo8fz1VXXVXxE0RqlmqPSACa3m06AKkfppJn8wgzYcR1iisa98ZHH33EhAkTyMzMpEGDBv6KKlJVqj8iAWjn6J20nty6RENE6ffMbKLFJJ3419Ymuv9KJyQkMPYvY3kq/Kky54DeexPHqP6IBKFffvmFmJgYZs2aRdu2bcudq/ojVVHZlSFGFnx/wibaZwGP/3gq8EbB98uqkKu6LsO9kFcH3IXvVwcyiEgVFDY+lPbqq68ya9YsNmzYQHh4eIXnie0YqwIoTtgPpBd8HXQ4i4hUk7WWIUOG0L17d+644w6n44iURbVHJABN7za9Us0Pxe3YsYNBgwaxfPlyTjvtNB8nE/EZ1R+RAFS88aEsxZsainvhhRfYvn07Cxcu5Mk6T1Z4Hr33Jg5R/REJIkeOHCEqKopHH32UTp06efUc1R+prMqus3h1wfepFU20iXYP7mLk/Tpc1WCMaWmMGWeM+TfwT6AbMB1oZ62tMG8lXifcGPONMcYaY044rzGmnTFmhTFmrzHmoDHmrcou3yQiJX322WeMGzeO5cuXe9UIIeKQ63FfiEUBi3Fv2xRmrX3D01dVX8QYk1FQgyaVGj/VGDPTGLOnoP5sNMZ0rM4fSCTUJSYm0rx5c+677z6no4iU5XpUe0SCyt69e4mKiiI1NZVzzz3X6TgiZbke1R+RoLJmzRqWLFnCnDlztDWTBLLr8XP9Ue0RqTn5+fncdddd9OnTh7/85S9Ox5EgVtl/2ZwO7C9odPDGUaBeJV/Da8aYusYYlzFmDZCNeyuMrUB34Gxr7Xhr7Zc+ftlHgRZl5DkPeAe4CngKGAM0AjYYY7r6OIdISPj+++/p378/ixcvpkULj3/1RAKCtfZNa+1g4AxgGO6aucEYk22MecIYc3F1X8MY0we41MO4AVYDtwD3Ai6gLrDJGHNWdV9XJBTNnDmTbdu28Y9//MPpKCJlUu0RCS5Hjx4lKiqKRx55hMsvv9zpOCJlUv0RCS6bN29m4sSJpKena2smCWj+rj+qPSI1a9y4cZx33nnExcU5HUWCXGW3yTgINDZJJswmWs9r2RcwSaYR0BT4uarhvLALaAZswd14sMBa+4u/XswY83vgfmAsMNnDlCdw/5k7WWs/KXjOPNwNGtOMMRdZaz2vQyYSAtK2pFW4l1OJrXeOAPPh7aVvc+GFF3qeU6CsJf5Eapq19giwEFhojDkTuBPoD4w1xqRYa++pynmNMacCzwAPFJy/uNtwr950o7V2U8H8fwHbcdcs3dYuUgkZGRnMnz+fjIwM3RUltYJqj0jg6TqvK1nbs4oeR54Tycb+G0vMKX59dHbjs2m9sTWxPWO57bbbajquSJWo/ojUTiXeV9sLLIZv/vUNzZo1Kxr2po6JOMUf9Ue1R6RmTZ06lV27djF//nyno0gIqOy7u/8FwoD/82Lu7QXn/6SyoSrhNNwfl9YBBuPuxPusnK9Pq/pCxpgw4EUgA1ju4fjJuIvi64WNEADW2gPATOBC4A9VfX2R2i5tSxpxq+PYkbMDi2VHzg7iVseRtiWtaE6Ji7HjwMvA1XD1q1d7nlNMWeMiDvsF+LbgywKnVuNcTwKfW2sXeTh2G7Cr8IIMwFqbg7trvUc1XlMk5Hz88cckJCSQnp5Ow4YNnY4jUhWqPSIOK/0BEkDW9iy6zvvfgpGlr4+yX8nmgwMf0PTapjUdV8RXVH9EaoES758dApYCt8G58/63NZM3dUwkgPiq/qj2iNSQlStXsmLFCl566SXdhCQ1orL/l60CDDC+vEkmyZwF/A138UmvWjSvZAM/AY29/DqlGq/1AHARUFZX4f8B9YF/eTj2bsF3NUNIyErISuBQ7qESY4dyD5GQlXDiZIv7n5LnA+1rIp2IbxljrjbGvADsBuYCB4BuQL8qnq8L7g73EWVM6QB87mF8KxBhjGlUldcVCTXZ2dkMHDiQpUuX0rx5c6fjiFSKao9I4Cj9AZKn8RLXR5uBvXD8huOer49EApjqj0gtlYu7EeJ6oHXJQ97UMRGn+bL+qPaI1Jz33nuPSZMm8fLLL1O/fn2n40iIqOw2GVNxFwSXSTLzgKcKD5gkUxdoC3QHxgEtcK8kMdcnST2w1rb117mLM8acAyQBj1prvzXGeHrdVgXfd3o4VjjWuvQBY0wcEAcQERFR7awigSo7J9v78deBBsBV/kwk4lvGmPNxX3D1xV0P3wQeBF4uWCWoquetB8wA/mGt/W8Z05rh7oAv7deC76fivigsfl7VH5Fi9u3bR1RUFDNmzOC8885zOo6IV2pb7Sk4t+qPCMWug77A/dZ6LFCn7OsmkUBS2+qPao9IKfnACtwf77ZzOItIJfij/ujaR6TmfP3119x9992sXLmSU0+tziJiIpVTqWYIm2gPmCTTHdiAu+DEFjt8pNjPBtgF3G4TbW61UzrvBeAb4Oly5oQXfD/q4diRUnOKWGtTgVSAzp0722pkFAloEU0i2JGzw+N4CR/hXu8lukZiifjSF8BvuLdSGgIU/g9/ujHm9NKTrbXfeHnesUBDINkXIYu9vuqPSIGjR48SFRVFQkICV1xxhdNxRCqjVtWeggyqPyIUXB9t2wGbcL+lX/d/4yK1QK2qP6o9IqVk4f7oVmsYS+3jj/qjax+RGrBnzx5iYmKYPXs2bdq0cTqOhMjVJ6YAACAASURBVJhKb8ZiE+0nwKXAbNwf/JtSX7nAHKCzTSyzk67GGWPaGmNmVeF5fYE/AcOtLbexo3D9f0/rujQoNUck5CRHJhNet2Q/UHjdcJIji/078yvgE6AnVfjtJBIQTgEGABuBLyv4qpAxJgJIAB4B6htjmhpjCjeSLnwcBuzF856IzQq+763Sn0YkBFhrGTx4MLfffjs9emirT6mVVHtEAkzkOZEVjt9/0f2Y1QZiKLpt4oTrI5HApvojUhu9D+QAN5Y9xZs6JuIgn9Uf1R6RmnH48GGioqKYNGkSl112mdNxJARVdpsMAGyi/QEYbJJMPNAJ9xYRYcAPwAc20dboh/7GGIN7W4591tpjpY5FABOAu3D/eQdX4rz1ca8GsQ74oWAZJvjfdhdNCsb24F4Jo/ix4grHPG2hIRISYju6F5JJyEogOyebiCYRJEcmF41/8skn/H7b7/mo10dFd0UVsom2xM8myZxw/uJzRBwy0A/nPBd3Q90CD8ceLPi6DPcehTd5mNMeyK7OUrUiwW7ChAm0bNmSe+65x+koIlWh2iMSgDb230jXeV1L7K0eeU4kG/tvBODXX39lwYQFJD2TxKwfZnm8PhIJcKo/IrXQqlWruPHIjbx2+2sn3IRU/H21iuqYiIN8XX9Ue0T8LD8/n/79+xMbG8uf//xnp+NIiKpSM0Qhm2iPAu/4KEuVGGMewr2UURMg3xizDHfDwzHgUeAB3Ks1vA08VsnTN8TdZNGt4Ku0vgVfY3BvpXEUuMrDvCsLvm+u5OuLBJXYjrEe39zLzs5mwIABLFu2jPPPP9/DM0tS44MEImvtXD+c9hPgBg/jm3BfqM3CvabKKmCgMeY6a+0bAMaYU4DuwEI/5BIJCqmpqXz55ZcsXrzY6SgiVaLaIxK4yvrAqHBrpokTJ3LrrbfyCI/UcDKR6lP9Eal9PvjgAx577DEyMzO92qddjQ8SiPxQf1R7RPxszJgxtGvXjqFDhzodRUJYtZohnGaMuQt4HDgIfAhE4F5kMgc4E3cxegNIsta+XoWXOAhEexhvAUwHMnAXxM+stQeMMauBnsaYS621nxZkbIR7/6ovcS9EJiLF7Nu3j6ioKF544QWvGiFEgoExpoe1dmVF86y1+4DXPTwfYEdhbTPGrAL+BSwwxozBvTzfeNzbVz3ls+AiQWTdunUsWrSI9evXU6eO9maS4KfaI+K8/Px8BgwYQExMDLfeeqvTcURqhOqPiPO++eYbhg4dysqVK71qhBAJBt7UH9UeEf967rnn+Pnnn5k71x99tCLe80kzhEkyf8H9gX873KsjfAQ8axPtFl+cvxxDge1AF2vtbmPMScCigvEjQB9r7ZKqntxamwssKz1ujGlb8OPX1trix8cDkUCmMeYZ4LeCLK2BbtZa3c4uUsyxY8eIjo5m/PjxXHnllRU/QaSWM8a4cG/d9H+4t5fyCWttvjHmVuAfuJv1GuC+SLvBWvudr15HJFh89NFHPPLII2RmZtKgQQOn44j4lWqPSOB4+OGHadOmDcOGDXM6iojfqf6IBIZffvmFmJgYZs2aRZs2bZyOI+J3/qg/qj0ilbdixQpWr17N2rVrCxuMRBxTbjOESTIXADNwbznRo2BbjNJzJkLRuo6F/0dfCvQzSaa3TbSv+C7uCS4BnrTW7gaw1h43xvwNcAFPVacRoiqstV8ZY64G/gY8BNTD3Rhyi7VWa4uJFGOtZciQIXTv3p077rjD6TgiPmGMeQB3E1wE8DUwwVq72hhzLfA87rq1E6jWO+DW2hP+BWmt/RUYVPAlImX49ttvGTRoEMuXL+e0005zOo5Itan2iNQOKSkp7Nixg7S0NKejiPiE6o9I4Dty5Agul4tHH32UTp06OR1HxCdqov6o9ohUz7vvvsvjjz9OZmYm9erVczqOCBWtCXwjcD2QU0YjxDXAX/lfE8SXwMeABeoCs02SaeGztCdqDJTuvMsu+O63LSmstd9aa4219h4Px/5tre1hrW1qrQ231nZRI4TIif7617/SvHlz7rvvPqejiPiEMeZBYDLumrgGOAykG2NGA68BrYD7gfOttS86FlQkhO3du5fo6GhSU1M599xznY4jUm2qPSLOSNuSRtspbamTVIe2U9qStuXEBofic04fcjpT50xlzpw52ppJgoLqj0jgy8/Pp3///tx555385S9/KXEsfm08Jz16EibJcNKjJxG/Nt6hlCKVo/oj4nveXNtUxldffcWwYcNYtmwZTZs29VFKkeqpaJuMa3A3NqSXcXxcwfcDuFeO2ARgksylwKvAabg75Z6sflSPDJBfaqzw8QnNGyISGGbOnMl//vMfliyp0cVbRPxtILAU9xZNFsAYMx733oGFqwT94mA+kZB29OhRoqKieOSRR7j88sudjiPiK6o9IjUsbUsacavjOJR7CIAdOTuIWx0HQGzH2BPn7ISf1//MgUEHWPbFsqI5IrWc6o9IgBs3bhwXXHABcXFxJcbj18aTsjml6HGezSt6PL3b9BrNKFIFqj8iPuTNtU1l7Nmzh169ejFnzhwiIiJ8mlWkOiq6JaF9wfe3Sh8wSSYc+BPuZonJhY0QADbRfgo8gbtZ4SbfRC1TZ2NMz8Iv4NaC8S7Fx4sdFxEHrV+/ngULFjBv3jzdFSXB5jxgTuHFWIEXcdfCx3QxJuKc/Px8Bg4cSM+ePbntttucjiPiS6o9IjUsISuh6M3CQodyD5GQlXDinL3AKiAaDp90uMQckVpO9UckgE2dOpXdu3czadKkE46lfpjq8TlljYsEGNUfER/y5trGW4cPH6Znz548/vjj/O53v/NVRBGfqGhliDOAwzbR7vZw7HLcW2FYYJGH4wtxL1l0cbUSVmxkwVdpE3FnK2QKHof5OY+IlOGjjz5iwoQJbNiwgYYNGzodR8TX6gG/lhrbW/B9Zw1nEZFiEhISOOussxgxYoTTUUR8TbVHpIZl52RXOJ6dkw2HcN+32AM4tfznitRCqj8iAWrlypWsWLGCtWvXYow54XiezfP4vLLGRQKM6o+ID3lzbeONvLw8+vbty4ABA7j55pt9EU3EpypqhmiOewsMTzoXfP/VJtovSh+0ifZHk2SOUnTZ7xcD/XhuEfGhHTt2MGjQINLT02nevLnTcUT8pY4xpviSJ4UNeKbUONba0ts8iYgfvPDCC2zfvp2FCxc6HUXEX1R7RGpQRJMIduTs8Dhe6Ozws8mekw034N652sMckSCg+iMSYN577z0mTZrEq6++Sv369T3OCTNhHhsfwozuH5RaQ/VHxEe8ubbxxoMPPsgll1zCoEGDfBVNxKcqaoY4DDQ1SaaeTbTHSh0rbIb4pJznHwIaVTVcRay1c/11bhHxnX379hEdHc2MGTM477zznI4j4k9vlzH+XqnHloprsIhU05o1a1iyZAnr16/X1kwSzFR7RGpQcmRyiX11AcLrhpMcmQy4t2Y6M+tMfrj0B45deMzjHJEgofojEkC+/vpr7r77blatWkXTpk3LnBfXKY6UzSkex0VqCdUfER+p6NrGG1OmTOHXX3/l6aef9kdEEZ+oqBh8C3QEugCvFQ6aJGOAa3EXlNJFpnBOXaAJsMcXQUWkdjp69ChRUVEkJCRwxRVXOB1HxJ+SnA4gIv+zefNmJk6cSGZmJg0aNHA6joi/qPaI1LDYjrGAe3/d7JxsIppEkByZXDT+0EMPcePvb+TePveWOUckCKj+iASQPXv2EBMTw+zZs4mIKP9u3undpgOQ+mEqeTaPMBNGXKe4onGRAKf6I+JDFV3bVCQ9PZ1169axZs0aj1sziQSKipoh3gT+D5hgkszrNrFoWaHeQEvczRAbynjupUAd4GtfBBWR2sday+DBg7n99tvp0aOH03FE/MpaqwsykQCxfft2hgwZwiuvvEKzZs2cjiPiN6o9Is6I7Rjr8Q3CadOmsXPnTubPn0+dOnXU/CBBS/VHJHAcPnwYl8tFcnIyl112mVfPmd5tupofpFZS/RHxvbKubSryzjvv8NRTT5GZmUm9evX8kEzEdypqhkgBhgHXAR+bJLMOOAuIwd0I8V+baN8q47m3FHz/yBdBRaT2mTBhAmeeeSb33HOP01FERCRE/Prrr0RHRzNz5kzOOeccp+OIiEiIWLlyJa+88gpr167V1kwiIlIj8vPz6devH/369eOWW26p+AkiIiI+8OWXXxIfH8+aNWto0qSJ03FEKlRuM4RNtP82SSYBeBL3dhmXFBwyQC4wopyn98XdMLHJBzlFpJZJTU3lq6++YtGiRU5HERGREFG4NdPEiRPp3Lmz03FERCREvP/++0yaNInMzEzq16/vdBwREQkRY8aM4eKLL2bIkCFORxERkRDx888/06tXL+bOnctZZ53ldBwRr1S0MgQ20f7dJJmvgVHA7wqG3wcm2kT7pqfnmCTzJ6A58ANlb6MhIkFq3bp1LFy4kIyMDN0VJSIiNSI/P5+77rqLmJgYbr31VqfjiIhIiPjmm2+Ii4tj5cqVnHrqqUXjaVvSqrz3roiIiCetJ7dm14Fd7gfvQsOfG3Lwg4Ml5pikE/dst4m2xOOu87qStT2r6HHkOZFs7L+xxJz4tfGkfphKns0jzIQR1ylOW2uIiAQhb37fF9WfY8ACaHZzMy699NISc3T9I4GswmYIAJtolwPLvT2pTbSv4m6GEJEQ8+GHH/LXv/6VDRs20KBBA6fjiIhIiBg/fjxt27Zl2LBhTkcREZEQ8csvvxAdHc1LL71EmzZtisbTtqQRtzqOQ7mHANiRs4O41XEAekNQRESqpEQjxL+BL+DwnYc56+mz2Dl6J+C5EaJwvLAhonQjBEDW9iy6zuta1BARvzaelM0pRcfzbF7RYzVEiIgED29+3xfVn3zcnxJfBr+2/pXWk1sX1R9d/0igC6lbto0xIfXnFalp3377LYMHD2bp0qWcdtppTscREZEQMX36dL777jsef/xxp6OIiEiIOHz4MC6Xi0mTJvH73/++xLGErISiNwILHco9REJWQk1GFBGRIFLUCPEd8BYQA5xUbNxLpRshPI2nfpjqcU5Z4yIiUjt58/t+14FdYIEMoCVwWbHxArr+kUBXq5sDjDFfGGO6F3scbox5zhhzgYe5sUBujQYUCSF79+4lOjqaF198kXPPPdfpOCIiEiJWrVpFeno6s2fP1tZMIiJSIwq3ZoqNjeXPf/7zCcezc7I9Pq+scREREa/8AqwBegF+XIw1z+ZValxERGonr3/f/wv3FhnXeT6Prn8k0NX2d4zPBxoXe9wQGAGc7UwckdB09OhRoqKi+Otf/8of/vAHp+OIOMIY87Qx5uxSYz2NMU1KjV1ojFlVs+lEgtMHH3zAY489xrJly6hfv77TcURqnGqPiDPGjh3LhRdeyNChQz0ej2gSUalxkdpG9UfEAQeBl4HbgSYVzK2mMBNWqXGRmqL6I+JbXv2+3wp8DXQHPO/GpOsfCXi1vRnCkzL+OoqIP+Tn5zNw4EBcLhfdu3ev+AkiwWskcGbhA2NMGO63Ks4rNe9UoFsN5hIJSt988w1Dhw5l2bJlnHrqqU7HEXGKao9IDXv++ef58ccfeeyxx8qckxyZTHjd8BJj4XXDSY5M9nc8kZqi+iNSgw4fPky9ZfWgK8X+5rm1atSqUueKPCeywvG4TnEe55Q1LlKDVH9EfKii3/dvv/02dd+rC9FAqb6J4vVH1z8S6IKxGUJEalBCQgJnn3028fHxTkcRcZqnZjw16In4wS+//EJMTAyzZs2iTZs2TscRcZJqj0gNWrFiBatWrWLWrFkYU/ZftdiOsaR2T6VNkzYYDG2atCG1eyqxHWNrMK2IX6n+iNSQvLw8+vbtS8qEFFr9rmTjQ6tGrdg5emfRY5toPZ6j+PjG/htPaIiIPCeSjf03Fj2e3m06wzsPL7ozOMyEMbzzcKZ3m17tP49INan+iPhQeb/vv/jiC0aMGMH2d7bTqnn59UfXPxLoTnI6gIjUXi+88ALbt29n4cKFTkcREZEQceTIEVwuF48++iidOnVyOo6IiISId999l8cff5zMzEzq1atX4fzYjrF6809ERKpt9OjRXHLJJQwaNIhBDKpwflkNEcUVb3woy/Ru09X8ICISAjz9vv/pp5/o3bs38+fPp3Xr1iUaH8qi6x8JZGqGEJEqWbNmDUuXLmXdunXUqaNFZkRExP/y8/Pp378/d955J3/5y1+cjiMiIiHi66+/ZtiwYaxatYqmTZs6HUdERELElClT2LdvH88884zTUUREJEQcPHiQnj178ve//52OHTs6HUfEJ4KhGaKzMeZIwc+NC753McaUfofiDzWYSSSobd68mYkTJ5KZmUmDBg2cjiMSSDzdglHxbRki4pVx48ZxwQUXEBenvWpFilHtEfGjPXv2EBMTw+zZs4mIiHA6jkggUf0R8aP09HTWr1/P6tWry92aSSQEqf6I+EleXh6xsbHExcURGRlZ8RNEaolgaIYYWfBV3EROLIDGw5iIVNL27dsZMmQIr7zyCs2aNXM6jkigSTXG7C81NssYc6DY48aISKVNnTqV3bt3M3/+fKejiAQa1R4RPzl8+DAul4vHH3+cyy67zOk4IoFG9UfEh+LXxpP6YSp5No8639Wh+VvN+eL9L0pszdRhWge27dlW9Lh98/ZsHbG1zPOEmTDiOsVpuwsJNqo/Il5K25JGQlYC2TnZRDSJIDky+YStLFpPbs2uA7vcn56ug8bNGrOi/4pKn0ckkFWqGcIkmdeAX2yijfZy/iLgdJto/dVCNNBP5xURD3799Veio6OZOXMm55xzjtNxRALNm5zYdPeGh3n7CuaKiJdWrlzJihUrWLt2re6KEilJtUfET/Ly8ujXrx/9+/fn5ptvdjqOSKBR/RHxofi18aRsTnE/2AP5a/L56c6fGP/P8UWNDKUbIQC27dlGh2kdihoiSpwHyLN5RY/VECFBQvVHxEtpW9KIWx3HodxDAOzI2UHcavdKq4WNDEWNEADvAMdh/5X7aT25NTtH7/T6PCKBrrIrQ1wP/FCJ+VcCfltH0lo711/nFpGSjhw5gsvlYuLEiXTu3NnpOCIBx1p7vdMZRILRe++9x6RJk3j11VepX7++03FEAopqj4j/jBkzhvbt2zN48GCno4gEHNUfEd9K/TDV/cMBYBlwB9DEPV7YxFC6EaJQ8fGi83g4v5ohJBio/oh4LyEroaiBodCh3EMkZCUUNTEUNUJ8DmwH+gCm2LiX5xEJdP7eJqMO2ppCpNbLz89nwIAB9O7dm1tvvdXpOCIiEiK+/vpr7r77blatWkXTpk2djiMiIiHi2WefZc+ePUyePNnpKCIiEgLybB4cA5YCfwJaFhuv7HkqMS4iIsErOyfbu/EdwLtAPyCsGucRCWB+a4YwSSYMOB046LfXMObacg5b4DCw3Vr7i78yiISChx56iHPOOYe7777b6SgiAcsYc2M5h48DP1pr/1tTeURquz179hATE8Ps2bOJiPDbQmMitZpqj4jvLV++nLVr17JmzRptzSRSBtUfEd+qY+uQvzwfLgPO+994mPHwqVQ5wkyYx8aHyp5HJFCp/oh4L6JJBDtydngcL/IzsA6IBcpYjNWr84gEuHKbIUySOQUofRtemEkyZwNlvStgCp4zEPdfn8+qG7Icr+PFyhPGmLeBe621n/oxi0hQmjZtGt9//z0LFixwOopIoNuIuyaVro9FdcoYsxsYb62dX5PBRGqbw4cP43K5SE5O5rLLLnM6jkggU+0R8aF//etfPPnkk2RmZlKvXj2n44gEMtUfER+x1tL+w/Z83vJzdzNEMXGd4op+bt+8vcetMto3b19ifsrmlBPmFD+PSC2n+iPipeTIZOJWx5XY4iK8bjjJkckA/Pjjj5z0ykkc73kcTin53FaNWnl9HpHaoKKVIR4A/lpqrDnwrZfnt4A/i86jlN8McTLQHugKvGGM6Wyt/cqPeUSCyqpVq1i+fDnr1q2jTp06TscRCXQ3lHMsDGgFRAFzjDF7rbVraiaWSO2Sn59Pv3796NevH7fccovTcUQCnWqPiI98+eWXDB8+nNWrV9OkSROn44gEOtUfER955pln+EOLP9Dl7i68+NGL5Nk8wkwYcZ3imN5tetG8rSO20mFahxINEe2bt2friK1Fjwvnp36YWuZ5RGo51R8RL8V2jAUgISuB7JxsIppEkByZTGzHWA4ePEjPnj3ZMH/D/7N353FVV/kfx19HxBQ1s7TUyqXFtp81lTM51TQVtk1jixcIxTWVlMw0UlNMRCMzM7VSk9TcyBVNzQUUy6lptc2lbSrDUdssJZVSwPP74yKDiHpR4ADf9/Px4MHcc8/3+30zjwd9+F4/33Po+HFHduzdkX9co1qN2B67PaDziFQUxtqj9xKYBBMPxBcYKqrr7mi2Ay/aeOu8PcgY0wJ4B5hnre3mOs/RtGzZ0q5fv951DBEAPvjgA2JiYkhLS6Nu3bqu44iUGGPMh9balg6vPx84y1r7d1cZClP9kfIkNjaWkJAQRowY4TqKSIlR7Sma6o+UFz///DO33XYbL7/8MldccYXrOCIlRvXnSKo9Up4sWLCAqVOnsmzZMoKDg13HESkxqj9HUv2R8iInJ4e2bdsSERFBhw4dXMcRKTHHqj3HWxliHDD90HmAb/HvIvOXYxxzEPjNxtvMYuYsNdbajcaYqcA9rrOIVATffvstPXr0YMmSJWqEECl5c/hfbRWRAp577jl+/vlnZsyY4TqKSGWj2iNyFFlZWfh8Pp566ik1QoiUPNUfkaN46623GDNmDGlpaWqEECl5qj8iRbDW0qdPH6655ho1QoinHLMZIq+hIb+pwSSYfwE7bbzNKO1gpeAzoKfrECLl3S+//EJERATTpk2jSZMmruOIVEZ7AG1CLVLI4sWLWbZsGcuXL8eYQBciE5EAqfaIFCE3N5cOHTrQtWtXbr31VtdxRCoj1R+RInz55Zf07t2b5cuXc+qppx7/ABEpLtUfkSKMHj2a7OxsBg8e7DqKSJk63soQh7Hx9sZSylEWTgP+cB1CpDz7448/8Pl8jBgxgquuusp1HJHK6hqgIjYVipSad999l5EjR7J69WqqVdPnFSKlQLVHpAixsbFcfvnldO3a1XUUkcpK9UekkB9//JF27doxa9Yszj77bNdxRCor1R+RQubOncu6detYsmSJHkISz6lSkiczCaa+STD3mgRzt0kwp5XkuU+G8f9mtwE2u84iUl4dPHiQTp060b59e+644w7XcUQqHWNMVWNMW2AgMN91HpHy4uuvv6Znz56kpKRQp04d13FEKhXVHpGjGzt2LLt37yY+Pr7YxyZvTKbpuKZUSahC03FNSd6YXAoJRSou1R+Rou3btw+fz8fo0aNp0aLFYe8FUltilsdQdXhVTIKh6vCqxCyPKavoIhWC6o/I4fLrRldDu/7taNilIVWrHv6MfCD1R/c/UtEVa2UIk2BaAjHAZhtvxxR6LxKYClTPG9pnEkxnG28Xl0jSE2CMqQ5cAvQD/gr0cpVFpLwbMGAAF154IdHR0a6jiFRIxpj/AvYobwcB9fDX3TVAYlnlEinPfv75Z+677z6mT5/Oueee6zqOSIWj2iNyYhYuXMiqVatYtmxZsZ+KSt6YTPSyaLKyswDIyMwgepn/HiqqRVSJZxUpj1R/RIovNzeXqKgooqOjCQ0NPey9QGpLzPIYJq2f9L/z2dz81xPvnFgWP4KIc6o/IoHLrxs/A6uA9jD1s6lUW14tv24EUn90/yOVgbH2aLWjiMkJ5lngYeBRG2/HFhhvBPwHqFHokP3A/9l4+00JZD0yjzEHOXrxO2wq8Iq1tkNp5CgpLVu2tOvXr3cdQzzo+eef57333mPWrFlaIkkqPWPMh9balqVw3ukcvSblAD8Br1tr15T0tU+W6o+48Pvvv3PbbbcRFxfHbbfd5jqOSKlS7Sma6o+48Pbbb9OvXz9Wr159Qvu0Nx3XlIzMI1ddblKnCd/1/a4EEoqUHNWfI6n2iAvWWnr37k2DBg14/PHHj3g/kNpSdXhVcm3uEXOCTBA5Q3NKPLPIyVD9OZLqj5S1qsOrkvtbLiQDbYEz/eMF60Yg9Uf3P1JRHKv2FGtlCOCGvO9LC41H42+E2AD4gD+A2Xnz++BvoCgN/+LYzRC/A1uAV621q0spg0iFtmTJEpYuXcry5cvVCCFyEqy1XVxnEKkocnNz6dChA126dFEjhMhJUO0RKZ6vvvqKmJgYXnvttRNqhADYmrm1WOMilZHqj0jxjBkzhv379zNkyJAi3w+kthTVCHGscZHKSPVHJHC5f+TCPOA28hsh4PC6EUj90f2PVAbFbYZoiL/5oHAb0J1540MOrQJhEszDwCfAzScb8mistTeW1rlFvOC9997jiSeeYPXq1VSrVs11HBHPMMbcba1d4jqHiCuxsbH83//9H/fff7/rKCKeodojXvfTTz8RGRnJzJkzOeecc074PI3rNC7yyajGdRqfTDyRSkv1R7xu3rx5rF27liVLlhz1IaRAakuQCTrqyhAiciTVH/GynJwcSAH+AjQ7/L2CdSOQ+qP7H6kMqhRz/hnAbhtv89feMgmmBvAn/FtipB0at/F2A3AAaHryMUuG0WPvIvm++eYbHnjgAVJSUjjttNNcxxHxBGOMzxjzMbDIdRYRV8aNG8fu3bsZNmyY6yginqDaIwJZWVn4fD5GjRrF5ZdfflLnSgxNJCQ45LCxkOAQEkO1LbVIQao/IvDmm28ybtw45s2bR3Bw8FHnBVJboq+OLvLYo42LeJXqj3idtZYHH3yQa1pdA0Xc+hSsG4HUH93/SGVQ3GaIHKDwWpJ/BoKA9TbeHij03l6Kv/pEiTN+UcAXrrOIlAc7d+4kIiKCl19+mcaN1cEnUlKMMf2MMZ8ZY/YaYz41xrTJG7/BGPMpMB9/IRg3ZgAAIABJREFUY2FPp0FFHElJSWHlypUkJSVpayaREqLaI3Jsubm5REVF0b17d2655ZaTPl9UiyiS2iTRpE4TDIYmdZqQ1CaJqBZRJZBWpOJQ/RE5ti+++II+ffqQkpJC7dq1jzk3kNoy8c6J9GrZK/+J3iATRK+WvZh458RS/TlEyhvVH5FjGzVqFMYY3pn+znHrRiD1R/c/UhkYa23gkxPMJuASoJWNtx/kjT0D9AOetvF2UIG5QcAfwA4bb5uUaOrCuYy5ErgQ+BVYZ63NLvBeJBAPXATssdbWKcZ5LwKGAlcBjYBgYCuwAhhtrf2+wNxhedcpSn9r7TPHu17Lli3t+vXrA40nckJ+//13br/9dgYNGsTtt9/uOo5ImTPGfGitbVkK530UeBr4EvgU/8pIVwGDgFHALmA4MNnaI5oHj3bO24CBwKVAXeBn4G1gmLX2s7w5NwKvF3F4prU2oGVfVH+kLLz99tv069ePtLQ06tQJ+M8xkUqhItWevPOq/kilYK2lT58+1K9fn6FDh7qOI1LmKlL9Ue2RyuTHH3/k9ttvZ/bs2Vx22WWu44iUOdWfI6n+SFl45ZVXmDNnDosXL6ZqVefPqYuUqWPVnuL+NqzGXxQmmATzENAQOLSmyrJCc1vgXzFiWzGvETBjTA1gMVDw8Y7/GmNa49+2Yy7QCtgDJAJji3mJc/D/jIvx/xw5+H+uaCDSGPMna+1PhY7pB+wsNPZhMa8rUipyc3Pp2LEjHTt2VCOESMnrir/7vJ3N6zQ0xgzCf5P2EXC7tfaXYp7zdPw1ZCL+m7HGwGPAu8aYFtbaghu29QE+KPA6B5Fy4quvviImJobXXntNjRAiJas0ag+o/kgl8eyzz7Jv3z6ee+4511FEKhvd+4gcxb59+2jbti1jxoxRI4RIyVP9ETmKN954gxdeeIG0tDQ1QogUUtzfiGeAzsDV+LvjAAyw1sbbtwvNvROwwDsnlfDYBgK3AuuBN4ALgHuAF4FzgbOBEcBYa21mcU9urU0H0guPG2P+hb/odsFfaAt61Vr7XXGvJVIW+vfvzyWXXEL37t1dRxGpjM4HYg/djOV5CX8z3ogT+ccoa+0cYE7BMWPM+/i3fQoDxhR463Nr7bvFTi1Syn766SciIyOZOXMm55xzjus4IpVNidceUP2RymHBggWsWbOGpUuXamsmkZKnex+RIuTk5NCuXTt69erFzTff7DqOSGWk+iNShM2bN9OvXz9WrlxJrVq1XMcRKXeqFGeyjbfbgZvwLwn0B/AD/mLjKzjPJBiDv0vPUPTyQSUlDHgLaGWtHWCtbQsMA24GTgEut9YOO5FGiOM41A1Yt6g3jTGnGmPUeiXlyvjx49m5cyfDhw93HUWksqqGf7umgnblfd9egtc5dGOn7nMp97KysvD5fIwaNYrLL7/cdRyRyqisag+o/kgF8tZbbzFmzBjmzZtHcHCwkwzJG5NpOq4pVRKq0HRcU5I3JjvJIVJKdO8jUsihrZlatWpFhw4dXMcRqaxUf0TyHLrfMI8arrztStoNa0eDBg2KnHOsexLdt4gXFPsf7G28/RRofZxpVYDQvP9d0h/CFXQe8JK19mCBsXn4GyKettZ+WxIXMcZUB2oB1fFvEzIq760VRUzfANQGcvM6CEdYa1eWRA6RE7V48WKWL1/Oa6+9pqeiREpXFWNMwUbDoLzvptA4hWrXMRljgvLO1QR4Cn8z4pxC05KNMfWA3UAq8Ji1dmsx84uUmNzcXKKioujWrRu33HLL8Q8QkRNVKrUn7wSqP1LhfPnll/Tu3Zvly5dz6qmnOsmQvDGZ6GXRZGVnAZCRmUH0Mv8Oo1EtopxkEikFuvcRKWD06NHk5OQwaNAg11FEKjvVH/G8/PuNvVkwD7JvySZhcwJnn3d2/v1GIPckum8RryiV1QtsvM3lf6snlKbq+PdxKmhn3vf/lOB1ugPPF3j9HdDBWvtmgbHdQBL+7UN2ARcBfYHlxpj7rbXTSzCPSMDeeecdRo4cyerVq6lWrZrrOCKV3b+PMv5eodeW4tXg9/BvUQXwNXCztfanvNeZ+JfsWwf8BlwJDAbeMcZcWWCeSJmx1tKvXz/+9Kc/0aVLF9dxRCq70qo9h86h+iMVxo8//ki7du2YNWsWZ599trMccelx+R8oHpKVnUVcepw+VJTKRPc+Innmzp3LunXrWLJkiR5CEil9qj/ieXHpcWT9kQULgWuApkfebwRyT6L7FvGKk2qGyNsO4wwgxMaXuw643BI816v494iqhb/Q3QXUKzjBWjuu8EHGmGnAJmCsMWahtXZvEXOigWiAxo0bl2BkEfjPf/5Dr169WLZsGXXq1HEdR6SyG47/Rqs0dAROxb8i0qPAamPM9dba76y1HwMfF5i7zhjzL+B9oA8wpKgTqv5IaRo7dix79+5l/PjxrqOIVHalWXtA9UcqkH379uHz+Rg9ejQtWrRwmmVrZtEfjxxtXKQC0r2PSJ5169Yxfvx40tLSqFpVuyaLlDLVHxEgY3cGLMe/jkmBW5+C9xuB3JPovkW84oT+QjMJ5ir8/4FvDdSkUJedSTB18S8lZIF+Nt7+fvJRj6qTMaZVgdfV867b2xhzT6G51lr7cHEvYK3dBmzLe/mqMSYF+MAYE2KtHXmM434xxryIf9uOa4G0IuYk4V9RgpYtW5bmB5niMT///DORkZHMmDGDc88913UckUrPWjusFM/9ed7/fM8YsxL/CkWPAT2PMv8jY8xXwJ+PcU7VHykVCxYsIC0tjWXLlumpKJFSVpq1J+/8qj9SIeTm5tK+fXseeOABQkNDj39AKWtcpzEZmUcultm4jj4El8pB9z4ifp9//jl9+/ZlxYoV1K5d23UckUpP9UfE77QPTmN3ld1w3eHjBe83Arkn0X2LeEWV4085nEkwHYF3gHvwr5Rg8r7y2Xi7Czgf6AHcffIxj+lWoHeBr+55ee4pNH7o66RZazfg7wSMCWD6d3nf6x1rkkhJysrKwufzMXLkSK644grXcUQ8wRjzrTGm1H/hrLW78S/Xd0Eg00s5jshh3nrrLcaMGcP8+fMJDg52HUek0iur2gOqP1J+WWvp06cPf/7zn+nYsaPrOAAkhiYSEhxy2FhIcAiJoYmOEomULN37iMD3339P+/btSU5OpmHDhq7jiHiC6o8IzJ49m2b7mlHjrhqH/cts4fuNQO5JdN8iXlGsZgiTYC4FXgKCgeeAlsDOo0yfgf9X8Y6TCXgczYr5dV4JXrsGcHoA8y7M+/5jCV5b5Khyc3Pp0KEDXbp04dZbb3UdR8RLmgKnlPZFjDFnARcD3xxjTkvgIvzL9YmUiS+//JLevXuTkpLCqaee6jqOiFc0pQxqD6j+SPn1zDPPcODAAeLi4lxHyRfVIoqkNkk0qdMEg6FJnSYktUnSvrtSmTRF9z7iYXv37sXn8zF27FguvfRS13FEvKQpqj/iYWvXrmXSpEm8ufxNXrrnpWPebwRyT6L7FvGK4m6T8QhQDZhg421fAJNgco8yNz3v+9UnmC0QFvjZ2tLZhsMY08Ba+0MR4zcB/we8kfe6KlDTWptZaN65QC/gF+Dt0sgoUlhsbCwtWrTg/vvvdx1FRE6SMWYx8BGwAfgNaA70A3KAMXlzkoEtefN2A1cCg4Dt+BsXRUrdjz/+SLt27Zg1axZnn3226zgicpJUf6SimDdvHq+//jpLliwpd1szRbWI0oeIIsWg2iMVRU5ODpGRkfTu3Zsbb7zRdRwROUmqP1JRbNq0idjYWFatWkXNmjUDut8oqTkiFV1xmyFuwt+AMOp4E2283WESzO/AuScSLEBbgI7AK6V0/knGmIbAWiADqI6/uSMS2APE5s2rBWwxxrwKfA7swt8V2D3vvXal1bAhUtC4cePYvXs3Y8eOdR1FxKtKemm8d4EI/PWmGvBf/I14I6213+XN2QS0Ax4CQoAfgEVAvLX2aKs3iZSYffv24fP5GD16NC1atHAdR8SLSmNZVtUfKffefPNNxo0bR1pamrZmEnFD9z7iOdZaHnzwQa6//nrat2/vOo6IV6n+iOfs2LGDDh06MHfuXM466yzXcUQqnOI2QzQC9tl4uy3A+VlAnWJeozhK+9GPOUAn/A0X9fEX2gxgMjDaWrs1b97vQApwDXAP/gaIncAa4GlrrZZKklKXkpLCypUrWbZsWbl7KkrEQxKMMYHcBFlrbecAJo3iOA2I1tqRwMgA84mUqNzcXKKiooiOjiY0NNR1HBGvKtHakzdR9UfKtc8//5yHHnqIFStWULt2bddxRLxK9z7iOU899RTGGAYOHOg6ioiXqf6Ip+zZswefz8fzzz/PxRdf7DqOSIVU3GaI/UB1k2CMjbfH7MAzCeYU4DT8qyRUSNba+cD8AObtx78KhIgTb7/9Nk8//TRpaWlUq1bNdRwRL/sT/lp5PKXxFK9ImbLW0qdPH66++mo6derkOo6Il6n2iKf88MMPtG/fnuTkZBo1auQ6joiXqf6IpyQnJ/P222+zePFiPYQk4pbqj3hGdnY2ERER9O3bl7/97W+HvZe8MZm49Di2Zm6lcZ3GJIYmHrHdRSBzRLyguM0Q3wJX4N836cvjzL0NCAI2n0AuEQnQV199RUxMDK+99hp16pTmQiwiEoB7tBqQeMWYMWPYv38/Q4YMcR1FxOtUe8QzDm3N9Oyzz3LZZZe5jiPidao/4hmvv/46EyZMIC0tjapVi/txuoiUMNUf8QRrLb169SI0NJT77rvvsPeSNyYTvSyarOwsADIyM4heFg2Q3+wQyBwRryjuX28r8Hfe9QV6HW2SSTC1gafwd98tPeF0gfmbMSbgn8NaO7M0w4iUpZ9++onIyEhmzpzJOeec4zqOiIh4xPz581m7di1LlizRU1EiIlImcnJyaNeuHTExMdx0002u44iIiEds3ryZRx55hJUrV1KrVi3XcURExCMSExOpXr06sbGxR7wXlx6X3+RwSFZ2FnHpcfmNDoHMEfGKYzYRmATTCfjdxtsFeUPjgAeBaJNgdgJjCs2vAdwBJAIXAd8DSSUdupDovK/jMfibM9QMIZVCVlYWPp+PUaNGcfnll7uOIyIiHvHmm28yduxY0tLSCA4Odh1HREQ8wFrLQw89RKtWrYiK0gd3IiJSNnbs2EGHDh145ZVXaNCgges4IiLiETNnzuSDDz5g0aJFRT6EtDVza5HHFRwPZI6IVxxvRYXp+BsaFgDYeLvTJJhwYAkwGBgAVAEwCWYHUA//1hgG2AuE2Xi7r1SS/08S8G4pX0OkXMnNzSUqKopu3bpxyy23uI4jIiIe8cUXX9CnTx+WL19O7dq1XccRERGPePrpp8nNzWXQoEGuo4iIiEfs2bMHn8/H+PHjueSSS1zHERERj0hPTycpKYnU1FSCgoKKnNO4TmMyMjOKHC/OHBGvCGR7icPajmy8XWMSTCv8q0QUXJuyYHvsG8BDNt5uPumEx/emtfaVMriOSLlgraVv375ceeWVdOnSxXUcEcljra3iOoNIafrxxx9p164ds2fPplGjRq7jiAiqPeINc+bM4c033+TVV1/V1kwi5YTqj1R2OTk5REZG8vDDD3PDDTe4jiMieVR/pLLbuHEj/fv3Z9WqVdSsWfOo8xJDE4leFn3YNhghwSEkhiYWa46IVwTSDHEEG283AqEmwTQBrgMa4V8R4gfg3zbefl1yEUWkoGeffZZ9+/bx3HPPuY4iIiIesW/fPtq2bcuYMWO47LLLXMcRERGPWLduHc8//zxpaWlUrXpCH1+IiIgUi7WWXr168fe//53IyEjXcURExCO2bdtGx44dmTdvHmeeeeYx50a18G8dGJcex9bMrTSu05jE0MT88UDniHjFSX2aYONtBnDkOisiUioWLFjA6tWrWbZsmZ6KEhGRMpGTk0O7du3o1asXN998s+s4IiLiEZ999hl9+/ZlxYoV1KpVy3UcERHxiCeffJLg4GD69+/vOoqIiHjEb7/9hs/nY8KECVx00UUBHRPVIuq4jQ2BzBHxAj1aIVJBvPXWW4wZM4a0tDSCg4NdxxEREQ+w1tKnTx+uueYaOnTo4DqOiIh4xPfff09UVBTJyck0bNjQdRwREfGI2bNn8/7775OSkqKHkEREpExkZ2cTERFB//79ue6661zHEamUKnQzhPaIEq/48ssv6d27N8uXL+fUU091HUdERDxi9OjR5OTkMHjwYNdRRETEI/bu3YvP52PcuHFceumlruOIiIhHrF27lhdffJHU1FRtzSQiImXCWssDDzzArbfeSlhYmOs4IpVWIH/ZnWUSTO5JXMPaeKu/IEVO0I8//ki7du2YNWsWZ599tus4IiKVXvLGZO2nB8ydO5d169axZMkSPRUlIiJlIicnh8jISHr37s3f//5313FERMQjNm3aRGxsLKtWraJmzZqu44iIiEcMHz6cWrVq0a9fP9dRRCq1QJsU9Am4iAP79u3D5/MxevRoWrRo4TqOiEill7wxmehl0WRlZwGQkZlB9LJoAE81RKxbt47x48eTlpamp6JERKRMWGuJiYnh+uuvp3379q7jiIiIR2zfvp0OHTowd+5czjrrLNdxRETEI6ZPn84nn3zCwoUL9RCSSCkL5NPtfcCY0g4iIofLzc2lffv2REdHExoa6jqOiIgnxKXH5TdCHJKVnUVcepxnmiE+//xz+vbty4oVK6hdu7brOCIi4hFPPfUUQUFBDBw40HUUERHxiD179uDz+XjhhRe4+OKLXccRERGPWL16NVOnTiU1NZWgoCDXcUQqvUCaIfbaeJtQ6klEJJ+1lj59+vDnP/+ZTp06uY4jIuIZWzO3Fmu8svnhhx9o3749ycnJNGzY0HUcERHxiOTkZN5++20WL16sp6JERKRMZGdnExERwSOPPML111/vOo6IiHjEhg0bGDhwIKmpqYSEhLiOI+IJVVwHEJEjPfPMM+zfv5+4uDjXUUREPKVxncbFGq9M9u7dS9u2bRk7diyXXnqp6zgiIuIRr7/+OhMmTGDOnDnamklERMqEtZaePXsSGhpKRESE6zgiIuIR27Zto1OnTsydO5f69eu7jiPiGWqGECln5s2bx+uvv86kSZP0VJSISBlLDE0kJPjwruyQ4BASQxMdJSobOTk5tGvXjt69e3PjjTe6jiMiIh6xefNmHnnkERYtWkStWrVcxxEREY944oknqFGjBrGxsa6jiIiIR2RmZuLz+Zg4cSLNmzd3HUfEU/TYhUg58uabbzJu3DjS0tIIDg52HUdExHOiWkQBEJcex9bMrTSu05jE0MT88crIWsuDDz7ItddeS/v27V3HERERj9ixYwdRUVHMmTOHBg0auI4jIiIeMWPGDD788ENSUlL0EJKIiJSJAwcOEBERwYABA7j22mtdxxHxHDVDiJQTn3/+OQ899BArVqygdu3aruOIiHhWVIuoSt38UNioUaMwxvDYY4+5jiIiIh6xZ88efD4fzz33HJdcconrOCIi4hFr1qzhpZdeIi0tjaCgINdxRETEA6y19OjRgzvuuAOfz+c6jognqRlCpBz44YcfaN++PcnJyTRq1Mh1HBER8YhXXnmFf//73yxevFhPRYmISJnIzs7mvvvu4+GHH+aGG25wHUdERDxiw4YNDBgwgFWrVhESEnL8A0RERErAsGHDqFu3Ln379nUdRcSzjtkMYeNtlbIKIuJV+/btw+fzMWbMGC677DLXcURExCPeeOMNXnjhBdLS0qhaVf2xIiJS+qy1xMTEcNNNNxEZGek6joiIeMS2bdvo1KkT8+fP58wzz3QdR0REPGLatGls2rSJ+fPnu44i4mn65FvEoZycHNq1a0evXr24+eabXccRERGP2Lx5M/369WPlypXUqlXLdRwREfGIJ598kmrVqvHoo4+6jiIiIh7x22+/4fP5mDBhAs2bN3cdR0REPCI1NZXp06eTmpqqrZlEHNPKDyKOWGt56KGHaNWqFR06dHAdR0RE8sQsj6Hq8KqYBEPV4VWJWR5zQnOSNybTdFxTqiRUoem4piRvTC6L+Mf1/fff06FDB1555RUaNGjgOo6IiHjErFmzeP/99xk/fry2ZhIRkTKRnZ1NREQE/fv357rrrnMdR0REPOKTTz5h8ODBpKSkUKNGDddxRDxPK0OIOPL000+Tm5vLoEGDXEcREZE8MctjmLR+Uv7rXJub/3rinRMDnpO8MZnoZdFkZWcBkJGZQfSyaACiWkSV/g9yFHv37sXn8zF+/HguueQSZzlERMRb0tPTmTx5MqmpqdqaSUREyoS1lujoaG699VbCwsJcxxEREY/YunUrXbp0YeHChdSvX991HBFBK0OIODFnzhz+9a9/MXHiRD0VJSJSjiR9mHTc8UDmxKXH5TdCHJKVnUVcelwJpDwxOTk53HfffTz00EPccMMNznKIiIi3bNq0if79+5OSkkLNmjVdxxEREY8YPnw4p556Kv369XMdRUREPGL37t2EhYXx4osvcsEFF7iOIyJ59EiGSBlbt24dzz33HGlpaXoqSkSknMm1uccdD2TO1sytRc452nhps9bSq1cvbrjhBtq1a+ckg4iIeM/27dvp0KED8+bN46yzznIdR0REPGL69Ol8+umnLFiwQA8hiYhImThw4ADh4eEMGjSIVq1auY4jIgVoZQiRMvTZZ5/Rt29fFi1aRO3atV3HERGRQoJM0HHHA5nTuE7jIuccbby0jRw5kuDgYAYMGODk+iIi4j2//fYbPp+PF154gYsuush1HBER8Yi0tDSmTp3K7NmzCQoq+t5NRESkJFlr6d69O23atOHee+91HUdEClEzhEgZ+f7774mKiiI5OZmGDRu6jiMiIkWIvjr6uOOBzEkMTSQkOOSw90OCQ0gMTSyBlMUze/Zs3n33XZ577jk9FSUiImUiOzub++67j0ceeYTrr7/edRwREfGITz/9lMcee4xFixYREhJy/ANERERKwNChQ6lXrx59+vRxHUVEiqA1+kXKwN69e/H5fIwdO5ZLL73UdRwRETmKiXdOBCDpwyRybS5BJojoq6PzxwOdE9UiCoC49Di2Zm6lcZ3GJIYm5o+XlbVr1zJp0iRtzSQiImXGWkvPnj1p3bo1ERERruOIiIhHbNu2jc6dO7NgwQLq16/vOo6IiHjElClT+OKLL5g3b57rKCJyFPpUXKSU5eTkEBkZSe/evbnxxhtdxxERkeOYeOfEwxobTnROVIuoMm9+KGjTpk3ExsaycuVKatas6SyHiIh4y4gRIwgJCeGRRx5xHUVERDwiMzMTn8/HpEmTuPDCC13HERERj1i5ciWzZ89m5cqVVKmihfhFyis1Q4iUImstMTExXH/99bRv3951HBER8YgdO3bQoUMH5s6dS4MGDVzHERERj5gxYwYff/wxCxcu1NZMIiJSJg4cOEB4eDgDBw7kr3/9q+s4IiLiER999BFDhgwhNTWVGjVquI4jIsegZgiRUvTUU09RpUoVBg4c6DqKiIh4xJ49e/D5fDz//PNcfPHFruOIiIhHrFmzhilTppCamkpQUJDrOCIi4gHWWnr06MGdd95J27ZtXccRERGPyMjI4P777yclJYV69eq5jiMix6F1W0RKSXJyMv/+97954YUX9FSUiEg5kbwxmabjmlIloQpNxzUleWPyEXNaz2yNSTD5X61ntj6hOSWVpziys7O577776Nu3L3/7299O6lwiIiKB2rBhAwMGDCAlJYWQkBDXcURExCOGDRvG6aefzsMPP+w6ioiIeMTu3bsJDw9n8uTJnH/++a7jiEgA1AwhUgpef/11JkyYwNy5c6laVQuwiIiUB8kbk4leFk1GZgYWS0ZmBtHLog9rQGg9szXpW9IPOy59S/phzQ6BzCmpPMVhraVXr17cdNNN3HfffSd0DhERkeLatm0bnTp1Yu7cuZx55pmu44iIiEdMnTqVTZs28cwzz7iOIiIiHrF//37CwsKIi4vjmmuucR1HRAKkZgiRErZ582YeeeQRFi1aRK1atVzHERGRPHHpcWRlZx02lpWdRVx6XP7rwk0ORY0HMqek8hRHYmIi1atX59FHHz2h40VERIorMzMTn8/HhAkTaN68ues4IiLiEampqcycOZPZs2drayYRESkT1lq6devGPffcw9133+06jogUgx5ZFylBO3bsICoqijlz5tCgQQPXcUREpICtmVuLNV7aSjLPzJkz+eCDD1i0aJG2ZhIRkTJxaGumAQMGcN1117mOIyIiHvHJJ58wePBgUlNTqVGjhus4IiLiEUOGDKFhw4b07t3bdRQRKSY1Q4iUkD179uDz+Xjuuee45JJLXMcREZFCGtdpTEZmRpHjLpRUnvT0dJKSkkhNTdVTUSIiUiastURHR3Pbbbfh8/lcxxEREY/YunUrXbp0YeHChdSrV891HBER8YikpCS+/vpr5syZ4zqKiJwAbZMhUgKys7OJjIzk4Ycf5oYbbnAdR0REipAYmkhIcMhhYyHBISSGJua/Dm0WWuSxBccDmVNSeY5n48aN9O/fn5SUFGrWrFms64uIiJyohIQETj31VPr27es6ioiIeMTu3bsJCwvjxRdf5IILLnAdR0REPGLFihW88sorzJgxgypV9E+qIhWRfnNFTpK1lpiYGP7+978TGRnpOo6IiBxFVIsoktok0aROEwyGJnWakNQmiagWUflz1nRac0RTQ2izUNZ0WlOsOSWV51i2b99Ox44dmTNnDmeddVaxri0iInKiXn75ZTZs2MCzzz6rrZlERKRMHDhwgPDwcAYNGkSrVq1cxxEREY/48MMPGTp0KCkpKVSvXt11HBE5Qdom4xiMMRcBQ4GrgEZAMLAVWAGMttZ+X8T8UcDfgWrAR0C8tXZtWeaWsvXkk08SHBxM//79XUcRkUrGGHMbMBC4FKgL/Ay8DQyz1n5WYN65wFjgFsAAa4C+1tryY0LhAAAgAElEQVStZR66nItqEXXcZoNAmhqK2/hwMnmK8ttvv+Hz+XjhhRe46KKLSiSLiMghqj9yNGlpabz88susWrVKWzOJSIlS7ZGjsdbSrVs37rrrLu69917XcUSkklH9kaP57rvv6NatG4sWLeKMM85wHUdEToKaIY7tHKAhsBjYBuQALYBoINIY8ydr7U8Axpjz8RfJHOBpIBPoAaQaY+6w1pbMv5pIuTJr1izee+89Fi1apKeiRKQ0nA58CEzEfzPWGHgMeNcY08Jam2GMCQHWAvuBzoAFngBeN8Zcbq3d5ya6lJbs7GwiIiKIjY3l+uuvdx1HRCon1R85wqeffspjjz1GamoqISEhxz9ARKR4VHukSI8//jhnnnkmDz30kOsoIlI5qf7IEXbt2kV4eDgvvfQS5513nus4InKS1AxxDNbadCC98Lgx5l/AfKAL/sYHgJHAacDV1tpP8ubNBDYDE4wxF1trbVnklrKRnp7Oiy++SFpaGlWr6ldJREqetXYOMKfgmDHmfeALIAwYg7/x7jzgImvt13lzNgD/AR4Ani3LzFK6rLU88MAD3HLLLYSHh7uOIyKVlOqPFPbf//6Xzp07s2DBAurXr+86johUQqo9UpSXXnqJr776irlz57qOIiKVlOqPFLZ//37CwsIYOnQof/7zn13HEZESUMV1gAoqI+97XQBjTE3gLuCNQ40QANbavcAUoDmg/2pWIps2beLRRx9l0aJF1KxZ03UcEfGWX/K+5+R9vwt499DNGIC1dgvwb+DuMs5W7iVvTKbpuKZUSahC03FNSd6YfMScyyZchkkw+V+XTbjshOYEcq3iGjFiBLVq1eKRRx456XOJiBST6o9HZWZmEhYWxqRJk7jwwgtdxxERb1Ht8bCVK1eSnJzMzJkzqVJFH2GLSJlS/fGogwcP0rVrV3w+H23atHEdR0RKiP6SDIAxproxpp4x5hxjzK3A5Ly3VuR9vxw4BXiniMPfzfuuZohKYvv27XTo0IE5c+Zw1llnuY4jIh5gjAkyxlQzxlyIvwb9wP+61i8DNhVx2Gb8+x1KnuSNyUQviyYjMwOLJSMzg+hl0Yc1KVw24TI+2/nZYcd9tvOzw5odApkTyLWKa8aMGXz88ceMHTtWWzOJSJlQ/ZEDBw4QHh7OwIED+etf/+o6joh4gGqPAHz00UcMGTKElJQUqlev7jqOiHiA6o8AxMXFce655xITE+M6ioiUIDVDBKY7/v2i/guk4t8Oo4O19s289xvlfd9exLGHxs4u1YRSJvbs2YPP5+P555/n4osvdh1HRLzjPfz7En6FvwHvZmvtT3nvnQ7sKuKYX8lbwUj84tLjyMrOOmwsKzuLuPS4/NeFmxyKGg9kTiDXKo41a9YwZcoUkpOTCQoKOqFziIicANUfD7PW0qNHD+68807atm3rOo6IeIdqj8dlZGRw//33M3/+fM444wzXcUTEO1R/PO7FF19ky5YtjBw50nUUESlhaoYIzKvALcC9wHBgN1CvwPshed/3F3HsH4XmHMYYE22MWW+MWf/zzz+XUFwpDdnZ2URERNCvXz/+9re/uY4jIt7SEWgFtAd+A1YbY5qezAm9WH+2Zm4t1nh5udaGDRsYMGAAKSkphIQU+eeEiEhpUf3xsPj4eE4//XQefvhh11FExFtUezxs165dhIWFMXnyZM4//3zXcUTEW1R/POy1115j/vz5TJ8+XVsziVRC+q0OgLV2m7V2jbX2VWttPNAZeNoYMyhvyqFHP08p4vDqheYUPneStbaltbZl/fr1Sza4lBhrLT179iQ0NJT77rvPdRwR8Rhr7efW2vestXOAUKAW8Fje27sougv9aF3rh87pufrTuE7jYo2Xh2tt27aNTp06MXfuXM4888ySiCYiEjDVH++aOnUqn332GWPGjHEdRUQ8RrXHu/bv3094eDiPP/4411xzjes4IuIxqj/etX79eoYNG8bChQu1NZNIJaVmiBNgrd0AfAwc2jhoR973orbCODRW1BYaUkE88cQT1KhRg9jYWNdRRMTjrLW7ga+BC/KGNuPfu7CwS4Gi93PwqMTQREKCD19ZISQ4hMTQxPzXl9YreqvHguOBzAnkWseTmZmJz+dj4sSJNG/ePODjRERKg+qPd6SmpjJz5kxmzZqlp6JExCnVHu+w1tKtWzfuvfde7rrrLtdxRMTjVH+8Y8uWLXTv3p0FCxZw+umnu44jIqVEn2ycuBr4O/8ANuLfIuOvRcxrlfd9fVmEkpI3Y8YM1q9fz/jx4zHGuI4jIh5njDkLuBj4Jm9oKdDKGHNegTlNgevy3pM8US2iSGqTRJM6TTAYmtRpQlKbJKJaROXP2fzg5iOaHS6tdymbH9xcrDmBXOtYDhw4QEREBAMGDODaa689kR9XRKREqf54w8cff8zgwYNJSUmhRo0aruOIiMep9nhHXFwcDRs25MEHH3QdRURE9ccjfv31V8LDw5kyZQrNmjVzHUdESpGx1rrOUG4ZYxpYa38oYvwmYA3whrU2NG9sAdAWuMpa+2neWC38XYP7gYvscf7PbtmypV2/Xj0T5cmaNWsYNmwYqamp1KxZ03UcESkBxpgPrbUtXecIhDFmMfARsAH/foXNgX5AA+Av1tqvjDE1gU+B34EhgAVGALWBy621e493HdWf8sVaS9euXbniiivo16+f6zgiUgIqUu0B1R+v2rp1K3fddRcLFy7kggsuOP4BIlLuVaT6o9rjXZMnT2bt2rXMmTNHKxKJVBKqP0dS/Slf/vjjD+644w5iY2P55z//6TqOiJSAY9WeqmUdpoKZZIxpCKwFMoDqwNVAJLAHKLhnwiD8e0mlGWPG4i+cPfBvk3Hn8RohpPzZsGED/fv3VyOEiLj0LhCBv95UA/4LvAGMtNZ+B2Ct3WeMuRkYC8wCDJAO9A3kZkzKn4SEBE477TQ1QoiIS6o/HrN7927CwsKYPHmyGiFExBXVHg9asWIFc+fOZeXKlWqEEBFXVH885uDBg3Tp0oXIyEg1Qoh4hJohjm0O0AnoCNTH3/GXAUwGRltrtx6aaK392hhzHfAU8Bj+wvkRcLu1dk1ZB5eTs23bNjp16sS8efM488wzXccREY+y1o4CRgUwbyvgK/1EUtqmTZvGxo0bmT9/vusoIuJhqj/esn//fsLCwhg8eDDXXHON6zgi4lGqPd7z4YcfMnToUNLS0qhevbrrOCLiUao/3vPYY4/RrFkzHnjgAddRRKSMqBniGKy184GA/zXCWvs5cHfpJZKy8Ntvv+Hz+ZgwYQIXXXSR6zgiIlLGzh5zNjv27sh/3ahWI7bHbj9sTuuZrUnfkp7/OrRZKGs6Hd77mLwxmbj0OLZmbqVxncYkhiYS1SLqqNdNTU1l+vTppKamEhQUVEI/jYiIyNFZa+nWrRt3330399xzj+s4IiLiEd999x3dunVj8eLFnH766a7jiIiIR0yYMIFt27Yxe/Zs11FEpAxp/TGRArKzswkPD6d///5cd911ruOIiEgZK9wIAbBj7w7OHnN2/uvCjRAA6VvSaT2zdf7r5I3JRC+LJiMzA4slIzOD6GXRJG9MLvK6n3zyCYMHDyYlJYUaNWqU4E8kIiJydI8//jgNGjTgoYcech1FREQ8YteuXYSHhzNlyhSaNWvmOo6IiHjE0qVLWbRoES+//LK2ZhLxGP3Gi+Sx1hIdHc1tt91GWFiY6zgiIuJA4UaIosYLN0IUNR6XHkdWdtZh72dlZxGXHnfEcf/973/p0qUL8+bNo379+icSW0REpNheeuklvvrqK55++mnXUURExCMObc00dOhQWrZs6TqOiIh4xAcffMCIESNYuHAhp5xyius4IlLGtE2GSJ7hw4dTu3Zt+vXr5zqKiIhUcFsztwY0vnv3bnw+H5MmTeKCCy4oi2giIiKsXLmS5ORkVq1apaeiRESkTBw8eJAuXbrg8/lo06aN6zgiIuIR3377LT169GDJkiXUrVvXdRwRcUDNECLAyy+/zCeffMLChQsxxriOIyIiFVzjOo3JyMwocvyQAwcOEB4ezqBBg/jrX/9alvFERMTDPvroI4YMGUJaWhrVq1d3HUdERDxi8ODBNG7cmJiYGNdRRETEI3755RciIiKYNm0aTZo0cR1HRBzRIyDieWlpaUybNo3k5GSCgoJcxxEREYca1Wp03PHQZqFFzik4nhiaSEhwyGHvhwSHkBiaCPi3ZurevTtt2rTh3nvvPdnYIiIiAcnIyOD+++9nwYIFnHHGGa7jiIiIR0yaNImMjAxGjhzpOoqIiHjEH3/8gc/nY8SIEVx11VWu44iIQ2qGEE/79NNPeeyxx1i0aBEhISHHP0BERCq17bHbj2iIaFSrEdtjt+e/XtNpzRENEaHNQlnTaU3+66gWUSS1SaJJnSYYDE3qNCGpTRJRLaIAiI+Pp169evTp06cUfxoREZH/2bVrF2FhYSQlJXHeeee5jiMiIh7x2muvsWDBAqZPn66tmUREpEwcPHiQTp060b59e+644w7XcUTEMW2TIZ61bds2OnfuzPz586lfv77rOCIiUk4UbHw4moKND0cT1SIqv/mhoClTpvDZZ58xf/78E8onIiJSXPv37ycsLIzHH3+cv/zlL67jiIiIR3zwwQcMGzaMtLQ0TjnlFNdxRETEIwYMGMCFF15IdHS06ygiUg6oGUI8KTMzk7Zt2zJx4kSaN2/uOo6IiHjEqlWrmDVrFqtWrdJTUSIiUiYOHjxI165dadu2LXfddZfrOCIi4hFbtmyhR48evPrqq5x++umu44iIiEc8//zz/PDDD8yaNct1FBEpJ9QMIZ5z4MABwsPDGThwINdee63rOCIi4hEff/wxcXFxpKamUqNGDddxRETEI4YMGcI555zDgw8+6DqKiIh4xK+//kp4eDhTp06ladOmruOIiIhHLFmyhKVLl7J8+XKMMa7jiEg5oWYI8RRrLT169OAf//gHPp/PdRwREfGIrVu30rVrV1JSUqhXr57rOCIi4hGTJ0/m22+/5ZVXXnEdRUREPOKPP/7A5/ORkJDA1Vdf7TqOiIh4xHvvvccTTzzB6tWrqVatmus4IlKOqBlCPGXYsGHUrVuXvn37uo4iIiIOtJ7ZmvQt6fmvQ5uFsqbTmsPmVBtejWybnf862ARzYOiBYp8nf87vwCxo2b0l559/fgn+NCIiIkf32muvMXfuXFauXKmtmUREpEwcPHiQzp07ExkZyZ133uk6joiIeMQ333zDAw88wNKlSznttNNcxxGRckafiIhnTJ06lU2bNjFmzBjXUURExIHCDQwA6VvSaT2zdf7rwo0QANk2m2rD/9dRHsh58ufkAPOBG2B9lfWHzRERESkt69evZ9iwYaSkpFC9enXXcURExCMee+wxzj//fB544AHXUURExCN27txJREQEL7/8Mo0bN3YdR0TKIa0MIZ6QmprKjBkzSE1NJSgoyHUcERFxoHADQ1HjhRshihoP5DzpW9LBAkuAi/O+jnGsiIhISfnuu+/o3r07ixcv5vTTT3cdR0REPGLChAls376dWbNmuY4iIiIe8fvvv+Pz+UhMTOTKK690HUdEyik1Q0il98knnzBo0CBSU1OpUaOG6zgiIuIVa4FawDWug4iIiFf8+uuvhIWFMWXKFJo1a+Y6joiIeMTSpUtZtGgRK1as0NZMIiJSJnJzc+nYsSMdO3bk9ttvdx1HRMoxNUNIpbZ161a6dOnCwoULqV+/vus4IiLiFeuBX4Aw10FERMQr9u/fT1hYGMOGDaNly5au44iIiEe8//77jBgxgrS0NE455RTXcURExCP69+/PJZdcQvfu3V1HEZFyTq26Umnt3r2bsLAwXnzxRS644ALXcURExLHQZqHHHQ82wUXOKTh+vPOsWLGC074+De7liL+0jnasiIjIyTh48CBdunQhIiKCf/7zn67jiIiIR3z77bdER0ezcOFC6tat6zqOiIh4xPjx49m5cyfDhw93HUVEKgA1Q0ildODAAcLDwxk0aBCtWrVyHUdERMqBNZ3WHNGMENoslDWd1uS/PjD0wBENEcEmmANDDwR0no8++ojHH3+cr9/6mtDmx76WiIhISRk8eDBNmjShZ8+erqOIiIhH/PLLL0RERDBt2jSaNGniOo6IiHjE4sWLWb58OVOmTMEY4zqOiFQA2iZDKh1rLd26daNNmzbce++9ruOIiEg5EkgzQsHGh+Kc57vvvuP+++9n0aJFnHHGGWp8EBGRMjFp0iQyMjJITk52HUVERDzi999/x+fzMWLECK666irXcURExCPeeecdRo4cyerVq6lWrZrrOCJSQagZQiqdoUOHUr9+ffr06eM6ioiIeMSuXbsIDw8nKSmJ8847z3UcERHxiGXLlrFw4UJWrFhBlSpa+FFERErfwYMH6dy5M1FRUdxxxx2u44iIiEf85z//oVevXixbtow6deq4jiMiFYiaIaRSeemll/jiiy+YN2+e6ygiIuIR+/fvJywsjMcff5y//OUvruOIiIhHfPDBBwwfPpy0tDROOeUU13FERMQjBgwYQPPmzenRo4frKCIi4hE///wzkZGRzJgxg3PPPdd1HBGpYNQMIZXGypUrmT17NqtWrdJTUSIiUqSY5TEkfZhErs0lyAQRfXU0E++ceNics8eczY69O/JfN6rViO2x2w+b03pma9K3pMNBYBE0v7I5d911V1n8CCIiInz77bf06NGDV199lbp167qOIyIiHvH888/z448/MnPmTNdRRETEI7KysvD5fIwcOZIrrrjCdRwRqYD0L8ZSKXz00UcMGTKElJQUatSo4TqOiIiUQzHLY5i0fhK5NheAXJvLpPWTiFkekz+ncCMEwI69Ozh7zNn5r/MbIQDWAqfCV+d/ReuZrUv9ZxAREfnll1+IiIhg6tSpNG3a1HUcERHxiFdffZWlS5cydepUjDGu44iIiAfk5ubSoUMHunbtyq233uo6johUUGqGkAovIyOD+++/n/nz51OvXj3XcUREpJxK+jDpuOOFGyGKGs9vhPgA2AW0LjQuIiJSSv744w/CwsIYPnw4V199tes4IiLiEe+++y5PPvkkCxYsoFq1aq7jiIiIR8TGxnL55ZfTtWtX11FEpALTNhlSoe3atYuwsDAmT57M+eef7zqOiIiUY4dWhAh0/Ji+BDYDUai1VEREysTBgwfp3Lkz7dq14x//+IfrOCIi4hHffPMNPXv2ZOnSpZx22mmu44iIiEeMGzeO3bt3M3bsWNdRRKSCUzOEVFj79+8nPDycIUOGcM0117iOIyIi5VyQCSqy8SHIBBXvRNuBN4COQHAJBBMREQnAwIEDOf/884mOjnYdRUREPGLnzp1ERETw8ssv07hxY9dxRETEI1JSUli5ciXLli3T1kwictL0LKNUSNZaunXrxj333MPdd9/tOo6IiFQA0VcX/Y9HBccb1WpU5JxD41u2bKFWai2IAEIOnxPaLLREcoqIiBT2wgsvsGPHDp544gnXUURExCN+//13fD4fTz75JFdeeaXrOCIi4hFvv/02Tz/9NPPnz9fWTCJSItQMIRVSXFwcDRs2pHfv3q6jiIhIBTHxzon0atkrfyWIIBNEr5a9mHjnxPw522O3H9EQ0ahWI7bHbufXX38lPDyc11NeJ/SqwxsfQpuFsqbTmtL/IURExHOWLFnCq6++yrRp06hSRbfwIiJS+nJzc+nYsSOdOnXitttucx1HREQ84quvviImJoaUlBTq1KnjOo6IVBLaJkMqnMmTJ/PNN98wZ84c11FERKSCmXjnxMOaH4qyPXb7EWP79+8nLCyMYcOG0bJlS9a0VOODiIiUvvfff58nnniCtLQ0TjnlFNdxRETEI/r378+ll15Kt27dXEcRERGP+Omnn4iMjGTmzJmcc845ruOISCWiZgipUFasWMGcOXNYtWqVnooSEZEycfDgQTp37kxERAT//Oc/XccRERGP+Oabb4iOjmbJkiXUrVvXdRwREfGI8ePHs3PnTsaMGeM6ioiIeERWVhY+n49Ro0Zx+eWXu44jIpWMmiGkwvjwww8ZOnQoqampVK9e3XUcERHxiEGDBtG0aVN69uzpOoqIiHjEzp07iYiIYNq0aTRp8v/s3Xl4VOX5//H3DQQRAqiFiqAo7rK5FL4/d4Sg1qq1OiyBIOKGENYioJgqqEQQBFEBlaoIEgRCEMGwBCJFKNKKX60KFrUKFBCEqhQIapbn98cM+YaQhIRk5szyeV3XucZ5zjMz9zzXmE9OuOecM70uR0REYsSCBQvIzMzknXfewcy8LkdERGJAfn4+SUlJ3HvvvVx//fVelyMiUUjNEBIRtmzZwr333suCBQv41a9+5XU5IiISoZpMaMLOAzsL7zeOb3zUZTFOHnsyP/78o//O3yFuRxw//e9PoSxTRERi2KFDh+jUqROjR4/msssu87ocERGJEe+//z5PP/00WVlZ1KxZ0+tyREQkBjjnGDx4MJdeeim9evXyuhwRiVK6zoCEvR9++IFOnTrx5z//mbPPPtvrckREJEIVb4QA2HlgJ00mNCm8f0QjxD+BzyH31lx+NU6NeCIiEnwFBQX07NmTpKQkbrrpJq/LERGRGPHll1/St29f5s+fT/369b0uR0REYsTEiRM5ePAgjz76qNeliEgU05khJKz9/PPPdOrUiZEjR9K2bVuvyxERkQhWvBGipPHCRogdwHvAnUCNIuMiIiJBNGzYMC644ALuv/9+r0sREZEYsWfPHrp27cqMGTM444wzvC5HRERiRHp6OitXrmTRokW6NJOIBJWaISRsFRQUcPfdd+Pz+bj11lu9LkdERGLF98AioBtwose1iIhIzHj++efZs2cPM2bM8LoUERGJETk5Ofh8PsaOHcvFF1/sdTkiIhIj1q5dy4QJE8jKyiIuLs7rckQkyqkZQsLWI488whlnnEFycrLXpYiISKzIAdKB24CTPK5FRERixsKFC1m8eDGZmZn6VpSIiIREfn4+PXr04O677+aGG27wuhwREYkRmzdvpn///mRmZlKvXj2vyxGRGKBmCAlLL774Ilu2bGH27NlelyIiIlGicXzjEi+V0Ti+MQA//fQT1dOrk98+HxofOeekE9QZISIiwbF+/XqeeuopsrKyqFmzptfliIhIDHDOMWTIEFq3bs3dd9/tdTkiIhIjdu/eTbdu3XjjjTdo0qSJ1+WISIyo5nUBIsW98847pKen8/rrr1Otmj6iIiJSNXY8uKOw8eGwxvGN2fHgDgoKCujZsydTH57KSa2ObHw46YST+OHhH0JZqoiIxIivvvqKPn36MH/+fE46SY13IiISGpMmTeK///0vI0eO9LoUERGJEQcPHsTn8zF+/HhatWrldTkiEkN0ZggJKxs2bGDUqFFkZWVRq1Ytr8sREZEos+PBHSWOP/TQQ5x33nn07t2b3vQOcVUiIhKL9u7dS9euXXn99ddp2rSp1+WIiEiMmD9/PsuXL2fx4sW6NJOIiIREfn4+3bt354EHHiAhIcHrckQkxuhr92Uws/PN7AkzW29me8xsv5l9bGYpZlan2NxRZuZK2YZ69R4iyTfffMN9991Heno6p5xyitfliIh4zsw6mVmGmW01s0NmttnMxphZ3SJzziojf/QV03KYPHky3377LaNHj/a6FBGRsKD8Cb5Dhw7h8/l46qmnuOSSS7wuR0TEc8qe0Fi3bh3jx49n3rx5xMXFeV2OiIjnlD/B55xj4MCBtG3bljvvvNPrckQkBunMEGW7B+gHLALSgFygPTAa6GJmlzvnDhV7zB+BvcXGPgx2oZHu+++/p3Pnzrzyyis0a9bM63JERMLFUGAb8AiwHbgUGAW0N7MrnXMFReaOwZ9XRe0PRZGR7O2332bhwoVkZmbqW1EiIv9H+RNE+fn59OjRg549e3LjjTd6XY6ISLhQ9gTZF198QXJyMu+88w716tXzuhwRkXCh/AmyZ555hp9//pmUlBSvSxGRGKVmiLLNB8Y45/YVGXvJzL4EUoB7gcnFHrPQObclRPVFhZ9++gmfz8eoUaNo06aN1+WIiISTW51ze4rcX21m3wMzgOuAd4vs+9o5tz6UxUWijjM7kv1Ntv/OdqibXZdt/7uNE044oXCOPX50U4Qb6Y64n/ZpGinZKWzbt42m9ZuSmpBKUqukoNYuIhJCyp8gGjp0KC1atODee+/1uhQRkXCi7Ami7777jsTERGbOnMnpp5/udTkiIuFE+RNEc+fOZdWqVbz99tv6EpKIeEaXySiDc25DsUaIw+YGbluW9Dgzq2dmajQph4KCAnr16kViYiK33HKL1+WIiISVYgdjh30QuG0SylqiwRGNEN8Di2H/bfvptKhT4ZySGiGKj6d9mkbvxb3Zum8rDsfWfVvpvbg3aZ+mBbN8EZGQUf4Ez6RJk/j+++95/PHHvS5FRCSsKHuCJycnB5/Px7hx42jdurXX5YiIhBXlT/CsWbOGSZMmMXfuXF2aSUQ8pWaI43O4hXp3Cfs+AfYBP5nZOjO7KXRlRZ6HH36YZs2a8cADD3hdiohIpGgXuP282PgYM8szs31mtsjMWoW6sHBX2AhxEEgH/gCcVGS8nFKyU8jJzTliLCc3h5Rsne5PRKKa8qeSMjIyWLJkCX/+85/1rSgRkfJR9lRSfn4+3bt357777qNjx45elyMiEimUP5X0+eefM2DAADIyMqhbt67X5YhIjNPZCyrIzKoDjwJ5wOwiu34EpgHrgB+AC4DBQKaZ3eOce72U5+sN9AZo2rRp8AoPQ1OnTmX79u3MmjXL61JERCKCmTUBngBWOuc2BIZ/Bl4GsoA9wIX4r3O4zsz+xzlX/MDt8HPFZv7kAvOADsBpx/cU2/Ztq9C4iEikU/5U3vvvv8+4cePIysqiZs2aXpcjIhL2lD2V55xj8ODBXHbZZdx1111elyMiEqBxOnMAACAASURBVBGUP5W3a9cuunfvTlpaGo0bN/a6HBERzDl37FlSyMxeAPoDjzjnxhxj7q+Az4BawBnOuQNlzW/Tpo3bsGFDWVOixqJFi3juuedYsmTJEddpFxEJNjP70DnXxus6KsrM4oG/AI2B/3HObS9j7hnARmCRc67HsZ47VvLHRpr/jBDnAr85cp8b6f99qLTLZBSdc9aks9i6b+tR+8+sfyZbBm+pompFJJpEavaA8qcqfPnll3Tu3Jl33nlH12kXkZCK1PxR9lSNCRMmsGnTJl555RWdkUhEQkr5c7RYyZ+DBw9yww03MHr0aNq3b+91OSISQ8rKHl0mowLM7En8jRDTjtUIAeCc+w/wEnAScGWQy4sYH3zwAU8++STz589XI4SISDmY2YnAYuBs4MayDsYAnHP/BtYCbUNQXsRo+vem0JCjGiESmiVU6HlSE1KpHVf7iLHacbVJTUitZIUiIuFF+VN5e/bsoWvXrsyYMUONECIi5aDsqRrp6emsXLmSl156SY0QIiLloPypvLy8PLp160ZycrIaIUQkrKgZopzMbBTwJ2A60KcCD90SuG1QxSVFpK+//pr777+f+fPnc/LJJ3tdjohI2DOzOGA+0Ab4nXPu0wo8XKd/Cnj++edp17AdHe7pcMR4QrMEVvZcWXj/8Nkfiis6ntQqiWm3TuPM+mdiGGfWP5Npt04jqVVScIoXEfGA8qfycnJy8Pl8jB07losvvtjrckREwp6yp2qsXbuWCRMmMHfuXOLi4rwuR0Qk7Cl/Ks85x4ABA7j88stJStLfx0QkvNTwuoBIEGiEGAnMAO5zFbu2yHmB291VXVek+c9//kOXLl147bXXOPPMM70uR0Qk7JlZNSAN6ADc4pxbX87HNQWuBhYGsbyI8dZbb7F48WIyMzPLdZ320hoiikpqlaTmBxGJWsqfysvPzycpKYl77rmHG264wetyRETCnrKnamzevJn+/fuTmZlJvXr1vC5HRCTsKX+qxrhx48jPz2fEiBFelyIichQ1QxyDmT2GvxHiDeAe51xBCXNqAHWcc/uKjZ8B9AX+A6wLQblh66effsLn8/Hkk09y2WWXeV2OiEikmAJ0BlKBg2Z2eZF9251z281sAv4zPb0P7AEuAEYABYHHxbT169czZswYVqxYUa5GCBERAZQ/leKc449//COXXHIJvXr18rocEZFIoeyppN27d5OYmMisWbNo0qSJ1+WIiEQK5U8lvfnmm6xZs4aFCxfq0kwiEpbUDFEGM+sHPA5sA1YC3Yv9MN/tnFsBxAPfmNlC4HPgB/yBeF9gXzfn3KFQ1h5OCgoK6NmzJ927d+emm27yuhwRkUhy+IdmSmAr6nFgFLARf+NdL/yZ8x/gXeBx59zmkFQZpr766iv69OnD4sWLqV+/vtfliIhEEuVPJUyaNIn9+/fz3HPPeV2KiEgkUfZUwsGDB/H5fEyYMIGWLVt6XY6ISCRR/lTC6tWreeGFF8jKyqJGDf1zo4iEJ/10KlvbwG1T/JfIKG41sAI4BGQA/w/4A/5A3Iu/gWKcc+7vwS81fA0fPpzzzjuP3r17e12KiEhEcc6dVY45rwGvBb+ayLJnzx66dOnC66+/zhlnnOF1OSIiEUX5c/zmz5/P8uXLWbx4sb4VJSJSAcqe45eXl0f37t154IEH6NChg9fliIhEFOXP8du0aRODBw9myZIlxMfHe12OiEip1AxRBudcL/zdfsea9zP+s0BIMS+88AK7d+9m5syZXpciIiIx4tChQ/h8PsaOHcsll1xyxL7kzGSmfTiNfJdPdatO79/0ZurNU4+YU/OJmuS63ML7cRbHL4/9csScFlNasGnvpsL7zRs0Z2O/jUfMSfs0jZTsFLbt20bT+k1JTUglqVVSVb1NEREJM3/961955plnyMrKIi4uzutyREQkBjjnGDhwIG3btuXOO+/0uhwREYkR3377LUlJSaSlpXHaaad5XY6ISJmqeV2ARK+3336bRYsW8eqrr+pbUSIiEhL5+fn06NGDXr16ccMNNxyxLzkzmRc3vEi+y/fPdfm8uOFFkjOTC+cUb4QAyHW51HyiZuH94o0QAJv2bqLFlBaF99M+TaP34t5s3bcVh2Prvq30XtybtE/Tquy9iohI+Pjiiy/o168fGRkZ1KtXz+tyREQkRjzzzDPk5uaSklL8zO4iIiLBceDAAXw+H5MmTaJ58+ZelyMickxqhpCg+Nvf/sbo0aNJT0+nZs2ax36AiIhIFXjwwQdp2bIl99xzz1H7pn04rcTHFB0v3ghR0njxRoiSxlOyU8jJzTlif05uDinZ+iOliEi0+e6770hMTOSNN96gSZMmXpcjIiIxYu7cuaxatYqpU6fqS0giIhISeXl5JCYm0r9/f9q1a+d1OSIi5aLLZEiV+9e//sUDDzzAokWLOOmkk7wuR0REYsSkSZP48ccfefbZZ0vcf/iMEOUdr4xt+7ZVaFxERCLTwYMHueOOOxg3bhytWrXyuhwREYkR7733HpMmTdKlmUREJGScc/Tr14+rr76a7t27e12OiEi5qRlCqtTevXvp0qUL06dPp2nTpl6XIyIiMSIjI4OlS5eyePHiUr8VVd2ql9j4UN2qV3k9Tes3Zeu+rSWOi4hIdMjPzycpKYn777+fjh07el2OiIjEiM8//5xBgwaRmZlJ3bp1vS5HRERixNixYzEzHnroIa9LERGpEF0mQ6rMoUOH8Pl8pKamcumll3pdjoiIxIh169Yxbtw45s2bV+almXr/pvcxx+Os5G9VFR1v3qDk6yEWHU9NSKV2XO0j9teOq01qQmqp9YmISORwzjFo0CB+85vfcNddd3ldjoiIxIhdu3bRvXt3Zs2aRePGjb0uR0REYkRaWhrr1q1j8uTJujSTiEQcNUNIlcjPz+fOO++kZ8+e/Pa3v/W6HBERiRFffPEFycnJZGRkUL9+/TLnTr15Kn3b9C08E0R1q07fNn2ZevPUwjm/PPbLUQ0RcRbHL4/9Unh/Y7+NRzVENG/QnI39NhbeT2qVxLRbp3Fm/TMxjDPrn8m0W6eR1CrpuN+riIiEjwkTJnDo0CH+9Kc/eV2KiIjEiAMHDuDz+Zg4cSItWrTwuhwREYkRq1atYsqUKbz55pvUqKGTzYtI5NFPLqkSw4YNo3nz5tx7771elyIiIjHiu+++IzExkZkzZ3L66aeX6zFTb556RPNDSYo2PpSmaONDaZJaJan5QUQkCs2bN4/s7GwWLVqkb0WJiEhI5OXl0a1bN5KTk2nfvr3X5YiISIzYuHEjQ4YMYenSpcTHx3tdjojIcVEzhFTac889x969e5kwYYLXpYiISIzIycnB5/Px9NNP07p1a6/LERGRGLFmzRqeffZZsrKyiIsr+dJKIiIiVck5x4ABA7jyyitJSlKztYiIhMbOnTtJSkrizTffpFGjRl6XIyJy3NQMIZWyYMECMjMzeeedd/StKBERCYn8/HySkpK49957uf76670uR0REYsTmzZsZOHAgmZmZ1K1b1+tyREQkRowbN46CggIefvhhr0sREZEYsX//fnw+H88//zwXXXSR1+WIiFSKmiHkuL3//vuMHTuWFStWULNmTa/LERGRGOCcY/DgwVxyySX06tWrwo/vOLMj2d9kF95PaJbAyp4rj5jTYkoLNu3dVHi/eYPmR10WI+3TNFKyU9i2bxtN6zclNSFVl8QQEYliu3fvJjExkTfeeIPGjRt7XY6IiMSI2bNns2bNGhYuXKgvIYmISEjk5uaSmJjIoEGDuPbaa70uR0Sk0qp5XYBEpi+//JK+ffuSkZFB/fr1vS5HRIJg7dq19OrVi5YtW1KjRg3OOuusEufNnz8fn8/HmWeeyYknnsgFF1zAiBEj2L9/f5nP36dPH8yMHj16BKF6iVbPPvssBw8e5LHHHqvwY4s3QgBkf5NNx5kdC+8Xb4QA2LR3Ey2mtCi8n/ZpGr0X92brvq04HFv3baX34t6kfZpW4ZpE5EjlzZ7t27czYMAArrjiCmrXro2ZsWXLlqPmbd26ldtuu60woxo0aEC7du1YsmRJcN+IRJWDBw9yxx13MGHCBFq2bOl1OSISBOXNn8OWLFnCtddeS3x8PPXq1aNNmza8++67oSlWYsbq1auZPHkyc+bMoUYNfZ9NJNro2EfCkXOO5ORk2rVrR2JiotfliEgVy8/P55lnnqFDhw6ceuqp1K1bl8suu4xXX32VgoKCEh8zc+ZM2rZtS+3atTnppJO4+uqr+fTTT0NceeWoGUIqbM+ePXTt2pUZM2ZwxhlneF2OiARJdnY2a9asoUWLFmWeDu2ZZ56hevXqPPXUUyxbtoy+ffvy4osvcv3115caoH/961+ZNWsW9erVC1b5EoXS09PJysri5ZdfPq5vRRVvhChpvHgjREnjKdkp5OTmHLE/JzeHlOyUCtckIkcqb/Z89dVXzJs3j5NPPplrrrmm1HkHDhygQYMGjB49miVLlvDqq69St25dbr75ZhYsWBCMtyBRJi8vj27dutG3b186dOjgdTkiEiTlzR+Al19+mdtuu43f/OY3vPXWW6Snp9O5c2dycnLKfJxIRWzatInBgwezYMEC4uPjvS5HRIJAxz4Sjp566ilq1qzJsGHDvC5FRILg0KFDjB49mpYtWzJt2jQWLlxI+/btuf/++3nooYeOmv/II4/Qp08fbr75ZjIzM0lLSyMhISHijn3MOed1DRLQpk0bt2HDBq/LKFNOTg6//e1v+dOf/sQNN9zgdTkiEkQFBQVUq+bvmevRowdr164tsfN8z549NGzY8IixmTNnctddd5GdnX3UPxzk5uZy6aWXkpSUxMsvv8zVV1/NrFmzgvY+ijOzD51zbUL2ghEgEvJn7dq1DB06lKysrONuorHHS2+gcCNduedUe7wajqN/fzKMgpElNwCJSPmUN3uKznvllVe4//77+eabb475TV7w/+N2s2bNuOSSS1i8eHFVll8qZU/Jwj1/nHP069ePJk2akJKihjeRaFbe/NmyZQsXXXQRY8aMYfDgwSGusuKUP0cL9+wB+Pbbb/nd735HWloazZs397ocEQmSaD32AeVPSSIhf2bNmkV6ejoZGRk6I5FIlMrPz2ffvn2ccsopR4zfc889zJ49mx9++IETTzwRgPfff5+rrrqKBQsW8Ic//MGLciukrOzRmSGk3PLz8+nRowd33323GiFEwsSoUaMwM7788ktuvvlm4uPjOfPMM3niiSdKPStDeR0+0DqW4o0QAG3btgVgx44dR+0bP348+fn5DB06tFL1SezYvHkz/fv3JyMjIyzOJtK0ftMKjYtEm3DInvLOK0mNGjWoX7++/rgjxzR+/Hhyc3N55JFHvC5FRAiP/HnttdeoVq0affr0qdTriZTmwIED+Hw+Jk2apEYIkTAQDtmjYx8JhXfffZeXXnqJ2bNn6/MiEgaClT/Vq1c/qhEC/P+e8/PPP7N3797CsRdffJFmzZpFRCPEsagZQsrtwQcfpHXr1tx9991elyIixdx+++106NCBhQsX8oc//IGRI0cyY8aMwv15eXnl2qrK6tWrAY46zd9XX33F6NGjmTp1KnFxcVX2ehK9du/eTbdu3XjjjTdo0qRJpZ4roVnCMcebNyj5D45Fx1MTUqkdV/uI/bXjapOakFqp+kQiTbhlT1kKCgrIy8tj165dPPHEE3zxxRf0798/JK8tkWnOnDmsXr2aqVOnHtelmUQkeLzMn7Vr13LhhRcyZ84czjnnHGrUqMG5557LlClTqurtSQzLy8sjMTGRAQMG0K5dO6/LEZEidOwj0eyzzz5j6NChZGRkUKdOHa/LEZEiQpU/q1ev5qSTTuK0004rHFu7di0XX3wx48aNo0mTJtSoUYOWLVuSnp4elPcaTGrxknJ59tln+fHHH3n22We9LkVESvDggw8WNip17NiRd999lzfffLNwrLyNB1Vx6aQdO3bw2GOP0bFjR9q0OfKsRH379uWOO+6gffv2lX4diX4HDx7E5/Mxfvx4WrVqVennW9lzJR1ndiT7m+zCsYRmCazsubLw/sZ+G2kxpQWb9m4qHGveoDkb+20svJ/UKgmAlOwUtu3bRtP6TUlNSC0cF4kV4ZQ9xzJ8+HAmTJgAQHx8PHPmzCEhoeQGKZH33nuP5557jqysLDVvioQhL/Nn586d7Ny5k2HDhvHUU09xzjnnkJ6eTv/+/cnLy2PQoEEVfk4R8H8ek5OTueaaa+jWrZvX5YhIMTr2kWi1Y8cOevTowdy5czn11FO9LkdEiglF/ixfvpx58+bx5JNPHnFmmJ07d7J3714++ugjxo8fT8OGDZk2bRpdunRh4cKF3HbbbZV4Z6GlZgg5pvnz57Ns2TIWL16sb0WJhKmbb775iPstW7bko48+Krz/wQcfhKSOAwcOcNttt1GjRg2mT59+xL5Zs2bxwQcfsHnz5pDUIpEtPz+f7t2707t37yo9aC/a+FCaoo0PpUlqlaTmB4l54ZI95TF48GASExPZtWsXM2fOpHv37syfP59bbrnF69IkzHz++ecMGjSIzMxM6tat63U5IlICL/OnoKCA/fv38/rrr3PHHXcA0KFDB7Zs2cKYMWMYOHCg/m4ix2Xs2LFUr16d4cOHe12KiJRAxz4Sjfbv34/P52Py5MlccMEFXpcjIiUIdv5s2rSJbt260b59ex566KEj9h0+9vnLX/7CZZddBkBCQgKtW7fmqaeeUjOERI9169Yxfvx4VqxYQc2aNb0uR0RKUfw6TyeccAI//fRT4f1LLrkk6DUcOnSIW2+9la+//prVq1dz+umnF+47cOAAQ4YM4aGH
[truncated: 27,730 more chars]
