# Supplementary material for: Drone-Based Digital Phenotyping to Evaluating Relative Maturity, Stand Count, and Plant Height in Dry Beans (Phaseolus vulgaris L.)
Source: Plant Phenomics. 2024 Nov 28;6:0278. doi: 10.34133/plantphenomics.0278 (PMC11602537; doi:10.34133/plantphenomics.0278)
Supplement: Supplementary 1 — Figs. S1 to S14 Tables S1 and S2 Data files S1 to 21 [file plantphenomics.0278.f1.zip › Data S9.ipynb]

# %% [code]
import os
from datetime import datetime
import time
import random
import cv2
import pandas as pd
import numpy as np
from glob import glob
import re

# %% [code]
# from google.colab import drive
# drive.mount('/content/drive')

# %% [code]
marking = pd.read_csv('I:\\My Drive\\UAS_Beans\\Beans_StandCount\\2022\\SVREC\\ByStep\\d._Annotations\\Annot_beans_22_SVREC_7m__1.csv',index_col = False)
ROOT_IMG = 'I:\\My Drive\\UAS_Beans\\Beans_StandCount\\2022\\SVREC\\ByStep\\b._ClipPlots\\Plots_img'
#%cd /content/drive/MyDrive/MSU_beans/2022/Drone_pheno/SVREC/22_SVREC_RGB_7m_img/
marking

# %% [code]
## Showing images from directory and image format
img_list = os.listdir(ROOT_IMG)
img_list = [v for v in img_list if v.endswith('.png')]
print(img_list)
len(img_list)

# %% [code]
coord_list = []
for img in img_list:
    lista = marking[marking.filename == img] 
    tamanho = lista.shape

    if tamanho[0] != 0:
        imagem = cv2.imread(os.path.join(ROOT_IMG, img)) 
        img_size = imagem.shape

        for i in range(tamanho[0]):
            line = lista.iloc[i,:] 
            region_shape = line.region_shape_attributes 
            region_attributes = (line.region_attributes)
            region_attributes = re.findall('"([^"]*)"', region_attributes) 
            coords = [float(s) for s in re.findall(r'-?\d+\.?\d*', region_shape)]
            x = int(coords[0]) 
            y = int(coords[1]) 
            w = int(coords[2]) 
            h = int(coords[3]) 
            
            coord_list.append([img.split('.')[0],img_size[1], img_size[0], x,y,w,h, "bean"]) ## saving coord

coord_list2 = np.array(coord_list)

print(coord_list2)


# %% [code]
# generating the Pandas dataframe
# from the Numpy array and specifying
# name of index and columns
panda_df = pd.DataFrame(data = coord_list2[0:, 0:],
                        index = [str(i + 1) 
                        for i in range(coord_list2.shape[0])],
                        columns = ['image_id', 'width', 'height', 'x','y','w','h','source'])
  
# printing the dataframe

panda_df

# %% [code]
## Saving in COCO annotations format
panda_df['bbox'] = panda_df[panda_df.columns[3:7]].apply(
    lambda x: ','.join(x.dropna().astype(str)),
    axis=1
)

panda_df = panda_df.drop(panda_df.columns[3:7], axis=1)
panda_df['bbox'] = '[' + panda_df['bbox'].astype(str) + ']'

panda_df

# %% [code]
panda_df.to_csv('I:\\My Drive\\UAS_Beans\\Beans_StandCount\\2022\\SVREC\\ByStep\\d._Annotations\\Annot_beans_22_SVREC_7m__2.csv', index=False)   
